# Supplementary material for: Exploring Differentially Expressed Sperm miRNAs in Idiopathic Recurrent Pregnancy Loss and Their Association with Early Embryonic Development
Source: Noncoding RNA. 2024 Jul 21;10(4):41. doi: 10.3390/ncrna10040041 (PMC11270218; doi:10.3390/ncrna10040041)
Supplement: Supplementary file 1 [file ncrna-10-00041-s001.zip › Supplementary File S1.xlsx]

## Sheet: Raw and processed Reads
Sample	Raw	Trimmed	%Trimmed	Collapsed	%Collapsed
C1	63750021	37075798	0.5816	2754884	0.0432
C2	61749176	33560120	0.5435	2071165	0.0335
C3	41576632	19337931	0.4651	2681497	0.0645
C4	65254620	25772603	0.395	2657351	0.0407
C5	54069738	21404214	0.3959	2298148	0.0425
C6	63988095	20021423	0.3129	3233761	0.0505
C7	42316698	20654468	0.4881	1421500	0.0336
C8	59845066	23180371	0.3873	951044	0.0159
C9	28434547	7917659	0.2785	876466	0.0308
C10	59042149	30121884	0.5102	5037554	0.0853
T1	61896675	23296835	0.3764	3110040	0.0502
T2	57895895	18658261	0.3223	1637833	0.0283
T3	60879523	27892683	0.4582	3284371	0.0539
T4	69786532	21917676	0.3141	1812554	0.026
T5	69068944	18271745	0.2645	1706719	0.0247
T6	79861994	18520099	0.2319	1677279	0.021
T7	61290673	40240535	0.6566	4625805	0.0755
T8	68323514	9428006	0.138	818987	0.012
T9	56604553	33858913	0.5982	4031592	0.0712
T10	77795181	16620846	0.2136	1577600	0.0203

## Sheet: Alignment Summary
Sample	Aligned Collapsed	%Aligned Collapsed	Read Counts	%Read Counts
C1	19587	0.0071	2378518	0.0642
C2	18394	0.0089	2240633	0.0668
C3	12786	0.0048	732627	0.0379
C4	13460	0.0051	1114509	0.0432
C5	13257	0.0058	962942	0.045
C6	8366	0.0026	378487	0.0189
C7	16247	0.0114	1610744	0.078
C8	12233	0.0129	1043497	0.045
C9	9196	0.0105	439907	0.0556
C10	7035	0.0014	324423	0.0108
T1	12549	0.004	658645	0.0283
T2	14524	0.0089	1340387	0.0718
T3	14212	0.0043	1266372	0.0454
T4	12507	0.0069	990460	0.0452
T5	7266	0.0043	313757	0.0172
T6	7258	0.0043	336320	0.0182
T7	17440	0.0038	1167403	0.029
T8	6247	0.0076	197173	0.0209
T9	16850	0.0042	1091500	0.0322
T10	9615	0.0061	474084	0.0285
