# Supplementary material for: Exploring Differentially Expressed Sperm miRNAs in Idiopathic Recurrent Pregnancy Loss and Their Association with Early Embryonic Development
Source: Noncoding RNA. 2024 Jul 21;10(4):41. doi: 10.3390/ncrna10040041 (PMC11270218; doi:10.3390/ncrna10040041)
Supplement: Supplementary file 1 [file ncrna-10-00041-s001.zip › Supplementary File S2.xlsx]

## Sheet: Raw Counts
miRNA	C1	C2	C3	C4	C5	C6	C7	C8	C9	C10	T1	T2	T3	T4	T5	T6	T7	T8	T9	T10
hsa-let-7a-2-3p	3	1	0	0	4	0	1	0	0	0	0	0	0	0	0	0	0	0	0	0
hsa-let-7a-3p	74	66	6	1	3.5	1	29.5	27	22	3	3	32	11	7	0	0.5	7.5	5.5	9	7.5
hsa-let-7a-5p	167453	249281	29270.3	51471.3	49040.3	22208.3	148541	154014	37875.7	26683.3	42886.3	121524	55404	53392	32457	36524.7	74681.7	16542	77882	41832.3
hsa-let-7b-3p	315	323	33	36	39	33	210	370	158	97	62	142	73	62	57	50	107	45	62	39
hsa-let-7b-5p	141129	205521	16424	28312	27058	24346	128505	188205	52274	42068	25164	119476	31420	47186	57422	61969	35144	12422	35090	35817
hsa-let-7c-3p	30	18	0	0	1	3	14	4	4	2	7	20	11	2	1	1	3	1	0	1
hsa-let-7c-5p	50929	69698	4708	9129	3114	5704	35741	47813	15037	7823	6678	45800	13961	13107	13972	15103	5991	2565	6486	5701
hsa-let-7d-3p	280	267	52	62	64	23	157	389	83	92	25	113	70	67	71	67	78	96	34	162
hsa-let-7d-5p	3356	4695	764	1301	1621	506	2795	2298	616	515	1094	2026	1488	1205	511	557	2322	931	1979	2353
hsa-let-7e-3p	27	28	8	17	21	0	30	20	17	5	6	24	10	23	11	4	23	2	22	8
hsa-let-7e-5p	9656	8881	1904	3419	3724	1084	5890	3360	1373	1294	3600	6822	2868	3820	1226	1475	5124	605	5727	1968
hsa-let-7f-1-3p	6	5	0	1	0	0	5	4	0	0	1	5	4	1	0	0	3	6	2	1
hsa-let-7f-2-3p	8	9	0	0	3	0	2	2	0	0	0	2	2	0	0	0	0	2	0	0
hsa-let-7f-5p	6784	8765.5	1646	2893	2592.5	1561.5	5503	2427	2545	2869.5	4096	7278	1910	3974.5	2685.5	3062.5	3182.5	630	4691	3897.5
hsa-let-7g-3p	26	29	2	4	4	3	5	23	4	3	2	9	5	1	0	0	7	4	9	5
hsa-let-7g-5p	10763	13386	2047	3248	2819	1725	8400	7282	3638	2107	3096	7025	3141	3194	1838	2080	5070	1197	5951	3395
hsa-let-7i-3p	173	105	28	32	51	5	80	97	16	33	35	19	51	31	8	3	90	74	66	66
hsa-let-7i-5p	4488	7186	1129	1870	1923	935	4530	4214	1118	1458	1494	2727	1730	2119	1497	1625	2129	1918	2631	6859
hsa-miR-1-3p	7	2	6	9.5	2	5	0	2	1	3	19	0	0	4	14.5	8	6	0	6.5	10
hsa-miR-1-5p	0	0	0	0	0	0	0	0	0	0	0	0	0	0	0	0	0	0	0	0
hsa-miR-100-3p	0	0	0	0	0	0	0	0	1	0	0	0	0	0	0	0	0	0	0	0
hsa-miR-100-5p	920	874	601	713	547	151	1080	245	117	94	409	666	564	532	35	44	867	35	884	130
hsa-miR-101-2-5p	0	1	0	1	0	0	0	0	0	0	0	0	0	0	0	0	1	0	1	0
hsa-miR-101-3p	221	271	70.5	41	176	53	526.5	135	220.5	189.5	81	66	75	61.5	64	47	108	27	82	133
hsa-miR-101-5p	3	1	0	0	0	2	2	3	1	0	0	0	0	0	0	0	0	0	3	0
hsa-miR-10226	0	0	0	0	0	0	0	0	0	0	0	0	0	0	0	0	0	0	0	0
hsa-miR-10392-3p	0	0	0	0	0	0	0	0	0	0	0	0	0	0	0	0	0	0	0	0
hsa-miR-10392-5p	0	0	0	0	0	0	1	0	0	0	0	0	0	0	0	0	0	0	0	0
hsa-miR-10393-3p	0	0	0	0	0	0	0	4	0	0	0	0	0	3	1	0	0	0	0	0
hsa-miR-10393-5p	0	0	0	0	0	0	0	0	0	0	0	0	0	0	0	0	0	0	0	0
hsa-miR-10394-3p	0	0	0	0	0	0	0	0	0	0	0	0	0	2	0	0	0	0	0	0
hsa-miR-10394-5p	0	1	0	0	0	0	1	1	0	0	3	1	2	0	1	0	1	0	2	0
hsa-miR-10395-3p	9	0	2	5	0	3	5	2	2	0	11	2	5	1	10	7	11	8	6	16
hsa-miR-10395-5p	0	0	0	0	0	0	0	0	0	0	0	0	0	0	0	0	0	0	0	0
hsa-miR-10396a-3p	0	0	0	0	0	0	0	0	0	0	0	0	0	0	0	0	0	0	0	0
hsa-miR-10396a-5p	0.5	0	0	0	0	0	0	0	0	0.5	0	0	0	0	0	0	0	0	0	0
hsa-miR-10396b-3p	0	0	0	0	0	0	0	0	0	0	0	0	0	0	0	0	0	0	0	0
hsa-miR-10396b-5p	1	0	0	0	0	0	0	0	0	1	0	0	0	0	0	0	0	0	0	0
hsa-miR-10397-3p	0	0	0	0	0	0	0	0	0	0	0	0	0	0	0	0	0	0	0	0
hsa-miR-10397-5p	0	0	0	0	0	0	0	0	0	1	0	0	0	0	0	0	0	0	0	0
hsa-miR-10398-3p	0	0	0	0	0	0	0	0	0	0	0	0	0	0	0	0	0	1	0	0
hsa-miR-10398-5p	0	0	2	0	0	0	0	0	0	0	0	0	0	0	0	0	0	0	0	0
hsa-miR-10399-3p	3	1	1	0	0	0	7	3	0	0	1	4	3	0	0	2	1	6	0	3
hsa-miR-10399-5p	0	0	0	0	0	0	0	0	0	0	0	0	0	0	0	0	0	0	0	0
hsa-miR-103a-1-5p	0	2	0	0	0	0	0	0	0	0	0	0	0	0	0	0	2	0	0	0
hsa-miR-103a-2-5p	4	0	0	0	0	0	5	0	0	3	2	0	1	5	0	0	1	0	1	1
hsa-miR-103a-3p	12143.5	12047.5	2681.5	4223.5	4486.5	2060.5	11692.5	5137.5	1998.5	1803.5	4999	11407	5407.5	4144	1198	1204.5	9897.5	1756.5	10039	6202.5
hsa-miR-103b	0	0	0	0	0	0	0	0	0	0	0	0	0	0	0	0	0	0	0	0
hsa-miR-10400-3p	0	0	0	0	0	0	0	0	0	0	0	0	0	0	0	0	0	0	0	0
hsa-miR-10400-5p	22	10	16	34	20	18	23	28	6	24	19	16	40	12	58	64	9	11	14	15
hsa-miR-10401-3p	1	2	0	0	2	1	0	1	1	2	2	1	0	2	2	3	1	2	0	3
hsa-miR-10401-5p	7	7	0	0	3	3	1	0	1	1	2	1	2	1	0	1	0	1	0	0
hsa-miR-105-3p	13	9	2	9	7	0	5	6	0	0	3	7	1	0	0	0	0	0	4	0
hsa-miR-105-5p	49	38	19	24	51	13	41	11	13	0	41	43	17	35	2	11	39	0	44	8
hsa-miR-10522-5p	0	1	0	0	0	0	0	0	0	0	0	0	0	0	0	0	0	0	0	0
hsa-miR-10523-5p	0	0	0	0	0	0	0	0	0	0	0	0	0	0	0	0	0	0	0	0
hsa-miR-10524-5p	0	0	0	0	0	0	0	0	0	0	0	0	0	0	0	0	0	0	0	0
hsa-miR-10525-3p	0	0	0	0	0	0	0	0	0	0	0	0	0	0	0	0	0	0	0	0
hsa-miR-10526-3p	0	0	0	0	0	0	0	0	0	0	0	0	0	0	0	0	0	0	0	0
hsa-miR-10527-5p	8	9	8	21	13	2	12	7	6	3	14	14	5	5	3	4	19	2	18	3
hsa-miR-106a-3p	4	12	1	0	2	0	6	0	6	4	0	1	0	2	5	1	0	0	0	1
hsa-miR-106a-5p	5	4	1	0	0	1	6	1	9	1	3	5	1	0	3	2	7	1	3	0
hsa-miR-106b-3p	530	1072	401	523	474	131	614	595	235	75	272	509	407	463	193	153	681	148	611	298
hsa-miR-106b-5p	8	9	3	1	7	1	23	4	6	13	5	9	3	1	0	1	4	2	5	3
hsa-miR-107	2094	2388	692	964	984	850	3002	1564	557	708	670	2222	1070	830	315	259	2250	314	2362	810
hsa-miR-10a-3p	145	139	30	36	73	18	83	16	20	29	28	55	130	62	7	7	142	10	182	19
hsa-miR-10a-5p	8360	6896	2506	2963	4191	907	4857	888	794	1710	2682	3561	4655	3607	236	266	8494	381	8193	820
hsa-miR-10b-3p	68	60	17	23	35	24	60	10	18	20	16	59	103	32	8	12	69	3	72	15
hsa-miR-10b-5p	3926	3433	1206	1327	1412	369	4060	692	719	940	1227	2729	2120	1530	282	278	2284	200	2226	347
hsa-miR-11181-3p	0	0	0	0	0	0	0	0	0	0	0	0	0	0	0	0	0	0	0	0
hsa-miR-11181-5p	0	0	0	0	0	0	0	0	0	0	0	0	0	0	0	0	0	0	0	0
hsa-miR-11399	0	0	0	0	0	0	0	0	0	0	0	0	0	0	0	0	0	0	0	0
hsa-miR-11400	0	0	0	0	0	0	0	0	0	0	0	0	0	0	0	0	0	0	0	0
hsa-miR-11401	0	0	0	0	0	0	0	0	0	0	0	0	0	0	1	0	0	0	0	0
hsa-miR-1178-3p	0	0	0	0	0	0	0	0	0	0	0	0	0	0	0	0	0	0	0	0
hsa-miR-1178-5p	0	0	0	0	0	0	0	0	0	0	0	0	0	0	0	0	0	0	0	0
hsa-miR-1179	0	0	0	0	0	0	0	0	0	0	0	0	0	0	0	1	0	0	0	0
hsa-miR-1180-3p	51	54	55	101	45	16	31	24	12	16	87	63	50	51	64	56	80	3	99	31
hsa-miR-1180-5p	0	0	1	2	1	0	0	0	0	0	0	0	1	0	0	0	0	0	0	0
hsa-miR-1181	0	0	0	0	0	0	0	0	0	0	0	0	0	0	0	0	0	0	0	0
hsa-miR-1182	0	0	0	0	0	0	0	0	0	0	0	0	0	0	0	0	0	0	0	0
hsa-miR-1183	0	0	0	0	0	0	0	0	0	0	0	0	0	0	0	0	0	0	0	0
hsa-miR-1184	0	0	0	0	0	0	0	0	0	0	0	0	0	0	0	0	0	0	0	0
hsa-miR-1185-1-3p	14	4	11	14	5	2	12	1	4	5	4	3	4	0	0	0	4	0	6	0
hsa-miR-1185-2-3p	8	4	4	7	1	0	10	0	1	0	3	2	3	0	0	0	2	0	5	0
hsa-miR-1185-5p	0	0	0	0	1	0	0	0	0	0	0	0	0	0	0	1	1	0	1	0
hsa-miR-1193	0	1	0	0	0	0	0	0	0	0	0	0	0	0	0	0	0	0	0	0
hsa-miR-1197	0	0	0	0	0	0	0	0	0	0	0	0	0	0	0	0	4	0	0	0
hsa-miR-1199-3p	0	0	0	0	0	0	0	0	0	0	0	0	0	0	0	0	0	0	0	0
hsa-miR-1199-5p	0	0	0	0	0	0	0	0	0	0	0	0	0	0	0	0	0	0	0	0
hsa-miR-1200	0	0	0	0	0	0	0	0	0	0	0	0	0	0	0	0	0	0	0	0
hsa-miR-1202	0	0	1	0	0	0	0	0	0	0	0	0	0	0	0	0	0	0	0	0
hsa-miR-1203	0	0	0	0	0	0	0	0	0	0	0	0	0	0	0	0	0	0	0	0
hsa-miR-1204	0	0	0	0	0	0	0	0	0	0	0	0	0	0	0	0	0	0	0	0
hsa-miR-1205	0	0	0	0	0	0	0	0	0	0	0	0	0	0	0	0	0	0	0	0
hsa-miR-1206	0	0	0	0	0	0	0	0	0	0	0	0	0	0	0	0	0	0	0	0
hsa-miR-1207-3p	0	0	0	0	0	0	0	0	0	0	0	0	0	0	0	0	0	0	0	0
hsa-miR-1207-5p	0	0	0	0	0	0	0	0	0	0	0	0	0	0	0	0	0	0	0	0
hsa-miR-1208	0	0	0	0	0	0	0	0	0	0	0	0	0	0	0	0	0	0	0	0
hsa-miR-12113	0	0	0	0	0	0	0	0	0	0	0	0	0	0	0	0	0	0	0	0
hsa-miR-12114	0	0	0	0	0	0	0	1	0	0	0	0	0	1	0	1	0	0	0	0
hsa-miR-12115	0	0	0	0	0	0	0	0	0	0	0	0	0	0	0	0	0	0	0	0
hsa-miR-12116	0	0	0	0	0	0	0	0	0	0	0	0	0	0	0	0	0	0	0	0
hsa-miR-12117	0	0	0	0	0	0	0	0	0	0	0	0	0	0	0	0	0	0	0	0
hsa-miR-12118	0	0	0	0	0	0	0	0	0	0	0	0	0	0	0	0	0	0	0	0
hsa-miR-12119	0	0	0	0	1	0	0	0	0	0	2	0	1	0	0	0	0	0	0	0
hsa-miR-12120	0	0	0	0	0	0	0	0	0	0	0	0	0	0	0	0	0	0	0	0
hsa-miR-12121	0	0	0	0	0	0	0	0	0	0	0	0	0	0	0	0	0	0	0	0
hsa-miR-12122	0	0	0	0	0	0	0	0	0	0	0	0	0	0	0	0	0	0	0	0
hsa-miR-12123	0	0	0	0	0	0	0	0	0	0	0	0	0	0	0	0	0	0	0	0
hsa-miR-12124	0	0	0	0	0	0	0	0	0	0	0	0	0	0	0	0	0	0	0	0
hsa-miR-12125	0	0	0	0	0	0	0	0	0	0	0	0	0	0	0	0	0	0	0	3
hsa-miR-12126	0	0	0	0	0	0	0	0	0	0	0	0	0	0	0	0	0	0	0	0
hsa-miR-12127	1	0	0	0	0	0	0	0	0	0	0	0	0	0	0	0	1	0	2	0
hsa-miR-12128	0	0	0	0	0	0	0	0	0	0	0	0	0	0	0	0	0	0	0	0
hsa-miR-12129	0	0	0	0	0	0	0	0	0	0	0	0	0	0	0	0	0	0	0	0
hsa-miR-12130	0	0	0	0	0	0	0	0	0	0	0	0	0	0	0	0	0	0	0	0
hsa-miR-12131	0	0	0	0	0	0	0	0	0	0	0	0	0	0	0	0	0	0	0	0
hsa-miR-12132	0	0	0	0	0	0	0	0	0	0	0	0	0	0	0	0	0	0	0	0
hsa-miR-12133	0	0	0	0	0	0	0	0	0	0	0	0	0	0	0	0	1	0	0	0
hsa-miR-12135	0	0	0	2	0	3	0	0	2	0	0	0	1	1	0	2	0	0	0	3
hsa-miR-12136	9215	5179	3559	5993	4540	1147	3007	817	819	651	1462	2914	8157	2784	380	402	2471	291	1913	877
hsa-miR-122-3p	32	29	10	9	9	3	21	4	0	1	4	6	9	7	0	1	25	0	15	0
hsa-miR-122-5p	8860	6455	5624	9205	7274	5202	3777	728	3017	619	5968	6079	5829	6539	1825	1981	10433	218	13167	782
hsa-miR-1224-3p	1	0	0	2	4	0	0	1	0	2	0	0	0	5	1	0	0	0	0	0
hsa-miR-1224-5p	28	13	16	34	112	5	14	11	14	45	1	4	19	34	3	5	20	1	25	11
hsa-miR-1225-3p	0	0	0	0	0	0	0	0	0	0	0	0	0	0	0	0	0	0	0	0
hsa-miR-1225-5p	0	0	0	0	0	0	0	0	0	0	0	0	0	0	2	0	0	0	0	0
hsa-miR-1226-3p	12	13	1	2	11	8	6	18	3	1	5	10	3	19	5	11	7	4	5	7
hsa-miR-1226-5p	1	0	0	0	0	0	0	1	0	0	0	0	0	0	0	0	0	0	0	0
hsa-miR-1227-3p	0	0	0	0	0	0	0	0	0	0	0	0	0	0	0	0	0	0	0	0
hsa-miR-1227-5p	0	0	0	0	0	0	0	0	0	0	0	0	0	0	0	0	0	0	0	0
hsa-miR-1228-3p	0	0	0	0	0	0	0	0	0	0	1	0	0	0	0	0	0	0	0	0
hsa-miR-1228-5p	0	0	0	0	0	0	0	0	0	0	0	0	0	0	0	0	0	0	0	0
hsa-miR-1229-3p	0	0	0	1	0	0	0	0	0	0	0	0	0	1	0	0	0	0	0	0
hsa-miR-1229-5p	0	0	0	0	0	0	0	0	0	0	0	0	0	0	0	0	1	0	0	0
hsa-miR-122b-3p	0	0	0	0	0	0	0	0	0	0	0	0	0	0	0	0	0	0	0	0
hsa-miR-122b-5p	0	1	5	3	1	5	5	0	1	0	1	5	2	5	1	0	7	0	8	0
hsa-miR-1231	0	2	1	0	0	0	0	0	0	0	0	0	0	0	0	0	0	0	0	0
hsa-miR-1233-3p	1	1	9	2	4	10	0	0	3	0	126	10	8	6	3	8	115	0	86	1
hsa-miR-1233-5p	1	1	0	0	1	2	0	0	0	0	6	2	8	0	0	0	7	0	8	0
hsa-miR-1234-3p	0	1	0	0	0	0	0	0	0	0	0	0	0	0	0	0	0	0	0	0
hsa-miR-1236-3p	0	0	0	0	0	0	0	0	0	0	0	0	0	0	0	0	0	0	0	0
hsa-miR-1236-5p	1	3	0	3	2	0	1	0	0	0	6	1	0	1	2	3	0	0	0	0
hsa-miR-1237-3p	0	0	0	0	1	0	0	0	0	0	0	0	0	0	0	0	0	0	0	0
hsa-miR-1237-5p	0	0	0	0	0	0	0	0	0	0	0	0	0	0	0	0	0	0	0	0
hsa-miR-1238-3p	0	0	0	0	0	0	0	0	0	0	0	0	0	0	0	0	0	0	0	0
hsa-miR-1238-5p	0	0	0	0	0	0	0	0	0	0	0	0	0	0	0	0	0	0	0	0
hsa-miR-124-3p	24	56	34	31	97	25	48	5	5	4	37	36	38	54	8	2	97	3	85	10
hsa-miR-124-5p	0	0	0	0	3	0	1	0	0	0	0	0	1	0	0	0	0	0	1	0
hsa-miR-1243	0	0	0	0	0	0	0	0	0	0	0	0	0	0	0	0	0	0	0	0
hsa-miR-1244	0	0	0	0	0	0	0	1	0	0	0	0	0	0	0	0	1	0	0	0
hsa-miR-1245a	0	0	0	0	0	0	0	0	0	0	0	0	0	0	0	0	0	0	0	0
hsa-miR-1245b-3p	0	0	0	0	0	0	0	0	0	0	0	0	0	0	0	0	0	0	0	0
hsa-miR-1245b-5p	0	0	0	0	0	0	0	0	0	0	0	0	0	0	0	0	0	0	0	0
hsa-miR-1246	655	825	823	1194	500	479	320	114	188	77	1385	565	1552	132	397	390	2152	274	2405	870
hsa-miR-1247-3p	0	0	1	0	0	0	0	0	0	0	0	0	0	3	0	0	1	0	3	0
hsa-miR-1247-5p	3	1	0	0	0	0	0	3	0	0	1	0	0	0	0	1	3	0	2	1
hsa-miR-1248	7	10	4	8	2	7	11	3	0	0	48	3	2	2	1	5	16	11	10	15
hsa-miR-1249-3p	0	0	1	0	0	0	0	4	0	0	2	2	0	0	2	0	1	0	0	0
hsa-miR-1249-5p	1	0	0	0	0	0	0	0	0	0	1	0	0	0	0	0	0	0	0	0
hsa-miR-1250-3p	0	0	0	0	0	0	0	0	0	0	0	0	0	0	0	0	0	0	0	0
hsa-miR-1250-5p	2	5	0	0	0	0	3	0	2	0	0	1	1	1	0	2	0	2	0	1
hsa-miR-1251-3p	3	1	0	1	0	0	3	3	0	0	0	2	5	0	0	1	0	0	1	1
hsa-miR-1251-5p	25	49	13	12	19	5	42	27	9	8	5	17	81	4	4	4	28	0	26	7
hsa-miR-1252-3p	0	0	0	0	0	0	0	0	0	0	0	0	0	0	0	0	0	0	0	0
hsa-miR-1252-5p	0	0	0	0	0	0	0	0	0	0	0	0	0	0	0	0	0	0	0	0
hsa-miR-1253	0	0	0	0	0	0	0	0	0	0	0	0	0	0	0	0	3	0	0	0
hsa-miR-1255a	0	0	0	0	0	0	2	0	0	0	0	3	0	0	1	0	0	0	0	0
hsa-miR-1255b-2-3p	0	0	0	2	0	0	0	0	0	0	0	0	1	2	0	0	2	1	0	0
hsa-miR-1255b-5p	11.5	11	2.5	3.5	11.5	0	1	1	4	0	7	8	3	5	0	0	11	0	12.5	0
hsa-miR-1256	0	0	0	0	1	0	0	0	0	0	0	0	0	0	0	0	1	2	1	1
hsa-miR-1257	0	0	0	0	0	0	0	0	0	0	0	0	0	0	0	0	0	0	0	0
hsa-miR-1258	0	0	1	6	0	1	1	0	1	0	3	1	5	1	0	0	2	0	4	0
hsa-miR-125a-3p	86	55	17	21	26	14	43	40	40	25	23	55	28	20	20	27	56	11	75	49
hsa-miR-125a-5p	27140	16768	10469	15083	16690	5398	20502	16099	6657	10368	16977	20140	6133	18570	7329	7361	20471	3644	17401	5884
hsa-miR-125b-1-3p	4	11	13	16	6	4	17	17	8	1	5	14	27	8	2	10	11	4	5	9
hsa-miR-125b-2-3p	94	237	33	60	21	19	179	186	62	30	25	192	79	95	42	62	76	12	78	23
hsa-miR-125b-5p	107172	56617.5	31932.5	45872.5	32982.5	17170	87152	57365.5	18550.5	23592.5	35847.5	92126	28593	49971	19360.5	20758.5	51049	7831	41963.5	11991.5
hsa-miR-126-3p	234	165	51	73	64	24	294	49	45	30	126	225	90	71	25	32	221	14	204	28
hsa-miR-126-5p	15	12	12	11	9	10	114	7	36	8	6	38	4	21	20	10	9	2	15	4
hsa-miR-1260a	348	394	421	441	1111	207	237	273	209	1635	597	793	167	1962	635	619	783	235	704	477
hsa-miR-1260b	373	408	446	445	1124	224	247	311	218	1670	633	862	178	2041	650	638	831	246	752	484
hsa-miR-1261	0	3	0	0	0	0	0	0	0	0	0	0	0	0	0	0	1	0	0	0
hsa-miR-1262	8	5	2	2	4	1	17	6	1	1	3	11	6	1	1	0	4	2	11	4
hsa-miR-1263	0	0	0	0	0	0	0	0	0	0	0	1	0	0	0	0	0	0	0	0
hsa-miR-1264	0	0	0	0	0	0	0	0	0	0	0	0	0	0	0	0	1	0	1	0
hsa-miR-1265	5	1	1	0	0	0	2	0	0	0	0	0	0	0	0	0	2	0	0	0
hsa-miR-1266-3p	0	0	0	0	0	0	0	0	0	0	0	0	0	0	0	0	0	0	0	0
hsa-miR-1266-5p	6	1	1	1	0	0	2	1	1	0	0	4	0	2	3	2	0	0	0	2
hsa-miR-1267	0	1	0	0	0	0	0	3	0	0	1	0	0	0	0	0	0	0	1	0
hsa-miR-1268a	280.5	188.5	135.5	79.5	67.5	41	38.5	54	24.5	26.5	27.5	12.5	283.5	44	27.5	33.5	32.5	41.5	31	53
hsa-miR-1268b	189	120	86	61	43	29	18	45	20	19	17	10	188	27	22	23	18	24	23	39
hsa-miR-1269a	23	21	6	17	9	2	22	34	9	0	3	10	8	9	0	2	12	0	6	0
hsa-miR-1269b	15	12	0	0	0	1	0	0	0	0	0	0	0	3	0	2	6	0	10	0
hsa-miR-127-3p	587	457	388	603	1289	198	261	131	230	391	163	157	571	374	35	33	703	115	691	284
hsa-miR-127-5p	2	4	3	2	1	2	2	0	2	1	0	0	1	4	0	0	8	0	2	0
hsa-miR-1270	15	15	0	5	9	1	5	1	3	5	5	13	11	10	4	6	4	2	7	7
hsa-miR-1271-3p	0	0	0	0	1	0	0	0	0	0	0	0	0	0	0	0	0	0	0	0
hsa-miR-1271-5p	40	53	33	44	22	10	41	22	14	3	29	38	22	20	3	5	65	3	55	22
hsa-miR-1272	0	0	0	0	0	0	0	0	0	0	0	0	0	0	0	0	0	0	0	0
hsa-miR-1273c	0	2	1	0	1	0	3	0	0	0	1	2	0	0	0	0	1	1	3	1
hsa-miR-1273h-3p	1	0	1	0	2	0	1	2	0	0	1	0	2	0	2	0	0	1	1	7
hsa-miR-1273h-5p	28	16	43	11	16	7	7	5	1	0	13	10	15	5	1	4	30	3	26	17
hsa-miR-1275	2	6	1	3	1	3	2	11	0	1	1	1	4	2	3	2	1	11	6	6
hsa-miR-1276	1	1	0	1	1	0	0	0	1	0	0	0	1	0	0	0	2	0	0	0
hsa-miR-1277-3p	0	0	1	0	4	0	3	0	1	2	1	0	0	0	2	1	1	0	0	1
hsa-miR-1277-5p	10	11	7	2	20	5	7	3	16	6	6	4	2	7	0	0	1	4	2	6
hsa-miR-1278	8	1	0	0	0	0	1	0	3	0	0	2	3	2	0	0	0	0	2	0
hsa-miR-1279	0	0	0	0	0	0	0	0	0	0	0	0	0	0	0	0	0	0	0	0
hsa-miR-128-1-5p	5	4	10	3	4	2	4	3	1	0	6	3	1	1	1	2	5	0	3	4
hsa-miR-128-2-5p	0	0	0	0	0	0	0	0	0	0	0	0	0	0	0	0	0	0	0	0
hsa-miR-128-3p	1951	1279	482.5	637.5	507	192	951	383.5	223	87	480	732.5	371	388.5	84.5	66.5	1066.5	146	1020	249.5
hsa-miR-1281	0	0	0	0	0	0	0	0	0	0	0	0	0	0	0	0	0	0	0	0
hsa-miR-1282	0	0	0	0	0	0	0	0	0	0	0	0	0	0	0	0	1	0	0	0
hsa-miR-1283	476	327	185	196	162	30	255	45	53	8	46	151	187	115	4	4	226	15	240	13
hsa-miR-1284	10	2	3	2	3	0	3	1	0	0	3	3	2	5	0	0	8	1	4	2
hsa-miR-1285-3p	2	6	9	6	3	2	0	0	1	0	4	3.5	4	4	2	0	6	0	8	0.5
hsa-miR-1285-5p	28	13	45	16	24	11	15	1	4	3	4	8	36	5	2	2	9	4	14	7
hsa-miR-1286	3	0	0	0	0	0	0	0	0	0	0	0	0	0	0	0	0	0	0	0
hsa-miR-1287-3p	1	1	0	0	0	0	1	0	0	0	0	0	0	0	0	0	1	0	0	0
hsa-miR-1287-5p	200	250	39	79	37	19	109	84	47	8	73	95	55	36	12	9	133	8	158	18
hsa-miR-1288-3p	2	0	0	0	0	0	0	0	0	0	1	0	1	0	0	0	0	0	3	0
hsa-miR-1288-5p	0	0	0	0	0	0	0	0	0	0	0	0	0	0	0	0	0	0	0	0
hsa-miR-1289	2	1	0	0	0	0	1	0	0	0	0	0	1	0	0	0	2	0	0	0
hsa-miR-129-1-3p	11	2	3	6	6	0	4	1	2	1	6	3	0	5	0	1	5	0	3	0
hsa-miR-129-2-3p	9	1	4	4	1	0	3	1	1	0	9	3	1	5	3	1	4	0	2	0
hsa-miR-129-5p	51	43	20	15	11	6	40	31	8	4	45	13	13	9	10	18	45	2	25	5
hsa-miR-1290	362	312	247	364	225	145	224	193	36	24	529	124	517	100	246	218	1019	124	1136	257
hsa-miR-1291	17	8	10	16	6	0	3	4	2	2	18	9	5	2	6	11	21	3	9	5
hsa-miR-1292-3p	0	0	0	0	0	0	0	0	0	0	0	0	0	0	0	0	0	0	1	0
hsa-miR-1292-5p	7	6	1	0	3	1	8	1	0	2	2	13	1	1	4	1	1	4	0	5
hsa-miR-1293	0	0	0	0	0	0	0	0	0	0	1	0	0	0	0	0	5	0	4	0
hsa-miR-1294	12	4	7	3	2	2	2	2	3	0	0	3	9	4	2	1	15	1	9	2
hsa-miR-1295a	23	34	15	15	20	4	17	12	10	10	32	16	16	45	6	7	64	4	53	7
hsa-miR-1295b-3p	1	0	0	0	0	0	0	0	0	0	0	0	0	0	0	0	0	0	0	0
hsa-miR-1295b-5p	0	0	0	1	0	0	0	0	0	0	0	0	0	0	0	0	0	0	0	0
hsa-miR-1296-3p	0	0	0	0	0	0	0	0	0	0	0	0	0	0	0	0	0	0	0	0
hsa-miR-1296-5p	83	94	25	48	27	35	85	206	56	49	50	83	39	43	77	80	68	7	51	12
hsa-miR-1297	0	0	0	0	0	0	0	0	0	0	0	0	0	0	0	0	0	0	0	0
hsa-miR-1298-3p	0	0	0	0	0	0	0	0	0	0	0	0	0	0	0	0	0	0	0	0
hsa-miR-1298-5p	0	1	0	0	1	3	1	2	0	0	0	0	0	0	0	0	0	0	3	0
hsa-miR-1299	5	11	0	2	1	1	22	12	6	0	3	0	7	12	4	3	20	0	15	0
hsa-miR-1301-3p	133	163	25	63	48	24	65	70	10	20	38	65	73	48	30	29	53	27	61	107
hsa-miR-1301-5p	0	0	0	0	0	0	0	0	0	0	0	0	0	0	0	0	0	0	0	0
hsa-miR-1302	0	2	0	0	0	0	3.81818	0	0	0	1	0	0	0	0	0	0	0	1.09091	0
hsa-miR-1303	3	0	2	3	0	2	2	4	1	0	2	0	0	0	0	0	5	1	5	0
hsa-miR-1304-3p	15	21	15	11	8	8	14	8	5	0	8	16	14	17	10	2	11	3	12	13
hsa-miR-1304-5p	0	0	0	0	0	0	0	0	3	0	0	0	0	0	0	0	0	0	0	0
hsa-miR-1305	0	0	0	0	0	0	0	0	0	0	0	0	0	0	0	0	0	0	0	0
hsa-miR-1306-3p	8	21	3	5	5	4	9	2	2	3	5	4	2	7	3	0	9	0	18	5
hsa-miR-1306-5p	14	25	22	32	14	5	5	7	4	4	19	13	5	9	15	11	7	1	6	2
hsa-miR-1307-3p	84	100	16	22	46	13	72	82	27	44	40	68	29	41	51	61	34	29	44	82
hsa-miR-1307-5p	23	62	9	1	12	4	26	95	11	12	2	17	2	3	9	9	5	5	2	8
hsa-miR-130a-3p	387	256	116	153	99	27	160	30	56	8	175	179	118	75	8	7	429	12	431	17
hsa-miR-130a-5p	3	0	1	0	0	0	2	0	3	0	0	1	4	0	0	0	1	0	1	0
hsa-miR-130b-3p	262	169	78	92	70	20	149	51	50	9	92	98	154	47	15	10	288	32	263	61
hsa-miR-130b-5p	36	37	88	121	67	22	40	73	28	24	33	59	31	97	13	6	116	6	89	8
hsa-miR-132-3p	4194	5332	2953	4444	3320	1283	2591	506	990	306	2881	3406	2724	4206	408	354	3167	677	3373	1885
hsa-miR-132-5p	725	1201	692	1082	756	242	950	228	192	38	642	725	754	621	51	47	1174	106	1364	285
hsa-miR-1321	0	0	0	0	0	0	0	0	0	0	0	0	2	0	0	0	0	0	0	0
hsa-miR-1322	0	0	0	0	0	0	0	0	0	1	1	0	0	0	0	0	0	0	0	0
hsa-miR-1323	1025	468	421	428	331	111	342	87	82	10	330	405	460	292	22	27	844	45	647	59
hsa-miR-1324	1	0	3	1	0	1	0	0	0	0	0	0	0	0	0	0	0	0	0	0
hsa-miR-133a-3p	32	18	16	32	16	59	14	10	4	1	21	7	19	16	1	3	51	4	33	6
hsa-miR-133a-5p	0	0	0	0	0	0	0	0	0	0	0	0	0	0	0	0	0	0	1	0
hsa-miR-133b	1	0	3	1	4	1	4	0	0	0	0	3	1	0	0	0	9	0	1	0
hsa-miR-134-3p	1	0	0	0	0	0	0	0	0	0	0	0	0	0	0	0	1	0	0	0
hsa-miR-134-5p	56	31	22	43	98	9	13	5	9	30	15	11	61	33	2	6	62	4	77	16
hsa-miR-1343-3p	0	1	2	0	0	2	1	0	1	2	0	3	0	2	5	1	0	2	1	1
hsa-miR-1343-5p	1	0	0	0	0	0	0	0	0	0	0	0	0	0	0	0	0	0	0	0
hsa-miR-135a-2-3p	89	68	12	19	32	4	59	24	11	12	15	52	30	21	5	4	47	3	56	9
hsa-miR-135a-3p	0	0	0	1	0	0	4	1	0	0	1	2	0	1	1	2	1	0	3	0
hsa-miR-135a-5p	553	1063	185	286.5	353	145.5	558	298	352	531.5	132	511	210.5	375	80	89.5	366.5	26	437	104.5
hsa-miR-135b-3p	0	0	0	0	0	0	0	0	0	0	0	1	0	0	0	0	1	0	0	0
hsa-miR-135b-5p	22	30	8	19	8	18	37	28	8	14	19	20	7	11	3	6	21	1	24	8
hsa-miR-136-3p	0	0	2	1	6	0	0	1	2	10	3	0	0	1	0	0	0	0	0	1
hsa-miR-136-5p	0	1	2	1	6	0	3	0	0	0	0	0	0	1	0	0	0	0	3	0
hsa-miR-137-3p	0	0	0	0	0	0	1	0	0	0	0	0	0	0	0	0	0	0	0	0
hsa-miR-137-5p	0	1	0	0	0	0	0	0	0	0	0	0	0	0	0	0	0	0	0	0
hsa-miR-138-1-3p	16	8	4	9	3	1	3	5	4	0	0	5	6	3	3	1	18	0	10	1
hsa-miR-138-2-3p	8	0	2	3	0	0	1	1	0	0	0	3	1	0	0	0	2	0	2	0
hsa-miR-138-5p	3.5	0	3.5	7	6	0.5	15.5	1	4	0.5	0.5	7.5	8.5	2	1.5	0	25	1.5	10	5
hsa-miR-139-3p	33	15	30	35	16	3	11	6	5	3	34	19	15	38	13	8	32	1	62	6
hsa-miR-139-5p	192	176	130	167	81	38	95	54	46	15	143	74	63	114	7	9	238	18	209	17
hsa-miR-140-3p	5450	4090	1744	2452	2023	598	3967	1951	995	231	1437	2366	1964	1676	468	413	3605	924	3066	2602
hsa-miR-140-5p	41	51	17	13	16	9	39	14	24	8	24	11	16	14	1	5	44	20	40	36
hsa-miR-141-3p	1026	1464	179	148	386	173	1364	902	798	1033	132	429	279	271	348	238	683	67	565	256
hsa-miR-141-5p	13	21	0	1	4	0	15	10	23	25	9	17	13	6	11	7	16	4	6	3
hsa-miR-142-3p	149	132	55	87	80	93	227	38	141	86	290	78	113	102	195	140	122	395	119	2037
hsa-miR-142-5p	115	88	17	11	20	10	272	13	27	14	73	10	43	14	28	13	66	86	38	425
hsa-miR-143-3p	186	259	19	25	10	14	147	39	19	2	103	41	102	37	10	14	139	92	139	268
hsa-miR-143-5p	0	3	0	0	3	0	0	2	2	0	0	0	0	0	0	0	1	1	1	1
hsa-miR-144-3p	2	1	2	2	2	2	268	2	2	2	2	0	4	3	1	4	2	4	1	5
hsa-miR-144-5p	1	1	1	0	3	2	119	2	0	0	1	0	0	0	3	3	3	3	1	0
hsa-miR-145-3p	1	3	0	2	0	0	1	0	0	0	2	0	3	1	1	0	0	3	0	3
hsa-miR-145-5p	286	109	24	40	16	16	127	27	37	14	168	48	86	17	52	45	164	200	95	321
hsa-miR-1468-3p	0	0	0	0	0	0	0	0	0	0	0	0	0	0	0	0	0	0	0	0
hsa-miR-1468-5p	51	49	8	6	3	10	68	73	35	8	4	44	4	15	22	9	23	0	25	12
hsa-miR-1469	0	0	0	2	2	0	2	0	0	0	0	0	2	0	1	1	2	0	0	0
hsa-miR-146a-3p	0	0	0	0	0	0	0	0	1	0	0	0	0	0	0	0	1	0	1	3
hsa-miR-146a-5p	3075	2680	782	1050	1392	337	1760	637	317	887	779	625	1518	1000	124	115	1885	735	1821	1862
hsa-miR-146b-3p	433	436	183	326	251	106	266	209	56	23	117	161	198	162	57	52	315	75	341	195
hsa-miR-146b-5p	2614	2583	426	476	428	113	1093	254	128	43	846	520	781	429	64	76	1506	485	1554	1521
hsa-miR-1470	0	0	0	0	0	0	0	0	0	0	0	0	0	0	0	0	0	0	0	0
hsa-miR-1471	0	0	0	0	0	0	0	0	0	0	0	0	0	0	0	0	0	0	0	0
hsa-miR-147a	0	0	0	0	0	0	0	0	0	0	1	0	0	0	0	0	0	0	0	0
hsa-miR-147b-3p	10	7	1	5	1	2	4	3	2	0	6	2	0	2	0	0	17	6	13	16
hsa-miR-147b-5p	10	12	5	4	1	0	5	2	2	0	6	3	1	1	0	0	9	0	7	0
hsa-miR-148a-3p	7092	7816	972	1149	2333	874	5795	2983	6803	2335	1384	4567	1740	1979	1024	825	4361	633	3987	1040
hsa-miR-148a-5p	73	144	38	26	44	17	153	107	56	23	21	128	45	51	16	14	57	13	65	17
hsa-miR-148b-3p	9821	10822	2522	3186	3190	919	6006	6155	1366	420	2420	3949	3637	2541	613	498	5916	1118	5886	1924
hsa-miR-148b-5p	59	65	10	14	24	3	32	14	4	1	7	29	20	13	1	0	19	3	26	5
hsa-miR-149-3p	3	4	0	0	0	2	3	6	2	0	1	1	0	2	1	0	0	0	0	0
hsa-miR-149-5p	3552	4730	614	754	570	1428	6241	11613	2827	1521	1119	5850	334	1979	2317	2098	1973	305	1885	548
hsa-miR-150-3p	0	0	0	0	3	0	8	0	0	0	1	0	0	0	1	0	0	3	0	1
hsa-miR-150-5p	2100	973	1960	2626	2813	513	4848	1947	308	267	2497	2654	854	2579	595	561	3300	1317	2657	1762
hsa-miR-151a-3p	1891	1264	211	286	417	157	1389	554	379	311	374	1336	578	476	113	136	849	72	917	157
hsa-miR-151a-5p	2026	1214	632	709	775	219	1068	434	193	122	593	901	736	499	54	44	1998	104	1627	111
hsa-miR-151b	1234.5	749.5	394.5	452.5	499	134.5	667.5	260	122.5	71	351	545	472.5	303	30.5	25.5	1249.5	64	1019	67.5
hsa-miR-152-3p	1019	943	210	276	230	115	505	188	181	105	575	397	485	408	61	53	932	55	990	138
hsa-miR-152-5p	8	4	5	0	0	0	1	2	2	1	1	3	0	5	0	0	2	0	6	0
hsa-miR-153-3p	37	28	18	5	25	5	14	5	16	13	9	3	15	2	0	1	7	0	13	8
hsa-miR-153-5p	7	3	14	23	18	10	1	0	21	3	3	13	7	12	0	4	2	0	15	4
hsa-miR-1537-3p	0	0	0	0	0	0	0	0	0	0	0	0	0	0	0	0	0	0	0	4
hsa-miR-1537-5p	1	0	0	0	0	0	0	0	0	0	0	0	0	0	0	0	0	0	0	1
hsa-miR-1538	1	0	0	0	0	0	0	0	0	1	0	0	0	0	0	0	0	0	0	0
hsa-miR-1539	0	0	0	0	0	0	0	0	0	0	0	0	0	0	0	0	0	0	0	0
hsa-miR-154-3p	0	0	0	0	0	0	0	0	0	0	0	0	0	0	0	0	0	0	0	0
hsa-miR-154-5p	58	51	17	33	53	10	12	11	22	43	1	16	44	25	2	2	59	16	47	27
hsa-miR-155-3p	0	0	0	0	0	0	0	0	0	0	0	0	0	0	0	0	0	0	0	0
hsa-miR-155-5p	2313	3334	488	826	364	120	4425	1550	236	331	1175	2949	668	1141	407	484	960	1118	1280	3801
hsa-miR-1587	0	0	2	0	1	1	0	0	0	0	0	0	0	0	1	0	0	0	0	0
hsa-miR-15a-3p	1	1	0	0	0	0	0	0	0	0	0	0	0	0	0	0	0	0	0	1
hsa-miR-15a-5p	1538	1061	500	672	689	226	1351	225	377	158	717	630	754	497	73	69	1543	126	1851	376
hsa-miR-15b-3p	263	254	69	83	59	17	121	35	37	2	61	66	73	55	11	5	211	10	199	23
hsa-miR-15b-5p	91424	86306	52069	71955	62381	15828	53431	29457	7688	1317	35184	25414	43439	31765	3609	2916	107974	11894	94676	14452
hsa-miR-16-1-3p	0	0	0	0	0	0	0	0	0	0	0	0	2	0	0	0	1	1	1	0
hsa-miR-16-2-3p	216	252	91	85	106	46	148	39	17	1	92	89	108	61	5	4	195	4	184	14
hsa-miR-16-5p	54684.5	39043	15457	23177.5	18099	6959.5	41524	4899	14953	4115.5	48368.5	26035	24311	18584.5	4190	4309.5	71669	3073	82218	9959
hsa-miR-17-3p	72	51	19	22	24	6	56	26	8	5	15	36	37	20	7	4	66	10	45	17
hsa-miR-17-5p	154	103	37	33	47	13	101	21	39	12	99	65	68	28	10	4	224	20	193	36
hsa-miR-181a-2-3p	81	104	12	23	19	13	68	66	14	3	19	34	42	21	3	6	51	36	44	87
hsa-miR-181a-3p	32	51	35	41	11	6	49	11	6	0	29	13	24	18	2	0	49	50	32	122
hsa-miR-181a-5p	309.5	649	132	168	88	54	575	496	28	23	261	164	204	146	52	48	238.5	426	197	1238
hsa-miR-181b-2-3p	0	0	0	0	0	0	0	0	0	0	0	0	0	0	0	0	0	0	0	0
hsa-miR-181b-3p	2	0	0	0	0	0	0	0	0	0	0	0	0	0	0	0	0	0	0	0
hsa-miR-181b-5p	75	116	21.5	40.5	38	9.5	164.5	57.5	11	9	38	52.5	51.5	27.5	17	11.5	44.5	90.5	28.5	286
hsa-miR-181c-3p	35	27	8	15	4	2	25	12	3	2	16	21	15	11	1	0	23	1	23	4
hsa-miR-181c-5p	27	95	17	14	23	13	56	14	5	3	16	22	36	23	1	1	29	1	37	3
hsa-miR-181d-3p	3	0	0	3	0	0	0	0	0	0	2	0	0	0	1	0	0	0	0	1
hsa-miR-181d-5p	0	1	4	0	1	4	2	6	3	0	1	6	0	7	2	1	5	2	6	3
hsa-miR-182-3p	15	13	0	0	2	2	7	12	2	2	1	1	2	0	0	0	5	1	5	0
hsa-miR-182-5p	2191	1656	641	889	725	244	1605	482	585	167	923	1313	854	809	91	120	2109	61	2237	144
hsa-miR-1825	0	0	0	0	0	0	0	0	0	0	0	0	0	0	0	0	0	0	0	0
hsa-miR-1827	0	3	0	0	0	0	0	0	0	0	0	0	0	0	0	0	0	0	0	0
hsa-miR-183-3p	36	28	15	13	31	10	34	27	4	1	8	20	16	15	3	5	20	3	19	8
hsa-miR-183-5p	1856	1970	714	1146	1287	287	1932	893	482	117	682	1384	1121	1198	162	205	1416	80	1477	179
hsa-miR-184	443	377	102	143	200	141	219	39	47	11	178	213	123	246	42	42	628	8	689	17
hsa-miR-1843	56	82	71	104	52	18	67	48	11	15	34	63	46	38	13	14	78	4	78	21
hsa-miR-185-3p	1	12	0	4	0	0	1	5	2	0	0	1	0	2	1	0	2	2	0	0
hsa-miR-185-5p	168	167	37	34	58	44	337	67	51	101	87	164	73	78	26	19	155	32	160	125
hsa-miR-186-3p	5	1	0	0	0	0	0	1	0	0	2	0	0	0	0	0	9	1	0	3
hsa-miR-186-5p	2637	2120	330	484	622	229	1868	1268	735	430	523	1303	673	515	163	142	1307	349	1014	584
hsa-miR-187-3p	1473	1592	269	457	1163	164	830	1030	270	465	266	789	426	829	113	111	735	188	723	369
hsa-miR-187-5p	17	14	4	10	27	2	9	8	0	1	2	15	9	24	8	7	15	2	10	11
hsa-miR-188-3p	6	3	0	0	1	0	6	3	1	2	0	0	1	2	0	0	2	2	1	3
hsa-miR-188-5p	2	4	2	1	1	0	6	5	0	0	1	0	2	0	0	0	5	0	1	1
hsa-miR-18a-3p	18	17	7	16	31	7	24	18	5	9	36	28	11	28	3	5	35	2	24	12
hsa-miR-18a-5p	1	6	0	13	11	3	14	1	9	1	15	5	2	1	0	2	31	2	24	2
hsa-miR-18b-3p	0	1	0	0	0	0	4	1	0	2	0	2	0	5	1	0	0	0	0	0
hsa-miR-18b-5p	0	0	0	0	2	1	1	0	1	0	2	0	0	2	0	0	1	0	0	0
hsa-miR-1908-3p	0	0	0	0	0	0	0	0	0	0	0	0	0	3	1	0	0	0	0	0
hsa-miR-1908-5p	2	2	2	0	4	0	0	10	2	2	3	3	0	0	5	2	0	0	0	2
hsa-miR-1909-3p	0	0	0	0	0	0	0	0	0	0	0	0	0	0	0	0	1	0	0	0
hsa-miR-1909-5p	1	0	0	0	0	0	0	2	0	0	0	0	0	0	0	0	5	0	0	0
hsa-miR-190a-3p	0	1	0	0	0	0	0	0	0	0	0	0	0	1	0	0	0	0	0	0
hsa-miR-190a-5p	8	11	18	35	28	12	44	7	29	20	20	13	7	29	6	8	9	1	25	4
hsa-miR-190b-3p	0	0	0	0	0	0	0	0	0	0	0	0	0	0	0	0	0	0	0	0
hsa-miR-190b-5p	308	420	442	778	442	314	253	72	326	208	360	383	193	412	106	155	468	14	702	74
hsa-miR-191-3p	142	87	48	64	58	18	66	37	23	3	77	73	41	42	11	16	98	13	85	23
hsa-miR-191-5p	104069	73707	32080	42223	41828	6748	59632	22698	15202	3046	32120	42868	46016	27639	3884	4237	66227	8142	56831	19775
hsa-miR-1910-3p	0	0	0	0	0	0	1	0	0	0	0	1	0	0	0	0	1	0	0	0
hsa-miR-1910-5p	0	0	0	0	0	0	0	0	0	0	0	0	0	0	0	0	0	0	0	0
hsa-miR-1911-3p	0	0	0	0	0	0	0	0	0	0	0	0	0	0	0	0	0	0	0	0
hsa-miR-1911-5p	4	1	2	6	8	1	3	6	2	0	4	1	3	1	0	2	5	0	12	1
hsa-miR-1912-3p	0	1	0	0	0	0	0	0	0	0	0	0	0	0	0	0	0	0	0	0
hsa-miR-1912-5p	0	0	0	0	0	0	0	0	0	0	0	0	0	0	0	0	0	0	0	0
hsa-miR-1913	0	0	0	0	0	0	0	0	0	0	0	0	0	0	0	0	0	0	0	1
hsa-miR-1914-3p	0	0	0	0	0	0	0	0	0	0	0	0	0	0	0	0	0	0	0	0
hsa-miR-1914-5p	0	0	0	1	0	0	0	3	0	0	0	0	0	0	0	1	0	0	0	0
hsa-miR-1915-3p	0	0	0	0	0	0	0	0	0	0	0	0	0	0	0	0	0	0	0	0
hsa-miR-1915-5p	0	0	0	0	0	0	0	0	0	0	0	0	0	0	0	0	0	0	0	0
hsa-miR-192-3p	32	23	9	12	10	1	8	17	2	0	7	8	14	2	2	0	26	1	21	2
hsa-miR-192-5p	695	520	167	201	206	57	300	62	96	37	230	248	245	198	22	16	477	18	572	47
hsa-miR-193a-3p	0	1	0	0	1	2	1	0	0	2	0	2	0	0	1	0	1	0	0	0
hsa-miR-193a-5p	340	400	106	159	189	133	331	466	158	256	57	360	179	203	333	321	270	54	243	211
hsa-miR-193b-3p	85	139	22	39	50	18	210	375	93	87	37	152	21	70	129	111	83	18	56	22
hsa-miR-193b-5p	166	162	42	62	90	60	128	251	58	81	51	143	34	72	181	170	95	27	95	88
hsa-miR-194-3p	10	3	8	11	0	1	4	1	0	0	7	2	12	2	0	5	8	4	9	6
hsa-miR-194-5p	1496.5	1245	335.5	410	415	139.5	617	152	127.5	98.5	441	399.5	703.5	438	24.5	25	947	33	882	55.5
hsa-miR-195-3p	42	41	3	7	7	8	21	25	12	2	21	19	8	7	2	2	14	2	8	2
hsa-miR-195-5p	230	242	68	70	78	49	172	59	85	39	235	154	114	83	26	9	272	11	272	24
hsa-miR-196a-1-3p	3	2	0	5	2	0	0	0	0	0	0	0	0	0	0	0	8	0	5	0
hsa-miR-196a-3p	0	3	0	0	0	0	0	0	0	0	0	0	0	0	0	0	0	0	2	0
hsa-miR-196a-5p	35.5	25.5	73	154	56.5	37	16.5	7	48.5	30	72	42.5	26	82	21	23	95	0	164	13
hsa-miR-196b-3p	0	1	0	0	0	0	1	1	3	0	0	1	0	0	0	0	0	0	0	0
hsa-miR-196b-5p	366	622	36	52	32	112	558	559	244	184	101	588	93	134	120	177	180	37	213	66
hsa-miR-197-3p	67	49	38	64	52	45	181	356	134	185	205	197	41	95	325	329	135	54	78	107
hsa-miR-197-5p	4	2	0	1	0	0	1	1	0	0	0	0	0	0	1	1	0	1	0	1
hsa-miR-1972	159	166	185	240	173	123	58	7	40	40	5	37	248	73	43	45	46	73	28	112
hsa-miR-1973	10	8	7	4	12	15	6	6	6	6	6	4	17	16	9	2	15	7	3	7
hsa-miR-1976	0	0	0	0	0	0	0	1	0	1	0	0	0	0	1	0	1	0	0	0
hsa-miR-198	0	0	0	0	0	0	0	0	0	0	0	0	0	0	0	0	0	0	0	0
hsa-miR-199a-3p	202.333	306.667	81.6667	101	109.667	41.6667	211.333	36	43	15	121.333	80	120	124.333	20	16.3333	178.333	32	237	139
hsa-miR-199a-5p	11	8	4	6	2	3	8	6	0	0	2	4	5	0	0	0	9	1	5	2
hsa-miR-199b-3p	202.333	306.667	81.6667	101	109.667	41.6667	211.333	36	43	15	121.333	80	120	124.333	20	16.3333	178.333	32	237	139
hsa-miR-199b-5p	59	36	14	9	21	6	23	1	15	4	27	22	33	12	1	2	34	9	38	43
hsa-miR-19a-3p	81	37	30	7	96	25	79	8	37	27	25	11	24	18	3	4	37	6	20	15
hsa-miR-19a-5p	1	0	0	0	0	0	0	0	0	0	0	0	0	0	0	0	0	0	0	0
hsa-miR-19b-1-5p	1	8	0	1	0	1	2	1	3	0	0	1	0	1	0	1	0	0	0	0
hsa-miR-19b-2-5p	0	0	0	0	0	0	0	0	0	0	0	0	0	0	0	0	0	0	0	0
hsa-miR-19b-3p	418	334.5	122.5	91	274.5	105.5	384	94	421.5	236.5	175	123.5	134	89.5	73	37	289.5	31	240.5	121.5
hsa-miR-200a-3p	3228	4530	560	773	856	426	3862	2068	900	1053	446	2531	1025	982	399	327	2046	219	2518	518
hsa-miR-200a-5p	204	205	43	37	45	23	169	121	44	30	21	158	54	53	17	19	95	12	89	17
hsa-miR-200b-3p	15139	18523	2933	3430	2977	1369	19051	12085	3598	1738	2347	14109	4204	4655	1322	1244	8815	1437	8309	1908
hsa-miR-200b-5p	589	665	105	168	271	114	743	951	266	189	195	808	192	349	241	202	409	69	383	139
hsa-miR-200c-3p	46813	51275	9494	13710	17766	7262	58514	38602	11816	9838	11125	44152	15170	23131	9754	9719	26208	3765	25505	8116
hsa-miR-200c-5p	81	86	5	11	9	5	41	27	13	8	16	44	15	18	10	2	14	1	26	11
hsa-miR-202-3p	282	445	292	490	291	69	560	529	107	31	747	171	292	155	246	346	347	19	370	82
hsa-miR-202-5p	16	24	21	11	24	7	16	11	15	10	52	5	12	4	7	10	14	1	13	8
hsa-miR-203a-3p	1101	1050	186	181	624	736	1160	503	679	365	1990	891	514	312	189	164	9737	43	9261	65
hsa-miR-203a-5p	0	0	0	0	0	0	0	0	0	0	0	0	0	0	0	0	0	0	0	0
hsa-miR-203b-3p	5	2	0	0	3	0	2	0	1	1	2	7	2	0	1	0	3	0	4	0
hsa-miR-203b-5p	0	0	0	0	0	0	0	0	0	0	0	0	0	0	0	0	0	0	0	0
hsa-miR-204-3p	95	124	19	52	65	33	53	65	24	34	30	23	42	74	14	11	160	20	141	38
hsa-miR-204-5p	2267	1732	682	795	1251	397	714	288	194	1252	653	662	297	1705	81	68	2363	214	2194	363
hsa-miR-205-3p	0	0	0	1	0	1	0	0	0	0	2	0	0	0	0	0	1	0	0	0
hsa-miR-205-5p	6705	9075	12417	15551	7472	5399	17655	19415	2713	23266	9108	11505	15282	10273	3787	3386	41517	1133	36945	2040
hsa-miR-2052	0	0	0	0	0	0	0	0	0	0	0	0	0	0	0	0	0	0	0	0
hsa-miR-2053	0	0	0	0	0	0	0	0	0	0	0	0	0	0	0	0	0	0	0	0
hsa-miR-2054	0	0	0	0	0	0	0	0	0	0	0	0	0	0	0	0	0	0	0	0
hsa-miR-206	6	0	0	1	0	0	1	0	0	1	2	4	3	1	0	0	5	0	2	0
hsa-miR-208a-3p	0	0	0	0	0	0	0	0	0	0	0	0	0	0	0	0	0	0	0	0
hsa-miR-208a-5p	0	0	0	0	0	0	0	0	0	0	0	0	0	0	0	0	0	0	0	0
hsa-miR-208b-3p	0	0	0	0	0	0	0	0	0	0	0	0	0	0	0	0	0	0	0	0
hsa-miR-208b-5p	0	0	0	0	0	0	0	0	0	0	0	0	0	0	0	0	0	0	0	0
hsa-miR-20a-3p	14	16	8	7	5	0	9	4	2	0	0	6	4	8	0	0	10	0	18	2
hsa-miR-20a-5p	197	256	138	201	209	110	383	59	182	102	363	203	109	221	68	45	522	30	529	116
hsa-miR-20b-3p	0	4	0	0	0	0	0	2	0	0	0	0	0	0	1	1	0	0	0	0
hsa-miR-20b-5p	677	656	24	40	43	90	755	351	632	333	195	745	149	87	113	127	201	22	248	81
hsa-miR-21-3p	46	43	4	10	6	2	23	41	6	3	19	16	9	11	3	2	44	15	30	40
hsa-miR-21-5p	2326	3496	504	757	993	623	2330	860	2629	1544	2057	1818	963	1361	955	659	1959	604	2705	3787
hsa-miR-210-3p	615	628	69	111	59	110	348	658	100	83	105	272	173	79	53	46	480	55	444	96
hsa-miR-210-5p	0	0	2	1	4	1	0	1	0	0	0	0	0	1	0	2	4	0	0	0
hsa-miR-211-3p	0	0	1	0	0	0	0	0	0	0	0	0	0	1	0	0	1	0	0	1
hsa-miR-211-5p	10	10	17	9	6	10	10	3	1	3	15	14	6	6	2	1	20	14	19	29
hsa-miR-2110	378	427	258	446	280	98	218	154	112	27	162	265	200	335	98	140	207	28	199	122
hsa-miR-2113	0	0	0	0	1	0	0	0	0	0	2	0	0	0	0	0	0	0	0	0
hsa-miR-2114-3p	3	1	0	0	0	0	2	0	0	0	0	3	0	0	0	0	1	0	0	0
hsa-miR-2114-5p	12	8	6	0	2	1	10	1	3	1	2	3	9	0	0	1	5	0	7	2
hsa-miR-2115-3p	3	5	0	0	1	0	1	2	1	1	1	0	0	2	2	0	2	0	1	3
hsa-miR-2115-5p	2	2	0	0	3	0	2	4	0	0	2	1	1	2	0	1	0	1	3	3
hsa-miR-2116-3p	9	1	3	3	1	0	3	8	2	5	5	3	0	6	10	1	1	0	1	1
hsa-miR-2116-5p	3	5	2	0	4	0	8	0	1	2	0	3	0	0	1	0	0	0	1	0
hsa-miR-2117	0	0	0	0	0	0	0	0	0	0	0	0	0	0	0	0	0	0	0	0
hsa-miR-212-3p	45	23	16	25	18	4	23	8	8	4	11	18	15	12	5	6	67	17	48	36
hsa-miR-212-5p	46	120	48	63	59	11	62	22	14	8	17	75	79	87	9	7	80	21	69	28
hsa-miR-214-3p	0	0	0	0	0	0	0	0	0	0	0	0	0	0	0	0	0	0	0	0
hsa-miR-214-5p	0	0	0	0	0	0	1	0	0	0	0	0	0	0	0	0	0	0	0	0
hsa-miR-215-3p	38	34	3	0	13	1	5	1	2	1	1	2	3	9	0	0	2	0	1	2
hsa-miR-215-5p	6	11	3	9	17	4	7	4	11	2	11	4	2	16	3	0	8	1	10	7
hsa-miR-216a-3p	1	1	0	1	1	3	0	0	0	0	1	0	1	0	0	0	2	0	0	0
hsa-miR-216a-5p	9	17	0	2	5	1	5	1	0	0	2	3	5	2	0	0	1	1	6	0
hsa-miR-216b-3p	2	1	1	0	0	0	3	0	0	0	0	0	1	0	0	0	0	0	0	0
hsa-miR-216b-5p	8	7	3	3	0	1	7	2	0	1	6	5	1	1	0	0	3	1	2	0
hsa-miR-217-3p	1	0	0	0	0	0	0	0	0	0	0	0	1	0	0	0	0	0	0	0
hsa-miR-217-5p	1	2	3	0	3	2	0	1	0	0	4	4	6	2	1	0	10	0	6	0
hsa-miR-218-1-3p	0	0	0	0	0	0	0	0	0	0	0	0	0	0	0	0	0	0	0	0
hsa-miR-218-2-3p	5	7	3	1	0	0	1	2	3	0	1	0	1	0	0	0	4	0	0	0
hsa-miR-218-5p	123.5	107	56	70	41	35.5	66	12	64	12	52	50	50	53	10	11	75	3	119	14
hsa-miR-219a-1-3p	1	1	0	1	0	2	2	0	1	0	1	9	0	4	1	0	2	0	4	2
hsa-miR-219a-2-3p	9	10	4	12	10	5	2	0	7	0	4	13	7	8	1	1	9	0	14	2
hsa-miR-219a-5p	1.5	0	0	0	0	0.5	0	0	0	0	2	0	0	0	0	0	0	0	0	0
hsa-miR-219b-3p	0	0	0	0	0	0	0	0	0	0	0	0	0	0	0	0	0	0	0	0
hsa-miR-219b-5p	2	5	0	2	0	1	2	1	0	0	4	2	2	0	0	0	1	0	1	0
hsa-miR-22-3p	3184	3707	811	900	1039	436	3288	2015	629	420	676	1903	1400	844	177	132	2620	239	2263	512
hsa-miR-22-5p	136	164	42	66	41	33	140	59	46	21	49	106	73	54	5	12	153	10	129	21
hsa-miR-221-3p	3551	6613	1406	2092	1883	872	4964	4304	915	723	913	2179	3079	2021	840	817	3659	1063	4115	2812
hsa-miR-221-5p	22	35	17	15	24	4	38	3	10	2	9	18	21	18	2	8	42	5	57	27
hsa-miR-222-3p	862	949	299	422	471	131	853	635	104	145	184	360	462	385	77	82	810	205	707	388
hsa-miR-222-5p	6	9	0	0	0	0	2	0	0	0	0	3	1	0	0	0	2	0	0	3
hsa-miR-223-3p	42290	25931	735	985	958	652	29577	5153	4341	705	17807	5716	20373	1451	3189	3160	18863	32031	17799	63575
hsa-miR-223-5p	46	28	0	2	2	1	38	9	16	1	74	16	19	9	13	25	23	25	19	103
hsa-miR-224-3p	0	0	0	0	0	0	0	0	0	1	0	0	0	0	0	0	0	0	0	0
hsa-miR-224-5p	446	316	120	185	165	75	203	76	40	59	415	320	117	91	32	45	1867	11	2065	32
hsa-miR-2276-3p	2	8	5	3	2	1	8	12	4	1	0	10	4	0	4	1	5	0	1	2
hsa-miR-2276-5p	1	0	0	0	0	0	2	3	0	2	0	0	0	0	1	0	2	0	0	1
hsa-miR-2277-3p	6	4	1	0	0	0	0	4	0	1	1	1	1	1	2	5	0	1	0	0
hsa-miR-2277-5p	2	3	0	0	0	1	1	1	2	2	0	4	3	3	0	0	1	0	1	2
hsa-miR-2278	2	2	0	0	0	0	5	0	1	0	1	1	3	0	0	0	3	0	1	0
hsa-miR-2355-3p	12	9	0	0	1	0	4	0	3	0	0	4	1	2	0	1	5	1	4	0
hsa-miR-2355-5p	1	0	0	0	1	0	1	0	0	0	0	1	0	0	0	0	0	0	0	0
hsa-miR-2392	0	2	0	1	3	2	1	0	0	1	0	0	0	0	0	0	0	0	0	0
hsa-miR-23a-3p	9848	9226	2108	3066	3080	1736	7729	2736	3619	2111	3413	5576	4451	3434	1019	990	11213	4317	10348	7935
hsa-miR-23a-5p	4	5	3	2	3	0	5	3	2	3	2	4	5	2	2	2	3	10	1	13
hsa-miR-23b-3p	8309	8083	1517	2197	2252	1092	5269	3310	1480	1616	1701	5253	2346	2672	581	621	6749	749	6419	1237
hsa-miR-23b-5p	237	139	42	65	58	31	83	97	29	28	59	113	28	49	23	24	126	12	133	26
hsa-miR-23c	20	5	2	1	2	2	9	1	6	1	1	5	3	4	2	3	15	0	10	4
hsa-miR-24-1-5p	0	1	0	0	0	0	0	0	0	0	0	0	0	0	0	0	0	0	0	0
hsa-miR-24-2-5p	0	0	0	0	0	0	0	0	0	0	0	0	0	0	0	0	2	0	0	0
hsa-miR-24-3p	3927	3184.5	538	846	907.5	432.5	2107	936	622	373	932.5	1716	1204	864	253	214	3694	794	3304.5	1846.5
hsa-miR-2467-3p	0	0	0	0	0	0	0	0	0	0	0	0	0	0	0	0	0	0	0	0
hsa-miR-2467-5p	0	0	0	0	0	0	0	0	0	0	0	1	0	0	0	0	0	0	0	0
hsa-miR-25-3p	44254	32328	13194	19790	16228	5043	22543	7768	8684	1625	9715	15433	15342	12085	2107	2146	26520	2872	28846	6509
hsa-miR-25-5p	122	91	69	103	63	34	50	37	18	7	80	85	77	63	39	40	130	13	139	64
hsa-miR-2681-3p	1	1	3	2	3	0	1	0	0	0	1	1	5	1	2	0	6	0	4	0
hsa-miR-2681-5p	0	0	1	0	0	0	0	2	1	0	0	2	0	1	0	0	4	0	1	0
hsa-miR-2682-3p	0	0	0	0	0	0	0	0	0	0	0	1	0	0	0	0	0	0	0	0
hsa-miR-2682-5p	0	0	0	0	0	0	0	0	0	0	0	0	0	0	0	0	0	0	0	0
hsa-miR-26a-1-3p	14	8	4	0	0	0	3	2	2	1	0	4	1	2	0	0	0	0	5	0
hsa-miR-26a-2-3p	2	2	1	1	1	0	2	0	1	0	0	0	0	1	0	0	1	0	5	1
hsa-miR-26a-5p	14458.5	25444.5	2680.5	3403	4580	1554.5	19634	15538	3353	1395	4382.5	11837	7390	5487	1010	955.5	12227	2251.5	11848	4808
hsa-miR-26b-3p	124	122	9	5	17	5	87	141	34	16	17	75	19	16	15	8	28	25	17	22
hsa-miR-26b-5p	11214	12914	565	778	996	683	9679	5824	3210	1293	2022	6415	1543	1515	908	935	2851	692	3499	2104
hsa-miR-27a-3p	1727	1308	244	308	327	200	831	640	267	104	506	337	515	330	74	68	1982	693	1517	984
hsa-miR-27a-5p	17	19	0	4	2	7	6	6	2	3	8	7	19	8	5	1	29	17	27	24
hsa-miR-27b-3p	3810	4286	390	558	678	292	1438	2088	653	281	712	1171	722	731	200	139	2791	204	2531	359
hsa-miR-27b-5p	13	15	7	9	5	1	3	7	3	0	8	5	3	1	1	0	9	0	16	0
hsa-miR-28-3p	5399	3388	877	1147	1679	697	3035	1736	1464	874	1099	3368	1401	1598	428	505	3466	475	3012	957
hsa-miR-28-5p	145	88	74	92	102	20	145	42	35	16	73	100	113	104	19	9	231	13	217	23
hsa-miR-2861	0	0	0	0	0	0	0	0	0	0	0	0	0	0	0	0	0	0	0	0
hsa-miR-2909	0	0	0	0	0	0	0	0	0	0	0	0	0	0	0	0	0	0	0	0
hsa-miR-296-3p	5	7	4	3	4	1	3	4	3	2	7	6	8	5	11	4	3	0	13	1
hsa-miR-296-5p	599	528	417	499	351	151	225	156	93	35	475	253	276	313	270	214	939	32	705	106
hsa-miR-297	0	1	0	0	0	0	0	0	0	0	0	0	0	0	0	0	0	0	0	0
hsa-miR-298	0	0	0	0	0	0	0	0	0	0	0	0	0	0	0	0	0	0	0	0
hsa-miR-299-3p	1	5	0	1	0	0	1	0	0	0	2	0	4	0	0	0	2	0	2	0
hsa-miR-299-5p	122	96	141	139	152	60	82	19	21	10	69	45	97	94	12	8	263	24	210	48
hsa-miR-29a-3p	30132	33520	2936	3955	5101	2669	25413	24994	4948	2591	3464	12914	6910	5198	1646	1565	10732	3117	10465	6467
hsa-miR-29a-5p	6	19	3	2	2	4	17	14	5	7	4	8	5	1	0	0	10	4	9	6
hsa-miR-29b-1-5p	35	46	5	4	3	1	11	13	10	1	5	23	7	11	10	5	22	12	21	20
hsa-miR-29b-2-5p	295	225	50	62	109	22	167	161	32	46	46	123	97	85	18	16	114	36	71	56
hsa-miR-29b-3p	2427	1467.5	136.5	168	271	100	749.5	267	337.5	329	170.5	285	202	157	100	82.5	450.5	60	383	209
hsa-miR-29c-3p	10979	7392	500	484	747	411	5174	2192	1907	1053	519	1867	1000	469	365	249	1908	146	1688	437
hsa-miR-29c-5p	605	523	114	123	146	44	456	556	203	150	70	474	148	151	46	34	265	41	159	71
hsa-miR-300	0	0	0	0	0	0	0	0	0	0	0	0	0	0	0	0	0	0	0	0
hsa-miR-301a-3p	1	0	1	0	4	1	11	0	2	1	2	3	1	3	0	1	3	3	3	3
hsa-miR-301a-5p	1	5	0	2	0	1	0	1	0	0	0	0	0	0	0	0	4	0	1	0
hsa-miR-301b-3p	0	0	0	0	0	2	2	0	0	0	0	0	0	0	0	0	0	0	0	0
hsa-miR-301b-5p	0	0	1	1	0	0	0	1	1	0	0	0	0	0	0	0	0	0	0	0
hsa-miR-302a-3p	0	0	0	0	0	0	0	0	0	0	0	0	0	0	0	0	0	0	0	0
hsa-miR-302a-5p	0	0	0	0	0	0	0	0	1	0	0	0	0	0	0	0	0	0	0	0
hsa-miR-302b-3p	0	0	0	0	0	0	0	0	0	0	1	0	0	0	0	0	0	0	0	0
hsa-miR-302b-5p	0	0	0	0	0	0	0	0	0	0	0	0	0	0	0	0	0	0	0	0
hsa-miR-302c-3p	0	0	0	0	0	0	0	0	0	0	0	0	0	0	0	0	0	0	0	0
hsa-miR-302c-5p	0	0	0	0	0	0	0	0	0	0	0	0	0	0	0	0	0	0	0	0
hsa-miR-302d-3p	0	0	0	0	0	0	0	0	0	0	0	0	0	0	0	0	0	0	0	0
hsa-miR-302d-5p	0	0	0	0	0	0	0	0	0	0	0	0	0	0	0	0	0	0	0	0
hsa-miR-302e	0	0	0	0	0	0	0	0	0	0	0	0	0	0	0	0	0	0	0	0
hsa-miR-302f	0	0	0	0	0	0	0	0	0	0	0	0	0	0	0	0	0	0	0	0
hsa-miR-3059-3p	2	0	2	0	0	0	0	0	0	0	0	0	0	0	0	0	0	0	0	0
hsa-miR-3059-5p	0	0	0	0	1	0	1	0	0	1	0	0	0	1	0	0	0	0	0	0
hsa-miR-3064-3p	0	1	0	0	0	0	0	1	0	0	0	0	0	1	0	0	3	0	0	0
hsa-miR-3064-5p	6	8	3	3	2	2	5	3	1	2	0	10	5	0	3	2	1	0	3	4
hsa-miR-3065-3p	59	57	4	12	19	5	30	15	10	4	16	45	6	12	5	3	34	2	27	4
hsa-miR-3065-5p	130	96	2	7	11	6	23	15	12	8	11	45	13	11	7	5	44	4	70	11
hsa-miR-3074-3p	1	0	0	0	1	0	0	0	1	0	0	3	0	0	0	1	0	0	0	0
hsa-miR-3074-5p	33	24	10	18	13	2	25	9	2	3	8	14	7	8	1	5	21	3	12	0
hsa-miR-3085-3p	0	0	0	0	3	0	0	0	0	1	0	0	1	0	0	0	0	0	1	0
hsa-miR-3085-5p	0	0	0	0	0	0	0	0	0	1	0	0	0	0	0	0	0	0	0	0
hsa-miR-30a-3p	4215	3158	1208	1873	1579	559	1886	670	704	239	1311	1474	1394	970	294	240	3632	135	3548	278
hsa-miR-30a-5p	7991	8432	1737	2123	2461	750	4784	2303	2020	829	1511	1996	3711	1514	362	241	5461	187	5165	439
hsa-miR-30b-3p	31	26	7	16	6	11	24	14	4	2	8	12	10	7	4	4	21	4	21	2
hsa-miR-30b-5p	2568	1438	411	430	343	336	1309	470	816	1192	307	772	600	272	81	68	1006	99	796	138
hsa-miR-30c-1-3p	50	35	3	15	11	5	16	14	5	3	12	25	14	4	8	5	30	3	21	18
hsa-miR-30c-2-3p	119	155	40	74	36	18	110	77	28	13	50	53	53	35	3	10	131	3	113	18
hsa-miR-30c-5p	27630.5	20508	5784.5	6348.5	6680	2298.5	14439	8718	3022	2377	2561.5	6932	6352.5	4451.5	510	506.5	12989	2294.5	10020.5	2592.5
hsa-miR-30d-3p	12	21	2	4	6	2	19	15	9	1	3	14	3	1	0	0	5	0	6	2
hsa-miR-30d-5p	20403	19351	5737	8178	9524	3598	17715	16555	6211	3962	6719	14788	8969	9000	4094	4226	16256	2105	12650	4449
hsa-miR-30e-3p	1988	1383	531	763	792	253	1173	458	311	81	582	916	668	645	113	97	1868	246	1686	362
hsa-miR-30e-5p	734	832	141	135	294	150	678	384	467	265	209	306	288	161	103	54	462	70	468	274
hsa-miR-31-3p	22	14	6	6	7	3	7	4	2	1	2	4	3	3	0	1	16	1	15	0
hsa-miR-31-5p	1351	1372	1005	1633	1181	289	1683	668	268	105	1322	1124	902	705	191	172	3790	111	3182	242
hsa-miR-3115	0	1	0	0	0	0	0	0	0	0	1	2	0	0	0	0	2	0	1	0
hsa-miR-3116	0	1.5	0.5	1	0.5	0	0	0	0	0	4	1	2.5	0.5	0	0	5.5	0	0.5	0
hsa-miR-3117-3p	0	0	0	0	0	0	0	0	0	0	0	0	0	0	0	0	0	0	1	0
hsa-miR-3117-5p	0	0	0	0	0	0	0	0	0	0	0	0	0	0	0	0	0	0	0	0
hsa-miR-3118	0	0	0	0	0	0	0	0	0	0	0	0	0	0	0	0	0	0	0	0
hsa-miR-3119	0	0	0	0	0	0	0	0	0	0	0	0	0	0	0	0	0	0	0	0
hsa-miR-3120-3p	0	1	2	0	0	0	0	0	0	0	0	1	0	0	0	0	4	0	3	0
hsa-miR-3120-5p	0	0	0	0	0	0	0	0	0	0	0	0	0	0	0	0	0	0	0	0
hsa-miR-3121-3p	0	0	0	0	1	0	0	0	0	0	0	0	0	0	0	0	0	0	0	0
hsa-miR-3121-5p	0	0	0	0	0	0	0	0	0	0	0	1	0	0	0	0	1	0	0	0
hsa-miR-3122	0	0	0	0	0	0	0	0	0	0	0	0	0	0	0	0	0	0	0	0
hsa-miR-3123	0	0	0	0	0	0	0	0	0	0	0	0	0	0	0	0	0	0	0	0
hsa-miR-3124-3p	2	0	0	0	0	0	0	0	1	0	0	3	0	0	0	0	0	0	2	0
hsa-miR-3124-5p	14	12	1	12	4	2	4	5	3	0	4	6	7	3	3	0	9	0	8	0
hsa-miR-3125	2	0	0	0	3	0	4	4	0	0	0	0	0	1	1	0	0	0	0	0
hsa-miR-3126-3p	0	0	0	0	0	0	0	0	0	0	0	0	2	0	0	0	0	0	0	0
hsa-miR-3126-5p	1	0	0	0	0	0	0	0	0	0	0	0	0	1	0	0	0	0	0	0
hsa-miR-3127-3p	0	0	0	0	0	0	0	1	0	0	0	0	0	0	0	0	0	0	0	0
hsa-miR-3127-5p	13	12	5	5	6	2	9	5	4	2	0	8	7	6	3	3	7	0	7	1
hsa-miR-3128	0	0	0	0	0	0	0	0	0	0	0	0	0	0	0	0	0	0	0	0
hsa-miR-3129-3p	2	2	0	1	0	0	1	2	0	0	1	0	1	0	0	0	1	0	0	0
hsa-miR-3129-5p	0	0	1	0	0	0	0	0	0	0	2	0	0	0	0	0	1	0	0	0
hsa-miR-3130-3p	6	5	0	0	4	0	1	0	0	0	2	1	1	0	3	1	2	0	1	0
hsa-miR-3130-5p	0.5	0	1	0	2	2	5	0	2	0	0	0	1	2	0	0	1	0	2	0
hsa-miR-3131	0	2	0	0	0	3	0	2	0	1	0	1	0	0	0	1	0	0	0	0
hsa-miR-3132	0	0	0	0	0	0	1	0	0	0	0	0	0	0	0	0	0	0	0	0
hsa-miR-3133	14	16	6	6	9	2	12	1	2	0	1	2	9	3	0	0	7	4	11	1
hsa-miR-3134	0	0	0	0	0	0	0	0	0	0	0	0	0	0	0	0	0	0	0	0
hsa-miR-3135a	0	0	0	0	0	0	0	0	0	0	0	0	0	0	0	0	0	0	2	0
hsa-miR-3135b	0	2	0	0	0	0	0	1	0	0	0	3	5	0	0	0	0	0	0	0
hsa-miR-3136-3p	1	0	0	0	0	0	0	1	0	0	0	0	0	0	0	0	0	0	0	0
hsa-miR-3136-5p	1	0	0	0	0	0	0	0	0	0	0	0	0	0	0	0	2	0	0	0
hsa-miR-3137	0	0	0	0	0	0	0	0	0	0	0	0	0	0	0	0	0	0	0	0
hsa-miR-3138	5	4	1	6	3	2	4	0	1	0	1	2	6	2	2	2	12	2	10	9
hsa-miR-3139	0	0	0	0	0	0	0	0	0	0	0	0	0	0	0	0	0	0	0	0
hsa-miR-3140-3p	1	2	0	3	1	0	2	1	2	0	0	1	1	1	0	0	1	0	3	0
hsa-miR-3140-5p	1	1	0	0	0	0	0	0	0	0	0	0	0	0	0	0	1	0	0	0
hsa-miR-3141	1	0	0	0	0	0	0	0	0	0	0	0	0	0	0	0	0	0	0	0
hsa-miR-3142	0	0	0	0	0	0	0	0	0	0	0	0	0	0	0	0	0	0	0	0
hsa-miR-3143	0	0	0	0	0	0	0	0	0	0	0	0	0	0	0	0	0	0	0	0
hsa-miR-3144-3p	13	16	5	1	10	0	9	5	0	0	2	1	5	10	0	0	1	0	5	0
hsa-miR-3144-5p	2	5	1	0	2	0	3	1	0	0	0	2	2	2	0	0	1	0	3	0
hsa-miR-3145-3p	0	0	0	0	0	0	0	0	0	0	0	0	0	0	0	0	0	0	0	0
hsa-miR-3145-5p	0	0	0	0	0	0	0	0	0	0	0	0	0	0	0	0	0	0	0	0
hsa-miR-3146	1	2	0	0	1	0	3	0	0	0	1	0	0	0	0	0	0	0	0	0
hsa-miR-3147	0	0	0	0	0	0	0	0	0	0	0	0	0	0	0	0	0	0	0	0
hsa-miR-3148	8	2	2	5	2	5	1	0	1	0	8	2	1	3	0	0	21	0	15	3
hsa-miR-3149	0	0	0	0	0	0	0	0	0	0	0	0	0	0	0	0	1	0	0	0
hsa-miR-3150a-3p	0	0	0	0	0	0	0	2	0	0	0	0	0	2	0	0	0	0	1	0
hsa-miR-3150a-5p	1	1	1	2	1	0	0	0	0	0	0	1	5	2	0	1	0	0	0	1
hsa-miR-3150b-3p	22	35	11	10	23	0	10	8	2	1	16	2	3	6	0	1	26	1	24	2
hsa-miR-3150b-5p	0	0	0	0	2	0	0	0	0	0	0	0	0	1	0	0	1	0	0	0
hsa-miR-3151-3p	0	0	0	0	0	0	0	0	0	0	0	0	0	0	0	0	0	0	0	0
hsa-miR-3151-5p	0	0	0	0	0	0	0	0	0	0	0	0	0	2	0	0	0	0	0	2
hsa-miR-3152-3p	0	0	0	0	0	0	0	0	0	0	0	0	1	0	0	0	0	0	0	0
hsa-miR-3152-5p	0	0	0	0	0	0	0	0	0	0	0	0	0	0	0	0	0	0	0	0
hsa-miR-3153	0	0	0	0	0	0	0	0	0	0	0	0	0	0	0	0	0	0	0	0
hsa-miR-3154	2	0	0	0	0	0	0	0	0	0	0	2	0	0	0	0	2	0	0	1
hsa-miR-3155a	0	0	0	0	0	0	0	0	0	0	0	0	0	0	0	0	0	0	0	0
hsa-miR-3155b	0	0	0	0	0	0	0	0	0	0	0	0	0	0	0	0	0	0	0	0
hsa-miR-3156-3p	0	0	0	0	0	0	0	0	0	0	0	0	0	0	0	0	0	0	0	0
hsa-miR-3156-5p	1	0	0	0	0	0	0	0	0	0	0	0	1	0	0	0	0	0	0	0
hsa-miR-3157-3p	2	2	1	2	4	1	1	0	0	0	1	2	0	0	0	0	8	0	2	0
hsa-miR-3157-5p	28	25	7	11	3	4	10	7	5	1	6	4	7	9	2	0	17	5	11	1
hsa-miR-3158-3p	8	4	7	12	7	2	4	5	3	1	8	15	3	19	4	7	9	0	20	1
hsa-miR-3158-5p	0	2	0	0.5	0	0	0	0	0	0	0	0	0	0	0	0	0.5	0	3	0
hsa-miR-3159	1	0	0	0	0	0	1	0	0	0	0	0	0	0	0	0	0	0	4	0
hsa-miR-3160-3p	0	0	0	0	0	0	0	0	0	0	0	0	0	0	0	0	0	0	0	0
hsa-miR-3160-5p	0	0	0	0	0	0	0	0	0	0	0	0	0	0	0	0	0	0	0	0
hsa-miR-3161	0	0	0	0	1	0	0	0	0	0	0	0	0	0	0	0	0	0	0	0
hsa-miR-3162-3p	0	0	0	0	1	0	0	0	0	0	0	0	0	0	0	0	0	0	0	0
hsa-miR-3162-5p	0	0	0	0	0	0	0	0	0	0	0	0	0	0	0	0	0	0	0	0
hsa-miR-3163	0	0	1	3	1	0	0	0	2	1	0	2	1	0	0	0	2	0	2	0
hsa-miR-3164	0	0	0	0	0	0	0	0	0	0	1	0	0	0	0	0	1	0	0	0
hsa-miR-3165	0	0	0	1	0	1	0	0	0	0	0	0	0	0	0	0	0	0	0	0
hsa-miR-3166	0	0	0	0	0	0	0	0	0	0	0	0	0	0	0	0	0	0	0	0
hsa-miR-3167	0	0	0	0	0	0	0	0	0	0	0	0	0	0	0	0	0	0	0	0
hsa-miR-3168	0	0	0	0	0	0	0	0	0	0	0	0	0	0	0	0	1	1	0	0
hsa-miR-3169	0	0	0	0	0	0	0	0	0	0	0	0	0	0	0	0	0	0	0	0
hsa-miR-3170	1	0	0	0	0	0	0	0	0	0	0	0	0	0	0	0	0	0	0	0
hsa-miR-3171	0	0	0	0	0	0	0	0	0	0	0	0	0	0	0	0	0	0	0	0
hsa-miR-3173-3p	0	5	0	0	0	0	4	0	0	0	0	0	0	0	0	0	1	0	0	0
hsa-miR-3173-5p	21	15	32	45	25	12	25	17	11	8	34	31	12	19	13	19	54	5	46	21
hsa-miR-3174	0	1	0	0	1	0	1	0	0	0	1	2	1	0	0	1	1	0	2	1
hsa-miR-3175	0	0	0	0	0	0	2	0	0	0	0	0	1	0	0	0	0	0	0	0
hsa-miR-3176	0	1	0	0	0	0	0	0	1	0	0	0	0	0	0	0	0	0	0	0
hsa-miR-3177-3p	0	0	0	0	0	0	0	0	0	1	0	0	0	0	0	0	0	0	0	0
hsa-miR-3177-5p	0	0	0	0	0	0	0	0	0	0	0	0	0	0	0	0	0	0	0	0
hsa-miR-3178	0	0	0	0	0	0	0	0	0	0	0	0	0	0	0	0	0	0	0	0
hsa-miR-3179	12	3	5	0	2	1	4	0	0	0	5	9	2	2	0	0	9	0	14	0
hsa-miR-3180	2	3	1	1	1	1	0	0	1	0	1	4	0	0	4	2	5	0	8	0
hsa-miR-3180-3p	2	3	1	1	1	1	0	0	1	0	1	4	0	0	4	2	5	0	8	0
hsa-miR-3180-5p	4	0	4	13	5	2	1	0	1	1	1	1	2	5	3	1	6	0	5	0
hsa-miR-3181	0	0	0	0	0	0	0	0	0	0	0	0	0	0	0	0	0	0	0	0
hsa-miR-3182	0	0	0	0	0	0	0	0	1	0	0	0	0	0	0	0	0	0	0	0
hsa-miR-3183	0	0	0	0	2	0	1	0	0	0	1	0	0	0	0	0	0	0	0	0
hsa-miR-3184-3p	0	0	0	0	0	0	0	0	0	0	0	0	0	0	0	0	0	0	0	0
hsa-miR-3184-5p	0	0	0	0	0	0	0	0	0	0	0	0	0	0	0	0	0	0	0	0
hsa-miR-3185	0	0	0	0	0	0	0	0	0	0	0	0	0	0	1	0	0	0	0	0
hsa-miR-3186-3p	0	0	0	2	0	0	0	4	0	0	0	0	0	0	0	0	0	0	0	0
hsa-miR-3186-5p	0	0	0	0	0	0	0	0	0	0	0	0	0	0	0	0	0	0	0	0
hsa-miR-3187-3p	0	2	1	3	0	0	1	1	0	0	0	1	2	2	0	0	2	0	2	0
hsa-miR-3187-5p	0	0	0	0	0	0	0	0	0	0	2	0	0	0	0	0	0	0	0	0
hsa-miR-3188	1	0	2	0	0	0	0	5	0	0	0	1	2	0	0	0	1	1	1	1
hsa-miR-3189-3p	1	0	0	0	0	0	0	0	0	0	0	0	1	0	0	0	0	0	0	0
hsa-miR-3189-5p	0	0	0	0	0	0	0	0	0	0	0	0	0	0	0	0	0	0	0	0
hsa-miR-3190-3p	0	1	0	0	0	0	0	0	0	0	0	0	0	0	0	0	0	1	0	0
hsa-miR-3190-5p	0	0	0	0	0	0	0	0	0	0	0	0	0	0	0	0	0	0	0	0
hsa-miR-3191-3p	0	0	0	0	0	0	0	0	0	0	0	0	0	0	0	0	0	0	0	0
hsa-miR-3191-5p	0	0	0	0	0	0	0	0	0	0	0	1	0	0	0	0	0	0	0	0
hsa-miR-3192-3p	0	3	0	0	0	0	0	1	0	0	0	0	2	0	0	1	0	0	0	0
hsa-miR-3192-5p	1	0	1	0	0	0	0	0	0	0	0	4	2	0	1	0	0	0	3	2
hsa-miR-3193	0	0	0	0	0	0	0	0	0	0	0	1	0	0	0	0	0	0	1	0
hsa-miR-3194-3p	3	0	0	0	0	0	0	0	0	0	0	1	0	0	0	0	0	0	0	0
hsa-miR-3194-5p	0	2	0	0	0	0	0	0	0	0	0	0	0	0	0	0	0	0	0	0
hsa-miR-3195	10	7	9	13	16	1	6	4	0	4	10	5	25	8	10	13	4	3	5	2
hsa-miR-3196	16	11	13	13	9	13	9	4	0	7	8	10	26	9	9	12	9	2	7	4
hsa-miR-3197	2	2	0	1	0	0	0	0	0	0	0	0	0	0	0	0	0	0	0	0
hsa-miR-3198	0	0	0	1	0	0	1	0	0	0	1	1	1	0	1	1	2	0	0	0
hsa-miR-3199	0	0	0	0	0	0	0	0	0	0	1	0	2	1	0	0	2	0	6	0
hsa-miR-32-3p	0	0	0	1	1	2	0	1	1	0	4	0	1	1	2	2	0	0	1	0
hsa-miR-32-5p	32	47	10	15	49	8	59	14	26	18	5	19	10	21	15	2	16	2	11	9
hsa-miR-3200-3p	120	105	29	24	28	15	40	75	17	1	21	47	27	20	10	8	54	7	58	6
hsa-miR-3200-5p	4	7	4	2	7	0	6	2	1	0	2	2	4	2	0	2	6	1	8	1
hsa-miR-3201	0	0	0	0	0	0	0	0	0	0	0	0	0	0	0	0	0	0	0	0
hsa-miR-3202	0	0	0	1	0	0	0	0	0	0	0	2	0	0	0	0	1	1	4	0
hsa-miR-320a-3p	2918	5174	1630	2520	3481	2172	4788	4168	2176	1878	1042	5321	3849	3485	2412	2422	4016	1031	3494	3507
hsa-miR-320a-5p	1	0	0	0	0	0	0	0	0	0	1	0	0	2	0	1	0	0	0	0
hsa-miR-320b	653.5	1581.5	367	661.5	892.5	623	857	870	275	402.5	187	1025	1988.5	757	457	435	782	277	822	1098
hsa-miR-320c	297.5	597	126	301	399.5	263	362.5	369	137	169	106	406.5	411.5	330.5	122	143.5	455	112	547	543
hsa-miR-320d	144.5	259	66	152.5	176	103	157	96.5	58.5	77	64.5	163.5	175	145	38.5	47	252.5	44.5	277	206
hsa-miR-320e	5	3	2	1	4	2	3	3	0	2	3	6	1	3	0	2	4	1	2	5
hsa-miR-323a-3p	183	164	177	271	465	66	101	42	50	86	48	98	142	147	29	22	236	36	249	86
hsa-miR-323a-5p	0	0	0	0	0	0	0	0	0	0	0	0	0	0	0	0	0	0	0	0
hsa-miR-323b-3p	77	36	64	72	135	11	33	20	35	79	20	20	50	40	4	4	94	17	69	37
hsa-miR-323b-5p	0	0	0	0	0	0	0	0	0	0	0	0	0	0	0	0	0	0	0	0
hsa-miR-324-3p	197	148	26	37	49	19	108	273	53	43	37	176	42	74	59	71	63	27	39	47
hsa-miR-324-5p	729	422	176	237	293	89	388	210	94	81	150	271	157	137	40	64	396	45	374	82
hsa-miR-325	0	0	0	0	0	0	0	0	0	0	0	0	0	0	0	0	0	0	0	0
hsa-miR-326	14	8	3	2	4	2	37	64	7	4	3	13	7	2	13	6	8	9	9	36
hsa-miR-328-3p	103	68	57	81	24	31	60	125	42	65	101	52	11	64	141	106	76	29	57	15
hsa-miR-328-5p	0	0	0	0	0	0	0	0	0	0	0	0	0	0	0	0	0	0	0	0
hsa-miR-329-3p	21	20	11	16	35	4	10	0	1	9	6	9	8	17	2	0	24	8	31	4
hsa-miR-329-5p	0	0	1	2	1	0	0	1	1	1	0	0	1	4	0	0	1	0	1	0
hsa-miR-330-3p	46	19	11	12	25	5	9	13	4	3	12	22	20	18	6	4	17	12	16	20
hsa-miR-330-5p	3	22	4	8	10	7	5	11	1	10	7	3	5	8	2	3	21	1	10	4
hsa-miR-331-3p	260	166	58	87	89	17	87	188	36	51	63	103	35	74	38	41	147	18	91	43
hsa-miR-331-5p	2	7	3	0	1	2	4	9	1	0	1	3	3	1	2	2	2	0	3	1
hsa-miR-335-3p	61	123	54	42	47	23	46	11	42	13	38	67	61	45	17	12	104	0	141	8
hsa-miR-335-5p	81	73	67	72	150	35	63	9	122	25	58	28	73	55	15	13	52	7	57	31
hsa-miR-337-3p	1	0	0	0	0	2	0	0	0	0	0	0	2	0	0	0	0	0	0	0
hsa-miR-337-5p	3	1	1	5	10	3	7	0	0	1	0	0	2	1	0	0	9	0	3	0
hsa-miR-338-3p	108	79	4	9	8	6	126	26	43	43	20	29	43	11	5	4	47	57	45	77
hsa-miR-338-5p	3	4	0	2	0	0	3	0	0	0	0	2	3	0	0	1	2	0	0	1
hsa-miR-339-3p	288	226	68	102	119	37	207	117	52	36	84	171	148	112	44	34	233	14	213	55
hsa-miR-339-5p	1424	993	330	470	443	265	1183	1826	425	627	587	1310	349	601	475	499	680	275	535	665
hsa-miR-33a-3p	1	3	0	0	0	0	5	0	2	0	0	0	0	0	0	0	4	0	1	0
hsa-miR-33a-5p	2	2	0	3	2	0	4	2	7	5	0	5	0	0	2	0	0	1	2	1
hsa-miR-33b-3p	2	10	0	0	0	0	0	3	0	0	1	3	0	0	0	0	0	0	0	0
hsa-miR-33b-5p	3	3	1	3	6	1	3	4	0	6	0	3	2	0	0	2	1	1	1	0
hsa-miR-340-3p	84	53	14	16	20	5	23	6	3	1	6	13	21	8	0	2	41	9	47	5
hsa-miR-340-5p	234	597	30	23	47	14	144	101	32	18	25	38	43	24	11	4	110	12	39	40
hsa-miR-342-3p	5391	5334	2744	4472	3738	1233	4876	2793	1707	932	3770	5420	1757	3488	1042	1132	6271	891	5587	2481
hsa-miR-342-5p	169	111	39	72	86	29	92	66	13	30	54	81	82	35	19	30	99	94	58	183
hsa-miR-345-3p	1	0	0	0	0	0	0	0	0	0	0	0	0	0	0	0	0	0	0	0
hsa-miR-345-5p	471	457	77	128	93	64	452	517	149	77	67	250	199	127	88	86	147	62	160	176
hsa-miR-346	2	2	2	0	0	1	0	1	0	0	0	0	1	0	2	0	1	0	0	0
hsa-miR-34a-3p	5	2	0	0	0	1	3	0	0	1	0	1	2	0	0	0	1	0	4	0
hsa-miR-34a-5p	1048	967	324	610	461	402	712	454	440	462	425	836	338	440	220	271	1333	184	1527	715
hsa-miR-34b-3p	21171	15715	18200	24576	24247	5259	16355	4401	5124	1039	13951	11378	13499	18885	1730	1423	29226	1323	27573	2413
hsa-miR-34b-5p	1384	1685	1050	1348	1056	720	899	203	685	189	862	559	850	708	64	83	3499	40	3338	147
hsa-miR-34c-3p	2048	1773	1667	2789	1965	508	1506	321	364	109	1551	1410	1336	1954	321	268	4339	72	3861	255
hsa-miR-34c-5p	6720	16003	6406	9840	6020	3393	6284	3070	3589	514	6140	3553	6396	4830	1032	820	18691	312	20881	1176
hsa-miR-3529-3p	0	0	0	1	0	0	0	0	0	0	0	0	0	0	0	0	0	0	0	0
hsa-miR-3529-5p	3	2	14	7	3	0	4	2	0	1	1	0	3	0	0	0	2	0	2	0
hsa-miR-3605-3p	62	39	24	26	36	20	29	72	17	24	35	35	7	35	25	27	32	11	50	39
hsa-miR-3605-5p	16	0	1	3	6	0	6	0	1	0	1	5	3	5	1	1	5	1	6	4
hsa-miR-3606-3p	0	0	0	0	0	0	0	0	0	0	0	0	0	0	0	0	0	0	0	0
hsa-miR-3606-5p	0	0	0	0	0	0	0	0	0	0	0	0	0	0	0	0	0	0	0	0
hsa-miR-3609	5	11	8	7	7	2	12	3	1	0	32	0	8	5	13	6	36	6	22	10
hsa-miR-361-3p	1569	667	521	750	596	170	1573	1401	409	331	725	1467	331	642	367	353	938	259	793	402
hsa-miR-361-5p	1160	1252	217	330	288	260	1882	1189	525	264	511	1390	596	484	290	301	949	233	879	463
hsa-miR-3610	0	0	0	0	0	0	0	0	0	0	0	0	0	0	0	0	0	0	0	1
hsa-miR-3611	0	0	0	0	0	0	0	0	0	0	0	0	0	0	0	0	1	0	0	0
hsa-miR-3612	0	0	0	0	0	0	0	0	0	0	0	0	0	0	0	1	0	0	0	0
hsa-miR-3613-3p	26	17	8	3	16	5	15	3	4	1	8	16	9	11	1	1	26	1	18	0
hsa-miR-3613-5p	36	30	62	84	76	83	763	7	86	42	37	51	36	91	20	13	49	18	68	52
hsa-miR-3614-3p	0	0	0	0	0	0	1	0	0	0	2	1	0	0	0	0	0	1	0	0
hsa-miR-3614-5p	13	12	0	0	0	5	14	10	0	0	11	5	2	0	0	4	3	22	5	55
hsa-miR-3615	21	27	29	24	56	10	55	69	28	72	31	30	10	39	39	34	57	21	37	141
hsa-miR-3616-3p	5	1	1	1	1	0	1	0	0	0	0	2	0	0	0	0	8	0	2	0
hsa-miR-3616-5p	0	0	0	0	0	0	0	0	0	0	0	0	0	0	0	0	0	0	0	0
hsa-miR-3617-3p	43	24	30	28	11	9	16	10	1	0	6	8	6	8	0	2	7	0	16	1
hsa-miR-3617-5p	45	76	40	68	4	10	60	31	5	0	26	21	25	8	5	1	36	2	37	1
hsa-miR-3618	0	0	0	0	0	0	0	0	0	0	0	0	0	0	0	0	0	0	0	0
hsa-miR-3619-3p	0	0	0	0	0	0	0	0	0	0	0	2	0	1	0	0	0	0	2	0
hsa-miR-3619-5p	0	0	0	0	0	0	0	0	0	0	0	0	0	1	0	0	0	0	0	0
hsa-miR-362-3p	0	1	0	0	0	0	4	0	0	3	0	0	0	0	0	0	0	0	0	1
hsa-miR-362-5p	46	57	11	15	12	7	56	61	5	1	17	27	33	19	4	6	38	12	26	48
hsa-miR-3620-3p	0	0	0	0	0	0	0	0	0	0	1	0	0	2	1	0	1	0	1	0
hsa-miR-3620-5p	5	1	5	3	1	0	1	2	0	0	1	0	3	1	0	0	0	2	3	0
hsa-miR-3621	0	0	0	0	0	0	0	0	0	0	0	0	0	0	0	0	0	0	0	0
hsa-miR-3622a-3p	0	1	1	2	0	0	0	0	0	1	0	0	0	0	0	2	2	0	0	0
hsa-miR-3622a-5p	1	0	0	0	1	1	0	0	0	0	0	0	0	0	0	0	0	0	0	0
hsa-miR-3622b-3p	0	2	3	0	0	0	0	0	0	4	1	0	0	0	1	1	5	0	2	0
hsa-miR-3622b-5p	0	0	1	4	0	0	0	0	0	0	0	0	0	2	2	0	1	0	1	0
hsa-miR-363-3p	1423	3354	110	175	188	210	3365	3786	892	377	345	2158	475	374	359	400	666	106	633	167
hsa-miR-363-5p	54	24	3	1	5	4	29	25	16	3	3	26	7	5	10	6	9	2	5	4
hsa-miR-3646	0	0	0	0	0	0	0	0	0	0	0	0	0	0	0	0	0	0	0	0
hsa-miR-3648	1	3	17	1	2	0	2	1	0	0	0	1	8	3	0	0	0	1	0	3
hsa-miR-3649	0	0	0	0	0	0	0	0	0	0	0	0	0	0	0	0	0	0	0	0
hsa-miR-3650	0	0	0	0	0	0	0	0	0	0	0	0	0	0	0	0	0	0	0	0
hsa-miR-3651	0	0	0	0	0	0	1	0	0	0	1	2	0	0	1	0	5	1	3	0
hsa-miR-3652	0	0	0	0	0	0	0	0	0	0	0	0	0	0	0	0	0	0	0	0
hsa-miR-3654	0	0	0	1	0	0	0	0	0	0	0	0	0	0	0	0	0	0	0	0
hsa-miR-3655	0	0	0	0	0	0	0	0	0	0	0	0	0	0	0	0	0	0	0	0
hsa-miR-3657	0	0	0	0	0	0	0	0	0	0	0	0	0	0	0	0	0	0	0	0
hsa-miR-3658	0	0	0	0	0	0	0	0	0	0	0	0	0	0	0	0	0	0	0	0
hsa-miR-3659	0	0	0	0	0	0	0	0	0	0	0	0	0	0	0	0	0	0	0	0
hsa-miR-365a-3p	2100	1459	443	501	1004	362	2576.5	1574	956	807.5	441.5	1743.5	503	908	380	363	1970	249	1346	331
hsa-miR-365a-5p	6	5	4	7	2	0	3	9	0	2	4	7	1	1	6	12	8	0	0	1
hsa-miR-365b-3p	2100	1459	443	501	1004	362	2576.5	1574	956	807.5	441.5	1743.5	503	908	380	363	1970	249	1346	331
hsa-miR-365b-5p	21	22	3	3	10	2	11	15	4	11	3	14	14	10	12	11	2	3	0	10
hsa-miR-3660	9	10	3	5	10	3	10	1	3	0	5	3	4	6	0	0	10	0	15	1
hsa-miR-3661	4	1	2	2	1	0	2	0	0	0	3	2	4	0	0	0	3	1	5	1
hsa-miR-3662	0	0	0	0	0	0	0	0	0	0	0	0	0	0	0	0	0	0	0	1
hsa-miR-3663-3p	69	116	87	153	109	38	45	19	19	14	53	54	152	42	35	34	339	27	345	74
hsa-miR-3663-5p	554	366	338	580	251	152	168	93	101	71	122	199	200	243	86	59	769	57	793	116
hsa-miR-3664-3p	0	1	0	1	0	0	2	0	0	0	2	0	0	0	0	0	0	0	0	0
hsa-miR-3664-5p	0	0	0	0	0	0	0	0	0	0	0	0	0	0	0	0	0	0	0	0
hsa-miR-3665	0	0	0	0	0	0	0	0	0	0	0	0	0	0	0	0	0	0	0	0
hsa-miR-3666	0	0	0	0	0	0	0	0	0	0	0	0	0	0	0	0	0	0	0	0
hsa-miR-3667-3p	0	0	0	1	0	1	0	0	0	0	0	1	0	0	1	0	1	0	0	0
hsa-miR-3667-5p	13	19	3	0	5	1	6	2	0	0	5	6	3	4	1	0	6	0	3	5
hsa-miR-3668	0	0	0	0	0	0	0	0	0	0	0	0	0	0	0	0	0	0	0	0
hsa-miR-367-3p	0	0	0	0	0	0	0	0	0	0	0	0	0	0	0	0	0	0	0	0
hsa-miR-367-5p	0	0	0	0	0	0	0	0	0	0	0	0	0	0	0	0	0	0	0	0
hsa-miR-3670	0	0	0	0	0	0	0	0	0	0	0	0	0	0	0	0	0	0	0	0
hsa-miR-3671	0	0	0	0	0	0	0	0	0	0	0	0	0	0	0	0	0	0	0	0
hsa-miR-3672	0	0	0	0	0	0	0	0	0	0	0	0	0	0	0	0	0	0	0	0
hsa-miR-3674	0	0	0	0	0	0	0	0	0	0	0	0	0	0	0	0	0	0	0	0
hsa-miR-3675-3p	0	0	0	0	0	0	0	0	0	0	0	0	0	0	0	0	0	0	0	0
hsa-miR-3675-5p	0	0	0	0	0	0	0	2	0	0	0	0	0	0	0	0	0	0	0	0
hsa-miR-3677-3p	0	0	0	0	0	0	0	0	0	0	0	0	0	0	0	0	0	0	0	0
hsa-miR-3677-5p	0	0	0	0	0	0	0	0	0	0	0	0	0	0	0	0	0	0	0	0
hsa-miR-3678-3p	0	1	0	0	0	0	0	0	0	0	0	0	0	0	0	0	0	0	0	0
hsa-miR-3678-5p	0	0	0	0	0	0	0	0	0	0	0	0	0	0	0	0	0	0	0	0
hsa-miR-3679-3p	2	0	0	0	0	0	1	0	0	0	0	0	0	0	0	0	0	0	1	0
hsa-miR-3679-5p	6	8	0	3	3	1	5	7	3	1	3	0	4	1	3	0	2	1	3	10
hsa-miR-3680-3p	0	0	0	0	0	0	0	0	0	0	0	0	0	0	0	0	0	0	0	0
hsa-miR-3680-5p	0	0	0	0	0	0	0	0	0	0	0	0	0	0	0	0	0	0	0	0
hsa-miR-3681-3p	0	1	0	0	0	0	0	0	0	0	0	0	0	0	0	0	0	0	0	0
hsa-miR-3681-5p	3	2	0	1	1	0	0	0	0	0	4	2	0	0	0	0	1	0	1	0
hsa-miR-3682-3p	0	1	0	0	0	0	0	0	0	0	0	0	0	0	0	0	2	0	0	0
hsa-miR-3682-5p	0	0	0	0	0	0	0	0	0	0	0	0	0	0	0	0	0	0	0	0
hsa-miR-3683	0	0	0	0	0	0	0	0	0	0	0	0	0	0	0	0	0	0	0	0
hsa-miR-3684	0	0	0	0	0	0	0	0	0	0	0	0	0	0	0	0	0	0	2	0
hsa-miR-3685	0	0	0	0	0	0	0	0	0	0	0	0	0	0	0	0	0	0	0	0
hsa-miR-3686	0	0	0	0	0	0	0	0	0	0	0	0	0	0	0	0	0	0	0	0
hsa-miR-3688-3p	0	1.5	0	1	1	0	0.5	0	0	0	0.5	1	0	0	0	0	0	0	0	1
hsa-miR-3688-5p	0	0	0	0	0	0	0	0	0	0	0	0	0	0	0	0	0	0	0	0
hsa-miR-3689a-3p	0	0	0	0	0	0	0	0	0	0	0	0	0	0	0	0	0	0	0	0
hsa-miR-3689a-5p	0	0	0	0	0	0	0	0	0	0	0	0	0	0	0	0	0	0	0	0
hsa-miR-3689b-3p	0	0	0	0	0	0	0	0	0	0	0	0	0	0	0	0	0	0	0	0
hsa-miR-3689b-5p	0	0	0	0	0	0	0	0	0	0	0	0	0	0	0	0	0	0	0	0
hsa-miR-3689c	0	0	0	0	0	0	0	0	0	0	0	0	0	0	0	0	0	0	0	0
hsa-miR-3689d	0	0	0	0	0	0	0	0	0	0	0	0	0	0	0	0	0	0	0	0
hsa-miR-3689e	0	0	0	0	0	0	0	0	0	0	0	0	0	0	0	0	0	0	0	0
hsa-miR-3689f	0	0	0	0	0	0	0	0	0	0	0	0	0	0	0	2	0	0	0	0
hsa-miR-369-3p	4	3	4	0	4	0	1	0	0	1	0	1	1	1	2	0	0	0	0	0
hsa-miR-369-5p	24	30	21	21	40	8	20	4	7	8	8	9	25	28	3	1	32	4	29	4
hsa-miR-3690	2	2	0	2	1	1	1	0	0	0	0	0	1	4	0	0	0	0	0	0
hsa-miR-3691-3p	0	2	0	0	0	0	0	0	0	0	0	0	0	0	0	1	0	1	0	0
hsa-miR-3691-5p	1	0	0	2	3	0	0	0	0	0	2	0	0	0	0	0	0	2	0	0
hsa-miR-3692-3p	0	0	0	0	4	0	0	0	0	0	0	1	0	0	0	0	0	0	0	0
hsa-miR-3692-5p	0	0	0	0	0	0	0	0	0	0	0	0	0	0	0	0	0	0	0	0
hsa-miR-370-3p	14	13	8	10	47	1	4	8	3	7	2	3	10	14	1	5	18	3	9	7
hsa-miR-370-5p	6	0	3	2	0	0	0	0	1	0	0	1	1	0	0	0	2	0	2	0
hsa-miR-3713	0	0	0	0	0	0	0	0	0	0	0	0	0	0	0	0	0	0	0	0
hsa-miR-3714	0	0	0	0	0	0	0	0	0	0	0	0	0	0	0	0	0	0	0	0
hsa-miR-371a-3p	9	8	2	1	4	4	3	1	0	0	1	0	4	0	0	0	2	2	4	0
hsa-miR-371a-5p	10	20	15	21	7	6	6	4	1	0	10	15	13	7	7	6	36	0	40	6
hsa-miR-371b-3p	0	0	1	0	0	0	0	0	0	0	0	0	0	2	0	0	2	0	0	0
hsa-miR-371b-5p	1	2	1	1	0	1	1	0	1	0	0	0	1	1	0	0	12	0	7	0
hsa-miR-372-3p	38	48	17	32	20	8	13	4	5	0	28	18	33	12	1	1	65	1	86	1
hsa-miR-372-5p	0	2	0	1	0	0	1	0	1	1	1	0	0	2	0	0	4	0	0	0
hsa-miR-373-3p	470	321	97	188	125	71	102	25	62	10	128	128	87	62	22	24	266	4	338	11
hsa-miR-373-5p	9	7	6	18	8	3	6	4	5	5	1	1	7	7	0	1	13	0	8	3
hsa-miR-374a-3p	2	6	2	0	3	1	3	3	4	6	4	2	0	0	1	0	0	0	0	1
hsa-miR-374a-5p	56	68	16	5	24	7	147	32	47	50	11	54	34	18	15	4	23	9	30	49
hsa-miR-374b-3p	6	2	0	1	2	0	4	0	0	0	4	1	0	0	0	1	0	0	0	1
hsa-miR-374b-5p	293	332	29	28	24	14	355	372	34	29	76	185	73	52	16	19	101	26	110	35
hsa-miR-374c-3p	0	0	0	0	0	0	0	0	0	0	0	0	0	0	0	0	0	0	0	0
hsa-miR-374c-5p	3	0	0	0	0	0	1	0	0	0	0	0	1	1	0	0	1	0	0	0
hsa-miR-375-3p	11196	24033	3504	5787	3615	7038	40012	36308	16943	8493	6039	40555	6030	14652	15334	15307	10436	1556	10400	3446
hsa-miR-375-5p	1	0	0	3	0	2	0	3	3	0	0	0	0	0	0	1	1	0	0	0
hsa-miR-376a-2-5p	0	1	0	2	0	0	0	0	0	1	0	0	0	0	0	0	3	0	0	0
hsa-miR-376a-3p	18	9	7	15	15	9	13	1	4	14	23	7	22	10	0	2	25	3	21	2
hsa-miR-376a-5p	3	6	1	1	1	0	0	0	0	0	0	0	2	0	0	0	4	0	1	0
hsa-miR-376b-3p	0	0	0	0	1	1	3	0	0	0	0	0	0	0	0	0	0	0	0	1
hsa-miR-376b-5p	5	0	1	0	0	1	1	1	1	3	0	0	0	1	0	0	0	0	0	0
hsa-miR-376c-3p	6	3	9	6	7	1	16	0	1	3	9	3	4	4	0	0	4	1	9	0
hsa-miR-376c-5p	5	0	1	0	0	1	1	1	1	3	0	0	0	1	0	0	0	0	0	0
hsa-miR-377-3p	0	1	2	0	2	1	6	0	1	4	0	0	0	3	0	0	4	0	0	0
hsa-miR-377-5p	0	5	0	1	4	0	1	1	0	1	0	0	0	1	0	0	3	1	2	1
hsa-miR-378a-3p	403	571	138	198	499	64	376	161	53	97	126	246	225	321	38	33	828	223	729	536
hsa-miR-378a-5p	220	132	36	55	130	41	85	47	10	66	63	47	42	55	13	6	204	150	178	284
hsa-miR-378b	2	0	0	0	0	0	0	0	0	0	0	0	0	0	1	0	0	0	0	0
hsa-miR-378c	48	36	12	21	69	8	41	12	0	14	18	24	26	40	2	4	87	21	93	36
hsa-miR-378d	13.5	9.5	3.5	5	21	3	22	0	0	1	3	4	7	12	2	0	30	2	22.5	3
hsa-miR-378e	0	0	0	0	0	0	0	0	0	0	0	0	0	0	0	0	0	0	0	0
hsa-miR-378f	5	3	1	1	1	0	0	1	0	0	0	2	0	0	0	1	6	2	3	1
hsa-miR-378g	1	0	0	0	1	0	0	0	0	0	1	0	1	0	0	0	1	1	1	1
hsa-miR-378h	0	0	0	0	1	0	0	0	0	0	0	0	0	0	0	0	1	0	0	0
hsa-miR-378i	10	10	5	5	13	4	14	3	2	2	3	12	5	9	0	3	22	2	25	20
hsa-miR-378j	0	0	0	0	0	0	0	0	0	0	0	0	0	0	0	0	0	0	0	0
hsa-miR-379-3p	3	1	5	2	8	1	4	2	0	0	1	0	3	2	0	0	1	0	0	1
hsa-miR-379-5p	7	5	11	21	15	5	8	4	10	8	17	3	18	9	2	1	19	1	14	3
hsa-miR-380-3p	0	0	0	0	0	0	0	0	0	0	0	0	1	0	0	0	0	0	0	0
hsa-miR-380-5p	0	0	0	0	0	0	0	0	0	0	0	0	0	0	0	0	0	0	0	0
hsa-miR-381-3p	108	89	50	75	160	30	116	14	17	17	25	29	99	53	1	0	93	9	108	16
hsa-miR-381-5p	0	1	1	0	3	0	1	0	1	0	0	0	1	3	0	0	0	0	0	0
hsa-miR-382-3p	1	0	0	2	2	0	5	0	0	0	0	0	0	0	0	0	0	0	7	0
hsa-miR-382-5p	332	298	236	442	446	72	278	76	128	118	188	128	191	154	26	34	373	16	403	73
hsa-miR-383-3p	0	1	1	0	0	0	0	0	0	0	0	0	0	0	0	0	0	0	0	0
hsa-miR-383-5p	31	45	25	91	12	0	26	25	8	3	13	20	24	26	5	1	69	5	44	11
hsa-miR-384	0	0	0	0	0	0	0	0	0	0	0	0	0	0	0	0	0	0	0	0
hsa-miR-3907	0	0	0	0	0	0	0	0	0	0	0	0	0	0	0	0	0	0	0	0
hsa-miR-3908	0	0	0	0	0	0	0	0	0	0	0	0	0	0	0	0	0	0	0	0
hsa-miR-3909	13	13	6	8	3	2	5	4	2	0	7	3	2	4	2	5	13	3	10	8
hsa-miR-3910	0	0	0	0	0	0	0	0	0	0	0	0	0	0	0	0	0	0	0	0
hsa-miR-3911	2	1	0	0	0	0	0	0	0	0	0	0	0	1	0	0	1	0	0	0
hsa-miR-3912-3p	2	0	0	0	3	0	0	0	0	0	0	0	0	0	0	0	1	0	0	0
hsa-miR-3912-5p	0	0	0	0	0	0	0	0	0	0	0	0	0	0	0	0	0	0	0	0
hsa-miR-3913-3p	6	4	3	5	4	1	3	0	2	0	3	3	0	4	0	0	5	2	1	0
hsa-miR-3913-5p	10	11	2	2	8	1	10	2	0	0	2	10	0	0	0	1	8	0	4	0
hsa-miR-3914	0	0	0	0	0	0	0	0	0	0	0	0	0	0	0	0	0	0	0	0
hsa-miR-3915	0	0	0	0	0	0	0	0	0	0	0	0	0	0	0	0	0	0	0	0
hsa-miR-3916	0	0	0	0	0	0	0	0	0	0	0	0	0	0	1	0	0	0	0	3
hsa-miR-3917	0	0	0	0	0	0	0	0	0	1	0	0	0	0	0	0	0	0	0	0
hsa-miR-3918	0	0	0	0	0	0	0	0	0	0	0	0	0	0	0	0	0	0	0	0
hsa-miR-3919	0	0	0	0	0	0	0	0	0	0	0	0	0	0	0	0	0	0	2	0
hsa-miR-3920	0	0	0	0	0	0	0	0	0	0	0	0	0	0	0	0	0	0	0	0
hsa-miR-3921	0	0	0	0	0	0	0	0	0	0	0	0	0	0	0	0	0	1	0	0
hsa-miR-3922-3p	0	0	0	0	0	0	0	0	0	0	0	0	0	0	0	0	0	0	0	0
hsa-miR-3922-5p	0	0	0	0	0	0	0	0	0	0	0	0	0	0	0	0	0	0	0	0
hsa-miR-3923	0	0	0	0	1	0	0	0	0	0	0	2	0	0	0	0	0	0	0	0
hsa-miR-3924	0	0	0	0	0	0	0	0	0	0	0	0	0	0	0	0	0	0	0	0
hsa-miR-3925-3p	8	15	12	5	25	8	16	1	4	1	5	12	23	16	0	0	30	5	24	6
hsa-miR-3925-5p	12	14	3	2	3	3	6	0	0	0	2	13	6	10	1	1	18	1	28	1
hsa-miR-3926	0	0	0	0	0	0	0	0	0	0	0	0	0	0	0	0	0	0	0	0
hsa-miR-3927-3p	0	0	0	0	0	0	0	0	0	0	0	0	0	0	0	0	0	0	0	0
hsa-miR-3927-5p	0	0	0	0	0	0	0	0	0	0	0	0	0	0	0	0	0	0	0	0
hsa-miR-3928-3p	3	5	2	3	2	0	1	2	1	2	0	1	1	1	2	2	3	0	0	5
hsa-miR-3928-5p	0	0	0	0	0	0	0	0	0	0	0	0	0	0	0	0	0	0	0	0
hsa-miR-3929	1	0	1	0	0	0	2	0	0	0	3	1	0	0	0	0	1	0	1	0
hsa-miR-3934-3p	0	0	0	0	0	0	0	0	0	0	0	0	0	0	0	0	0	0	0	0
hsa-miR-3934-5p	1	3	0	0	0	0	1	0	0	0	0	0	0	1	0	0	0	0	1	0
hsa-miR-3935	0	0	0	0	0	0	0	0	0	0	0	0	0	0	0	0	0	0	0	0
hsa-miR-3936	2	0	0	2	3	0	0	0	0	0	0	1	0	0	0	2	0	0	0	0
hsa-miR-3937	0	0	0	0	0	0	0	0	0	0	0	0	0	0	0	0	0	0	0	0
hsa-miR-3938	2	0	0	2	1	0	3	0	0	0	1	0	0	2	0	0	1	0	0	0
hsa-miR-3939	13	3	2	1	1	0	10	2	1	0	0	4	1	4	0	0	5	0	6	0
hsa-miR-3940-3p	40	16	26	40	22	7	5	4	6	14	10	44	12	25	18	13	43	2	36	8
hsa-miR-3940-5p	0	2	0	2	0	0	0	0	0	0	0	0	0	0	1	0	6	0	4	0
hsa-miR-3941	1	0	0	0	0	0	0	0	0	0	0	0	0	0	0	0	0	0	0	0
hsa-miR-3942-3p	0	0	0	0	0	0	0	0	0	0	0	0	0	0	0	0	0	0	0	0
hsa-miR-3942-5p	0	0	0	0	0	0	0	0	0	0	0	0	0	0	0	0	0	0	0	0
hsa-miR-3943	168	217	89	137	153	24	154	345	33	23	28	189	67	209	48	55	113	9	59	39
hsa-miR-3944-3p	0	0	0	0	0	0	0	1	0	0	0	1	0	0	0	0	0	0	0	1
hsa-miR-3944-5p	0	0	0	0	0	0	0	0	0	1	0	1	0	0	0	0	0	0	0	0
hsa-miR-3945	0	0	0	0	0	0	0	0	0	0	0	0	0	0	0	0	0	0	0	0
hsa-miR-3960	196	138	199	238	77	144	78	108	36	355	56	142	271	91	144	157	79	79	40	78
hsa-miR-3972	0	0	0	0	0	0	0	0	0	0	0	0	0	0	0	0	0	0	0	0
hsa-miR-3973	0	0	0	0	0	0	0	0	0	0	0	0	0	0	0	0	0	0	0	0
hsa-miR-3974	0	0	0	0	0	0	0	0	0	0	0	0	0	0	0	0	0	0	0	0
hsa-miR-3975	0	0	0	0	0	0	0	0	0	0	0	0	0	0	0	0	0	0	0	0
hsa-miR-3976	0	0	0	0	0	0	0	0	0	0	0	0	0	0	0	0	0	0	0	0
hsa-miR-3977	0	0	0	0	0	0	0	0	0	0	0	0	0	0	0	0	0	0	0	0
hsa-miR-3978	0	0	0	0	0	0	0	0	0	0	0	0	0	0	0	0	0	0	0	0
hsa-miR-409-3p	148	67	64	110	396	19	41	9	76	131	35	48	86	95	22	11	169	27	199	67
hsa-miR-409-5p	24	17	24	22	75	11	5	4	10	13	7	11	42	23	1	2	30	5	35	6
hsa-miR-410-3p	0	0	0	0	3	0	0	0	0	0	0	1	0	0	0	0	1	0	3	0
hsa-miR-410-5p	0	0	0	1	0	0	0	0	0	0	0	0	0	0	0	0	1	0	1	0
hsa-miR-411-3p	1	1	1	0	2	0	1	0	0	0	0	0	1	2	0	0	0	0	1	1
hsa-miR-411-5p	24	12	9	19	5	4	13	3	5	0	19	2	16	4	1	0	19	1	13	3
hsa-miR-412-3p	0	0	0	0	0	0	0	0	0	0	0	0	0	0	0	0	0	0	0	0
hsa-miR-412-5p	1	1	5	2	6	1	0	1	2	3	2	0	4	4	0	0	11	1	1	0
hsa-miR-421	61	48	7	16	19	5	71	28	22	8	25	43	24	13	7	7	33	8	22	33
hsa-miR-422a	0	0	0	0	1	0	1	0	0	0	0	0	0	0	0	0	1	0	3	0
hsa-miR-423-3p	505	806	220	343	246	119	881	1475	281	205	440	828	230	336	587	510	418	114	437	513
hsa-miR-423-5p	5208	5298	2282	3318	3169	2280	4483	5447	1633	1497	2526	4723	4342	2926	3957	4323	4735	1211	4687	4314
hsa-miR-424-3p	19	19	13	15	9	3	10	18	5	0	16	12	9	6	4	5	18	17	9	25
hsa-miR-424-5p	109	95	20	10	10	7	75	15	20	2	36	9	21	4	1	3	28	21	36	37
hsa-miR-425-3p	1057	896	302	405	440	107	616	473	199	66	311	372	314	348	71	87	508	124	594	329
hsa-miR-425-5p	4308	5969	4539	7108	8277	1118	7381	2235	1583	471	4098	5184	5916	6065	587	550	5700	597	5051	1973
hsa-miR-4251	0	0	0	0	0	0	0	0	0	0	0	0	0	0	0	0	0	0	0	0
hsa-miR-4252	0	0	0	0	0	0	0	0	0	0	0	0	0	0	0	0	0	0	0	0
hsa-miR-4253	0	0	0	0	0	0	0	0	0	0	0	0	0	0	0	0	0	0	0	0
hsa-miR-4254	0	0	0	0	0	0	0	0	0	0	0	2	0	0	0	0	0	0	0	0
hsa-miR-4255	0	0	0	0	0	0	0	0	0	0	0	0	0	0	0	0	0	0	0	0
hsa-miR-4256	0	0	0	0	0	0	0	0	0	0	0	0	0	0	0	0	0	0	0	0
hsa-miR-4257	0	0	0	0	0	0	0	0	0	0	0	0	0	0	0	0	0	0	0	0
hsa-miR-4258	0	0	0	0	0	0	0	0	0	0	0	0	0	0	0	0	0	0	0	0
hsa-miR-4259	2	0	1	0	1	0	1	0	0	0	0	0	1	0	2	0	0	0	0	0
hsa-miR-4260	0	0	0	0	0	0	0	0	0	0	0	0	0	0	0	0	0	0	0	0
hsa-miR-4261	0	0	0	0	0	0	0	0	0	0	0	0	0	0	0	0	0	0	0	0
hsa-miR-4262	0	0	0	0	0	0	0	0	0	0	0	0	0	0	0	0	0	0	0	0
hsa-miR-4263	0	0	0	0	0	0	0	0	0	0	0	0	0	0	0	0	0	0	0	0
hsa-miR-4264	0	0	0	0	0	0	0	0	0	0	0	0	0	0	0	0	0	0	0	0
hsa-miR-4265	0	0	0	0	0	0	0	0	0	0	0	0	0	0	0	0	0	0	0	0
hsa-miR-4266	0	0	0	0	0	0	0	0	0	0	0	0	0	0	0	0	0	0	0	0
hsa-miR-4267	0	0	0	0	0	0	0	0	0	0	0	0	0	0	0	0	0	0	0	0
hsa-miR-4268	0	0	0	0	0	0	0	0	0	0	0	0	0	0	0	0	0	0	0	0
hsa-miR-4269	0	0	0	0	0	0	0	0	0	0	0	0	0	0	0	0	0	0	0	0
hsa-miR-4270	0	0	0	0	0	0	0	0	0	0	0	0	0	0	0	0	0	0	0	0
hsa-miR-4271	0	0	0	0	0	0	0	0	0	0	0	0	0	0	0	0	1	0	0	0
hsa-miR-4272	0	0	0	0	0	0	0	0	0	0	0	0	0	0	0	0	0	0	0	0
hsa-miR-4273	0	0	0	0	0	0	0	0	0	0	0	0	0	0	0	0	0	0	0	0
hsa-miR-4274	0	0	0	0	0	0	0	0	0	0	0	0	0	0	0	0	0	0	0	0
hsa-miR-4275	0	0	0	0	0	0	0	0	0	0	0	0	0	0	0	0	0	0	0	0
hsa-miR-4276	0	0	0	0	0	0	0	0	0	0	0	0	0	0	0	0	0	0	0	0
hsa-miR-4277	0	0	0	0	0	0	0	0	0	0	0	0	0	0	0	0	0	0	0	0
hsa-miR-4278	0	0	0	0	0	0	0	0	0	0	0	0	0	0	0	0	0	0	0	0
hsa-miR-4279	0	0	0	0	0	0	0	0	0	0	0	0	0	0	0	0	0	0	0	0
hsa-miR-4280	0	0	0	0	0	0	0	0	0	0	0	0	0	0	0	0	0	0	0	0
hsa-miR-4281	0	0	0	0	0	0	0	0	0	0	0	0	0	0	0	0	0	0	0	0
hsa-miR-4282	0	0	0	0	0	0	0	0	0	0	0	0	0	0	0	0	0	0	0	0
hsa-miR-4283	0	0	0	0	0	0	0	0	0	0	0	0	0	0	0	0	0	0	0	0
hsa-miR-4284	5	3	1	0	19	1	2	2	5	3	2	0	2	10	1	2	4	1	9	0
hsa-miR-4285	0	0	0	0	0	0	0	0	0	0	0	0	0	0	0	0	0	0	0	0
hsa-miR-4286	44	39	17	25	39	16	27	59	32	75	14	73	22	51	38	51	42	23	15	27
hsa-miR-4287	0	0	0	0	0	0	0	0	0	0	0	0	0	0	0	0	0	0	0	0
hsa-miR-4288	0	0	0	0	0	0	0	0	0	0	0	0	0	0	0	0	0	0	0	0
hsa-miR-4289	0	0	0	0	0	0	0	0	0	0	0	0	0	0	0	0	0	0	0	0
hsa-miR-429	409	459	56	53	92	38	422	194	191	145	72	368	118	129	65	47	255	26	356	80
hsa-miR-4290	0	0	0	0	0	0	0	0	0	0	0	0	0	0	0	0	0	0	0	0
hsa-miR-4291	0	0	0	0	0	0	0	0	0	0	0	0	0	0	0	0	0	0	0	0
hsa-miR-4292	0	0	0	0	0	0	0	0	0	0	0	0	0	0	0	0	0	0	0	0
hsa-miR-4293	0	0	0	0	0	0	0	0	0	0	0	0	0	0	0	0	0	0	0	0
hsa-miR-4294	0	0	0	0	0	0	0	0	0	0	0	0	0	0	0	0	0	0	0	0
hsa-miR-4295	0	0	0	0	0	0	0	0	0	0	0	0	0	0	0	0	0	0	0	0
hsa-miR-4296	0	0	0	0	0	0	0	0	0	0	0	0	0	0	0	0	0	0	0	0
hsa-miR-4297	0	0	0	0	0	0	0	0	0	0	0	0	0	0	0	0	0	0	0	0
hsa-miR-4298	0	0	1	0	0	0	0	0	0	0	0	0	0	0	0	0	0	0	0	0
hsa-miR-4299	0	0	0	0	0	0	0	0	0	0	1	0	0	0	0	0	0	0	0	0
hsa-miR-4300	0	0	0	0	0	0	0	0	0	0	0	0	0	0	0	0	0	0	0	0
hsa-miR-4301	7	12	7	12	10	4	14	28	0	0	4	10	8	7	8	6	17	3	21	5
hsa-miR-4302	0	0	0	0	0	0	0	0	0	0	0	0	0	0	0	0	0	0	0	0
hsa-miR-4303	0	0	0	0	0	0	0	0	0	0	0	0	0	0	0	0	0	0	0	0
hsa-miR-4304	0	0	1	0	0	0	0	0	0	0	0	0	0	0	0	0	0	0	0	0
hsa-miR-4305	0	0	0	0	0	0	0	0	0	0	0	0	0	0	0	0	0	0	0	0
hsa-miR-4306	0	0	0	0	0	0	0	1	0	0	0	0	0	0	0	0	0	0	0	0
hsa-miR-4307	0	0	0	0	0	0	0	0	0	0	0	0	0	0	0	0	0	0	0	0
hsa-miR-4308	0	0	0	0	0	0	0	0	0	0	0	0	0	0	0	0	0	0	0	0
hsa-miR-4309	0	0	0	0	0	0	0	0	0	0	0	0	0	0	0	0	0	0	0	0
hsa-miR-431-3p	2	2	0	0	1	2	0	0	1	2	0	0	1	1	0	0	0	1	0	0
hsa-miR-431-5p	14	15	8	16	32	3	1	2	2	3	5	4	7	9	0	3	9	0	8	3
hsa-miR-4310	0	0	0	0	0	0	0	0	0	0	0	0	0	0	0	0	0	0	0	0
hsa-miR-4311	0	0	0	0	0	0	0	0	0	0	0	0	0	0	0	0	0	0	0	0
hsa-miR-4312	0	0	0	0	0	0	0	0	0	0	0	0	0	0	4	1	0	0	0	0
hsa-miR-4313	0	0	0	0	0	0	0	0	0	0	0	0	0	0	0	0	0	0	0	0
hsa-miR-4314	0	0	0	0	0	0	0	0	0	0	0	0	0	0	0	0	0	0	0	0
hsa-miR-4315	0	0	0	0	0	0	0	0	0	0	0	0	0	0	0	0	0	0	0	0
hsa-miR-4316	0	0	0	0	0	0	0	0	0	0	0	0	0	0	0	0	0	0	0	0
hsa-miR-4317	0	0	0	0	0	0	0	0	0	0	0	0	0	0	0	0	0	0	0	0
hsa-miR-4318	0	0	0	0	0	0	0	0	0	0	0	0	0	0	0	0	0	0	0	0
hsa-miR-4319	0	0	0	0	0	0	0	0	0	0	0	0	0	0	0	0	0	0	0	0
hsa-miR-432-3p	0	0	0	0	0	0	0	0	0	0	0	0	0	1	0	0	0	0	0	0
hsa-miR-432-5p	107	109	56	123	429	32	39	14	91	110	32	37	170	112	8	16	160	29	164	66
hsa-miR-4320	0	0	0	0	0	0	0	0	0	0	0	0	0	0	0	0	0	0	0	0
hsa-miR-4321	0	0	0	0	0	0	0	0	0	0	0	0	0	0	0	0	0	0	0	0
hsa-miR-4322	0	0	0	0	0	0	0	0	0	0	0	0	0	0	0	0	0	0	0	0
hsa-miR-4323	0	0	0	0	0	0	0	0	0	0	0	0	0	0	0	0	0	0	0	0
hsa-miR-4324	0	1	0	0	0	0	0	0	1	0	0	0	0	0	0	0	0	0	2	0
hsa-miR-4325	0	0	0	0	0	0	0	0	0	0	0	0	0	0	0	0	0	0	0	0
hsa-miR-4326	5	10	6	20	10	9	25	15	1	4	7	12	9	12	6	2	18	1	14	4
hsa-miR-4327	0	0	0	0	0	0	0	0	0	0	0	0	0	0	0	1	0	0	0	0
hsa-miR-4328	0	0	0	0	0	0	0	0	0	0	0	0	0	0	0	0	0	0	0	0
hsa-miR-4329	0	0	0	0	0	0	0	0	0	0	0	0	0	0	0	0	0	0	0	0
hsa-miR-433-3p	0	0	2	3	11	0	1	3	1	12	0	1	3	0	1	0	6	0	2	2
hsa-miR-433-5p	0	0	0	0	1	0	0	0	0	0	0	0	0	0	0	0	0	0	0	0
hsa-miR-4330	0	0	0	0	0	0	0	0	0	0	0	0	0	0	0	0	0	0	0	0
hsa-miR-4418	0	0	0	0	0	0	0	0	0	0	0	0	0	0	0	0	0	0	0	0
hsa-miR-4420	0	0	0	0	0	0	0	0	0	0	0	0	0	0	0	0	0	0	0	0
hsa-miR-4421	0	0	1	0	0	0	1	0	0	0	0	0	1	1	0	1	1	0	1	0
hsa-miR-4422	1	2	1	3	1	1	2	0	0	0	0	0	2	1	0	0	3	0	3	1
hsa-miR-4423-3p	1	3	2	0	0	1	1	0	1	0	0	3	1	4	0	0	3	0	0	0
hsa-miR-4423-5p	8	5	3	3	3	1	2	0	1	0	4	1	0	0	0	0	9	0	1	0
hsa-miR-4424	0	0	0	0	0	0	0	0	0	0	0	0	0	0	0	0	0	0	0	0
hsa-miR-4425	0	0	0	0	0	0	0	0	0	0	0	0	0	0	0	0	0	0	0	0
hsa-miR-4426	0	0	0	0	0	0	0	0	0	0	0	0	0	0	0	0	0	0	0	0
hsa-miR-4427	0	0	0	0	0	0	0	0	0	0	0	0	0	0	0	0	0	0	0	0
hsa-miR-4428	0	1	0	0	0	0	0	0	0	0	0	0	0	0	0	0	0	0	0	0
hsa-miR-4429	0	2	0	0	0	0	0	1	0	0	0	0	2	0	0	0	0	0	0	1
hsa-miR-4430	0	0	7	0	0	0	5	0	0	0	0	0	0	0	0	0	0	0	0	0
hsa-miR-4431	0	0	0	0	0	0	0	0	0	0	0	0	0	0	0	0	0	0	0	0
hsa-miR-4432	0	0	0	0	0	0	0	0	0	0	0	0	0	0	0	0	0	0	0	0
hsa-miR-4433a-3p	0	0	0	0	0	0	3	0	0	0	0	0	0	0	0	0	0	0	0	0
hsa-miR-4433a-5p	6	2	1	0	1	4	1	4	4	1	0	5	0	3	0	4	0	0	1	1
hsa-miR-4433b-3p	0	0	0	0	0	0	0	0	0	0	0	0	0	0	0	0	0	0	0	0
hsa-miR-4433b-5p	0	0	2	2	0	0	1	1	0	0	3	2	0	0	2	0	0	0	0	2
hsa-miR-4434	0	0	0	0	0	0	0	0	0	0	0	0	0	0	0	0	0	0	0	0
hsa-miR-4435	0	0	0	0	0	0	0	0	0	0	0	0	0	0	0	0	0	0	0	0
hsa-miR-4436a	0	0	0	1	0	0	1	0	0	0	1	0	0	0	0	0	0	0	0	0
hsa-miR-4436b-3p	0	0	0	0	0	0	0	0	0	0	0	1	0	0	0	0	0	1	5	0
hsa-miR-4436b-5p	1	0	0	0	0	0	0	0	2	0	0	0	0	3	0	0	2	0	0	0
hsa-miR-4437	0	0	0	0	0	0	0	0	0	0	0	0	0	0	0	0	0	0	0	0
hsa-miR-4438	0	0	0	0	0	0	0	0	0	0	0	0	0	0	0	0	0	0	0	0
hsa-miR-4439	0	0	0	0	0	0	0	0	0	0	0	0	0	0	0	0	0	0	0	0
hsa-miR-4440	4	2	0	0	1	1	1	2	0	0	1	2	3	0	1	0	1	0	0	3
hsa-miR-4441	0	0	0	0	0	0	0	0	0	0	0	0	0	0	0	0	0	0	0	0
hsa-miR-4442	0	0	0	0	0	0	0	0	0	0	0	0	0	0	0	0	0	0	0	0
hsa-miR-4443	0	0	0	0	0	0	0	0	0	0	0	0	0	0	0	0	0	0	0	0
hsa-miR-4444	0	0	0	0	0	0	0	0	0	0	0	0	0	0	0	0	0	0	0	0
hsa-miR-4445-3p	4	4	0	0	0	0	0	0	0	0	0	0	0	0	0	0	0	0	2	0
hsa-miR-4445-5p	18	18	0	0	0	0	0	0	2	0	0	0	0	3	0	0	0	2	1	2
hsa-miR-4446-3p	5	8	1	1	1	0	2	8	0	0	0	4	1	4	1	2	1	1	0	1
hsa-miR-4446-5p	0	0	0	0	0	0	0	0	0	0	0	0	0	0	0	0	0	0	0	0
hsa-miR-4447	0	0	0	0	0	0	0	0	0	0	0	0	0	0	0	0	0	0	0	0
hsa-miR-4448	39	175	28	76	50	31	139	117	16	7	57	83	102	37	19	30	72	10	55	31
hsa-miR-4449	0	0	0	0	0	0	0	0	0	0	0	0	0	0	0	0	2	1	2	0
hsa-miR-4450	0	0	0	1	0	0	0	1	0	0	2	0	0	0	0	0	0	0	0	0
hsa-miR-4451	0	0	0	0	0	0	0	0	0	0	0	0	0	0	0	0	0	0	0	0
hsa-miR-4452	0	0	0	0	1	0	1	0	0	0	1	0	0	0	0	0	0	0	0	0
hsa-miR-4453	0	0	0	0	0	0	0	0	0	0	0	0	0	0	0	1	1	0	0	0
hsa-miR-4454	79	77	41	91	142	87	75	39	77	23	389	186	92	197	113	119	294	30	311	190
hsa-miR-4455	1	0	0	0	0	0	0	0	0	0	0	0	0	0	0	0	0	0	0	0
hsa-miR-4456	0	0	0	0	0	0	0	0	0	0	0	0	0	0	0	0	0	0	0	0
hsa-miR-4457	0	0	0	0	0	0	0	0	0	0	0	0	0	0	1	0	0	0	1	0
hsa-miR-4458	4	0	0	1	2	0	0	0	0	0	0	0	0	0	1	0	0	2	0	0
hsa-miR-4460	0	0	0	0	0	0	0	0	0	0	0	0	0	0	0	0	0	0	0	0
hsa-miR-4462	0	0	0	0	0	0	0	0	0	0	0	0	0	0	0	0	0	0	0	0
hsa-miR-4463	0	0	0	1	0	0	0	0	0	0	0	0	0	0	0	0	0	1	0	0
hsa-miR-4464	0	0	0	0	0	0	0	0	0	0	0	0	0	0	0	0	0	0	0	0
hsa-miR-4465	0	0	0	0	0	0	0	0	0	0	0	0	0	0	0	0	0	0	0	0
hsa-miR-4466	3	0	0	0	0	1	0	0	0	0	0	0	0	0	0	0	0	1	0	0
hsa-miR-4467	4	1	0	0	0	1	2	0	0	0	4	0	0	0	0	0	6	0	7	0
hsa-miR-4468	0	0	0	0	0	0	0	0	0	0	0	0	0	0	0	0	0	0	0	0
hsa-miR-4469	0	0	0	0	0	0	0	0	0	0	0	0	0	0	0	0	0	0	0	2
hsa-miR-4470	0	0	0	0	0	0	0	0	0	0	0	0	0	0	0	0	0	0	0	0
hsa-miR-4471	0	0	0	0	0	0	0	0	0	0	0	0	0	0	0	0	0	0	0	0
hsa-miR-4472	0	0	0	0	0	0	0	0	0	0	0	0	0	0	0	0	0	0	0	0
hsa-miR-4473	0	0	0	0	0	0	2	0	0	1	1	0	0	0	0	0	0	0	0	0
hsa-miR-4474-3p	0	0	0	0	0	0	0	0	0	0	0	0	0	0	0	0	0	0	1	0
hsa-miR-4474-5p	0	0	0	0	0	0	0	0	0	0	0	0	0	0	0	0	0	0	0	0
hsa-miR-4475	0	0	0	0	0	0	0	0	0	0	0	0	0	0	0	0	0	0	0	0
hsa-miR-4476	0	2	0	0	0	0	0	0	0	0	2	0	0	1	0	0	0	0	2	0
hsa-miR-4477a	0	0	0	0	0	0	0	0	0	0	0	0	0	0	0	0	0	0	0	0
hsa-miR-4477b	0	0	0	0	1	0	0	0	0	0	0	0	0	0	0	0	0	0	0	0
hsa-miR-4478	0	0	0	0	0	0	0	0	0	0	0	0	0	0	0	0	0	0	0	0
hsa-miR-4479	0	0	0	0	0	0	0	0	0	0	0	0	0	0	0	0	0	0	0	0
hsa-miR-448	0	0	0	0	0	0	0	0	0	0	0	0	0	0	0	0	0	0	0	0
hsa-miR-4480	0	0	0	0	0	0	0	0	0	0	0	0	0	0	0	0	0	0	0	0
hsa-miR-4481	0	0	0	0	0	0	0	0	0	0	0	0	0	0	0	0	0	0	0	0
hsa-miR-4482-3p	0	0	1	0	2	0	0	0	0	0	0	0	0	0	0	0	0	0	1	0
hsa-miR-4482-5p	0	0	1	1	1	0	0	0	0	0	0	0	0	1	0	0	1	0	0	0
hsa-miR-4483	0	0	0	0	0	0	0	0	0	0	0	0	0	0	0	0	0	0	0	0
hsa-miR-4484	9	13	1	1	11	1	1	5	0	1	4	2	14	3	3	0	10	4	3	7
hsa-miR-4485-3p	433	481	173	178	354	116	564	344	73	151	132	241	522	399	41	40	284	36	183	66
hsa-miR-4485-5p	1	1	5	5	2	8	1	0	1	2	2	1	2	2	3	1	2	0	4	0
hsa-miR-4486	0	0	0	0	0	0	0	0	0	0	0	0	0	0	0	0	0	0	0	0
hsa-miR-4487	0	0	0	0	0	0	0	0	0	0	0	0	0	0	0	0	0	0	0	0
hsa-miR-4488	51	35	35	40	16	24	24	15	5	23	11	19	94	21	52	33	11	15	12	23
hsa-miR-4489	0	0	0	0	0	0	0	0	0	0	0	0	0	0	0	0	0	0	0	0
hsa-miR-4490	0	0	0	0	0	0	0	0	0	0	0	0	0	0	0	0	0	0	0	0
hsa-miR-4491	0	0	0	0	0	0	0	0	0	0	0	0	0	0	0	0	0	0	0	0
hsa-miR-4492	55	37	30	43	28	42	16	14	10	64	11	32	83	31	49	37	18	13	16	23
hsa-miR-4493	0	0	0	0	0	0	0	0	0	0	0	0	0	0	0	0	0	0	0	0
hsa-miR-4494	0	0	0	0	0	0	0	0	0	0	0	0	0	0	0	0	0	0	0	0
hsa-miR-4495	0	0	0	0	0	0	0	0	0	0	0	0	0	0	0	0	0	0	0	0
hsa-miR-4496	0	0	0	0	0	0	0	0	0	0	2	0	1	0	0	0	0	0	0	0
hsa-miR-4497	0	0	0	2	0	0	0	0	0	0	0	0	0	0	2	1	0	0	0	0
hsa-miR-4498	0	0	0	0	0	0	0	0	0	0	0	0	0	0	0	0	0	0	0	0
hsa-miR-4499	0	0	1	0	0	0	0	0	0	0	0	0	0	0	0	0	0	0	0	0
hsa-miR-449a	6391	6558	3628	6564	3794	1676	3219	673	1644	463	4873	3279	2266	4327	901	784	8770	147	11374	688
hsa-miR-449b-3p	180	154	138	187	145	18	76	37	19	12	223	75	58	103	39	38	286	17	195	21
hsa-miR-449b-5p	26	20	8	24	15	7	15	5	7	1	20	14	7	7	6	2	43	1	44	3
hsa-miR-449c-3p	9	6	5	7	0	0	0	0	0	0	3	1	2	0	0	0	0	0	2	1
hsa-miR-449c-5p	15	43	18	23	14	6	12	7	8	1	73	25	49	22	12	14	121	2	134	6
hsa-miR-4500	0	0	0	0	0	0	0	0	0	0	0	0	0	0	0	0	0	0	0	0
hsa-miR-4501	0	0	0	1	1	0	0	0	0	0	1	0	0	0	0	0	0	0	0	0
hsa-miR-4502	0	0	0	0	0	0	0	0	0	0	0	0	0	0	0	0	0	0	0	0
hsa-miR-4503	0	0	0	0	0	0	0	0	0	0	0	0	0	0	0	0	0	0	0	0
hsa-miR-4504	0	0	0	0	1	0	0	0	0	0	0	0	0	0	0	0	0	0	0	0
hsa-miR-4505	0	0	0	0	0	0	0	0	0	0	0	0	0	0	0	0	0	0	0	0
hsa-miR-4506	0	0	0	0	0	0	0	0	0	0	0	0	0	0	0	0	0	0	0	0
hsa-miR-4507	1	0	0	0	0	0	0	0	0	0	0	1	0	0	0	0	0	0	0	0
hsa-miR-4508	72	62	61	74	46	35	19	24	7	27	30	49	86	37	76	71	28	15	16	22
hsa-miR-4509	0	0	0	0	0	0	0	0	0	0	0	0	0	0	0	0	0	0	0	0
hsa-miR-450a-1-3p	0	2	0	0	0	0	1	0	0	0	1	0	0	0	2	0	0	0	0	0
hsa-miR-450a-2-3p	2	3	0	0	0	1	4	0	0	0	1	1	0	0	0	0	0	1	1	2
hsa-miR-450a-5p	0	1	1	0	0	0	0	0	0	0	1	1	1	0	0	0	0	0	0	0
hsa-miR-450b-3p	0	0	0	0	0	0	0	0	0	0	0	0	0	0	0	0	0	0	0	0
hsa-miR-450b-5p	0	0	0	0	0	1	1	0	1	2	1	2	0	0	3	0	0	1	0	0
hsa-miR-4510	77	115	10	15	6	11	38	61	20	6	11	65	26	20	24	27	8	7	13	8
hsa-miR-4511	0	0	0	2	0	0	0	0	0	0	0	1	0	0	0	0	0	0	3	0
hsa-miR-4512	1	0	0	0	0	1	0	0	0	0	0	0	1	0	0	0	0	0	0	0
hsa-miR-4513	0	0	0	0	0	0	0	0	0	0	0	0	0	0	0	0	0	0	0	0
hsa-miR-4514	0	0	0	0	0	0	0	0	0	0	0	0	0	0	0	0	0	0	0	0
hsa-miR-4515	0	0	0	0	0	0	0	0	0	0	0	0	0	0	0	0	0	0	0	0
hsa-miR-4516	167	139	181	251	124	75	113	209	19	134	98	118	230	78	246	195	55	52	75	139
hsa-miR-4517	0	0	0	0	0	0	0	0	0	0	0	0	0	0	0	0	0	0	0	0
hsa-miR-4518	0	0	0	0	0	0	0	0	0	0	0	0	0	0	0	0	0	0	0	0
hsa-miR-4519	0	0	0	0	0	0	0	0	0	0	0	0	0	0	0	0	0	0	0	0
hsa-miR-451a	18	42	22	26	32	21	1566	15	9	11	20	23	38	37	149	116	68	28	59	17
hsa-miR-451b	0	0	0	0	0	0	0	0	0	0	0	0	0	0	0	0	0	0	0	0
hsa-miR-452-3p	0	0	0	0	0	0	0	0	0	0	0	0	0	0	0	0	0	0	0	0
hsa-miR-452-5p	6	4	0	1	0	1	1	1	1	1	2	5	2	1	1	0	14	0	11	0
hsa-miR-4520-2-3p	0	0	0	0	0	0	0	0	0	0	0	0	0	0	0	0	0	0	0	0
hsa-miR-4520-3p	0	0	0	0	0	0	0	0	0	1	0	0	0	0	0	0	0	0	0	0
hsa-miR-4520-5p	0	0	0	0	0	0	0	0	0	0	0	0	0	0.5	0	0	0	0	0	0
hsa-miR-4521	29	7	3	4	3	0	6	1	4	0	2	8	3	3	0	1	19	8	15	5
hsa-miR-4522	0	0	0	0	0	0	0	0	0	0	0	0	0	0	0	0	0	0	0	0
hsa-miR-4523	0	0	0	0	0	0	0	0	0	0	0	0	0	0	0	0	0	0	0	0
hsa-miR-4524a-3p	9	21	4	0	3	0	6	10	1	0	0	2	5	3	1	0	7	1	15	1
hsa-miR-4524a-5p	6	2	0	4	0	1	2	0	0	0	2	0	3	1	1	0	0	0	0	0
hsa-miR-4524b-3p	0	0	0	0	0	0	0	0	0	0	0	0	0	0	0	0	0	0	0	0
hsa-miR-4524b-5p	0	0	0	0	0	0	0	0	0	0	0	0	0	0	0	0	0	0	0	0
hsa-miR-4525	2	1	0	1	0	1	3	4	2	0	0	3	0	0	3	2	2	2	5	2
hsa-miR-4526	0	0	0	0	0	0	1	0	0	0	0	0	0	0	0	0	0	0	0	0
hsa-miR-4527	0	0	0	0	0	0	0	0	0	0	0	0	0	0	0	0	0	0	0	0
hsa-miR-4528	0	0	0	0	0	0	0	0	0	1	0	0	0	1	0	0	0	0	0	0
hsa-miR-4529-3p	0	0	0	0	0	0	0	0	0	0	0	0	0	0	0	0	0	0	0	0
hsa-miR-4529-5p	0	0	0	0	0	0	0	0	0	0	0	0	0	0	0	0	0	0	0	0
hsa-miR-4530	0	0	0	0	0	0	0	0	0	0	0	0	0	0	0	0	0	0	0	0
hsa-miR-4531	0	0	0	0	0	0	0	0	0	0	0	0	0	0	0	0	0	0	0	0
hsa-miR-4533	0	0	0	0	0	0	0	0	0	0	0	0	0	0	0	0	0	0	0	0
hsa-miR-4534	0	0	0	0	0	0	0	0	0	0	0	0	0	0	0	0	0	0	0	0
hsa-miR-4535	0	0	0	0	0	0	0	0	0	0	0	0	0	0	0	0	0	0	0	0
hsa-miR-4536-3p	0	0	0	0	0	0	0	0	0	0	0	0	0	0	0	0	0	0	0	0
hsa-miR-4536-5p	0	0	0	0	0	0	0	0	0	0	0	0	0	0	0	0	0	0	0	0
hsa-miR-4537	0	0	0	0	0	0	0	0	0	0	0	0	0	0	0	0	0	0	0	0
hsa-miR-4538	0	0	0	0	0	0	0	0	0	0	0	0	0	0	0	0	0	0	0	0
hsa-miR-4539	0	0	0	0	0	1	0	0	0	0	0	0	0	0	0	0	0	0	0	0
hsa-miR-454-3p	11	11	10	10	14	8	46	1	11	19	35	24	11	11	7	10	8	2	14	28
hsa-miR-454-5p	8	6	2	6	5	3	12	1	2	0	2	10	11	6	0	0	4	0	20	3
hsa-miR-4540	0	0	0	0	0	0	0	0	0	0	0	0	0	0	0	0	0	0	0	0
hsa-miR-455-3p	30	37	29	17	15	10	23	46	1	1	11	7	11	16	1	1	21	3	14	2
hsa-miR-455-5p	11	19	8	4	4	6	17	0	13	0	6	2	8	8	0	2	25	0	15	0
hsa-miR-4632-3p	0	0	0	0	0	0	1	0	0	0	0	0	0	0	0	0	0	0	0	2
hsa-miR-4632-5p	0	0	0	0	0	0	0	0	0	0	0	0	0	0	0	0	0	0	0	0
hsa-miR-4633-3p	0	0	0	0	0	0	0	0	0	0	0	0	0	0	0	0	0	0	0	0
hsa-miR-4633-5p	0	0	0	0	0	0	0	0	0	0	1	0	0	0	0	0	0	0	0	0
hsa-miR-4634	0	0	0	0	0	0	0	0	0	0	0	0	0	0	0	0	0	0	0	0
hsa-miR-4635	0	0	0	0	0	0	0	0	0	0	0	0	0	0	0	0	0	0	0	0
hsa-miR-4636	1	0	0	1	1	0	1	0	1	0	0	3	2	0	0	0	0	0	1	0
hsa-miR-4637	5	0	0	1	0	0	0	0	0	0	0	0	0	0	0	1	2	0	0	0
hsa-miR-4638-3p	0	0	0	0	0	0	0	0	0	0	0	0	0	0	0	0	0	0	0	0
hsa-miR-4638-5p	1	0	0	0	0	0	0	0	0	0	0	0	0	0	1	0	0	0	0	0
hsa-miR-4639-3p	0	0	1	1	0	0	0	0	0	0	0	0	0	0	0	0	0	0	0	0
hsa-miR-4639-5p	0	0	0	2	0	0	0	1	0	0	0	0	0	0	0	0	0	0	0	0
hsa-miR-4640-3p	0	1	0	0	0	0	1	0	1	0	0	0	5	0	0	1	0	0	1	0
hsa-miR-4640-5p	1	0	0	0	0	0	0	0	0	0	0	0	0	0	0	0	0	0	0	0
hsa-miR-4641	2	0	0	0	0	0	0	0	0	0	0	0	0	0	0	0	0	0	0	0
hsa-miR-4642	0	0	0	0	0	0	0	0	0	0	0	0	0	0	0	0	0	0	0	0
hsa-miR-4643	0	0	0	0	0	0	0	0	0	0	0	0	0	0	0	0	0	0	0	0
hsa-miR-4644	0	0	0	0	0	0	0	0	0	0	0	0	0	0	0	0	1	0	1	0
hsa-miR-4645-3p	0	0	0	0	0	0	0	0	0	0	1	0	0	0	0	0	0	0	0	0
hsa-miR-4645-5p	0	0	0	0	0	0	0	0	0	0	0	0	0	0	0	0	0	0	0	0
hsa-miR-4646-3p	0	0	0	0	0	0	0	0	0	0	0	0	0	0	0	0	0	0	0	0
hsa-miR-4646-5p	0	0	0	0	0	0	0	0	0	0	0	0	0	0	0	0	0	0	0	0
hsa-miR-4647	0	0	0	0	0	0	0	0	0	0	0	0	0	0	0	0	0	0	0	0
hsa-miR-4648	0	0	0	0	0	0	0	0	0	0	0	0	0	0	0	0	0	0	0	0
hsa-miR-4649-3p	0	0	0	0	0	0	0	0	0	0	0	0	0	0	0	0	0	0	0	0
hsa-miR-4649-5p	1	0	1	0	1	0	5	0	0	2	0	0	2	0	1	0	0	0	2	0
hsa-miR-4650-3p	0	0	0	0	0	0	0	0	0	0	0	0	0	0	0	0	0	0	0	0
hsa-miR-4650-5p	0	0	0	0	0	0	0	0	0	0	0	0	0	0	0	0	0	0	0	0
hsa-miR-4651	1	0	0	0	0	0	0	0	0	0	0	0	0	0	0	0	0	0	0	0
hsa-miR-4652-3p	0	0	0	0	0	0	0	0	0	0	0	0	0	0	0	0	0	0	0	0
hsa-miR-4652-5p	0	1	0	0	0	0	0	0	0	0	0	0	0	0	0	0	0	0	0	0
hsa-miR-4653-3p	0	0	0	0	0	0	0	0	0	0	0	0	0	0	0	0	0	0	0	0
hsa-miR-4653-5p	0	0	0	0	0	0	0	0	0	0	0	0	0	0	0	0	0	0	0	0
hsa-miR-4654	0	0	0	0	1	0	0	0	0	0	0	0	0	0	0	0	0	0	0	0
hsa-miR-4655-3p	0	0	0	0	0	0	0	0	0	0	0	0	0	0	0	0	0	0	0	0
hsa-miR-4655-5p	0	0	0	0	0	0	0	0	0	0	0	0	0	0	0	0	0	0	0	0
hsa-miR-4656	0	0	2	0	0	0	0	0	0	0	0	0	0	0	0	0	0	0	0	0
hsa-miR-4657	0	0	0	0	0	0	0	1	0	0	1	0	0	0	0	1	0	0	0	1
hsa-miR-4658	1	0	0	1	0	0	0	0	0	0	3	0	1	0	0	0	0	0	0	0
hsa-miR-4659a-3p	2	7	0	0	1	1	5	3	0	0	0	1	1	1	0	0	1	0	2	0
hsa-miR-4659a-5p	1	0	0	0	0	0	0	0	0	0	0	0	0	0	0	0	0	0	3	0
hsa-miR-4659b-3p	0	0	0	0	0	0	0	0	0	0	0	0	0	0	0	0	0	0	0	0
hsa-miR-4659b-5p	0	0	0	0	0	0	0	0	0	0	0	0	0	0	0	0	0	0	1	0
hsa-miR-466	4	4	2	0	0	0	2	11	0	0	0	1	1	2	0	0	3	0	3	0
hsa-miR-4660	7	4	1	1	1	0	3	0	0	1	2	0	3	0	0	0	4	2	5	1
hsa-miR-4661-3p	0	0	0	1	0	2	1	0	0	0	0	0	0	0	0	0	1	0	3	0
hsa-miR-4661-5p	12	7	1	7	8	3	0	4	0	0	4	5	4	1	0	0	6	1	5	0
hsa-miR-4662a-3p	0	0	0	0	0	0	0	0	0	0	0	0	0	0	0	0	0	0	0	0
hsa-miR-4662a-5p	26	13	5	3	10	2	10	0	2	2	7	7	12	5	0	1	15	0	18	0
hsa-miR-4662b	0	0	0	0	0	0	0	0	0	0	0	0	0	0	0	0	0	0	0	0
hsa-miR-4663	0	0	0	0	0	0	0	0	0	0	0	0	0	0	0	0	0	0	0	0
hsa-miR-4664-3p	1	0	2	0	0	0	0	1	0	0	0	1	0	0	0	0	0	2	1	0
hsa-miR-4664-5p	3	6	5	3	5	0	6	0	0	0	1	0	1	0	0	1	7	0	0	1
hsa-miR-4665-3p	0	0	0	0	0	0	0	0	0	0	0	0	0	0	0	0	0	0	0	0
hsa-miR-4665-5p	0	0	0	0	0	0	0	0	0	0	0	0	0	0	0	0	0	0	0	0
hsa-miR-4666a-3p	0	0	0	0	0	0	0	0	0	0	0	0	0	0	0	0	0	0	0	0
hsa-miR-4666a-5p	0	0	0	0	0	0	0	0	0	0	0	0	0	0	0	0	0	0	0	0
hsa-miR-4666b	0	0	0	0	0	0	0	0	0	0	0	0	0	0	0	0	0	0	1	0
hsa-miR-4667-3p	0	0	0	0	0	0	0	0	2	0	0	0	0	0	0	0	0	0	0	0
hsa-miR-4667-5p	5	6	3	10	0	0	1	0	1	1	0	3	7	5	0	3	1	1	2	0
hsa-miR-4668-3p	0	1	0	0	0	0	0	0	0	0	0	0	0	0	0	0	0	0	0	0
hsa-miR-4668-5p	0	1	0	1	0	0	0	0	0	0	0	0	0	0	0	0	1	0	0	1
hsa-miR-4669	0	0	0	0	0	0	0	0	0	0	0	0	0	0	0	0	0	0	0	0
hsa-miR-4670-3p	0	0	0	3	2	0	0	2	0	0	0	1	3	0	0	0	4	0	0	0
hsa-miR-4670-5p	0	1	0	0	0	0	0	0	0	0	1	0	0	0	0	1	0	0	0	0
hsa-miR-4671-3p	0	0	0	0	0	0	0	0	0	0	0	0	0	0	0	0	0	0	0	0
hsa-miR-4671-5p	0	0	0	0	0	0	0	0	0	0	0	0	0	0	0	0	0	0	0	0
hsa-miR-4672	0	1	0	0	0	0	0	0	0	0	0	0	0	0	0	0	0	0	0	0
hsa-miR-4673	0	0	0	0	0	0	0	0	0	0	0	0	0	0	0	0	0	0	0	0
hsa-miR-4674	0	0	0	0	0	0	0	0	0	0	0	0	0	0	0	0	0	0	0	0
hsa-miR-4675	0	0	0	0	0	0	0	0	0	0	0	0	0	0	0	0	0	0	0	0
hsa-miR-4676-3p	0	0	0	0	2	0	2	1	0	0	0	0	0	1	0	0	1	0	0	1
hsa-miR-4676-5p	2	0	0	0	0	0	0	0	0	0	0	1	0	0	0	0	0	0	0	0
hsa-miR-4677-3p	1	3	0	0	1	0	2	3	0	0	1	4	0	3	0	0	9	0	4	0
hsa-miR-4677-5p	0	0	0	0	0	0	0	1	0	0	0	1	0	0	0	0	0	0	0	0
hsa-miR-4678	0	0	0	0	0	0	0	0	0	0	0	0	0	0	0	0	0	0	0	0
hsa-miR-4679	0	0	0	0	0	0	0	0	0	0	0	0	0	0	0	0	0	0	0	0
hsa-miR-4680-3p	0	0	0	0	0	0	0	0	0	0	0	0	0	0	0	0	0	0	0	0
hsa-miR-4680-5p	0	0	0	0	0	0	0	0	0	0	0	0	0	0	0	0	1	0	1	0
hsa-miR-4681	0	0	0	0	0	0	0	0	0	0	0	0	0	0	0	0	0	0	0	0
hsa-miR-4682	0	0	1	0	0	0	0	0	0	0	0	0	0	0	0	0	0	0	1	0
hsa-miR-4683	4	2	0	0	0	0	0	4	1	0	1	3	0	0	3	1	1	0	3	0
hsa-miR-4684-3p	0	0	0	0	0	0	0	0	0	0	0	0	0	0	0	0	0	0	0	0
hsa-miR-4684-5p	0	0	0	0	0	0	1	0	0	0	0	0	1	0	0	0	0	0	0	0
hsa-miR-4685-3p	1	0	0	0	0	2	1	0	2	0	0	0	0	1	0	1	1	2	0	0
hsa-miR-4685-5p	1	0	4	0	0	0	0	0	0	0	0	0	0	0	0	0	0	1	0	0
hsa-miR-4686	0	2	1	3	1	1	1	0	0	0	1	2	0	4	0	1	8	0	0	0
hsa-miR-4687-3p	0	0	0	0	0	0	0	0	0	0	0	0	0	0	0	0	0	0	0	0
hsa-miR-4687-5p	0	0	0	0	0	0	0	0	0	0	0	2	0	0	0	0	0	0	0	0
hsa-miR-4688	0	0	0	0	0	0	1	0	0	0	1	0	0	0	0	0	0	0	0	0
hsa-miR-4689	0	0	0	0	0	0	0	0	0	0	0	0	0	0	0	0	0	0	0	1
hsa-miR-4690-3p	0	0	0	0	0	0	0	0	0	0	0	0	0	0	0	0	2	0	0	0
hsa-miR-4690-5p	0	0	0	0	1	0	0	0	0	0	0	0	0	0	0	0	0	0	0	0
hsa-miR-4691-3p	0	0	0	0	0	0	0	0	0	0	0	0	0	0	0	0	0	0	0	0
hsa-miR-4691-5p	0	0	0	0	0	0	0	0	0	0	0	0	0	0	0	0	0	0	0	0
hsa-miR-4692	0	0	0	0	0	0	0	0	0	0	0	0	0	0	0	0	0	0	0	0
hsa-miR-4693-3p	0	0	0	0	0	0	0	0	0	0	0	0	0	0	0	0	0	0	0	0
hsa-miR-4693-5p	0	0	0	0	0	0	0	0	0	0	0	0	1	0	0	0	0	2	0	0
hsa-miR-4694-3p	0	0	0	0	0	0	0	0	0	0	0	0	0	0	0	0	0	0	0	0
hsa-miR-4694-5p	0	0	0	0	0	0	0	0	0	0	0	0	0	0	0	0	0	0	0	0
hsa-miR-4695-3p	0	3	0	0	0	0	0	0	0	0	0	0	0	1	0	0	0	0	0	0
hsa-miR-4695-5p	0	0	0	0	0	0	0	0	0	0	0	0	0	0	0	0	0	0	0	0
hsa-miR-4696	0	0	0	0	0	0	0	0	0	0	0	0	0	0	0	0	0	0	0	0
hsa-miR-4697-3p	0	0	0	4	0	0	5	0	0	0	4	0	2	2	0	0	3	0	3	0
hsa-miR-4697-5p	0	0	0	0	0	0	0	0	0	0	0	0	0	0	0	0	0	0	0	0
hsa-miR-4698	0	0	0	0	0	0	0	0	0	0	0	0	0	0	0	0	0	0	0	0
hsa-miR-4699-3p	0	0	0	0	1	0	0	0	0	0	0	0	0	0	0	0	0	0	0	0
hsa-miR-4699-5p	0	0	0	0	0	0	0	0	0	0	0	0	0	0	0	0	0	0	0	0
hsa-miR-4700-3p	0	0	0	0	0	3	0	0	0	0	3	0	1	2	0	1	10	0	1	0
hsa-miR-4700-5p	18	12	15	15	5	3	3	1	1	0	18	8	13	1	1	0	31	0	25	1
hsa-miR-4701-3p	0	0	0	0	0	0	0	0	0	0	0	0	0	0	0	0	0	0	0	0
hsa-miR-4701-5p	0	2	0	0	1	0	0	0	0	1	0	0	0	0	0	1	1	0	0	0
hsa-miR-4703-3p	0	0	0	0	0	0	0	0	0	0	0	0	0	0	0	0	0	0	0	0
hsa-miR-4703-5p	0	0	0	0	0	0	0	0	0	0	0	0	0	0	0	0	0	0	0	0
hsa-miR-4704-3p	0	0	0	0	0	0	0	0	0	0	0	0	0	0	0	0	0	0	0	0
hsa-miR-4704-5p	0	0	0	0	0	0	0	0	0	0	0	0	0	0	0	0	0	0	0	0
hsa-miR-4705	31	20	5	11	16	2	5	1	17	4	6	20	33	25	2	1	32	2	30	7
hsa-miR-4706	0	0	0	0	0	4	0	1	0	0	0	0	0	0	0	0	0	0	0	0
hsa-miR-4707-3p	0	0	0	0	0	0	0	0	0	0	0	0	0	0	0	0	0	0	0	0
hsa-miR-4707-5p	0	0	0	0	0	0	0	0	0	0	0	0	0	0	0	0	0	0	0	0
hsa-miR-4708-3p	0	0	0	0	0	0	1	0	0	0	0	1	0	0	0	0	0	1	0	0
hsa-miR-4708-5p	0	0	0	0	0	0	0	0	0	0	0	0	0	0	0	0	0	0	0	0
hsa-miR-4709-3p	0	0	0	0	0	0	0	0	0	0	0	0	0	0	0	0	0	2	0	0
hsa-miR-4709-5p	1	1	0	0	0	0	0	0	0	0	0	0	0	0	0	0	0	0	0	0
hsa-miR-4710	0	0	0	0	0	0	0	0	0	0	0	0	0	0	0	0	0	0	0	0
hsa-miR-4711-3p	0	0	0	0	0	0	0	0	0	0	0	0	0	0	0	0	0	0	0	0
hsa-miR-4711-5p	0	0	0	0	0	0	0	0	0	0	0	0	0	0	0	0	0	0	0	0
hsa-miR-4712-3p	0	0	0	0	0	0	0	0	0	0	0	0	0	0	0	0	0	0	0	0
hsa-miR-4712-5p	0	0	0	0	0	0	0	0	0	0	0	0	0	0	0	0	0	0	0	0
hsa-miR-4713-3p	0	0	0	0	0	0	0	0	0	0	0	0	0	0	0	0	0	0	0	0
hsa-miR-4713-5p	0	0	0	0	0	0	0	0	0	0	0	0	0	0	0	0	0	0	0	0
hsa-miR-4714-3p	6	1	0	0	3	0	6	2	1	0	1	3	0	3	0	1	0	0	3	0
hsa-miR-4714-5p	0	0	0	0	0	0	0	1	0	0	0	0	0	0	0	0	0	0	0	0
hsa-miR-4715-3p	0	0	0	0	0	0	0	0	0	0	0	0	0	0	0	0	0	0	0	0
hsa-miR-4715-5p	0	0	0	0	0	0	0	0	0	0	0	0	0	0	0	0	0	0	0	0
hsa-miR-4716-3p	0	0	0	0	0	0	0	1	0	0	0	2	0	0	0	0	0	0	0	0
hsa-miR-4716-5p	0	0	0	0	0	0	0	0	0	0	0	0	0	0	0	0	0	0	0	0
hsa-miR-4717-3p	2	1	0	0	0	0	0	0	0	0	0	1	0	0	0	0	0	0	1	0
hsa-miR-4717-5p	0	0	0	0	0	0	0	0	0	0	0	0	0	0	0	0	0	0	1	0
hsa-miR-4718	0	0	0	0	0	0	0	0	0	0	0	0	0	0	0	0	0	0	0	0
hsa-miR-4719	1	1	0	0	0	0	0	0	0	0	1	0	0	1	0	0	0	0	0	0
hsa-miR-4720-3p	0	0	0	0	0	0	0	0	0	0	0	0	0	0	0	0	0	0	0	0
hsa-miR-4720-5p	0	0	0	0	0	0	0	0	0	0	0	0	0	0	0	0	0	0	0	0
hsa-miR-4721	0	0	1	0	0	0	0	0	0	0	0	0	0	0	0	0	0	0	0	0
hsa-miR-4722-3p	0	0	0	0	0	0	0	0	0	0	0	0	0	0	0	0	0	0	0	0
hsa-miR-4722-5p	0	0	0	0	0	0	0	0	0	0	0	0	0	0	0	0	0	0	0	0
hsa-miR-4723-3p	0	0	0	0	0	0	0	0	0	0	0	0	0	0	0	0	0	0	0	0
hsa-miR-4723-5p	2	0	0	0	0	0	0	0	0	0	0	0	0	1	0	0	0	2	0	0
hsa-miR-4724-3p	0	0	0	0	0	0	0	0	0	0	0	0	0	0	0	0	0	0	0	0
hsa-miR-4724-5p	0	0	0	0	0	0	0	0	0	0	0	0	0	0	0	0	3	0	0	0
hsa-miR-4725-3p	4	3	0	2	4	0	4	2	0	0	0	1	1	2	0	1	2	1	2	2
hsa-miR-4725-5p	0	0	0	0	0	0	0	0	0	0	0	0	0	0	0	0	0	0	0	0
hsa-miR-4726-3p	0	0	0	0	0	0	1	0	0	0	0	0	0	0	0	0	0	0	0	0
hsa-miR-4726-5p	0	2	0	0	0	0	0	0	0	0	0	0	0	0	0	1	0	0	0	1
hsa-miR-4727-3p	0	0	0	0	0	0	2	0	0	0	0	0	1	0	0	0	0	0	0	1
hsa-miR-4727-5p	1	0	0	0	0	0	0	0	0	0	0	0	0	0	0	0	0	0	0	0
hsa-miR-4728-3p	2	2	0	0	0	0	2	3	1	4	1	0	0	1	0	0	0	0	0	3
hsa-miR-4728-5p	0	0	0	0	0	0	0	0	1	1	0	1	0	0	0	0	0	0	0	0
hsa-miR-4729	0	0	0	0	0	0	0	0	0	0	0	0	0	0	0	0	0	0	0	0
hsa-miR-4730	2	1	0	0	0	0	0	0	0	1	0	0	0	0	0	0	0	0	0	0
hsa-miR-4731-3p	0	1	0	0	0	0	0	0	0	0	0	0	0	0	0	0	0	0	0	0
hsa-miR-4731-5p	0	0	1	0	0	0	0	0	0	0	1	0	0	0	0	0	0	0	0	0
hsa-miR-4732-3p	0	0	1	0	0	0	2	0	0	0	1	0	0	3	0	2	0	0	0	0
hsa-miR-4732-5p	1	0	0	0	0	0	5	1	0	0	0	0	1	0	1	2	0	0	0	0
hsa-miR-4733-3p	2	0	0	0	0	0	0	0	0	0	0	0	0	0	0	0	0	0	0	0
hsa-miR-4733-5p	0	2	1	0	0	0	0	0	1	0	0	1	0	0	0	0	0	0	0	2
hsa-miR-4734	0	0	0	0	0	0	0	0	0	0	0	0	0	0	0	0	0	0	0	0
hsa-miR-4735-3p	0	0	0	0	0	0	0	0	0	0	0	0	0	0	0	0	0	0	0	0
hsa-miR-4735-5p	2	0	0	0	0	0	0	0	0	0	0	0	0	0	0	0	2	0	0	0
hsa-miR-4736	0	0	0	0	0	0	0	0	0	0	0	0	0	0	0	0	0	0	0	0
hsa-miR-4737	0	0	0	0	0	0	0	0	0	0	0	0	0	0	0	0	0	0	0	0
hsa-miR-4738-3p	0	0	0	1	0	0	0	0	1	0	1	0	0	0	0	0	1	0	0	0
hsa-miR-4738-5p	0	0	0	0	0	0	0	0	0	0	0	0	0	0	0	0	0	0	0	0
hsa-miR-4739	0	1	0	0	0	1	0	0	0	0	0	0	0	0	0	0	0	0	0	0
hsa-miR-4740-3p	0	0	0	0	0	0	0	0	0	0	0	0	0	0	0	0	0	0	0	0
hsa-miR-4740-5p	0	0	0	0	0	0	0	0	0	0	0	0	0	0	0	0	0	0	0	0
hsa-miR-4741	0	0	0	0	0	0	0	0	0	0	0	0	0	0	0	1	0	0	0	0
hsa-miR-4742-3p	0	1	2	0	3	1	5	0	1	2	0	4	0	2	1	0	3	2	4	3
hsa-miR-4742-5p	2	0	0	0	1	0	1	0	0	0	0	0	0	0	0	0	1	0	0	0
hsa-miR-4743-3p	0	0	0	0	0	0	0	0	0	0	0	0	0	0	0	0	0	0	0	0
hsa-miR-4743-5p	0	0	0	0	0	0	0	0	0	0	0	0	0	0	0	0	0	0	0	0
hsa-miR-4744	0	0	0	0	0	0	0	0	0	0	0	0	0	0	0	0	0	0	0	0
hsa-miR-4745-3p	0	0	0	0	0	0	0	0	0	0	0	0	0	0	0	0	0	0	0	0
hsa-miR-4745-5p	0	0	0	0	0	0	0	0	0	0	0	0	0	0	0	0	0	0	0	0
hsa-miR-4746-3p	0	0	0	0	0	0	0	0	0	0	0	0	0	0	0	0	0	0	0	0
hsa-miR-4746-5p	8	1	1	2	2	0	0	1	1	0	0	1	1	0	0	0	0	0	1	0
hsa-miR-4747-3p	0	0	0	0	0	0	0	0	0	0	0	0	0	0	0	0	0	0	0	0
hsa-miR-4747-5p	0	0	0	0	0	0	0	0	0	0	0	0	1	0	0	0	0	0	1	0
hsa-miR-4748	1	1	0	0	0	0	0	1	0	0	0	0	1	2	0	0	0	0	6	1
hsa-miR-4749-3p	1	0	0	0	0	0	0	0	0	0	0	0	0	0	0	3	0	0	0	0
hsa-miR-4749-5p	0	0	0	0	0	0	0	0	0	0	0	0	0	0	0	0	0	0	0	0
hsa-miR-4750-3p	0	0	0	0	0	0	0	0	0	0	0	0	0	0	0	0	0	0	0	0
hsa-miR-4750-5p	0	0	0	1	1	0	0	0	0	0	0	0	0	0	1	1	0	0	0	1
hsa-miR-4751	0	0	0	0	0	0	0	1	0	0	0	1	0	0	0	0	0	0	0	0
hsa-miR-4752	0	0	0	0	0	0	0	0	0	0	0	0	0	0	0	0	0	0	0	0
hsa-miR-4753-3p	0	0	0	0	0	0	0	0	0	0	0	0	0	0	0	0	2	0	5	0
hsa-miR-4753-5p	1	1	2	0	1	0	0	1	0	0	0	1	0	2	0	0	5	0	5	2
hsa-miR-4754	0	0	0	0	0	0	0	0	0	0	0	0	0	0	0	0	0	0	0	0
hsa-miR-4755-3p	2	3	0	2	2	0	0	0	0	0	0	1	1	0	0	1	0	0	0	0
hsa-miR-4755-5p	0	1	0	0	3	0	0	0	1	0	1	0	0	0	0	1	4	0	4	0
hsa-miR-4756-3p	0	0	0	0	0	0	0	0	0	0	0	0	0	0	0	0	0	0	0	0
hsa-miR-4756-5p	0	0	0	0	0	0	0	0	0	0	0	0	0	0	0	0	0	0	0	0
hsa-miR-4757-3p	0	0	2	0	0	0	1	0	0	0	0	1	0	0	0	0	0	0	1	0
hsa-miR-4757-5p	0	0	0	0	1	0	0	0	0	0	0	1	0	0	0	0	0	0	0	0
hsa-miR-4758-3p	1	0	0	0	0	0	0	0	0	0	1	0	0	0	0	0	0	0	2	0
hsa-miR-4758-5p	0	0	0	0	0	0	0	0	0	0	1	0	0	0	0	0	0	0	0	0
hsa-miR-4759	0	0	0	0	0	0	0	0	0	0	0	0	0	0	0	0	0	0	0	0
hsa-miR-4760-3p	0	0	0	0	0	0	0	0	0	0	0	0	0	0	0	0	0	0	0	0
hsa-miR-4760-5p	0	0	0	0	0	0	0	0	0	0	0	0	0	0	0	0	0	0	0	0
hsa-miR-4761-3p	0	2	0	0	0	0	0	0	1	1	0	1	0	0	1	0	1	0	0	2
hsa-miR-4761-5p	0	0	0	0	0	0	0	0	0	0	0	0	0	0	0	0	0	0	0	0
hsa-miR-4762-3p	0	0	0	0	0	0	0	0	0	0	0	0	0	2	0	0	0	0	0	0
hsa-miR-4762-5p	2	1	1	3	0	1	0	0	0	0	0	1	0	0	0	0	1	0	1	1
hsa-miR-4763-3p	0	0	0	0	0	0	0	1	0	0	0	0	0	0	0	0	0	0	0	0
hsa-miR-4763-5p	0	0	0	0	0	0	0	0	0	0	0	0	0	0	0	0	0	0	0	0
hsa-miR-4764-3p	0	0	0	0	0	0	0	0	0	0	0	0	0	0	0	0	0	0	0	0
hsa-miR-4764-5p	0	0	0	0	0	0	0	0	0	0	0	0	0	0	0	0	0	0	0	0
hsa-miR-4765	0	0	0	0	0	0	0	0	0	0	0	0	0	0	0	0	0	0	0	0
hsa-miR-4766-3p	0	0	0	0	0	0	0	0	0	0	0	0	0	0	0	0	0	0	0	0
hsa-miR-4766-5p	0	0	0	1	0	0	1	0	0	0	1	0	0	0	0	0	1	0	1	0
hsa-miR-4767	0	0	0	1	0	0	0	0	0	0	0	0	0	0	0	0	0	0	0	1
hsa-miR-4768-3p	0	0	0	0	0	0	0	0	0	0	0	0	0	0	0	0	0	0	0	0
hsa-miR-4768-5p	0	0	0	0	0	0	0	0	0	0	0	0	0	0	0	0	3	0	2	0
hsa-miR-4769-3p	0	0	0	0	0	0	0	0	0	0	0	0	0	0	0	0	0	0	0	0
hsa-miR-4769-5p	0	0	0	0	0	0	0	0	0	0	0	0	0	0	0	0	0	0	0	2
hsa-miR-4770	0	0	0	0	0	0	0	0	0	0	0	0	0	0	0	0	0	0	0	0
hsa-miR-4771	0	0	0	0	0	0	0	0	0	0	0	0	0	0	0	0	0	0	0	0
hsa-miR-4772-3p	28	25	1	4	4	0	21	11	2	3	10	7	5	5	3	3	22	15	23	36
hsa-miR-4772-5p	0	0	0	0	0	0	0	0	0	0	0	0	0	2	0	0	0	0	0	0
hsa-miR-4773	10	2	7	4	4	1	0	0	2	0	9	1	8	3	0	0	18	1	6	5
hsa-miR-4774-3p	0	0	0	0	0	0	0	0	0	0	0	0	0	0	0	0	0	0	0	0
hsa-miR-4774-5p	0	0	0	0	0	0	0	0	0	0	0	0	0	0	0	0	0	0	0	0
hsa-miR-4775	0	0	0	0	0	0	2	0	0	0	1	1	0	0	0	0	0	0	0	0
hsa-miR-4776-3p	0	0	0	0	0	0	0	0	0	0	0	0	0	0	0	0	0	0	2	0
hsa-miR-4776-5p	0	0	0	0	0	2	0	0	0	0	0	0	0	0	0	0	0.5	0	1.5	0
hsa-miR-4777-3p	0	0	0	0	0	0	0	0	0	0	0	0	0	0	1	0	0	0	0	0
hsa-miR-4777-5p	0	0	0	0	0	0	0	0	0	0	0	0	0	0	0	0	0	0	0	0
hsa-miR-4778-3p	0	0	0	0	0	0	0	0	0	0	0	0	0	0	0	0	0	0	0	0
hsa-miR-4778-5p	0	0	0	0	0	0	0	0	0	0	0	0	0	0	0	0	0	0	0	0
hsa-miR-4779	1	0	3	0	0	0	0	0	0	0	0	1	1	0	0	0	0	0	0	0
hsa-miR-4780	0	0	0	0	0	0	0	0	0	0	0	0	0	0	0	0	0	0	0	0
hsa-miR-4781-3p	14	5	4	11	12	4	5	3	2	1	0	10	1	3	0	0	10	3	8	0
hsa-miR-4781-5p	3	3	1	4	1	4	4	0	0	0	0	1	2	7	0	0	2	0	0	0
hsa-miR-4782-3p	0	0	0	0	0	0	0	0	0	0	0	0	0	0	0	0	0	0	0	0
hsa-miR-4782-5p	0	0	0	0	0	0	0	0	0	0	0	0	0	0	0	0	0	0	0	0
hsa-miR-4783-3p	1	0	0	0	0	0	0	0	0	0	0	0	0	0	0	0	0	0	0	0
hsa-miR-4783-5p	0	0	0	0	0	0	0	0	0	0	0	0	0	0	0	0	0	0	0	0
hsa-miR-4784	0	0	0	0	0	0	0	0	0	0	0	0	2	0	0	0	0	0	0	0
hsa-miR-4785	0	0	0	0	0	0	0	0	0	0	0	0	1	0	0	0	0	0	0	0
hsa-miR-4786-3p	0	0	0	0	0	0	0	0	0	0	0	0	0	0	0	0	0	0	0	0
hsa-miR-4786-5p	0	1	0	0	0	0	0	0	0	0	0	0	0	0	0	0	0	0	0	0
hsa-miR-4787-3p	1	2	0	2	2	1	2	0	1	1	0	0	1	0	2	1	3	1	0	2
hsa-miR-4787-5p	0	0	0	0	0	0	0	0	0	8	3	3	1	0	2	1	0	0	0	1
hsa-miR-4788	0	0	0	0	0	0	0	0	0	0	0	0	0	0	0	0	0	0	0	0
hsa-miR-4789-3p	0	0	0	0	0	0	0	0	0	0	0	0	0	0	0	0	0	0	0	0
hsa-miR-4789-5p	0	0	0	0	0	0	0	0	0	0	0	0	0	0	0	0	0	0	0	0
hsa-miR-4790-3p	0	2	0	0	0	0	0	0	0	0	0	0	0	0	0	0	0	0	0	0
hsa-miR-4790-5p	0	0	0	0	0	0	0	1	0	0	0	0	0	0	0	0	0	0	0	0
hsa-miR-4791	0	0	0	0	0	0	0	0	0	0	0	0	0	0	0	0	0	0	0	0
hsa-miR-4793-3p	0	0	0	0	0	0	0	0	0	0	0	0	0	0	0	0	0	0	0	0
hsa-miR-4793-5p	0	0	0	0	0	0	0	0	0	0	0	0	0	0	0	0	0	0	0	0
hsa-miR-4794	0	0	0	0	0	0	0	0	0	0	0	0	0	1	0	0	0	0	0	0
hsa-miR-4795-3p	0	0	0	0	0	0	0	0	1	0	0	0	0	0	0	0	0	0	1	0
hsa-miR-4795-5p	0	0	0	0	0	0	0	0	0	0	0	0	0	0	0	0	0	0	0	0
hsa-miR-4796-3p	0	0	0	0	0	0	1	0	0	0	0	0	0	0	0	0	0	0	0	0
hsa-miR-4796-5p	0	0	0	0	0	0	0	0	0	0	0	0	0	0	0	0	0	0	0	0
hsa-miR-4797-3p	2	2	1	0	1	0	2	0	1	0	2	0	6	2	0	0	3	0	5	0
hsa-miR-4797-5p	0	0	0	0	0	0	0	0	0	0	0	0	0	0	0	0	1	2	3	0
hsa-miR-4798-3p	0	0	0	0	0	0	0	0	0	0	0	0	0	0	0	0	0	0	0	0
hsa-miR-4798-5p	0	0	0	0	0	0	0	0	0	0	1	0	0	0	0	0	0	0	0	0
hsa-miR-4799-3p	0	0	0	0	0	0	0	0	0	0	0	0	0	0	0	0	0	0	0	0
hsa-miR-4799-5p	4	1	2	4	5	2	1	0	0	0	0	0	1	0	0	0	3	0	1	0
hsa-miR-4800-3p	2	0	2	0	0	0	1	2	4	1	1	0	0	2	4	3	0	2	1	2
hsa-miR-4800-5p	2	5	0	1	0	0	4	2	0	0	1	2	1	0	0	1	4	0	2	0
hsa-miR-4801	0	0	0	0	0	0	0	0	0	0	0	0	0	0	0	0	0	0	0	0
hsa-miR-4802-3p	0	0	0	0	0	0	0	0	0	0	0	0	0	0	0	0	3	0	0	0
hsa-miR-4802-5p	3	1	0	0	0	0	0	2	0	1	0	0	2	0	0	0	0	0	1	0
hsa-miR-4803	0	0	0	0	0	0	0	0	0	0	0	0	0	0	0	0	0	0	0	0
hsa-miR-4804-3p	1	3	0	0	3	1	0	0	0	0	0	0	1	1	0	0	0	0	3	0
hsa-miR-4804-5p	9	4	1	0	1	0	0	0	0	0	0	0	7	3	0	0	6	0	7	2
hsa-miR-483-3p	2	2	1	1	1	1	0	0	0	5	10	1	0	2	1	1	5	1	2	0
hsa-miR-483-5p	6	8	2	7	7	1	4	4	1	0	2	3	7	5	2	1	1	0	2	0
hsa-miR-484	11	30	25	45	33	21	100	80	40	47	37	77	12	71	104	96	44	4	45	36
hsa-miR-485-3p	10	6	22	46	51	12	2	4	4	33	23	10	10	36	6	8	39	4	27	4
hsa-miR-485-5p	11	16	22	25	47	5	9	0	3	15	6	8	15	27	6	6	13	4	20	12
hsa-miR-486-3p	46	35.5	28.5	38	31.5	10.5	55	5	2	1	26	8	19	24.5	16.5	8	45.5	2	56.5	0
hsa-miR-486-5p	1243.5	1289.5	1127	1592.5	641	896.5	1934.5	466	195	329.5	917	454.5	778	1899.5	2435.5	2178	976.5	263.5	1050	409
hsa-miR-487a-3p	3	6	1	2	4	0	9	0	1	0	2	2	0	7	0	0	0	0	2	0
hsa-miR-487a-5p	5	7	5	9	7	3	2	4	1	1	2	3	4	4	0	0	6	0	9	3
hsa-miR-487b-3p	72	51	23	44	121	10	25	16	21	23	14	30	35	39	5	2	70	11	93	24
hsa-miR-487b-5p	5	5	1	10	7	1	1	0	1	2	0	2	2	3	0	0	9	0	2	0
hsa-miR-488-3p	13	9	5	7	13	5	3	1	4	3	10	2	7	10	2	1	6	0	4	0
hsa-miR-488-5p	12	8	5	10	3	2	5	1	1	0	1	3	3	5	0	0	3	0	4	1
hsa-miR-489-3p	12	5	3	2	2	6	1	0	0	0	1	4	1	0	0	1	8	0	8	0
hsa-miR-489-5p	0	0	0	0	0	0	0	0	0	0	0	0	0	0	0	0	0	0	0	0
hsa-miR-490-3p	0	0	0	0	0	0	0	0	0	0	0	0	0	0	0	0	0	0	0	0
hsa-miR-490-5p	0	0	0	0	0	0	0	0	0	0	0	0	0	0	0	0	0	0	0	0
hsa-miR-491-3p	0	0	0	0	0	1	2	0	0	0	0	0	0	1	0	0	0	0	0	0
hsa-miR-491-5p	108	157	19	19	49	21	134	182	39	15	31	121	43	37	59	46	54	12	35	44
hsa-miR-492	0	0	0	0	0	0	0	0	0	0	0	0	1	0	0	0	0	0	1	0
hsa-miR-493-3p	9	10	9	2	17	3	1	1	7	8	0	2	7	4	0	0	11	0	8	3
hsa-miR-493-5p	22	65	13	11	55	16	19	2	10	13	6	12	21	14	1	4	50	6	29	6
hsa-miR-494-3p	5	7	6	5	20	3	9	0	3	10	5	0	10	2	0	0	9	3	20	12
hsa-miR-494-5p	0	1	0	1	0	0	0	0	0	0	0	0	0	0	0	0	0	0	0	0
hsa-miR-495-3p	0	2	0	3	3	0	0	0	1	0	1	0	4	0	0	0	0	0	0	0
hsa-miR-495-5p	3	2	0	4	1	0	0	1	0	0	1	2	1	1	0	0	1	0	5	1
hsa-miR-496	2	3	0	0	1	0	0	0	0	0	0	0	0	0	0	0	5	0	0	0
hsa-miR-497-3p	0	1	0	0	0	0	0	0	0	0	0	0	1	0	0	0	0	0	0	0
hsa-miR-497-5p	923	748	124	128	120	81	394	278	112	45	190	426	127	96	12	15	369	18	339	35
hsa-miR-498-3p	12	4	11	3	7	0	4	2	2	0	2	1	2	7	0	0	4	1	7	0
hsa-miR-498-5p	6	15	9	8	5	6	10	1	3	3	3	13	4	9	1	0	22	1	16	1
hsa-miR-4999-3p	0	0	0	0	0	0	0	0	0	0	0	0	0	0	0	0	0	0	0	0
hsa-miR-4999-5p	0	2	0	1	0	0	0	0	0	0	0	1	0	0	0	0	0	0	0	0
hsa-miR-499a-3p	22	31	6	6	4	0	9	5	6	2	2	0	8	1	0	0	9	2	4	2
hsa-miR-499a-5p	166	168	55	110	105	101	66	11	140	24	56	98	174	187	8	15	60	3	94	33
hsa-miR-499b-3p	0	0	0	0	0	0	0	0	0	0	0	0	0	0	0	0	0	0	0	0
hsa-miR-499b-5p	1	0	0	0	0	0	1	0	0	0	0	0	1	0	0	0	0	0	0	0
hsa-miR-5000-3p	0	0	0	0	0	0	0	1	0	0	0	1	0	0	0	0	0	0	0	0
hsa-miR-5000-5p	0	0	0	0	0	0	0	0	0	0	0	0	0	0	0	0	0	0	0	0
hsa-miR-5001-3p	0	2	0	0	0	0	2	0	0	1	2	0	1	1	0	1	2	0	2	5
hsa-miR-5001-5p	0	0	0	0	0	0	0	0	0	0	0	0	0	0	0	0	1	0	0	0
hsa-miR-5002-3p	0	2	1	4	2	0	0	0	0	0	0	0	0	0	0	0	0	0	0	0
hsa-miR-5002-5p	0	0	0	0	0	0	0	0	0	0	0	0	0	0	0	0	0	0	0	0
hsa-miR-5003-3p	0	0	0	0	0	0	0	0	0	1	0	0	0	0	0	0	0	0	0	0
hsa-miR-5003-5p	0	0	0	0	0	0	0	0	0	0	0	0	0	0	0	0	0	0	0	0
hsa-miR-5004-3p	0	0	0	0	0	0	0	0	0	0	0	0	0	0	0	0	0	0	0	0
hsa-miR-5004-5p	0	0	0	0	1	0	0	0	0	0	0	0	0	0	0	0	0	0	0	0
hsa-miR-5006-3p	0	2	0	0	0	0	0	0	0	0	0	0	0	0	0	1	0	0	0	0
hsa-miR-5006-5p	1	0	0	0	0	0	0	0	0	0	0	0	0	0	0	0	0	0	0	0
hsa-miR-5007-3p	0	0	0	0	0	0	0	0	0	0	0	0	0	0	0	0	0	0	0	0
hsa-miR-5007-5p	0	0	0	0	0	0	0	0	0	0	0	0	0	0	0	0	0	0	0	0
hsa-miR-5008-3p	0	0	0	0	0	0	0	0	0	0	0	0	0	0	0	0	0	0	0	0
hsa-miR-5008-5p	0	0	0	0	0	0	0	0	0	0	0	0	0	0	0	0	0	0	0	0
hsa-miR-5009-3p	0	0	0	0	0	0	0	0	0	0	0	0	0	0	0	0	0	0	0	0
hsa-miR-5009-5p	0	0	0	0	0	0	0	0	0	0	0	0	0	0	0	0	0	0	0	0
hsa-miR-500a-3p	226	197	75	114	106	39	209	214	33	39	75	137	173	90	33	29	86	44	91	134
hsa-miR-500a-5p	75	91	34	20	27	7	121	96	9	11	8	26	24	25	1	2	42	19	27	36
hsa-miR-500b-3p	2	4	0	1	1	0	3	7	1	0	2	2	1	0	0	0	3	0	0	5
hsa-miR-500b-5p	67	80	30	19	27	6	114	91	9	11	7	20	24	23	1	2	39	17	22	28
hsa-miR-501-3p	47	98	44	63	45	13	64	46	19	21	31	60	55	57	47	34	41	14	49	58
hsa-miR-501-5p	20	14	5	14	3	6	32	25	3	1	3	7	3	7	2	4	7	2	5	3
hsa-miR-5010-3p	3	5	0	0	1	0	4	1	2	3	3	3	0	3	1	1	0	1	3	1
hsa-miR-5010-5p	5	3	1	3	1	2	2	2	1	0	1	8	2	1	3	2	2	3	1	3
hsa-miR-5011-3p	0	0	0	0	0	0	0	0	0	0	0	0	0	0	0	0	1	0	0	0
hsa-miR-5011-5p	0	0	0	0	0	0	0	0	0	0	0	0	0	0	0	0	0	0	0	0
hsa-miR-502-3p	119	131	52	76	92	23	154	135	26	25	40	90	152	78	28	18	70	30	70	89
hsa-miR-502-5p	0	0	0	0	1	0	3	0	1	0	0	2	2	1	0	0	1	0	0	0
hsa-miR-503-3p	3	4	8	1	2	0	4	1	0	0	5	3	3	2	0	2	4	0	4	4
hsa-miR-503-5p	35	34	6	7	7	4	17	21	3	0	25	10	10	11	3	1	12	7	15	21
hsa-miR-504-3p	0	0	0	0	0	0	0	0	0	0	0	1	0	0	1	0	0	0	0	0
hsa-miR-504-5p	67	105	8	13	6	7	59	262	7	22	9	95	22	18	28	31	15	20	1	18
hsa-miR-5047	0	0	0	0	0	0	0	0	0	0	0	0	0	0	0	0	0	0	0	0
hsa-miR-505-3p	281	230	53	58	100	43	120	161	29	41	43	75	78	53	13	14	179	102	148	140
hsa-miR-505-5p	180	123	53	83	119	34	56	27	12	22	41	52	58	80	19	11	108	39	136	88
hsa-miR-506-3p	37	66	58	71	34	8	118	40	14	5	147	53	72	21	19	21	130	0	88	3
hsa-miR-506-5p	0	0	0	0	0	0	1	0	0	0	0	0	1	0	0	0	0	0	0	0
hsa-miR-507	3	4	2	1	2	1	7	0	0	2	4	0	5	3	0	0	10	0	8	1
hsa-miR-508-3p	554	870	420	638	250	102	709	383	121	40	903	228	312	189	95	101	785	25	850	30
hsa-miR-508-5p	88	99	108	167	95	14	130	72	16	5	180	59	68	58	44	28	121	5	90	15
hsa-miR-5087	0	0	0	0	0	0	0	0	0	0	0	0	0	0	0	0	0	0	0	0
hsa-miR-5088-3p	0	0	0	0	0	0	0	0	0	0	0	0	0	0	0	0	0	0	0	0
hsa-miR-5088-5p	2	2	1	1	0	0	0	0	0	0	0	0	0	0	0	0	0	0	0	2
hsa-miR-5089-3p	0	1	0	0	0	1	0	2	0	0	1	1	0	0	0	0	9	1	1	0
hsa-miR-5089-5p	0	0	0	0	0	0	0	0	0	0	0	0	0	0	0	0	0	0	0	0
hsa-miR-509-3-5p	34	30	42	41	21	4	51	27	5	1	38	15	20	31	1	5	34	1	36	2
hsa-miR-509-3p	378	503	358	614	305	127	635	245	100	50	1029	272	360	193	159	240	508	9	529	55
hsa-miR-509-5p	15	16	14	24	8	0	30	4	0	0	38	7	12	0	2	5	40	0	43	0
hsa-miR-5090	0	0	0	0	1	0	1	0	0	0	1	1	0	0	0	1	2	0	0	0
hsa-miR-5091	0	0	0	0	0	0	0	0	0	0	0	0	0	0	0	0	0	0	0	0
hsa-miR-5092	0	0	0	0	0	0	0	0	0	0	0	0	0	0	0	0	0	0	0	0
hsa-miR-5093	0	0	0	0	0	0	0	0	0	0	1	0	0	0	0	0	0	0	0	0
hsa-miR-5094	0	1	1	0	0	0	0	0	0	0	0	2	0	1	0	0	0	0	0	0
hsa-miR-510-3p	19	10	6	4	6	2	11	11	1	0	21	7	18	2	2	1	13	1	19	0
hsa-miR-510-5p	1	8	9	5	0	3	16	6	0	0	13	7	3	2	4	1	22	0	13	0
hsa-miR-5100	43	37	57	47	178	50	30	29	19	90	63	32	26	106	31	22	175	42	161	38
hsa-miR-511-3p	0	0	0	1	0	0	0	0	0	0	0	0	0	0	0	0	0	0	0	0
hsa-miR-511-5p	40	37	1	10	2	3	6	1	0	0	2	0	4	2	1	0	3	3	8	15
hsa-miR-512-3p	3	11	2	6	1	2	0	0	1	0	4	5	0	2	0	0	7	0	12	1
hsa-miR-512-5p	3	5	1	5	2	0	1	0	1	0	0	1	6	4	0	0	8	0	10	0
hsa-miR-513a-3p	4	9	2	4	1	0	7	1	0	0	1	4	7	0	0	0	6	0	4	1
hsa-miR-513a-5p	32	15	16	20	29	4	19	19	8	3	40	7	12	10	0	5	41	0	28	2
hsa-miR-513b-3p	0	0	0	0	0	0	0	0	0	0	0	0	0	0	0	0	3	0	0	0
hsa-miR-513b-5p	3	5	8	3	2	5	6	0	1	0	3	1	5	1	0	1	5	0	2	0
hsa-miR-513c-3p	4	8	3	2	1	0	8	0	0	0	1	1	3	0	0	0	5	0	5	1
hsa-miR-513c-5p	304	247	123	145	89	24	250	182	34	17	271	75	83	73	8	18	329	12	205	17
hsa-miR-514a-3p	41	84	41	69	23	12	94	30	18	13	188	29	61	20	12	9	141	1	136	6
hsa-miR-514a-5p	0	4	3	2	1	0	1	4	0	0	7	1	5	3	0	3	11	0	8	0
hsa-miR-514b-3p	5	1	0	2	1	2	1	0	0	0	2	0	2	0	0	0	3	0	4	0
hsa-miR-514b-5p	14	8	10	16	8	3	19	6	0	1	28	20	5	3	0	1	36	0	31	0
hsa-miR-515-3p	26	21	7	10	12	2	14	0	1	3	6	6	12	7	0	2	30	0	29	0
hsa-miR-515-5p	46	30	12	8	18	9	9	5	3	8	14	8	18	8	0	3	31	0	10	4
hsa-miR-516a-3p	0	0	0	0	0	0	0	0	0	0	0	0	0	0	0	0	0	0	0	0
hsa-miR-516a-5p	250	201	110	116	103	31	153	17	44	9	93	122	143	84	7	2	242	5	247	28
hsa-miR-516b-3p	0	0	0	0	0	0	0	0	0	0	0	0	0	0	0	0	0	0	0	0
hsa-miR-516b-5p	64.5	107.5	33.5	37	28	13.5	65	4	14	1	52.5	77.5	34.5	64.5	4.5	3.5	129	3	100	7
hsa-miR-517-5p	128	107	47	59	28	8	70	26	12	1	18	43	49	21	1	3	64	3	83	6
hsa-miR-517a-3p	1220	1021	364	417	464	150	742	130	129	32	528	609	680	312	28	30	1440	37	1312	110
hsa-miR-517b-3p	1220	1021	364	417	464	150	742	130	129	32	528	609	680	312	28	30	1440	37	1312	110
hsa-miR-517c-3p	131	125	31	44	23	23	54	14	16	6	87	37	76	27	7	8	170	7	181	17
hsa-miR-5186	0	0	0	0	0	0	0	0	0	0	0	0	0	0	0	0	0	0	0	0
hsa-miR-5187-3p	0	0	0	0	0	0	0	0	0	0	1	0	0	0	0	0	0	0	0	0
hsa-miR-5187-5p	3	9	1	4	2	0	3	1	0	1	3	5	8	7	1	2	2	1	2	10
hsa-miR-5188	0	0	0	0	1	0	0	0	0	0	0	0	2	2	0	0	0	0	2	0
hsa-miR-5189-3p	0	0	0	0	0	0	0	0	0	0	0	0	0	0	0	0	0	0	0	0
hsa-miR-5189-5p	0	0	0	0	0	0	1	0	0	0	0	0	0	0	0	0	0	0	0	0
hsa-miR-518a-3p	320	158	190	285	241	66	122	53	31	18	110	159	211	98	10	14	402	15	293	21
hsa-miR-518a-5p	37.3333	15.6667	11.6667	1	11.3333	4.66667	11	4	2.66667	1	6	7	15	1.66667	0	0	39.6667	1	16.6667	2.66667
hsa-miR-518b	34	18	58	67	55	31	24	3	4	4	76	74	41	16	6	7	139	3	126	8
hsa-miR-518c-3p	21	13	7	5	21	3	11	1	0	0	14	9	11	7	0	2	28	0	34	2
hsa-miR-518c-5p	20	10	4	7	9	4	7	1	3	0	2	12	9	5	3	2	11	2	8	1
hsa-miR-518d-3p	23	15	17	13	9	4	12	2	2	0	9	13	29	5	0	0	26	8	20	1
hsa-miR-518d-5p	83.75	112.25	24	50	22	21	44	16	8	2	28	32	48.75	28	0	3	68.5	3	56	5
hsa-miR-518e-3p	317	256	202	252	279	80	194	53	49	21	146	224	216	221	14	10	569	21	404	50
hsa-miR-518e-5p	1779.17	1134.33	631.833	933	709.667	185.333	689.5	294.667	209.333	58	462.167	695.5	765.333	526.667	61.5	70.3333	1519.33	52.8333	1227.17	111
hsa-miR-518f-3p	38	16	15	29	13	3	19	3	5	0	21	24	43	15	3	4	33	2	24	8
hsa-miR-518f-5p	78	100	16	45	19	18	41	16	8	1	23	32	47	25	0	3	62	3	49	3
hsa-miR-5190	0	0	0	0	0	0	0	0	0	0	0	0	0	0	0	0	0	0	0	0
hsa-miR-5191	0	0	0	0	0	0	0	0	0	0	0	0	0	0	0	0	0	0	0	2
hsa-miR-5192	0	0	0	0	0	0	0	0	0	0	0	0	0	0	0	0	0	0	0	0
hsa-miR-5193	0	0	0	0	0	0	2	1	0	0	1	0	0	0	0	0	2	0	1	0
hsa-miR-5194	1	0	0	0	0	0	0	0	0	1	0	0	0	0	0	0	0	0	0	0
hsa-miR-5195-3p	0	0	0	0	0	0	0	0	0	0	0	0	0	0	0	0	0	0	0	0
hsa-miR-5195-5p	0	0	0	0	0	0	0	0	0	0	0	0	0	0	0	0	0	0	0	0
hsa-miR-5196-3p	0	0	0	0	0	0	0	0	0	0	0	0	0	0	0	1	0	0	0	0
hsa-miR-5196-5p	0	0	0	0	0	0	0	0	0	0	0	0	0	0	0	0	0	0	0	0
hsa-miR-5197-3p	0	0	0	0	0	0	0	0	0	0	0	0	0	0	0	0	0	0	0	0
hsa-miR-5197-5p	0	0	0	0	0	0	0	0	0	0	0	0	0	0	0	0	0	0	0	0
hsa-miR-519a-2-5p	189	93	47	58	39	13	102	17	18	3	18	53	68	33	0	0	103	2	90	4
hsa-miR-519a-3p	7	7	20	19	5	4	7	0	6	2	28	3	11	5	3	0	37	0	24	6
hsa-miR-519a-5p	1779.17	1134.33	631.833	933	709.667	185.333	689.5	294.667	209.333	58	462.167	695.5	765.333	526.667	61.5	70.3333	1519.33	52.8333	1227.17	111
hsa-miR-519b-3p	3	1	2	0	3	2	1	0	1	1	6	0	6	0	0	0	1	1	3	0
hsa-miR-519b-5p	1779.17	1134.33	631.833	933	709.667	185.333	689.5	294.667	209.333	58	462.167	695.5	765.333	526.667	61.5	70.3333	1519.33	52.8333	1227.17	111
hsa-miR-519c-3p	4	5	1	0	2	2	3	0	1	0	3	3	1	2	0	0	1	0	1	0
hsa-miR-519c-5p	1779.17	1134.33	631.833	933	709.667	185.333	689.5	294.667	209.333	58	462.167	695.5	765.333	526.667	61.5	70.3333	1519.33	52.8333	1227.17	111
hsa-miR-519d-3p	209	152	125	117	131	52	176	32	31	17	148	119	154	68	5	7	283	19	206	27
hsa-miR-519d-5p	248	112	68	99	95	18	102	18	10	14	47	126	120	53	6	6	149	11	106	12
hsa-miR-519e-3p	1	0	1	0	0	0	0	0	0	3	0	0	0	0	0	0	2	0	0	0
hsa-miR-519e-5p	1	0	0	0	0	0	0	0	0	0	0	0	0	0	0	0	0	0	1	0
hsa-miR-520a-3p	35	66	31	51	17	11	52	10	5	5	25	60	40	13	3	0	64	6	51	7
hsa-miR-520a-5p	172	86	43	56	41	25	69	19	5	12	49	71	69	33	3	2	159	2	100	6
hsa-miR-520b-3p	6.5	14.5	3	2	2	0	8.5	2.5	2	0	2	9	2	0	1	0	10.5	0	8	0
hsa-miR-520b-5p	189	93	47	58	39	13	102	17	18	3	18	53	68	33	0	0	103	2	90	4
hsa-miR-520c-3p	7	15	4	3	2	0	9	3	2	0	2	9	2	0	1	0	12	0	9	0
hsa-miR-520c-5p	83.75	112.25	24	50	22	21	44	16	8	2	28	32	48.75	28	0	3	68.5	3	56	5
hsa-miR-520d-3p	3	1	0	0	0	0	0	0	0	0	0	0	0	0	0	2	1	0	0	0
hsa-miR-520d-5p	11	6	5	1	5	0	4	4	0	0	1	1	0	0	0	0	3	0	3	0
hsa-miR-520e-3p	0	0	0	0	0	0	0	0	0	0	0	1	0	0	0	0	0	0	0	0
hsa-miR-520e-5p	0	0	0	0	0	0	0	0	0	0	1	0	0	0	0	0	0	0	0	0
hsa-miR-520f-3p	27	24.5	6	3.5	4.5	4	9	2.5	2.5	0	5	11	10.5	2	1	0.5	20	1.5	19	1
hsa-miR-520f-5p	63	48	21	41	10	4	21	3	2	0	7	24	20	8	0	2	8	1	8	1
hsa-miR-520g-3p	930	583	380	383	421	83	501	100	123	29	304	300	447	264	12	10	849	26	589	45
hsa-miR-520g-5p	50	35	25	33	22	9	31	6	4	0	14	34	31	42	2	1	56	3	41	2
hsa-miR-520h	712	464	309	302	354	59.5	442.5	83.5	100	23	233.5	266	384	225	7.5	7.5	688.5	21.5	483.5	41.5
hsa-miR-521	35	21	14	31	43	10	42	7	8	0	13	13	23	24	1	0	52	4	29	2
hsa-miR-522-3p	32	12	13	27	11	1	9	6	3	0	10	21	14	8	0	0	34	0	23	0
hsa-miR-522-5p	1779.17	1134.33	631.833	933	709.667	185.333	689.5	294.667	209.333	58	462.167	695.5	765.333	526.667	61.5	70.3333	1519.33	52.8333	1227.17	111
hsa-miR-523-3p	32	20	26	37	32	12	25	16	4	3	20	38	37	18	1	2	55	9	35	5
hsa-miR-523-5p	1779.17	1134.33	631.833	933	709.667	185.333	689.5	294.667	209.333	58	462.167	695.5	765.333	526.667	61.5	70.3333	1519.33	52.8333	1227.17	111
hsa-miR-524-3p	43	42	22	25	27	3	45	18	2	1	15	53	40	28	1	0	55	6	32	6
hsa-miR-524-5p	275	186	67	94	79	25	120	57	14	7	41	77	95	50	1	1	190	4	129	9
hsa-miR-525-3p	55	65	29	42	47	8	52	13	4	3	15	38	53	26	1	3	60	0	34	6
hsa-miR-525-5p	45	23	14	18	14	4	11	1	0	4	19	24	7	8	0	0	15	3	35	4
hsa-miR-526a-3p	3	1	3	0	0	0	0	0	1	0	0	0	1	1	0	0	0	0	0	0
hsa-miR-526a-5p	83.75	112.25	24	50	22	21	44	16	8	2	28	32	48.75	28	0	3	68.5	3	56	5
hsa-miR-526b-3p	6	14	2	1	2	2	8	2	2	0	2	9	2	0	1	0	9	0	7	0
hsa-miR-526b-5p	79	63	36	41	29	11	27	13	16	7	49	45	54	29	6	3	127	4	75	15
hsa-miR-527	37.3333	15.6667	11.6667	1	11.3333	4.66667	11	4	2.66667	1	6	7	15	1.66667	0	0	39.6667	1	16.6667	2.66667
hsa-miR-532-3p	276	166	104	141	101	37	223	434	80	86	75	138	52	108	79	80	119	36	91	70
hsa-miR-532-5p	878	815	151	236	176	77	794	514	187	89	167	502	224	168	52	66	379	124	382	293
hsa-miR-539-3p	0	1	0	0	0	0	0	0	0	0	0	0	0	0	0	0	0	0	0	0
hsa-miR-539-5p	0	0	0	0	0	1	0	0	0	0	0	0	0	0	0	0	0	0	0	0
hsa-miR-541-3p	0	0	0	0	0	0	0	0	0	0	0	0	0	0	0	0	0	0	0	0
hsa-miR-541-5p	0	0	1	0	1	0	0	0	0	1	0	0	0	0	0	0	0	0	0	0
hsa-miR-542-3p	3	1	0	0	0	0	0	0	0	1	0	0	1	0	2	0	0	0	0	4
hsa-miR-542-5p	41	19	8	6	5	2	13	6	4	1	26	9	6	4	2	4	16	3	15	12
hsa-miR-543	20	13	16	28	48	12	22	12	8	9	8	7	10	19	6	0	22	6	18	9
hsa-miR-544a	0	0	0	0	0	0	0	0	0	0	1	0	0	0	0	0	0	0	0	0
hsa-miR-544b	0	0	0	0	0	0	0	0	0	0	0	0	0	0	0	2	0	0	0	0
hsa-miR-545-3p	0	0	0	0	0	0	0	0	1	0	0	0	0	0	0	0	0	0	0	2
hsa-miR-545-5p	0	0	0	0	0	0	0	1	0	0	0	0	0	0	0	0	0	0	0	0
hsa-miR-548a-3p	3	5	2	0	5	0	3	1	0	1	5	0	4	9	1	0	1	0	0	3
hsa-miR-548a-5p	0	0	0	0	0	1	0	0	0	0	1	1	3	0	0	0	0	0	1	0
hsa-miR-548aa	16	17	2.66667	1	9	0	6.33333	1	2	1	3.66667	3	6	3	0	0	5	1.66667	20	1
hsa-miR-548ab	0	1	1	1	2	0	1	0	0	0	0	0	0	0	0	0	2	0	2	0
hsa-miR-548ac	0	0	0	0	0	0	0	0	2	0	0	1	0	0	0	0	0	0	0	0
hsa-miR-548ad-3p	0	0	0	0	0	0	0	0	0	0	0	0	0	0	0	0	0	0	0	0
hsa-miR-548ad-5p	21.8	31.6	29	36.6	48.4	28.8	14.8	2.6	30.2	11.6	98.2	29.2	10.2	43.2	9.8	7.8	26.2	1.4	46	8.2
hsa-miR-548ae-3p	0	0	0	0	0	1	0	0	0	0	1	0	0	0	0	0	0	0	0	0
hsa-miR-548ae-5p	21.8	31.6	29	36.6	48.4	28.8	14.8	2.6	30.2	11.6	98.2	29.2	10.2	43.2	9.8	7.8	26.2	1.4	46	8.2
hsa-miR-548ag	0	0	0	0	0	0	0	0	0	0	1	0	0	0	0	0	0	0	0	0
hsa-miR-548ah-3p	0	1	0	1	1	0	4	2	0	0	2	1	0	0	0	0	3	1	0	0
hsa-miR-548ah-5p	0	0	0	0	0	0	0	0	0	0	0	0	0	0	0	0	0	0	0	0
hsa-miR-548ai	0	0	0	0	0	0	0	0	0	0	0	0	0	0	0	0	0	0	0	0
hsa-miR-548aj-3p	0	0	0	0	0	0	0	0	0	1	0	0	0	0	0	0	0	0	0	0
hsa-miR-548aj-5p	1	0	0	3	0	0	1	0	0	0	0	0	0	1	3	0	4	0	2	0
hsa-miR-548ak	9	2	0	2	4	1	1	0	1	0	0	0	0	3	0	0	1	0	0	0
hsa-miR-548al	0	0	0	0	0	0	0	0	0	0	0	0	0	0	0	0	0	0	0	0
hsa-miR-548am-3p	0	1	0	0	1	0	4	2	0	0	2	1	0	0	0	0	3	1	0	0
hsa-miR-548am-5p	6	7	9	13.6667	11	3	6	1	7	2.66667	16.3333	7.33333	4	13	0	2	8	1.66667	13	0
hsa-miR-548an	0	0	0	0	0	0	2	0	0	0	0	0	0	0	0	0	1	0	0	0
hsa-miR-548ao-3p	0	0	0	0	0	0	0	0	0	0	0	0	0	0	0	0	0	0	0	0
hsa-miR-548ao-5p	0	0	0	0	0	0	0	0	0	0	0	0	0	0	0	0	0	0	0	0
hsa-miR-548ap-3p	12	8.25	2	1	6.75	0	4.75	0.75	0	0	2.75	1.5	3.25	2.25	0	0	3.75	0	10.5	0.75
hsa-miR-548ap-5p	2	0.5	0	1	1	0	1	0.5	0.5	0	1	4	0.5	4	0	0	0.5	0.5	0.5	1.5
hsa-miR-548aq-3p	9	6	3	2	1	1	3	3	2	1.5	3	5	3	1.5	0	0	13	1	6	0
hsa-miR-548aq-5p	0	0	0	0	0	0	0	0	0	0	0	0	0	0	0	0	0	0	0	0
hsa-miR-548ar-3p	0	0	0	0	0	0	1	0	0	0	0	0	0	0	0	0	0	0	0	0
hsa-miR-548ar-5p	0	0	0	3	0	0	1	0	0	0	0	0	0	1	3	0	1.75	0	2	0
hsa-miR-548as-3p	0	2	0	0	0	0	0	0	0	0	0	0	0	6	0	0	3	0	0	0
hsa-miR-548as-5p	0	2	1	3	1	1	3	1	0	0	5	2	8	5	1	2	4	0	5	1
hsa-miR-548at-3p	2	1	0	0	0	0	0	0	0	0	0	0	0	0	0	0	0	0	0	1
hsa-miR-548at-5p	0	0	0	0	1	2	0	0	0	0	1	2	2	0	0	0	2	0	1	0
hsa-miR-548au-3p	0	0	0	0	0	0	0	0	0	0	0	0	0	0	0	0	0	0	0	0
hsa-miR-548au-5p	4.75	6.75	8.75	12.25	10.5	2.75	6	1	6.75	2.5	14.5	6.5	4	13	0	2	6.75	1.5	12.25	0
hsa-miR-548av-3p	6	6.8	0.4	3.4	2.4	0.8	8.4	5.6	0	0	1.6	2.8	2.4	4.4	0	0.6	6.8	1.6	7.6	0
hsa-miR-548av-5p	1.5	3	2	2.5	2	0.5	2.5	1	2	0	3	4.5	1	3	0	0	2.5	1	3	0
hsa-miR-548aw	1	1	0	0	0	0	1	0	0	0	0	0	0	0	0	0	0	0	0	0
hsa-miR-548ax	0	0	1	0	0	0	1	0	0	0	0	1	0	0	1	1	0	0	0	0
hsa-miR-548ay-3p	3	1	1	0	0	0	0	2	0	0	1	1	0	2	0	0	2	0	1	0
hsa-miR-548ay-5p	18.3333	28	23.3333	29	39.6667	24.6667	13	2	25.3333	11	78.6667	22	8	31.6667	8	6	22	1.66667	36.3333	8
hsa-miR-548az-3p	0	0	0	0	0	0	0	0	0	0	0	0	0	0	0	0	0	0	0	0
hsa-miR-548az-5p	0	3	4	2	2	0	3	0	0	0	1	0	1	2	0	0	2	0	4	0
hsa-miR-548b-3p	58	48	22	25	15	6	24	9	12	4	19	12	28	22	2	0	66	0	38	1
hsa-miR-548b-5p	4	9	5	7	12	2	2	1	9	1	13	3	0	4	1	0	9	0	5	0
hsa-miR-548ba	0	0	0	0	0	0	0	0	0	0	0	0	0	5	0	0	0	0	1	0
hsa-miR-548bb-3p	0	0	0	0	0	0	0	0	1	0	2	0	0	0	0	0	2	0	0	0
hsa-miR-548bb-5p	2	0	0	0	0	0	0	0	0	0	0	0	0	0	0	0	0	0	1	0
hsa-miR-548bc	1	0	0	0	0	1	0	0	0	0	0	0	0	0	0	0	0	0	0	1
hsa-miR-548c-3p	0	0	0	0	0	0	0	0	1	1	0	0	0	0	0	0	0	0	0	0
hsa-miR-548c-5p	6	7	9	13.6667	11	3	6	1	7	2.66667	16.3333	7.33333	4	13	0	2	8	1.66667	13	0
hsa-miR-548d-3p	1	0	0	0	0	0	1	1	0	0	2	0	2	0	0	0	2	0	0	0
hsa-miR-548d-5p	18	28	23	29	39	24.5	13	2	25	11	78	22	8	31.5	8	6	22	1	36	8
hsa-miR-548e-3p	0	2	0	0	2	0	0	0	1	0	0	0	0	0	0	0	0	0	0	1
hsa-miR-548e-5p	0	1	2	2	1	0	2	0	1	0	0	1	0	2	0	0	12	0	0	0
hsa-miR-548f-3p	0	0	0	0	0	0	0	0	0	0.2	0	0	0	0	0	0	0	0	0	0
hsa-miR-548f-5p	0	0	0	0	0	0	1	0	0	0	0	0	0	0	2	0	1	0	0	0
hsa-miR-548g-3p	0	0	0	0	0	0	0	0	0	0.5	0	0	0	0	0	0	0	0	0	0
hsa-miR-548g-5p	1	0	0	3	0	0	1	0	0	0	0	0	0	1	3	0	4	0	2	0
hsa-miR-548h-3p	19	16	11.5	9	10.5	2	18	5	5	2	9	14	4	8	1	4	18	3	12	8
hsa-miR-548h-5p	3	0	1	0	0	0	1	0	0	0	2	0	0	3	2	0	4	0	1	1
hsa-miR-548i	1	0	0	1	0	2	1	0	0	0	2	2	0	0	0	0	3	0	0	0
hsa-miR-548j-3p	0	0	0	0	0	0	0	0	0	0	0	0	0	0	0	0	0	0	0	0
hsa-miR-548j-5p	3	1	0	2	2	0	2	1	1	0	1	5	1	6	0	0	1	1	1	3
hsa-miR-548k	3	6	4	5	4	1	5	2	4	0	6	9	2	6	0	0	5	2	6	0
hsa-miR-548l	2	6	0	6	1	5	3	0	2	1	5	3	1	1	1	1	0	0	3	1
hsa-miR-548m	0	0	0	0	0	0	0	0	0	0	0	0	0	0	0	0	0	0	0	0
hsa-miR-548n	0	1	1	0	0	0	0	0	0	0	1	0	0	1	0	0	0	0	0	0
hsa-miR-548o-3p	15	16	1	7	5	2	17	12	0	0	2	6	6	11	0	1	14	3	19	0
hsa-miR-548o-5p	6	7	9	13.6667	11	3	6	1	7	2.66667	16.3333	7.33333	4	13	0	2	8	1.66667	13	0
hsa-miR-548p	0	1	0	1	1	0	4	2	0	0	2	1	0	0	0	0	3	1	0	0
hsa-miR-548q	9	3	2	0	0	0	1	0	0	0	0	3	6	5	1	0	2	0	2	2
hsa-miR-548s	4	2	0	0	0	0	0	0	0	0	0	0	0	0	0	0	0	0	0	0
hsa-miR-548t-3p	16	17	2.66667	1	9	0	6.33333	1	2	1	3.66667	3	6	3	0	0	5	1.66667	20	1
hsa-miR-548t-5p	0	1	1	2	0	0	1	2	1	0	1	1	0	1	0	0	0	0	1	0
hsa-miR-548u	0	0	0	0	0	0	0	0	0	0	0	0	0	0	0	0	0	0	0	0
hsa-miR-548v	0	0	0	0	0	0	0	0	0	0	0	0	0	0	0	0	0	0	0	0
hsa-miR-548w	10	1	0	0	0	0	2	0	1	0	0	0	0	0	0	0	1	0	2	0
hsa-miR-548x-3p	0	0	0	0	0	0	0	0	0	0	0	0	0	0	0	0	0	0	0	0
hsa-miR-548x-5p	1	0	0	3	0	0	1	0	0	0	0	0	0	1	3	0	4	0	2	0
hsa-miR-548y	0	0	0	0	0	0	0	0	0	0	0	0	0	0	0	0	0	0	0	0
hsa-miR-548z	19	16	11.5	9	10.5	2	18	5	5	2	9	14	4	8	1	4	18	3	12	8
hsa-miR-549a-3p	0	0	0	0	0	0	0	0	0	0	0	0	0	0	0	0	0	0	0	0
hsa-miR-549a-5p	0	0	0	0	0	0	4	0	0	0	0	0	0	0	0	0	1	0	5	0
hsa-miR-550a-3-5p	14	8.33333	7.33333	8.33333	12.6667	1.33333	4.66667	2.66667	2.33333	1.33333	3	3.66667	9	6.33333	0.666667	1.66667	12	4.66667	3.66667	3.33333
hsa-miR-550a-3p	2	2	25	29	18	5	14	2	13	4	30	14	4	25	9	4	32	1	28	0
hsa-miR-550a-5p	6	7	6	7	10	1	5	2	3	2	3	3	5	3	1	1	10	6	1	3
hsa-miR-550b-2-5p	2	1	0	2	0	0	1	0	1	0	1	0	1	0	0	0	3	0	1	0
hsa-miR-550b-3p	0	0	0	0	0	0	0	0	0	0	1	0	0	1	0	0	0	0	0	0
hsa-miR-551a	6	9	2	5	2	1	10	3	1	2	4	4	7	5	2	4	8	8	3	4
hsa-miR-551b-3p	124	81	44	40	31	9	43	9	16	1	20	15	22	13	0	0	70	5	52	3
hsa-miR-551b-5p	8	7	1	6	0	1	9	1	1	0	6	2	1	0	0	0	13	0	0	0
hsa-miR-552-3p	9	39	4	8	17	5	20	8	15	0	15	9	24	6	0	1	64	0	81	0
hsa-miR-552-5p	285	290	71	136	168	72	367	39	176	40	179	136	250	171	28	7	472	2	539	30
hsa-miR-553	0	0	0	0	0	0	0	0	0	0	0	0	0	0	0	0	0	0	0	0
hsa-miR-554	0	0	0	0	0	0	0	0	0	0	0	0	0	0	0	0	0	0	0	0
hsa-miR-555	0	0	0	0	0	0	0	0	0	0	0	0	0	0	0	0	0	0	0	0
hsa-miR-556-3p	0	0	0	0	0	0	0	0	0	0	0	0	0	0	0	0	0	0	0	0
hsa-miR-556-5p	0	0	0	0	0	0	0	0	0	0	0	0	0	0	0	0	0	0	0	0
hsa-miR-557	0	0	0	0	0	0	0	0	0	0	0	0	0	0	0	0	0	0	0	0
hsa-miR-5571-3p	0	0	0	0	0	0	0	0	0	0	0	0	0	0	0	0	0	0	0	0
hsa-miR-5571-5p	0	0	0	0	0	0	0	0	0	0	0	0	0	0	0	0	0	0	0	0
hsa-miR-5572	0	0	0	0	0	0	0	0	0	0	0	0	0	0	0	0	0	0	1	0
hsa-miR-5579-3p	0	0	0	0	1	0	0	0	0	0	0	0	0	0	0	0	0	0	0	0
hsa-miR-5579-5p	0	0	0	0	0	0	0	0	0	0	0	0	0	0	0	0	0	0	0	0
hsa-miR-558	0	0	0	0	0	0	0	0	0	0	0	0	0	0	0	0	0	0	0	0
hsa-miR-5580-3p	0	0	0	0	0	0	0	0	0	0	0	0	0	0	0	0	0	0	0	0
hsa-miR-5580-5p	0	0	0	0	0	0	0	0	0	0	0	0	0	0	0	0	0	0	0	0
hsa-miR-5581-3p	2	0	1	0	0	0	3	2	0	1	0	6	0	1	0	0	0	0	4	0
hsa-miR-5581-5p	0	0	0	0	0	0	0	0	0	0	0	0	0	0	0	0	0	0	0	0
hsa-miR-5582-3p	0	0	0	0	0	0	0	0	0	0	0	0	0	0	0	0	0	0	0	0
hsa-miR-5582-5p	0	0	0	0	0	0	0	0	0	0	0	0	0	0	0	0	0	0	0	0
hsa-miR-5583-3p	0	0	0	0	0	0	0	0	0	0	0	0	0	0	0	0	0	0	0	0
hsa-miR-5583-5p	0	0	0	0	0	0	0	0	0	0	0	0	0	0	0	0	0	0	0	0
hsa-miR-5584-3p	0	0	0	0	0	0	0	0	0	0	0	0	0	0	0	0	0	0	0	0
hsa-miR-5584-5p	0	0	0	0	0	0	0	0	0	0	0	1	1	0	0	0	2	0	1	0
hsa-miR-5585-3p	24	11	39	15	14	1	3	1	2	0	1	2	31	1	0	0	4	0	5	4
hsa-miR-5585-5p	0	0	0	0	1	1	0	2	0	0	0	0	0	0	0	0	0	0	0	0
hsa-miR-5586-3p	0	0	0	0	0	0	0	0	0	0	0	1	1	0	0	0	0	0	0	0
hsa-miR-5586-5p	0	0	0	0	0	0	0	0	0	0	0	0	0	0	0	0	0	0	0	0
hsa-miR-5587-3p	0	0	0	0	0	0	0	0	0	0	0	0	0	0	0	0	0	0	1	0
hsa-miR-5587-5p	0	0	0	0	0	0	1	0	1	0	0	0	0	0	0	0	0	0	0	0
hsa-miR-5588-3p	0	0	0	0	0	0	0	0	0	0	0	0	0	0	0	0	0	0	0	0
hsa-miR-5588-5p	0	0	0	0	0	0	0	0	0	0	1	2	0	0	0	0	0	0	0	0
hsa-miR-5589-3p	0	0	0	0	0	0	0	0	0	0	0	0	0	0	0	0	0	0	0	0
hsa-miR-5589-5p	0	0	0	0	0	0	0	0	0	0	0	0	0	0	0	0	0	0	0	0
hsa-miR-559	0	0	0	0	0	1	0	0	0	0	0	0	0	0	0	0	0	0	0	0
hsa-miR-5590-3p	0	0	0	0	0	0	0	0	0	0	0	0	0	0	0	0	0	0	0	0
hsa-miR-5590-5p	0	0	0	0	0	0	0	0	0	0	0	0	0	0	0	0	0	0	0	0
hsa-miR-5591-3p	0	0	0	0	0	0	0	0	0	0	0	0	0	0	0	0	0	0	0	0
hsa-miR-5591-5p	0	0	0	1	0	0	0	0	0	0	0	0	1	0	0	0	0	0	0	0
hsa-miR-561-3p	1	0	2	0	0	0	1	0	0	0	0	0	1	0	0	0	0	0	0	0
hsa-miR-561-5p	6	5	0	5	3	1	2	0	1	1	0	0	3	2	0	0	5	0	0	0
hsa-miR-562	0	0	0	0	0	0	0	0	0	0	0	0	0	0	0	0	0	0	0	0
hsa-miR-563	0	0	0	0	0	0	0	0	0	0	0	0	0	0	0	0	0	0	0	0
hsa-miR-564	0	0	0	0	0	0	0	0	0	0	0	0	0	0	0	0	0	0	0	0
hsa-miR-567	0	0	0	0	0	0	0	0	0	0	0	0	0	0	0	0	0	0	0	0
hsa-miR-568	0	0	0	0	0	0	0	0	0	0	0	0	0	0	0	0	0	0	0	0
hsa-miR-5680	4	3	0	0	0	0	2	0	0	0	0	1	0	0	0	0	0	1	1	0
hsa-miR-5681a	0	0	0	0	0	0	0	0	0	0	0	0	0	0	0	0	0	0	0	0
hsa-miR-5681b	0	0	0	0	1	0	0	0	0	0	0	0	0	0	0	0	0	0	0	0
hsa-miR-5682	0	2	0	0	3	0	2	0	0	0	0	3	3	0	0	0	7	0	4	0
hsa-miR-5683	1	1	0	4	1	1	0	0	0	0	0	0	3	6	3	0	5	0	1	0
hsa-miR-5684	3	1	3	1	0	3	0	5	0	0	2	0	2	0	2	0	2	1	2	1
hsa-miR-5685	0	0	0	0	0	0	0	1	0	0	0	0	0	0	0	0	0	1	0	0
hsa-miR-5687	0	0	0	0	0	0	2	0	0	0	1	0	0	0	0	0	0	0	0	0
hsa-miR-5688	0	0	0	0	0	0	0	0	0	0	0	0	0	0	0	0	0	0	0	0
hsa-miR-5689	3	4	7	2	3	3	11	1	0	0	1	6	5	5	1	1	1	0	3	3
hsa-miR-569	0	0	0	0	0	0	0	0	0	0	0	0	0	0	0	0	0	0	0	0
hsa-miR-5690	6	16	6	3	0	0	12	22	2	0	1	5	8	1	0	0	3	2	5	5
hsa-miR-5691	0	0	0	0	0	0	0	0	0	0	0	0	0	0	0	0	0	0	0	0
hsa-miR-5692a	0	0	0	0	0	0	2	0	0	0	0	0	0	0	0	0	1	0	0	0
hsa-miR-5692b	0	0	0	0	0	0	0	0	0	0	0	0	0	0	0	0	0	0	0	0
hsa-miR-5692c	0	0	0	0	0	0	0	0	0	0	0	0	0	0	0	0	0	0	0	0
hsa-miR-5693	0	0	0	0	0	0	0	0	0	0	0	0	0	1	0	0	0	0	0	0
hsa-miR-5694	0	0	0	0	0	0	0	0	0	0	0	0	0	0	0	0	0	0	0	0
hsa-miR-5695	0	0	0	0	0	0	0	0	0	0	0	2	0	0	0	0	0	0	0	0
hsa-miR-5696	0	0	0	0	0	0	0	0	0	0	0	0	0	0	0	0	0	0	0	0
hsa-miR-5697	0	0	0	0	0	0	0	0	0	0	0	0	0	0	0	0	0	0	0	0
hsa-miR-5698	31	15	7	23	12	4	2	0	10	0	27	6	26	11	23	9	45	1	47	8
hsa-miR-5699-3p	2	6	2	0	0	0	5	1	2	0	0	2	1	0	4	0	6	0	7	0
hsa-miR-5699-5p	4	5	1	0	0	1	0	0	0	0	0	0	10	0	0	0	6	0	4	0
hsa-miR-570-3p	2	0	0	0	0	0	0	0	0	0	0	2	0	0	0	0	0	0	4	0
hsa-miR-570-5p	0	0	0	0	0	0	0	0	0	0	0	0	0	0	0	0	0	0	0	0
hsa-miR-5700	0	0	0	0	0	0	0	0	0	0	0	0	0	0	0	0	0	0	0	0
hsa-miR-5701	4	0	7	9	9	13	4	0	7	0	30	3	6	2	6	3	20	12	19	35
hsa-miR-5702	13	1	0	0	0	0	4	1	2	2	0	2	1	1	0	0	2	0	0	0
hsa-miR-5703	0	1	0	2	0	0	0	0	0	0	0	0	0	0	0	0	0	0	0	0
hsa-miR-5704	0	2	0	0	0	0	0	0	0	0	0	0	0	0	0	0	0	0	0	0
hsa-miR-5705	0	0	0	0	0	0	0	0	0	0	0	0	0	0	0	0	1	0	3	0
hsa-miR-5706	0	0	0	0	0	0	0	0	0	0	0	0	0	0	0	0	0	0	0	0
hsa-miR-5707	0	0	0	0	0	0	0	0	0	0	0	0	0	0	0	0	0	0	0	0
hsa-miR-5708	0	0	0	0	0	0	1	1	0	0	0	0	1	0	0	1	0	0	0	0
hsa-miR-571	0	0	0	0	0	0	0	0	0	0	0	0	0	0	0	0	0	0	0	0
hsa-miR-572	0	0	0	0	0	0	0	0	0	0	0	0	0	3	0	0	0	0	0	0
hsa-miR-573	0	0	0	0	0	0	0	0	0	0	0	0	0	0	0	0	0	0	0	0
hsa-miR-5739	0	0	0	0	0	0	0	0	0	0	0	0	0	0	0	0	0	0	0	0
hsa-miR-574-3p	1854	1779	248	443	431	430	2310	5259	1135	883	638	1886	326	909	1066	1104	778	308	632	612
hsa-miR-574-5p	450	606	108	150	136	105	354	945	136	201	153	503	92	199	230	200	135	49	124	114
hsa-miR-575	0	0	0	0	0	0	0	0	0	0	0	0	0	0	0	0	0	0	0	0
hsa-miR-576-3p	0	0	0	0	0	0	0	0	0	0	0	0	0	1	0	0	2	0	2	0
hsa-miR-576-5p	77	68	48	45	25	11	81	37	15	5	60	56	41	49	11	9	78	10	72	26
hsa-miR-577	4	1	0	0	0	1	0	0	0	0	2	0	0	0	0	0	0	0	2	0
hsa-miR-578	0	0	0	0	0	0	0	0	0	0	0	0	0	0	0	0	0	0	0	0
hsa-miR-5787	0	0	0	0	2	0	0	0	0	0	0	0	1	0	0	0	0	0	0	0
hsa-miR-579-3p	0	1	1	3	0	0	0	0	0	0	0	1	0	0	0	0	1	0	1	1
hsa-miR-579-5p	8	11	7	1	0	3	7	3	2	0	0	8	6	0	1	0	10	0	11	2
hsa-miR-580-3p	0	0	0	0	0	0	0	0	0	0	0	0	0	0	0	0	0	0	0	0
hsa-miR-580-5p	0	0	0	0	0	0	0	0	0	0	0	0	0	0	0	0	0	0	0	0
hsa-miR-581	0	0	0	0	0	0	0	0	0	0	0	0	0	0	0	1	0	0	0	0
hsa-miR-582-3p	0	1	0	1	0	0	10	3	3	0	1	1	0	0	3	0	4	0	2	0
hsa-miR-582-5p	26	19	2	0	0	0	15	22	4	4	0	10	0	2	2	1	7	3	3	13
hsa-miR-583	0	0	0	0	0	0	0	0	0	0	0	0	0	0	0	0	0	0	0	0
hsa-miR-584-3p	0	0	2	1	0	0	0	0	2	0	0	0	0	0	0	0	0	0	0	0
hsa-miR-584-5p	20	24	22	34	18	9	19	5	22	3	33	14	12	6	6	4	46	3	70	2
hsa-miR-585-3p	1	0	0	0	0	0	1	0	1	0	3	2	3	0	0	0	0	0	1	0
hsa-miR-585-5p	4	3	0	0	0	0	0	0	0	0	0	1	0	0	0	0	0	0	0	0
hsa-miR-586	0	0	0	0	0	0	0	0	0	0	0	0	0	0	0	0	0	0	0	0
hsa-miR-587	0	0	0	0	0	1	0	0	0	0	0	0	0	0	0	0	0	0	0	0
hsa-miR-588	0	0	0	0	0	0	0	0	0	0	0	0	0	0	0	0	0	0	0	0
hsa-miR-589-3p	18	15	10	4	5	8	13	16	10	6	4	22	9	9	1	3	13	6	13	17
hsa-miR-589-5p	88	109	26	28	34	24	99	146	25	13	26	68	48	34	35	26	70	20	62	48
hsa-miR-590-3p	16	23	23	29	35	8	20	6	25	19	35	12	20	20	6	2	7	2	15	14
hsa-miR-590-5p	6	3	5	1	4	0	5	0	3	6	1	0	3	0	0	0	1	0	4	2
hsa-miR-591	0	0	0	0	0	0	0	0	0	0	0	0	0	0	0	0	0	0	0	0
hsa-miR-592	11	18	8	23	8	0	10	0	5	2	6	5	3	4	2	1	15	0	13	2
hsa-miR-593-3p	0	0	0	0	0	0	0	0	0	0	0	0	0	0	0	0	0	0	0	0
hsa-miR-593-5p	0	0	0	0	0	0	0	0	0	0	0	0	0	0	0	0	0	0	0	0
hsa-miR-595	0	0	0	0	0	0	0	0	0	0	0	0	0	0	0	0	0	0	0	0
hsa-miR-596	0	0	0	0	0	0	0	0	0	0	0	0	0	0	0	0	0	0	0	0
hsa-miR-597-3p	1	8	2	7	4	1	3	1	1	1	3	1	1	3	0	1	1	0	1	2
hsa-miR-597-5p	0	0	0	0	0	0	0	0	0	0	0	0	0	0	0	0	0	0	0	0
hsa-miR-598-3p	84	91	7	15	14	10	50	48	27	37	11	29	21	29	15	6	29	3	34	8
hsa-miR-598-5p	0	0	0	0	0	0	0	0	0	0	0	0	0	0	0	0	0	0	0	0
hsa-miR-599	0	0	0	0	0	0	0	0	0	0	0	0	0	0	0	0	0	0	0	0
hsa-miR-600	0	0	0	0	0	0	1	1	0	0	0	0	0	1	0	0	0	0	0	0
hsa-miR-601	0	0	0	0	0	0	0	0	0	0	0	0	0	0	0	0	0	0	0	0
hsa-miR-602	0	0	0	0	0	0	0	0	0	0	0	0	0	0	0	0	0	0	0	0
hsa-miR-603	0	0	0	0	0	0	0	0	0	0	0	0	0	0	0	0	0	0	0	0
hsa-miR-604	0	0	0	0	0	0	0	0	0	0	0	0	0	0	0	0	0	0	0	0
hsa-miR-605-3p	0	0	0	0	0	0	0	0	0	0	0	0	0	0	0	0	0	0	0	0
hsa-miR-605-5p	0	0	0	0	0	0	0	0	0	0	0	0	0	0	0	0	0	0	0	0
hsa-miR-606	0	0	0	0	0	0	0	0	0	0	0	0	0	0	0	0	0	0	0	0
hsa-miR-6068	0	0	0	0	0	0	0	0	0	0	0	0	0	0	0	0	0	0	0	0
hsa-miR-6069	0	0	0	0	0	0	0	0	0	0	0	0	0	0	0	0	0	0	0	0
hsa-miR-607	0	0	0	0	0	0	0	0	0	0	0	0	0	0	0	0	0	0	0	0
hsa-miR-6070	0	0	0	0	0	0	0	0	0	0	0	0	0	0	0	0	0	0	0	0
hsa-miR-6071	0	0	0	0	0	0	0	0	0	0	0	0	0	0	0	0	0	0	0	0
hsa-miR-6072	0	0	0	0	0	0	0	0	0	0	0	0	0	0	0	0	0	0	0	0
hsa-miR-6073	0	0	0	0	0	0	0	0	0	0	0	0	0	0	0	0	0	0	0	0
hsa-miR-6074	0	0	0	0	0	0	0	0	0	0	0	0	0	0	0	0	0	0	0	0
hsa-miR-6075	0	0	0	0	0	0	0	0	0	0	0	0	0	0	0	0	0	0	0	0
hsa-miR-6076	0	0	0	0	0	0	0	0	0	0	0	0	0	0	0	0	0	0	0	0
hsa-miR-6077	0	0	0	0	0	0	0	0	0	0	0	0	0	0	0	0	0	0	0	0
hsa-miR-6078	0	0	0	0	0	0	0	0	0	0	0	0	0	0	0	0	0	0	0	0
hsa-miR-6079	0	0	0	0	0	0	0	0	0	0	0	0	0	0	0	0	0	0	0	0
hsa-miR-608	0	1	0	2	0	0	0	0	0	0	0	0	0	0	0	0	0	0	0	0
hsa-miR-6080	0	0	0	0	0	0	0	0	0	0	0	0	0	0	0	0	0	0	0	0
hsa-miR-6081	0	0	0	0	0	0	0	0	0	0	0	0	0	0	0	0	0	0	0	0
hsa-miR-6082	0	0	0	0	0	0	0	0	0	0	0	0	0	0	0	0	0	0	0	0
hsa-miR-6083	0	0	0	0	0	0	0	0	0	0	0	0	0	0	0	0	0	0	0	0
hsa-miR-6084	0	0	0	0	0	0	0	0	0	0	0	0	0	0	0	0	0	0	0	0
hsa-miR-6085	0	0	0	0	0	0	0	0	0	0	0	0	0	0	0	0	0	0	0	0
hsa-miR-6086	0	0	1	0	0	0	0	0	0	0	0	0	0	0	0	0	0	0	0	0
hsa-miR-6088	0	0	0	0	0	0	0	0	0	0	0	0	0	0	0	0	0	0	0	0
hsa-miR-6089	6	1	0	0	2	1	1	0	0	0	0	0	5	0	0	0	0	1	0	0
hsa-miR-609	2	0	0	0	0	0	0	1	0	0	0	0	2	0	0	0	1	0	1	0
hsa-miR-6090	0	0	0	0	0	0	0	0	0	0	0	0	0	0	0	0	0	0	0	0
hsa-miR-610	0	2	0	1	0	0	0	0	0	0	1	0	0	0	0	0	1	0	0	0
hsa-miR-611	0	0	0	0	0	0	0	0	0	0	0	0	0	0	0	0	0	0	0	0
hsa-miR-612	0	0	0	0	0	0	0	0	0	0	0	0	0	0	0	0	0	0	0	0
hsa-miR-6124	0	0	0	0	1	3	1	0	0	0	0	0	0	0	0	0	0	0	0	0
hsa-miR-6125	0	0	0	0	0	0	0	0	0	0	0	0	0	0	0	0	0	0	0	0
hsa-miR-6126	0	0	0	0	0	0	0	0	0	0	0	0	0	0	0	0	0	0	0	0
hsa-miR-6127	0	0	0	0	0	0	0	0	0	0	0	0	0	0	0	0	0	0	0	0
hsa-miR-6128	0	0	0	0	0	0	0	0	0	0	0	0	0	0	0	0	0	0	0	0
hsa-miR-6129	0	1	1	0	0	0	0	0	0	0	0	0	0	0	0	0	0	0	0	0
hsa-miR-613	0	0	0	0	0	0	0	0	0	0	0	0	0	0	0	0	0	0	0	0
hsa-miR-6130	0	0	0	0	0	1	0	0	0	0	0	0	0	0	0	0	0	0	0	0
hsa-miR-6131	0	0	0	0	0	0	0	0	1	0	0	0	0	0	0	0	0	0	0	1
hsa-miR-6132	0	0	0	0	0	0	0	0	0	0	0	0	0	0	0	0	0	0	0	0
hsa-miR-6133	0	0	0	0	0	0	0	0	0	0	0	0	0	0	0	0	0	0	0	0
hsa-miR-6134	0	0	0	0	0	0	0	0	0	0	0	0	0	0	0	0	0	0	0	0
hsa-miR-614	0	0	0	0	0	0	0	0	0	0	0	0	0	0	0	0	0	0	0	0
hsa-miR-615-3p	1	1	2	6	3	1	9	40	0	2	3	20	1	2	5	8	8	0	10	0
hsa-miR-615-5p	0	0	0	0	0	0	0	0	1	1	0	0	0	0	0	0	0	0	0	0
hsa-miR-616-3p	9	7	4	7	2	0	8	3	1	0	12	5	2	6	0	2	20	3	9	4
hsa-miR-616-5p	5	5	2	7	4	1	6	6	0	0	5	2	6	3	0	0	10	0	13	0
hsa-miR-6165	0	0	1	0	0	0	0	0	0	0	0	0	0	0	0	0	0	0	0	0
hsa-miR-617	0	0	0	0	0	0	0	0	0	0	0	0	0	0	0	0	0	0	0	0
hsa-miR-618	68	67	49	69	40	8	89	31	3	3	16	25	28	39	0	1	32	9	25	20
hsa-miR-619-3p	0	0	0	0	0	0	0	0	0	0	0	0	0	0	0	0	0	0	0	0
hsa-miR-619-5p	48	52	100	48	44	17	8	18	8	9	13	4	81	10	12	12	25	12	15	17
hsa-miR-620	0	0	0	0	0	0	0	0	0	0	0	0	0	0	0	0	0	0	0	0
hsa-miR-621	0	0	0	0	0	0	0	0	0	0	0	0	0	0	0	0	0	0	0	0
hsa-miR-622	0	0	0	0	0	0	0	0	0	0	0	0	0	0	0	0	0	0	0	0
hsa-miR-623	0	0	0	0	0	0	0	0	0	0	0	0	0	0	0	0	0	0	0	0
hsa-miR-624-3p	0	0	0	0	0	0	0	0	0	0	0	0	0	0	0	0	0	0	1	0
hsa-miR-624-5p	86	117	41	52	26	14	66	17	13	3	30	33	31	30	2	1	99	4	103	3
hsa-miR-625-3p	599	395	489	665	791	192	835	252	487	170	936	683	344	798	243	236	1398	35	1131	75
hsa-miR-625-5p	2540	1697	1097	1611	1190	375	1250	246	322	57	1619	1026	1467	851	144	153	3909	103	3321	245
hsa-miR-626	0	0	0	0	0	0	0	0	0	0	0	0	0	0	0	0	0	1	0	0
hsa-miR-627-3p	0	2	0	0	0	0	0	0	0	0	1	0	0	0	0	0	4	1	0	1
hsa-miR-627-5p	0	6	0	0	2	0	2	1	1	1	0	2	1	1	0	2	2	0	3	1
hsa-miR-628-3p	129	84	30	62	60	12	70	9	23	15	99	58	67	54	1	5	97	7	155	22
hsa-miR-628-5p	13	6	3	3	3	1	6	0	2	1	11	7	3	2	3	1	17	0	21	2
hsa-miR-629-3p	158	83	38	43	43	25	38	17	13	3	51	53	27	65	13	17	128	17	60	25
hsa-miR-629-5p	1164	975	309	493	491	316	585	321	242	68	437	619	920	380	135	144	1388	113	1350	288
hsa-miR-630	0	0	0	0	0	0	0	0	0	0	0	0	0	0	0	0	0	0	0	0
hsa-miR-631	0	0	0	0	0	0	0	0	0	0	0	0	0	0	0	0	0	0	0	0
hsa-miR-632	2	1	0	0	0	0	0	0	0	0	0	0	0	0	0	0	0	1	0	1
hsa-miR-633	0	0	0	0	0	0	0	0	0	0	0	0	0	0	0	0	0	0	0	0
hsa-miR-634	0	0	0	0	0	0	0	0	0	0	0	0	0	0	0	0	0	0	0	0
hsa-miR-635	0	0	0	0	0	0	0	0	0	0	0	0	0	0	0	0	0	0	0	0
hsa-miR-636	2	0	0	1	1	0	1	1	0	0	1	0	0	0	0	0	2	1	3	0
hsa-miR-637	0	0	0	0	0	0	0	0	0	0	0	0	0	0	0	0	0	0	0	0
[truncated: 657 more rows]

## Sheet: Normalised Counts
miRNA	C1	C2	C3	C4	C5	C6	C7	C8	C9	C10	T1	T2	T3	T4	T5	T6	T7	T8	T9	T10
hsa-let-7a-5p	73670	72053.5	37031.9	50552.5	73825.5	47470	52782.5	92945.1	169709	114403	53960.9	96462.4	54543.4	57854.8	110652	134361	39786.3	62274.7	47343.7	73480.4
hsa-let-7b-3p	307.318	261.931	41.7505	35.3573	138.875	37.7511	78.431	131.402	407.705	148.236	78.0103	112.716	71.8661	67.1823	194.324	183.932	57.0037	169.409	37.6892	68.5053
hsa-let-7b-5p	101676	113597	20779.1	27806.6	62220.1	26191.5	57863.1	80408.3	207384	94320.5	31662.1	94837	30932	51130	195762	227962	18722.8	46764.4	21330.9	62914.2
hsa-let-7c-5p	29247.7	21124.6	5956.41	8966.03	22453.3	3014.28	13556.7	22363.9	52685.4	31986.8	8402.46	36354.9	13744.1	14202.5	47633.1	55558.5	3191.68	9656.31	3942.78	10014.1
hsa-let-7d-3p	161.439	248.429	65.7887	60.8932	123.445	61.9506	54.664	98.2383	428.642	122.535	31.4558	89.6965	68.9127	72.6002	242.052	246.469	41.5541	361.406	20.6683	284.56
hsa-let-7d-5p	1198.15	1390.66	966.587	1277.77	1479.57	1569.09	1202.61	1748.89	2532.18	2154.69	1376.5	1608.19	1464.89	1305.72	1742.09	2049	1237.03	3504.88	1203.01	4133.15
hsa-let-7e-3p	33.0658	13.5016	10.1213	16.6965	11.9036	20.3275	0	18.7716	22.0381	12.8501	7.54938	19.0506	9.84467	24.9225	37.501	14.7146	12.2531	7.52929	13.3736	14.0524
hsa-let-7e-5p	2670.55	3494.21	2408.88	3357.96	4257.08	3604.75	2576.34	3685.5	3702.4	4075.79	4529.63	5415.13	2823.45	4139.29	4179.66	5426	2729.79	2277.61	3481.39	3456.88
hsa-let-7f-5p	4950.15	7748.56	2082.46	2841.35	2990.89	2509.48	3711.21	3443.35	2674.33	4022.78	5153.71	5777.09	1880.33	4306.71	9155.36	11265.8	1695.46	2371.73	2851.61	6846.14
hsa-let-7g-3p	7.7802	8.10095	2.53033	3.92859	11.4627	3.87191	7.13009	3.12861	25.3438	13.3091	2.51646	7.14397	4.92234	1.08358	0	0	3.72922	15.0586	5.47101	8.78273
hsa-let-7g-5p	7076.09	5689.57	2589.8	3190.02	4745.13	2728.73	4099.8	5256.06	8024.08	6143.29	3895.48	5576.27	3092.21	3460.97	6266.08	7651.57	2701.02	4506.28	3617.56	5963.47
hsa-let-7i-3p	31.1208	89.1105	35.4247	31.4287	76.2712	49.3669	11.8835	50.0577	106.885	48.188	44.0381	15.0817	50.2078	33.5911	27.2735	11.0359	47.9471	278.584	40.1208	115.932
hsa-let-7i-5p	2174.57	3937.06	1428.37	1836.62	1978.64	1861.42	2222.21	2834.52	4643.43	3297.9	1879.8	2164.62	1703.13	2296.12	5103.55	5977.79	1134.21	7220.59	1599.36	12048.1
hsa-miR-100-5p	227.571	253.83	760.365	700.271	405.604	529.484	358.881	675.779	269.967	401.108	514.616	528.654	555.239	576.467	119.321	161.86	461.89	131.763	537.375	228.351
hsa-miR-101-3p	428.883	511.71	89.1943	40.2681	97.4332	170.364	125.965	329.442	148.757	124.371	101.917	52.3891	73.835	66.6405	218.188	172.896	57.5365	101.645	49.847	233.621
hsa-miR-103a-3p	3887.18	4870.02	3392.54	4148.1	5353.75	4342.83	4897.18	7316.25	5661.04	5529	6289.89	9054.58	5323.51	4490.38	4084.2	4430.92	5272.85	6612.6	6102.61	10895
hsa-miR-10400-5p	11.6703	64.8076	20.2427	33.393	9.69923	19.3596	42.7805	14.3916	30.8534	4.58934	23.9064	12.7004	39.3787	13.003	197.733	235.433	4.79471	41.4111	8.51046	26.3482
hsa-miR-105-5p	25.2856	0	24.0382	23.5716	21.6028	49.3669	30.8971	25.6546	12.121	17.4395	51.5874	34.1323	16.7359	37.9255	6.81837	40.4651	20.7771	0	26.7472	14.0524
hsa-miR-10527-5p	11.6703	8.10095	10.1213	20.6251	3.52699	12.5837	4.75339	7.50866	7.71334	4.1304	17.6152	11.1128	4.92234	5.41792	10.2276	14.7146	10.1222	7.52929	10.942	5.26964
hsa-miR-106b-3p	457.087	202.524	507.332	513.663	233.663	458.822	311.347	384.193	655.634	491.977	342.239	404.031	400.678	501.7	657.973	562.832	362.799	557.167	371.421	523.451
hsa-miR-106b-5p	11.6703	35.1041	3.7955	0.982148	3.52699	6.77585	2.3767	14.3916	4.40762	4.1304	6.29115	7.14397	2.9534	1.08358	0	3.67864	2.13098	7.52929	3.03945	5.26964
hsa-miR-107	1083.39	1911.82	875.495	946.791	923.19	952.49	2020.19	1878.42	1723.38	1095.93	843.014	1763.77	1053.38	899.376	1073.89	952.768	1198.68	1182.1	1435.84	1422.8
hsa-miR-10a-3p	38.901	78.3092	37.955	35.3573	63.9267	70.6624	42.7805	51.9349	17.6305	63.7918	35.2304	43.6576	127.981	67.1823	23.8643	25.7505	75.6498	37.6464	110.636	33.3744
hsa-miR-10a-5p	1544.37	4617.54	3170.51	2910.1	3685.71	4056.8	2155.66	3039.13	978.493	3164.81	3374.57	2826.63	4582.69	3908.49	804.568	978.519	4525.14	1434.33	4980.45	1440.37
hsa-miR-10b-3p	35.0109	54.0064	21.5078	22.5894	29.9794	33.8792	57.0407	37.5433	11.0191	27.536	20.1317	46.8327	101.4	34.6747	27.2735	44.1437	36.7594	11.2939	43.7681	26.3482
hsa-miR-10b-5p	1398.49	2538.3	1525.79	1303.31	1730.87	1366.78	877.001	2540.43	762.519	1575.52	1543.85	2166.21	2087.07	1657.88	961.39	1022.66	1216.79	752.929	1353.16	609.521
hsa-miR-1180-3p	23.3406	43.2051	69.5842	99.1969	22.4846	43.559	38.0271	19.3974	26.4457	24.7824	109.466	50.0078	49.2234	55.2628	218.188	206.004	42.6196	11.2939	60.1811	54.4529
hsa-miR-1185-1-3p	7.7802	13.5016	13.9168	13.7501	6.17224	4.83989	4.75339	7.50866	1.10191	1.83573	5.03292	2.38132	3.93787	0	0	0	2.13098	0	3.64734	0
hsa-miR-12136	1593	1757.91	4502.73	5886.01	4062.65	4394.62	2726.07	1881.54	900.257	2376.82	1839.53	2313.06	8030.3	3016.7	1295.49	1478.81	1316.41	1095.51	1162.89	1540.49
hsa-miR-122-3p	0	2.70032	12.6517	8.83933	14.108	8.7118	7.13009	13.1402	4.40762	13.3091	5.03292	4.76265	8.8602	7.58509	0	3.67864	13.3186	0	9.11836	0
hsa-miR-122-5p	5868.21	1671.5	7115.3	9040.67	3906.14	7041.07	12363.6	2363.35	802.188	2962.42	7509.12	4825.35	5738.46	7085.56	6221.76	7287.39	5558.13	820.693	8004.09	1373.62
hsa-miR-1226-3p	5.83515	2.70032	1.26517	1.9643	5.29049	10.6478	19.0136	3.75433	19.8343	5.96614	6.29115	7.93774	2.9534	20.5881	17.0459	40.4651	3.72922	15.0586	3.03945	12.2958
hsa-miR-124-3p	9.72525	10.8013	43.0157	30.4466	10.581	93.8939	59.4174	30.0346	5.50953	25.7003	46.5545	28.5759	37.4098	58.5136	27.2735	7.35728	51.6763	11.2939	51.6707	17.5655
hsa-miR-1246	365.669	207.924	1041.23	1172.68	288.772	483.989	1138.44	200.231	125.617	378.62	1742.65	448.483	1527.89	143.033	1353.45	1434.67	1146.47	1031.51	1461.98	1528.19
hsa-miR-1251-5p	17.5054	21.6025	16.4472	11.7858	11.0219	18.3916	11.8835	26.2803	29.7515	22.4877	6.29115	13.4942	79.7418	4.33434	13.6367	14.7146	14.9169	0	15.8051	12.2958
hsa-miR-125a-3p	77.802	67.5079	21.5078	20.6251	37.9152	25.1674	33.2738	26.906	44.0762	25.2414	28.9393	43.6576	27.5651	21.6717	68.1837	99.3233	29.8337	41.4111	45.5918	86.0707
hsa-miR-125a-5p	12948.2	27996.9	13245	14813.7	11965.3	16155.6	12829.4	12828.5	17739.6	7695.4	21361	15986.6	6037.74	20122.2	24985.9	27078.5	10905.8	13718.4	10577.9	10335.5
hsa-miR-125b-1-3p	15.5604	2.70032	16.4472	15.7144	1.7635	5.80787	9.50679	10.6373	18.7324	5.04827	6.29115	11.1128	26.5806	8.66868	6.81837	36.7864	5.8602	15.0586	3.03945	15.8089
hsa-miR-125b-2-3p	120.593	81.0095	41.7505	58.9289	41.4422	20.3275	45.1572	112.004	204.955	108.767	31.4558	152.405	77.7729	102.941	143.186	228.076	40.4886	45.1757	47.4154	40.4006
hsa-miR-125b-5p	36081.6	63707.2	40399.9	45053.6	47249.3	31926.3	40807.9	54532.9	63211.4	25983.7	45104.4	73127.3	28148.9	54147.8	66003.5	76363.1	27196.1	29480.9	25509.2	21063.6
hsa-miR-126-3p	87.5272	81.0095	64.5235	71.6968	103.165	61.9506	57.0407	183.962	53.9934	75.7241	158.537	178.599	88.602	76.9345	85.2296	117.717	117.737	52.705	124.01	49.1833
hsa-miR-1260a	406.515	4415.02	532.635	433.127	153.424	1075.42	491.976	148.296	300.82	180.82	751.163	629.463	164.406	2125.99	2164.83	2277.08	417.14	884.691	427.955	837.872
hsa-miR-1260b	424.021	4509.53	564.264	437.056	164.446	1088.01	532.38	154.553	342.693	187.245	796.46	684.234	175.235	2211.6	2215.97	2346.97	442.711	926.103	457.134	850.168
hsa-miR-1262	1.94505	2.70032	2.53033	1.9643	3.52699	3.87191	2.3767	10.6373	6.61144	2.29467	3.77469	8.73152	5.9068	1.08358	3.40918	0	2.13098	7.52929	6.68679	7.02618
hsa-miR-1268a	47.6537	71.5584	171.43	78.0808	123.665	65.3385	97.4446	24.0903	59.5029	86.509	34.6013	9.92218	279.096	47.6777	93.7526	123.235	17.3142	156.233	18.8446	93.0969
hsa-miR-1268b	38.901	51.306	108.804	59.911	83.3252	41.6231	68.9242	11.263	49.5858	55.072	21.3899	7.93774	185.08	29.2568	75.0021	84.6088	9.58941	90.3515	13.9815	68.5053
hsa-miR-1269a	17.5054	0	7.591	16.6965	10.1401	8.7118	4.75339	13.7659	37.4648	9.63761	3.77469	7.93774	7.87574	9.75226	0	7.35728	6.39294	0	3.64734	0
hsa-miR-127-3p	447.361	1055.82	490.885	592.235	258.793	1247.72	470.586	163.313	144.35	209.733	205.091	124.623	562.131	405.261	119.321	121.395	374.52	432.934	420.052	498.859
hsa-miR-1270	5.83515	13.5016	0	4.91074	6.61311	8.7118	2.3767	3.12861	1.10191	6.884	6.29115	10.3191	10.8291	10.8358	13.6367	22.0719	2.13098	7.52929	4.25523	12.2958
hsa-miR-1271-5p	27.2307	8.10095	41.7505	43.2145	17.635	21.2955	23.767	25.6546	24.2419	24.3235	36.4887	30.1634	21.6583	21.6717	10.2276	18.3932	34.6284	11.2939	33.434	38.644
hsa-miR-1273h-5p	1.94505	0	54.4022	10.8036	12.3445	15.4876	16.6369	4.38005	5.50953	7.34294	16.357	7.93774	14.767	5.41792	3.40918	14.7146	15.9824	11.2939	15.8051	29.8613
hsa-miR-128-3p	433.746	234.928	610.443	626.119	860.145	490.765	456.326	595.061	422.581	586.976	603.95	581.44	365.237	420.973	288.076	244.63	568.173	549.638	620.048	438.258
hsa-miR-1283	103.088	21.6025	234.056	192.501	209.856	156.812	71.3009	159.559	49.5858	150.071	57.8786	119.86	184.095	124.612	13.6367	14.7146	120.4	56.4697	145.894	22.8351
hsa-miR-1284	0	0	3.7955	1.9643	4.40874	2.90393	0	1.87716	1.10191	0.917867	3.77469	2.38132	1.96893	5.41792	0	0	4.26196	3.76464	2.43156	3.51309
hsa-miR-1285-3p	1.94505	0	11.3865	5.89289	0.881748	2.90393	4.75339	0	0	2.7536	5.03292	2.77821	3.93787	4.33434	6.81837	0	3.19647	0	4.86312	0.878273
hsa-miR-1287-5p	91.4173	21.6025	49.3415	77.5897	88.1748	35.8152	45.1572	68.2036	92.5601	114.733	91.8508	75.4086	54.1457	39.0091	40.9102	33.1078	70.8551	30.1172	96.0467	31.6178
hsa-miR-129-1-3p	3.8901	2.70032	3.7955	5.89289	4.84961	5.80787	0	2.50289	1.10191	0.917867	7.54938	2.38132	0	5.41792	0	3.67864	2.66373	0	1.82367	0
hsa-miR-129-5p	15.5604	10.8013	25.3033	14.7322	22.4846	10.6478	14.2602	25.0289	34.1591	19.7341	56.6204	10.3191	12.7981	9.75226	34.0918	66.2156	23.9735	7.52929	15.1973	8.78273
hsa-miR-1290	70.0218	64.8076	312.496	357.502	159.596	217.795	344.621	140.162	212.668	143.187	665.604	98.428	508.97	108.358	838.659	801.944	542.867	466.816	690.563	451.432
hsa-miR-1291	3.8901	5.40064	12.6517	15.7144	7.49486	5.80787	0	1.87716	4.40762	3.67147	22.6481	7.14397	4.92234	2.16717	20.4551	40.4651	11.1876	11.2939	5.47101	8.78273
hsa-miR-1292-5p	0	5.40064	1.26517	0	3.08612	2.90393	2.3767	5.00577	1.10191	2.7536	2.51646	10.3191	0.984467	1.08358	13.6367	3.67864	0.532745	15.0586	0	8.78273
hsa-miR-1294	5.83515	0	8.85617	2.94644	5.29049	1.93596	4.75339	1.25144	2.20381	1.83573	0	2.38132	8.8602	4.33434	6.81837	3.67864	7.99118	3.76464	5.47101	3.51309
hsa-miR-1295a	19.4505	27.0032	18.9775	14.7322	10.1401	19.3596	9.50679	10.6373	13.2229	15.6037	40.2634	12.7004	15.7515	48.7613	20.4551	25.7505	34.0957	15.0586	32.2182	12.2958
hsa-miR-1296-5p	108.923	132.316	31.6292	47.1431	36.5925	26.1354	83.1844	53.1863	226.993	43.1398	62.9115	65.8833	38.3942	46.5942	262.507	294.291	36.2267	26.3525	31.0024	21.0786
hsa-miR-1301-3p	19.4505	54.0064	31.6292	61.8753	58.6362	46.4629	57.0407	40.6719	77.1334	74.8062	47.8127	51.5953	71.8661	52.0121	102.276	106.681	28.2355	101.645	37.0813	187.95
hsa-miR-1304-3p	9.72525	0	18.9775	10.8036	6.61311	7.74382	19.0136	8.7601	8.81525	9.63761	10.0658	12.7004	13.7825	18.4209	34.0918	7.35728	5.8602	11.2939	7.29468	22.8351
hsa-miR-1306-3p	3.8901	8.10095	3.7955	4.91074	3.52699	4.83989	9.50679	5.63149	2.20381	9.63761	6.29115	3.1751	1.96893	7.58509	10.2276	0	4.79471	0	10.942	8.78273
hsa-miR-1307-3p	52.5163	118.814	20.2427	21.6073	37.0334	44.527	30.8971	45.052	90.3563	45.8934	50.3292	53.9767	28.5495	44.427	173.868	224.397	18.1133	109.175	26.7472	144.037
hsa-miR-130a-3p	108.923	21.6025	146.759	150.269	170.618	95.8298	64.1708	100.115	33.0572	117.487	220.19	142.086	116.167	81.2689	27.2735	25.7505	228.548	45.1757	262.001	29.8613
hsa-miR-130b-3p	97.2525	24.3029	98.683	90.3576	115.509	67.7585	47.5339	93.2325	56.1972	77.5598	115.757	77.7899	151.608	50.9285	51.1378	36.7864	153.431	120.469	159.875	107.149
hsa-miR-130b-5p	54.4614	64.8076	111.335	118.84	15.8715	64.8545	52.2873	25.0289	80.4392	16.9805	41.5216	46.8327	30.5185	105.108	44.3194	22.0719	61.7984	22.5879	54.1022	14.0524
hsa-miR-132-3p	1925.6	826.297	3736.04	4364.67	1849.03	3213.69	3049.3	1621.24	557.565	2447.03	3624.96	2703.6	2681.69	4557.56	1390.95	1302.24	1687.2	2548.66	2050.41	3311.09
hsa-miR-132-5p	373.45	102.612	875.495	1062.68	319.634	731.791	575.161	594.435	251.235	551.179	807.784	575.486	742.288	672.906	173.868	172.896	625.443	399.052	829.162	500.616
hsa-miR-1323	159.494	27.0032	532.635	420.359	451.896	320.401	263.813	213.997	95.8658	214.781	415.216	321.479	452.855	316.407	75.0021	99.3233	449.637	169.409	393.305	103.636
hsa-miR-133a-3p	7.7802	2.70032	20.2427	31.4287	14.108	15.4876	140.225	8.7601	11.0191	8.26081	26.4228	5.55642	18.7049	17.3374	3.40918	11.0359	27.17	15.0586	20.0604	10.5393
hsa-miR-134-5p	17.5054	81.0095	27.8337	42.2324	24.6889	94.8618	21.3903	8.13438	5.50953	14.2269	18.8735	8.73152	60.0525	35.7583	6.81837	22.0719	33.0302	15.0586	46.8076	28.1047
hsa-miR-135a-2-3p	21.3955	32.4038	15.182	18.6608	39.2378	30.9753	9.50679	36.9176	26.4457	31.2075	18.8735	41.2763	29.534	22.7553	17.0459	14.7146	25.039	11.2939	34.0419	15.8089
hsa-miR-135a-5p	684.657	1435.22	234.056	281.385	243.803	341.696	345.809	349.153	328.368	487.846	166.086	405.619	207.23	406.344	272.735	329.238	195.251	97.8808	265.648	183.559
hsa-miR-135b-5p	15.5604	37.8044	10.1213	18.6608	9.69923	7.74382	42.7805	23.1517	30.8534	13.768	23.9064	15.8755	6.89127	11.9194	10.2276	22.0719	11.1876	3.76464	14.5894	14.0524
hsa-miR-138-1-3p	7.7802	0	5.06067	8.83933	7.05398	2.90393	2.3767	1.87716	5.50953	3.67147	0	3.96887	5.9068	3.25075	10.2276	3.67864	9.58941	0	6.0789	1.75655
hsa-miR-139-3p	9.72525	8.10095	37.955	34.3752	14.5488	15.4876	7.13009	6.88294	6.61144	6.884	42.7798	15.0817	14.767	41.1762	44.3194	29.4291	17.0478	3.76464	37.6892	10.5393
hsa-miR-139-5p	89.4723	40.5048	164.472	164.019	84.6478	78.4062	90.3145	59.4435	59.5029	80.7723	179.927	58.7393	62.0214	123.529	23.8643	33.1078	126.793	67.7636	127.049	29.8613
hsa-miR-140-3p	1935.32	623.773	2206.45	2408.23	2402.76	1958.22	1421.26	2482.24	2149.82	1877.04	1808.08	1878.07	1933.49	1816.09	1595.5	1519.28	1920.55	3478.53	1863.79	4570.53
hsa-miR-140-5p	46.6812	21.6025	21.5078	12.7679	18.0758	15.4876	21.3903	24.4031	15.4267	23.4056	30.1975	8.73152	15.7515	15.1702	3.40918	18.3932	23.4408	75.2929	24.3156	63.2357
hsa-miR-141-3p	1552.15	2789.43	226.465	145.358	452.337	373.64	411.169	853.484	993.919	671.879	166.086	340.529	274.666	293.652	1186.4	875.517	363.865	252.231	343.458	449.676
hsa-miR-141-5p	44.7361	67.5079	0	0.982148	5.73136	3.87191	0	9.38582	11.0191	9.63761	11.3241	13.4942	12.7981	6.50151	37.501	25.7505	8.52392	15.0586	3.64734	5.26964
hsa-miR-142-3p	274.252	232.227	69.5842	85.4469	65.6902	77.4382	221.033	142.039	41.8724	60.5792	364.887	61.9144	111.245	110.526	664.791	515.01	64.9949	1487.03	72.339	3578.08
hsa-miR-145-5p	71.9668	37.8044	30.364	39.2859	126.09	15.4876	38.0271	79.4666	29.7515	50.0238	211.383	38.1012	84.6642	18.4209	177.278	165.539	87.3702	752.929	57.7496	563.851
hsa-miR-1468-5p	68.0767	21.6025	10.1213	5.89289	22.4846	2.90393	23.767	42.5491	80.4392	22.4877	5.03292	34.9261	3.93787	16.2538	75.0021	33.1078	12.2531	0	15.1973	21.0786
hsa-miR-146a-5p	616.581	2395.18	989.36	1031.26	1355.69	1347.43	800.947	1101.27	701.914	1229.94	980.161	496.109	1494.42	1083.58	422.739	423.044	1004.22	2767.01	1106.97	3270.69
hsa-miR-146b-3p	108.923	62.1073	231.526	320.18	190.898	242.962	251.93	166.442	230.298	200.095	147.213	127.798	194.925	175.541	194.324	191.289	167.815	282.348	207.291	342.526
hsa-miR-146b-5p	248.966	116.114	538.961	467.502	1152.44	414.295	268.567	683.914	279.884	1185.43	1064.46	412.763	768.869	464.858	218.188	279.577	802.314	1825.85	944.662	2671.71
hsa-miR-147b-3p	3.8901	0	1.26517	4.91074	4.40874	0.967978	4.75339	2.50289	3.30572	3.21254	7.54938	1.58755	0	2.16717	0	0	9.05667	22.5879	7.90257	28.1047
hsa-miR-148a-3p	13232.2	6305.24	1229.74	1128.49	3126.68	2258.29	2077.23	3626.06	3286.99	3587.03	1741.39	3625.17	1712.97	2144.41	3491	3034.88	2323.3	2383.02	2423.66	1826.81
hsa-miR-148a-5p	108.923	62.1073	48.0763	25.5358	32.1838	42.591	40.4038	95.7354	117.904	66.0864	26.4228	101.603	44.301	55.2628	54.547	51.501	30.3665	48.9404	39.5129	29.8613
hsa-miR-148b-3p	2656.94	1134.13	3190.75	3129.12	4329.82	3087.85	2184.18	3758.08	6782.23	4966.58	3044.92	3134.62	3580.51	2753.39	2089.83	1831.96	3151.72	4208.87	3578.04	3379.59
hsa-miR-148b-5p	7.7802	2.70032	12.6517	13.7501	26.0116	23.2315	7.13009	20.0231	15.4267	29.8307	8.80761	23.0195	19.6893	14.0866	3.40918	0	10.1222	11.2939	15.8051	8.78273
hsa-miR-150-5p	599.075	720.985	2479.73	2579.12	925.835	2722.92	1219.25	3033.5	2145.41	446.542	3141.8	2106.68	840.735	2794.57	2028.46	2063.72	1758.06	4958.04	1615.16	3095.03
hsa-miR-151a-3p	737.174	839.799	266.95	280.894	833.693	403.647	373.141	869.127	610.456	580.092	470.578	1060.48	569.022	515.786	385.238	500.295	452.301	271.054	557.435	275.778
hsa-miR-151a-5p	375.395	329.439	799.585	696.343	893.211	750.183	520.497	668.271	478.227	557.145	746.13	715.191	724.568	540.709	184.096	161.86	1064.42	391.523	989.038	194.977
hsa-miR-151b	238.269	191.723	499.108	444.422	544.259	483.021	319.666	417.669	286.496	343.971	441.639	432.607	465.161	328.326	103.98	93.8054	665.665	240.937	619.44	118.567
hsa-miR-152-3p	352.054	283.533	265.685	271.073	449.251	222.635	273.32	315.989	207.158	432.774	723.482	315.128	477.467	442.103	207.96	194.968	496.519	207.055	601.811	242.403
hsa-miR-153-3p	31.1208	35.1041	22.773	4.91074	16.3123	24.1995	11.8835	8.7601	5.50953	12.8501	11.3241	2.38132	14.767	2.16717	0	3.67864	3.72922	0	7.90257	14.0524
hsa-miR-155-5p	459.032	893.805	617.401	811.254	1019.74	352.344	285.204	2768.82	1707.95	1530.08	1478.42	2340.84	657.624	1236.37	1387.54	1780.46	511.435	4208.87	778.1	6676.63
hsa-miR-15a-5p	733.284	426.65	632.583	660.003	678.064	666.937	537.133	845.35	247.929	486.929	902.151	500.078	742.288	538.542	248.87	253.826	822.026	474.345	1125.21	660.461
hsa-miR-15b-3p	71.9668	5.40064	87.2965	81.5183	115.95	57.1107	40.4038	75.7123	38.5667	116.569	76.752	52.3891	71.8661	59.5972	37.501	18.3932	112.409	37.6464	120.97	40.4006
hsa-miR-15b-5p	14953.5	3556.32	65876	70670.5	40306.5	60383.4	37618.4	33432.9	32458.9	39608.7	44269.6	20173	42764.3	34420.1	12303.7	10726.9	57522.6	44776.7	57552.6	25385.6
hsa-miR-16-2-3p	33.0658	2.70032	115.13	83.4826	95.2288	102.606	109.328	92.6068	42.9743	115.651	115.757	70.6459	106.322	66.0987	17.0459	14.7146	103.885	15.0586	111.852	24.5916
hsa-miR-16-5p	29084.3	11113.2	19555.7	22763.7	24109	17519.4	16540.6	25982.5	5398.24	17918.1	60858.7	20665.9	23933.4	20137.9	14284.5	15853.1	38181.3	11568.8	49979.5	17493.4
hsa-miR-17-3p	15.5604	13.5016	24.0382	21.6073	31.7429	23.2315	14.2602	35.0404	28.6496	23.4056	18.8735	28.5759	36.4253	21.6717	23.8643	14.7146	35.1612	37.6464	27.3551	29.8613
hsa-miR-17-5p	75.8569	32.4038	46.8112	32.4109	67.8946	45.495	30.8971	63.1979	23.14	47.2702	124.565	51.5953	66.9438	30.3404	34.0918	14.7146	119.335	75.2929	117.323	63.2357
hsa-miR-181a-2-3p	27.2307	8.10095	15.182	22.5894	35.7108	18.3916	30.8971	42.5491	72.7258	47.7291	23.9064	26.9883	41.3476	22.7553	10.2276	22.0719	27.17	135.527	26.7472	152.819
hsa-miR-181a-5p	54.4614	62.1073	167.002	165.001	136.451	85.1821	128.342	359.79	546.545	297.848	328.398	130.179	200.831	158.203	177.278	176.575	127.06	1603.74	119.754	2174.6
hsa-miR-181b-5p	21.3955	24.3029	27.2011	39.777	33.0656	36.7832	22.5786	102.931	63.3596	53.2363	47.8127	41.6732	50.7001	29.7986	57.9561	42.3044	23.7072	340.7	17.3249	502.372
hsa-miR-181c-3p	5.83515	5.40064	10.1213	14.7322	15.4306	3.87191	4.75339	15.643	13.2229	12.3912	20.1317	16.6693	14.767	11.9194	3.40918	0	12.2531	3.76464	13.9815	7.02618
hsa-miR-181c-5p	9.72525	8.10095	21.5078	13.7501	11.9036	22.2635	30.8971	35.0404	15.4267	43.5987	20.1317	17.463	35.4408	24.9225	3.40918	3.67864	15.4496	3.76464	22.4919	5.26964
hsa-miR-181d-5p	5.83515	0	5.06067	0	0	0.967978	9.50679	1.25144	6.61144	0.458934	1.25823	4.76265	0	7.58509	6.81837	3.67864	2.66373	7.52929	3.64734	5.26964
hsa-miR-182-3p	3.8901	5.40064	0	0	6.61311	1.93596	4.75339	4.38005	13.2229	5.96614	1.25823	0.793774	1.96893	0	0	0	2.66373	3.76464	3.03945	0
hsa-miR-182-5p	1137.85	450.953	810.972	873.13	965.955	701.784	579.914	1004.28	531.119	759.994	1161.35	1042.23	840.735	876.62	310.236	441.437	1123.56	229.643	1359.85	252.943
hsa-miR-183-3p	7.7802	2.70032	18.9775	12.7679	15.8715	30.0073	23.767	21.2745	29.7515	12.8501	10.0658	15.8755	15.7515	16.2538	10.2276	18.3932	10.6549	11.2939	11.5499	14.0524
hsa-miR-183-5p	937.514	315.937	903.329	1125.54	818.262	1245.79	682.112	1208.89	984.002	904.099	858.113	1098.58	1103.59	1298.13	552.288	754.122	754.367	301.172	897.854	314.422
hsa-miR-184	91.4173	29.7035	129.047	140.447	195.307	193.596	335.114	137.033	42.9743	173.018	223.965	169.074	121.089	266.562	143.186	154.503	334.564	30.1172	418.836	29.8613
hsa-miR-1843	21.3955	40.5048	89.8268	102.143	24.6889	50.3349	42.7805	41.9233	52.8915	37.6326	42.7798	50.0078	45.2855	41.1762	44.3194	51.501	41.5541	15.0586	47.4154	36.8875
hsa-miR-185-5p	99.1975	272.732	46.8112	33.393	74.0668	56.1427	104.575	210.868	73.8277	76.6419	109.466	130.179	71.8661	84.5196	88.6388	69.8942	82.5755	120.469	97.2625	219.568
hsa-miR-186-5p	1429.61	1161.14	417.505	475.36	1162.58	602.082	544.264	1168.85	1397.22	972.939	658.054	1034.29	662.546	558.046	555.697	522.367	696.298	1313.86	616.401	1025.82
hsa-miR-187-3p	525.163	1255.65	340.33	448.842	649.407	1125.76	389.778	519.349	1134.96	730.622	334.689	626.288	419.383	898.292	385.238	408.329	391.568	707.753	439.505	648.165
hsa-miR-187-5p	0	2.70032	5.06067	9.82148	7.49486	26.1354	4.75339	5.63149	8.81525	6.42507	2.51646	11.9066	8.8602	26.006	27.2735	25.7505	7.99118	7.52929	6.0789	19.322
hsa-miR-18a-3p	9.72525	24.3029	8.85617	15.7144	7.93573	30.0073	16.6369	15.0173	19.8343	7.80187	45.2963	22.2257	10.8291	30.3404	10.2276	18.3932	18.6461	7.52929	14.5894	21.0786
hsa-miR-190a-5p	56.4064	54.0064	22.773	34.3752	3.52699	27.1034	28.5204	27.5317	7.71334	5.04827	25.1646	10.3191	6.89127	31.424	20.4551	29.4291	4.79471	3.76464	15.1973	7.02618
hsa-miR-190b-5p	634.086	561.666	559.204	764.111	135.789	427.846	746.283	158.308	79.3372	192.752	452.963	304.016	190.002	446.437	361.374	570.189	249.325	52.705	426.739	129.984
hsa-miR-191-3p	44.7361	8.10095	60.728	62.8575	62.6041	56.1427	42.7805	41.2976	40.7705	39.9272	96.8837	57.9455	40.3632	45.5106	37.501	58.8583	52.209	48.9404	51.6707	40.4006
hsa-miR-191-5p	29568.6	8225.17	40586.6	41469.2	45881.3	40488.6	16037.9	37313	25011.1	33826.6	40414.3	34027.5	45301.2	29949.2	13241.3	15586.4	35282.1	30651.7	34547	34735.7
hsa-miR-192-3p	3.8901	0	11.3865	11.7858	14.108	9.67978	2.3767	5.00577	18.7324	10.5555	8.80761	6.3502	13.7825	2.16717	6.81837	0	13.8514	3.76464	12.7657	3.51309
hsa-miR-192-5p	186.725	99.9117	211.283	197.412	306.407	199.403	135.472	187.716	68.3182	238.645	289.393	196.856	241.194	214.55	75.0021	58.8583	254.119	67.7636	347.713	82.5577
hsa-miR-193a-5p	307.318	691.281	134.108	156.162	149.897	182.948	316.101	207.114	513.488	183.573	71.7191	285.759	176.22	219.968	1135.26	1180.84	143.841	203.291	147.717	370.631
hsa-miR-193b-5p	112.813	218.726	53.137	60.8932	73.1851	87.118	142.602	80.0924	276.578	74.3473	64.1697	113.51	33.4719	78.0181	617.062	625.369	50.6108	101.645	57.7496	154.576
hsa-miR-194-3p	0	0	10.1213	10.8036	4.40874	0	2.3767	2.50289	1.10191	1.3768	8.80761	1.58755	11.8136	2.16717	0	18.3932	4.26196	15.0586	5.47101	10.5393
hsa-miR-194-5p	247.994	265.981	424.463	402.681	659.768	401.711	331.549	386.07	167.49	571.372	554.879	317.113	692.573	474.61	83.525	91.966	504.51	124.233	536.159	97.4883
hsa-miR-195-3p	23.3406	5.40064	3.7955	6.87504	18.5167	6.77585	19.0136	13.1402	27.5477	18.8163	26.4228	15.0817	7.87574	7.58509	6.81837	7.35728	7.45843	7.52929	4.86312	3.51309
hsa-miR-195-5p	165.329	105.312	86.0313	68.7504	101.401	75.5023	116.458	107.624	65.0125	111.062	295.684	122.241	112.229	89.9376	88.6388	33.1078	144.907	41.4111	165.346	42.1571
hsa-miR-196a-5p	94.3349	81.0095	92.3572	151.251	15.651	54.6908	87.9378	10.3244	7.71334	11.7028	90.5926	33.7354	25.5961	88.854	71.5929	84.6088	50.6108	0	99.694	22.8351
hsa-miR-196b-5p	474.592	496.858	45.546	51.0717	161.36	30.9753	266.19	349.153	615.966	285.457	127.081	466.739	91.5554	145.2	409.102	651.12	95.8941	139.292	129.481	115.932
hsa-miR-1973	11.6703	16.2019	8.85617	3.92859	4.40874	11.6157	35.6504	3.75433	6.61144	3.67147	7.54938	3.1751	16.7359	17.3374	30.6827	7.35728	7.99118	26.3525	1.82367	12.2958
hsa-miR-199a-3p	83.6371	40.5048	103.322	99.1969	89.2035	106.155	99.029	132.236	39.6686	140.74	152.665	63.502	118.136	134.726	68.1837	60.0845	95.0062	120.469	144.07	244.16
hsa-miR-199a-5p	0	0	5.06067	5.89289	4.84961	1.93596	7.13009	5.00577	6.61144	3.67147	2.51646	3.1751	4.92234	0	0	0	4.79471	3.76464	3.03945	3.51309
hsa-miR-199b-3p	83.6371	40.5048	103.322	99.1969	89.2035	106.155	99.029	132.236	39.6686	140.74	152.665	63.502	118.136	134.726	68.1837	60.0845	95.0062	120.469	144.07	244.16
hsa-miR-199b-5p	29.1757	10.8013	17.7123	8.83933	26.0116	20.3275	14.2602	14.3916	1.10191	16.5216	33.9722	17.463	32.4874	13.003	3.40918	7.35728	18.1133	33.8818	23.0998	75.5315
hsa-miR-19a-3p	71.9668	72.9086	37.955	6.87504	35.7108	92.9259	59.4174	49.432	8.81525	16.9805	31.4558	8.73152	23.6272	19.5045	10.2276	14.7146	19.7116	22.5879	12.1578	26.3482
hsa-miR-19b-3p	819.838	638.625	154.983	89.3755	184.285	265.71	250.741	240.277	103.579	153.513	220.19	98.0311	131.919	96.9809	248.87	136.11	154.23	116.704	146.198	213.42
hsa-miR-200a-3p	1750.54	2843.43	708.493	759.2	1423.14	828.589	1012.47	2416.54	2278.74	2078.97	561.171	2009.04	1009.08	1064.08	1360.26	1202.92	1090	824.457	1530.67	909.891
hsa-miR-200a-5p	85.5822	81.0095	54.4022	36.3395	89.9383	43.559	54.664	105.747	133.331	94.0814	26.4228	125.416	53.1612	57.43	57.9561	69.8942	50.6108	45.1757	54.1022	29.8613
hsa-miR-200b-3p	6998.29	4693.15	3710.73	3368.77	6674.39	2881.67	3253.7	11920.6	13316.5	8500.83	2953.07	11199.4	4138.7	5044.09	4506.94	4576.23	4696.15	5409.79	5050.96	3351.49
hsa-miR-200b-5p	517.383	510.36	132.843	165.001	259.675	262.322	270.943	464.911	1047.91	305.191	245.355	641.37	189.018	378.171	821.613	743.086	217.893	259.76	232.822	244.16
hsa-miR-200c-3p	22982.7	26565.7	12011.5	13465.2	20638.6	17197.1	17259.6	36613.5	42535.8	23531.8	13997.8	35046.7	14934.4	25064.4	33253.2	35752.7	13962.2	14173.9	15504.2	14256.1
hsa-miR-200c-5p	25.2856	21.6025	6.32583	10.8036	35.7108	8.7118	11.8835	25.6546	29.7515	39.4683	20.1317	34.9261	14.767	19.5045	34.0918	7.35728	7.45843	3.76464	15.8051	19.322
hsa-miR-202-3p	208.12	83.7098	369.429	481.252	124.326	281.682	163.992	350.404	582.908	204.225	939.898	135.735	287.464	167.956	838.659	1272.81	184.863	71.5282	224.919	144.037
hsa-miR-202-5p	29.1757	27.0032	26.5685	10.8036	7.05398	23.2315	16.6369	10.0115	12.121	11.0144	65.428	3.96887	11.8136	4.33434	23.8643	36.7864	7.45843	3.76464	7.90257	14.0524
hsa-miR-204-3p	46.6812	91.8108	24.0382	51.0717	41.883	62.9186	78.431	33.1632	71.6239	56.9078	37.7469	18.2568	41.3476	80.1853	47.7286	40.4651	85.2392	75.2929	85.7125	66.7487
hsa-miR-204-5p	377.34	3380.8	862.844	780.808	999.461	1210.94	943.549	446.765	317.349	794.873	821.624	525.479	292.387	1847.51	276.144	250.148	1258.88	805.634	1333.71	637.626
hsa-miR-205-5p	5276.92	62825.6	15709.6	15273.4	2956.06	7232.73	12831.8	11047.1	21393.5	4164.82	11460	9132.37	15044.6	11131.7	12910.6	12455.9	22118	4265.34	22458.5	3583.35
hsa-miR-20a-3p	3.8901	0	10.1213	6.87504	6.17224	4.83989	0	5.63149	4.40762	7.34294	0	4.76265	3.93787	8.66868	0	0	5.32745	0	10.942	3.51309
hsa-miR-20a-5p	353.999	275.432	174.593	197.412	86.8522	202.307	261.437	239.651	65.0125	117.487	456.737	161.136	107.307	239.472	231.825	165.539	278.093	112.939	321.574	203.759
hsa-miR-20b-5p	1229.27	899.206	30.364	39.2859	298.472	41.6231	213.903	472.42	386.769	301.06	245.355	591.362	146.686	94.2719	385.238	467.188	107.082	82.8222	150.757	142.28
hsa-miR-21-3p	11.6703	8.10095	5.06067	9.82148	20.2802	5.80787	4.75339	14.3916	45.1782	19.7341	23.9064	12.7004	8.8602	11.9194	10.2276	7.35728	23.4408	56.4697	18.2367	70.2618
hsa-miR-21-5p	5113.54	4169.29	637.644	743.486	1025.47	961.202	1480.68	1457.93	947.639	1604.43	2588.18	1443.08	948.042	1474.76	3255.77	2424.22	1043.65	2273.85	1644.34	6652.04
hsa-miR-210-3p	194.505	224.126	87.2965	109.018	271.138	57.1107	261.437	217.751	725.054	288.21	132.114	215.907	170.313	85.6032	180.687	169.218	255.718	207.055	269.903	168.628
hsa-miR-2110	217.846	72.9086	326.413	438.038	166.65	271.034	232.916	136.407	169.694	195.965	203.833	210.35	196.893	363.001	334.1	515.01	110.278	105.41	120.97	214.299
hsa-miR-2114-5p	5.83515	2.70032	7.591	0	5.29049	1.93596	2.3767	6.25722	1.10191	3.67147	2.51646	2.38132	8.8602	0	0	3.67864	2.66373	0	4.25523	3.51309
hsa-miR-212-3p	15.5604	10.8013	20.2427	24.5537	19.8393	17.4236	9.50679	14.3916	8.81525	10.5555	13.8405	14.2879	14.767	13.003	17.0459	22.0719	35.6939	63.999	29.1787	63.2357
hsa-miR-212-5p	27.2307	21.6025	60.728	61.8753	20.2802	57.1107	26.1437	38.7947	24.2419	55.072	21.3899	59.5331	77.7729	94.2719	30.6827	25.7505	42.6196	79.0575	41.9444	49.1833
hsa-miR-216b-5p	0	2.70032	3.7955	2.94644	3.52699	0	2.3767	4.38005	2.20381	3.21254	7.54938	3.96887	0.984467	1.08358	0	0	1.59824	3.76464	1.21578	0
hsa-miR-218-5p	124.483	32.4038	70.8493	68.7504	54.4479	39.6871	84.3727	41.2976	13.2229	49.1059	65.428	39.6887	49.2234	57.43	34.0918	40.4651	39.9559	11.2939	72.339	24.5916
hsa-miR-219a-2-3p	13.6153	0	5.06067	11.7858	3.96787	9.67978	11.8835	1.25144	0	4.58934	5.03292	10.3191	6.89127	8.66868	3.40918	3.67864	4.79471	0	8.51046	3.51309
hsa-miR-22-3p	1223.44	1134.13	1026.05	883.933	1403.74	1005.73	1036.24	2057.37	2220.34	1701.27	850.563	1510.55	1378.25	914.546	603.426	485.581	1395.79	899.75	1375.66	899.352
hsa-miR-22-5p	89.4723	56.7067	53.137	64.8218	59.9589	39.6871	78.431	87.601	65.0125	75.2651	61.6533	84.1401	71.8661	58.5136	17.0459	44.1437	81.51	37.6464	78.4179	36.8875
hsa-miR-221-3p	1779.72	1952.33	1778.82	2054.65	1565.54	1822.7	2072.48	3106.08	4742.6	3034.93	1148.76	1729.63	3031.17	2189.93	2863.71	3005.45	1949.31	4001.82	2501.47	4939.41
hsa-miR-221-5p	19.4505	5.40064	21.5078	14.7322	9.69923	23.2315	9.50679	23.7774	3.30572	16.0627	11.3241	14.2879	20.6738	19.5045	6.81837	29.4291	22.3753	18.8232	34.6497	47.4267
hsa-miR-222-3p	202.285	391.546	378.285	414.466	380.033	455.918	311.347	533.74	699.71	435.528	231.514	285.759	454.824	417.18	262.507	301.649	431.524	771.752	429.778	681.54
hsa-miR-224-5p	77.802	159.319	151.82	181.697	196.63	159.716	178.252	127.021	83.7449	145.023	522.165	254.008	115.183	98.6062	109.094	165.539	994.635	41.4111	1255.29	56.2095
hsa-miR-2276-3p	7.7802	2.70032	6.32583	2.94644	0.881748	1.93596	2.3767	5.00577	13.2229	3.67147	0	7.93774	3.93787	0	13.6367	3.67864	2.66373	0	0.60789	3.51309
hsa-miR-23a-3p	7039.13	5700.37	2666.97	3011.27	4341.73	2981.37	4125.95	4836.2	3014.82	4234.12	4294.34	4426.09	4381.86	3721.03	3473.96	3641.86	5973.67	16252	6290.45	13938.2
hsa-miR-23a-5p	3.8901	8.10095	3.7955	1.9643	1.7635	2.90393	0	3.12861	3.30572	2.29467	2.51646	3.1751	4.92234	2.16717	6.81837	7.35728	1.59824	37.6464	0.60789	22.8351
hsa-miR-23b-3p	2878.67	4363.71	1919.26	2157.78	3663.22	2179.89	2595.35	3296.93	3647.31	3709.56	2140.25	4169.7	2309.56	2895.34	1980.74	2284.44	3595.5	2819.72	3902.05	2172.85
hsa-miR-23b-5p	56.4064	75.6089	53.137	63.8396	104.487	56.1427	73.6776	51.9349	106.885	63.7918	74.2356	89.6965	27.5651	53.0957	78.4112	88.2874	67.1259	45.1757	80.8494	45.6702
hsa-miR-23c	11.6703	2.70032	2.53033	0.982148	8.81748	1.93596	4.75339	5.63149	1.10191	2.29467	1.25823	3.96887	2.9534	4.33434	6.81837	11.0359	7.99118	0	6.0789	7.02618
hsa-miR-24-3p	1209.82	1007.22	680.66	830.897	1731.31	878.44	1027.92	1318.4	1031.38	1461.47	1173.3	1362.12	1185.3	936.217	862.524	787.229	1967.96	2989.13	2008.77	3243.46
hsa-miR-25-3p	16890.8	4388.02	16692.6	19436.7	19510.4	15708.3	11985.7	14105.6	8559.61	14836.4	12223.7	12250.3	15103.7	13095.1	7183.15	7894.37	14128.4	10812.1	17535.2	11433.4
hsa-miR-25-5p	35.0109	18.9022	87.2965	101.161	53.7866	60.9826	80.8077	31.2861	40.7705	41.763	100.658	67.4708	75.804	68.2659	132.958	147.146	69.2569	48.9404	84.4968	112.419
hsa-miR-26a-5p	6521.75	3766.94	3391.28	3342.25	6374.38	4433.34	3694.57	12285.4	17121.4	11677.3	5514.19	9395.91	7275.21	5945.63	3443.28	3514.94	6513.88	8476.1	7202.28	8445.47
hsa-miR-26b-3p	66.1317	43.2051	11.3865	4.91074	54.6684	16.4556	11.8835	54.4378	155.369	55.9899	21.3899	59.5331	18.7049	17.3374	51.1378	29.4291	14.9169	94.1161	10.3341	38.644
hsa-miR-26b-5p	6243.61	3491.51	714.819	764.111	4943.96	964.106	1623.28	6056.36	6417.5	5926.67	2544.14	5092.06	1519.03	1641.63	3095.54	3439.53	1518.86	2605.13	2127.01	3695.77
hsa-miR-27a-3p	519.328	280.833	308.701	302.502	761.389	316.529	475.339	519.975	705.22	600.285	636.664	267.502	507.001	357.583	252.28	250.148	1055.9	2608.9	922.17	1728.44
hsa-miR-27b-3p	1270.12	758.789	493.415	548.039	1679.73	656.289	693.995	899.788	2300.78	1966.99	895.86	929.51	710.785	792.101	681.837	511.331	1486.89	767.987	1538.57	630.6
hsa-miR-27b-5p	5.83515	0	8.85617	8.83933	5.73136	4.83989	2.3767	1.87716	7.71334	6.884	10.0658	3.96887	2.9534	1.08358	3.40918	0	4.79471	0	9.72625	0
hsa-miR-28-3p	2847.55	2360.08	1109.55	1126.52	2380.28	1625.24	1656.56	1899.06	1912.91	1554.87	1382.79	2673.43	1379.24	1731.57	1459.13	1857.71	1846.49	1788.21	1830.97	1681.01
hsa-miR-28-5p	68.0767	43.2051	93.6223	90.3576	63.9267	98.7338	47.5339	90.7296	46.2801	40.3862	91.8508	79.3774	111.245	112.693	64.7745	33.1078	123.064	48.9404	131.912	40.4006
hsa-miR-296-3p	5.83515	5.40064	5.06067	2.94644	2.20437	3.87191	2.3767	1.87716	4.40762	3.21254	8.80761	4.76265	7.87574	5.41792	37.501	14.7146	1.59824	0	7.90257	1.75655
hsa-miR-296-5p	180.89	94.5111	527.575	490.092	264.084	339.76	358.881	140.787	171.897	242.317	597.659	200.825	271.713	339.162	920.48	787.229	500.248	120.469	428.563	186.194
hsa-miR-299-5p	40.846	27.0032	178.389	136.519	53.7866	147.133	142.602	51.3092	20.9362	44.0576	86.8179	35.7198	95.4933	101.857	40.9102	29.4291	140.112	90.3515	127.657	84.3142
hsa-miR-29a-3p	9624.11	6996.52	3714.53	3884.4	13284.4	4937.66	6343.4	15901.5	27541	15383.5	4358.51	10250.8	6802.67	5632.47	5611.52	5757.07	5717.42	11734.4	6361.57	11359.6
hsa-miR-29a-5p	9.72525	18.9022	3.7955	1.9643	2.64524	1.93596	9.50679	10.6373	15.4267	8.71974	5.03292	6.3502	4.92234	1.08358	0	0	5.32745	15.0586	5.47101	10.5393
hsa-miR-29b-1-5p	19.4505	2.70032	6.32583	3.92859	15.4306	2.90393	2.3767	6.88294	14.3248	21.1109	6.29115	18.2568	6.89127	11.9194	34.0918	18.3932	11.7204	45.1757	12.7657	35.1309
hsa-miR-29b-2-5p	62.2416	124.215	63.2583	60.8932	130.058	105.51	52.2873	104.495	177.407	103.26	57.8786	97.6343	95.4933	92.1047	61.3653	58.8583	60.733	135.527	43.1602	98.3666
hsa-miR-29b-3p	656.454	888.404	172.695	165.001	1070	262.322	237.67	468.978	294.209	673.485	214.528	226.226	198.862	170.123	340.918	303.488	240.002	225.879	232.822	367.118
hsa-miR-29c-3p	3709.21	2843.43	632.583	475.36	4840.36	723.08	976.822	3237.48	2415.38	3392.44	653.021	1481.98	984.467	508.201	1244.35	915.982	1016.48	549.638	1026.12	767.611
hsa-miR-29c-5p	394.845	405.048	144.229	120.804	266.729	141.325	104.575	285.329	612.66	240.022	88.0761	376.249	145.701	163.621	156.822	125.074	141.177	154.35	96.6546	124.715
hsa-miR-3064-5p	1.94505	5.40064	3.7955	2.94644	2.64524	1.93596	4.75339	3.12861	3.30572	3.67147	0	7.93774	4.92234	0	10.2276	7.35728	0.532745	0	1.82367	7.02618
hsa-miR-3065-3p	19.4505	10.8013	5.06067	11.7858	26.0116	18.3916	11.8835	18.7716	16.5286	26.1592	20.1317	35.7198	5.9068	13.003	17.0459	11.0359	18.1133	7.52929	16.413	7.02618
hsa-miR-3065-5p	23.3406	21.6025	2.53033	6.87504	57.3136	10.6478	14.2602	14.3916	16.5286	44.0576	13.8405	35.7198	12.7981	11.9194	23.8643	18.3932	23.4408	15.0586	42.5523	19.322
hsa-miR-3074-5p	3.8901	8.10095	12.6517	17.6787	14.5488	12.5837	4.75339	15.643	9.91716	11.0144	10.0658	11.1128	6.89127	8.66868	3.40918	18.3932	11.1876	11.2939	7.29468	0
hsa-miR-30a-3p	1369.31	645.376	1528.32	1839.56	1858.28	1528.44	1328.57	1180.11	738.277	1449.31	1649.54	1170.02	1372.35	1051.08	1002.3	882.874	1934.93	508.227	2156.79	488.32
hsa-miR-30a-5p	3929	2238.56	2197.59	2085.1	3523.02	2382.19	1782.52	2993.45	2537.69	3869.73	1901.19	1584.37	3653.36	1640.55	1234.12	886.553	2909.32	703.989	3139.75	771.124
hsa-miR-30b-3p	7.7802	5.40064	8.85617	15.7144	13.6671	5.80787	26.1437	15.0173	15.4267	11.9323	10.0658	9.52529	9.84467	7.58509	13.6367	14.7146	11.1876	15.0586	12.7657	3.51309
hsa-miR-30b-5p	1587.16	3218.78	519.984	422.324	1132.16	332.016	798.57	819.069	517.896	659.947	386.277	612.794	590.68	294.735	276.144	250.148	535.942	372.7	483.881	242.403
hsa-miR-30c-1-3p	9.72525	8.10095	3.7955	14.7322	22.0437	10.6478	11.8835	10.0115	15.4267	16.0627	15.0988	19.8444	13.7825	4.33434	27.2735	18.3932	15.9824	11.2939	12.7657	31.6178
hsa-miR-30c-2-3p	54.4614	35.1041	50.6067	72.6789	52.464	34.8472	42.7805	68.8294	84.8468	71.1347	62.9115	42.07	52.1768	37.9255	10.2276	36.7864	69.7896	11.2939	68.6916	31.6178
hsa-miR-30c-5p	5877.94	6418.65	7318.36	6235.17	12181.6	6466.09	5462.84	9034.79	9606.42	9411.81	3222.96	5502.44	6253.83	4823.58	1738.68	1863.23	6919.83	8637.98	6091.37	4553.85
hsa-miR-30d-3p	17.5054	2.70032	2.53033	3.92859	5.29049	5.80787	4.75339	11.8887	16.5286	9.63761	3.77469	11.1128	2.9534	1.08358	0	0	2.66373	0	3.64734	3.51309
hsa-miR-30d-5p	12080.7	10698.7	7258.26	8032.01	8995.15	9219.02	8551.35	11084.7	18242.1	8880.83	8454.05	11738.3	8829.69	9752.26	13957.2	15545.9	8660.31	7924.58	7689.81	7814.87
hsa-miR-30e-3p	604.91	218.726	671.804	749.379	876.458	766.639	601.304	733.971	504.673	634.705	732.29	727.097	657.624	698.912	385.238	356.828	995.168	926.103	1024.9	635.87
hsa-miR-30e-5p	908.338	715.584	178.389	132.59	323.602	284.586	356.504	424.239	423.132	381.833	262.97	242.895	283.527	174.457	351.146	198.647	246.128	263.525	284.493	481.294
hsa-miR-31-3p	3.8901	2.70032	7.591	5.89289	9.69923	6.77585	7.13009	4.38005	4.40762	6.42507	2.51646	3.1751	2.9534	3.25075	0	3.67864	8.52392	3.76464	9.11836	0
hsa-miR-31-5p	521.273	283.533	1271.49	1603.85	595.621	1143.18	686.865	1053.09	736.073	629.657	1663.38	892.202	887.989	763.927	651.154	632.726	2019.1	417.876	1934.31	425.084
hsa-miR-3124-5p	5.83515	0	1.26517	11.7858	6.17224	3.87191	4.75339	2.50289	5.50953	5.5072	5.03292	4.76265	6.89127	3.25075	10.2276	0	4.79471	0	4.86312	0
hsa-miR-3127-5p	7.7802	5.40064	6.32583	4.91074	5.73136	5.80787	4.75339	5.63149	5.50953	5.5072	0	6.3502	6.89127	6.50151	10.2276	11.0359	3.72922	0	4.25523	1.75655
hsa-miR-3133	3.8901	0	7.591	5.89289	6.17224	8.7118	4.75339	7.50866	1.10191	7.34294	1.25823	1.58755	8.8602	3.25075	0	0	3.72922	15.0586	6.68679	1.75655
hsa-miR-3138	1.94505	0	1.26517	5.89289	2.20437	2.90393	4.75339	2.50289	0	1.83573	1.25823	1.58755	5.9068	2.16717	6.81837	7.35728	6.39294	7.52929	6.0789	15.8089
hsa-miR-3157-5p	9.72525	2.70032	8.85617	10.8036	12.3445	2.90393	9.50679	6.25722	7.71334	11.4733	7.54938	3.1751	6.89127	9.75226	6.81837	0	9.05667	18.8232	6.68679	1.75655
hsa-miR-3158-3p	5.83515	2.70032	8.85617	11.7858	3.52699	6.77585	4.75339	2.50289	5.50953	1.83573	10.0658	11.9066	2.9534	20.5881	13.6367	25.7505	4.79471	0	12.1578	1.75655
hsa-miR-3173-5p	21.3955	21.6025	40.4853	44.1967	9.25835	24.1995	28.5204	15.643	18.7324	6.884	42.7798	24.607	11.8136	20.5881	44.3194	69.8942	28.7682	18.8232	27.963	36.8875
hsa-miR-3196	0	18.9022	16.4472	12.7679	7.05398	8.7118	30.8971	5.63149	4.40762	5.04827	10.0658	7.93774	25.5961	9.75226	30.6827	44.1437	4.79471	7.52929	4.25523	7.02618
hsa-miR-32-5p	50.5713	48.6057	12.6517	14.7322	14.108	47.4309	19.0136	36.9176	15.4267	21.5699	6.29115	15.0817	9.84467	22.7553	51.1378	7.35728	8.52392	7.52929	6.68679	15.8089
hsa-miR-3200-3p	33.0658	2.70032	36.6898	23.5716	52.9049	27.1034	35.6504	25.0289	82.643	48.188	26.4228	37.3074	26.5806	21.6717	34.0918	29.4291	28.7682	26.3525	35.2576	10.5393
hsa-miR-3200-5p	1.94505	0	5.06067	1.9643	1.7635	6.77585	0	3.75433	2.20381	3.21254	2.51646	1.58755	3.93787	2.16717	0	7.35728	3.19647	3.76464	4.86312	1.75655
hsa-miR-320a-3p	4232.43	5071.2	2062.22	2475.01	1286.47	3369.53	5162.18	2995.95	4592.75	2374.52	1311.08	4223.67	3789.21	3776.29	8222.95	8909.67	2139.5	3881.35	2123.97	6160.21
hsa-miR-320b	534.889	1086.88	464.316	649.691	288.111	863.92	1480.68	536.243	958.658	725.804	235.289	813.619	1957.61	820.274	1558	1600.21	416.607	1042.81	499.686	1928.69
hsa-miR-320c	266.472	456.354	159.411	295.627	131.16	386.707	625.071	226.824	406.603	273.983	133.372	322.669	405.108	358.125	415.921	527.885	242.399	421.64	332.516	953.804
hsa-miR-320d	113.785	207.924	83.501	149.778	63.7063	170.364	244.8	98.2383	106.334	118.864	81.1558	129.782	172.282	157.12	131.254	172.896	134.518	167.527	168.386	361.848
hsa-miR-320e	0	5.40064	2.53033	0.982148	2.20437	3.87191	4.75339	1.87716	3.30572	1.3768	3.77469	4.76265	0.984467	3.25075	0	7.35728	2.13098	3.76464	1.21578	8.78273
hsa-miR-323a-3p	97.2525	232.227	223.935	266.162	80.6799	450.11	156.862	63.1979	46.2801	75.2651	60.395	77.7899	139.794	159.287	98.8663	80.9301	125.728	135.527	151.365	151.063
hsa-miR-323b-3p	68.0767	213.325	80.9707	70.7147	33.9473	130.677	26.1437	20.6488	22.0381	16.5216	25.1646	15.8755	49.2234	43.3434	13.6367	14.7146	50.0781	63.999	41.9444	64.9922
hsa-miR-324-3p	103.088	116.114	32.8943	36.3395	86.8522	47.4309	45.1572	67.5779	300.82	67.9222	46.5545	139.704	41.3476	80.1853	201.142	261.184	33.5629	101.645	23.7077	82.5577
hsa-miR-324-5p	182.835	218.726	222.669	232.769	321.397	283.618	211.526	242.78	231.4	193.67	188.735	215.113	154.561	148.451	136.367	235.433	210.967	169.409	227.351	144.037
hsa-miR-328-3p	81.6921	175.521	72.1145	79.554	45.41	23.2315	73.6776	37.5433	137.738	31.2075	127.081	41.2763	10.8291	69.3494	480.695	389.936	40.4886	109.175	34.6497	26.3482
hsa-miR-330-3p	7.7802	8.10095	13.9168	11.7858	20.2802	24.1995	11.8835	5.63149	14.3248	8.71974	15.0988	17.463	19.6893	19.5045	20.4551	14.7146	9.05667	45.1757	9.72625	35.1309
hsa-miR-330-5p	1.94505	27.0032	5.06067	7.85718	1.32262	9.67978	16.6369	3.12861	12.121	10.0965	8.80761	2.38132	4.92234	8.66868	6.81837	11.0359	11.1876	3.76464	6.0789	7.02618
hsa-miR-331-3p	70.0218	137.716	73.3797	85.4469	114.627	86.15	40.4038	54.4378	207.158	76.183	79.2685	81.7588	34.4564	80.1853	129.549	150.824	78.3135	67.7636	55.318	75.5315
hsa-miR-331-5p	1.94505	0	3.7955	0	0.881748	0.967978	4.75339	2.50289	9.91716	3.21254	1.25823	2.38132	2.9534	1.08358	6.81837	7.35728	1.06549	0	1.82367	1.75655
hsa-miR-335-3p	81.6921	35.1041	68.319	41.2502	26.8933	45.495	54.664	28.7832	12.121	56.4488	47.8127	53.1829	60.0525	48.7613	57.9561	44.1437	55.4055	0	85.7125	14.0524
hsa-miR-335-5p	237.296	67.5079	84.7662	70.7147	35.7108	145.197	83.1844	39.4205	9.91716	33.5022	72.9773	22.2257	71.8661	59.5972	51.1378	47.8223	27.7028	26.3525	34.6497	54.4529
hsa-miR-339-3p	101.143	97.2114	86.0313	100.179	126.972	115.189	87.9378	129.524	128.923	103.719	105.691	135.735	145.701	121.362	150.004	125.074	124.13	52.705	129.481	96.61
hsa-miR-339-5p	826.646	1693.1	417.505	461.61	627.805	428.814	629.825	740.229	2012.08	455.721	738.581	1039.84	343.579	651.235	1619.36	1835.64	362.267	1035.28	325.221	1168.1
hsa-miR-340-3p	5.83515	2.70032	17.7123	15.7144	37.0334	19.3596	11.8835	14.3916	6.61144	24.3235	7.54938	10.3191	20.6738	8.66868	0	7.35728	21.8426	33.8818	28.5708	8.78273
hsa-miR-340-5p	62.2416	48.6057	37.955	22.5894	103.165	45.495	33.2738	90.1039	111.293	273.983	31.4558	30.1634	42.3321	26.006	37.501	14.7146	58.602	45.1757	23.7077	70.2618
hsa-miR-342-3p	3320.2	2516.7	3471.62	4392.17	2376.75	3618.3	2930.47	3051.02	3077.62	2447.95	4743.53	4302.26	1729.71	3779.54	3552.37	4164.22	3340.85	3354.3	3396.28	4357.99
hsa-miR-342-5p	25.2856	81.0095	49.3415	70.7147	74.5077	83.2461	68.9242	57.5664	72.7258	50.9416	67.9444	64.2957	80.7263	37.9255	64.7745	110.359	52.7418	353.877	35.2576	321.448
hsa-miR-345-5p	289.812	207.924	97.4178	125.715	207.652	90.022	152.109	282.826	569.686	209.733	84.3014	198.444	195.909	137.615	300.008	316.363	78.3135	233.408	97.2625	309.152
hsa-miR-34a-5p	855.822	1247.55	409.914	599.11	462.036	446.238	955.432	445.514	500.265	443.789	534.748	663.595	332.75	476.777	750.021	996.912	710.149	692.695	928.249	1255.93
hsa-miR-34b-3p	9966.43	2805.63	23026	24137.3	9333.74	23470.6	12499	10233.7	4849.49	7212.14	17553.6	9031.57	13289.3	20463.5	5897.89	5234.71	15570	4980.62	16761.4	4238.55
hsa-miR-34b-5p	1332.36	510.36	1328.43	1323.94	610.17	1022.18	1711.22	562.524	223.687	773.303	1084.59	443.72	836.797	767.178	218.188	305.327	1864.08	150.586	2029.14	258.212
hsa-miR-34c-3p	707.998	294.335	2109.03	2739.21	902.91	1902.08	1207.36	942.337	353.712	813.689	1951.51	1119.22	1315.25	2117.33	1094.35	985.876	2311.58	271.054	2347.06	447.919
hsa-miR-34c-5p	6980.78	1387.96	8104.66	9664.34	2962.67	5827.23	8064.13	3932.03	3382.85	7344.32	7725.53	2820.28	6296.65	5233.72	3518.28	3016.49	9957.54	1174.57	12693.4	2065.7
hsa-miR-3605-3p	33.0658	64.8076	30.364	25.5358	27.3342	34.8472	47.5339	18.1459	79.3372	17.8984	44.0381	27.7821	6.89127	37.9255	85.2296	99.3233	17.0478	41.4111	30.3945	68.5053
hsa-miR-3605-5p	1.94505	0	1.26517	2.94644	7.05398	5.80787	0	3.75433	0	0	1.25823	3.96887	2.9534	5.41792	3.40918	3.67864	2.66373	3.76464	3.64734	7.02618
hsa-miR-3609	1.94505	0	10.1213	6.87504	2.20437	6.77585	4.75339	7.50866	3.30572	5.04827	40.2634	0	7.87574	5.41792	44.3194	22.0719	19.1788	22.5879	13.3736	17.5655
hsa-miR-361-3p	795.525	893.805	659.152	736.611	691.731	576.915	404.038	984.26	1543.77	306.109	912.217	1164.47	325.859	695.662	1251.17	1298.56	499.715	975.043	482.057	706.131
hsa-miR-361-5p	1021.15	712.884	274.541	324.109	511.414	278.778	617.941	1177.61	1310.17	574.585	642.956	1103.35	586.742	524.455	988.663	1107.27	505.575	877.162	534.336	813.281
hsa-miR-3613-3p	7.7802	2.70032	10.1213	2.94644	11.4627	15.4876	11.8835	9.38582	3.30572	7.80187	10.0658	12.7004	8.8602	11.9194	3.40918	3.67864	13.8514	3.76464	10.942	0
hsa-miR-3613-5p	167.274	113.413	78.4403	82.5004	15.8715	73.5663	197.266	477.426	7.71334	13.768	46.5545	40.4825	35.4408	98.6062	68.1837	47.8223	26.1045	67.7636	41.3365	91.3404
hsa-miR-3617-3p	1.94505	0	37.955	27.5001	18.9576	10.6478	21.3903	10.0115	11.0191	11.0144	7.54938	6.3502	5.9068	8.66868	0	7.35728	3.72922	0	9.72625	1.75655
hsa-miR-3617-5p	9.72525	0	50.6067	66.7861	19.8393	3.87191	23.767	37.5433	34.1591	34.879	32.714	16.6693	24.6117	8.66868	17.0459	3.67864	19.1788	7.52929	22.4919	1.75655
hsa-miR-362-5p	9.72525	2.70032	13.9168	14.7322	20.2802	11.6157	16.6369	35.0404	67.2163	26.1592	21.3899	21.4319	32.4874	20.5881	13.6367	22.0719	20.2443	45.1757	15.8051	84.3142
hsa-miR-363-3p	1734.98	1018.02	139.168	171.876	627.364	181.98	499.106	2105.55	4171.82	1539.26	434.089	1712.97	467.622	405.261	1223.9	1471.46	354.808	399.052	384.795	293.343
hsa-miR-363-5p	31.1208	8.10095	3.7955	0.982148	23.8072	4.83989	9.50679	18.1459	27.5477	11.0144	3.77469	20.6381	6.89127	5.41792	34.0918	22.0719	4.79471	7.52929	3.03945	7.02618
hsa-miR-365a-3p	1859.47	2180.51	560.469	492.056	925.835	971.85	860.364	1612.17	1734.4	669.584	555.509	1383.95	495.187	983.895	1295.49	1335.35	1049.51	937.396	818.22	581.417
hsa-miR-365b-3p	1859.47	2180.51	560.469	492.056	925.835	971.85	860.364	1612.17	1734.4	669.584	555.509	1383.95	495.187	983.895	1295.49	1335.35	1049.51	937.396	818.22	581.417
hsa-miR-365b-5p	7.7802	29.7035	3.7955	2.94644	9.25835	9.67978	4.75339	6.88294	16.5286	10.0965	3.77469	11.1128	13.7825	10.8358	40.9102	40.4651	1.06549	11.2939	0	17.5655
hsa-miR-3660	5.83515	0	3.7955	4.91074	3.96787	9.67978	7.13009	6.25722	1.10191	4.58934	6.29115	2.38132	3.93787	6.50151	0	0	5.32745	0	9.11836	1.75655
hsa-miR-3663-3p	36.9559	37.8044	110.07	150.269	30.4203	105.51	90.3145	28.1575	20.9362	53.2363	66.6862	42.8638	149.639	45.5106	119.321	125.074	180.601	101.645	209.722	129.984
hsa-miR-3663-5p	196.45	191.723	427.626	569.646	244.244	242.962	361.258	105.121	102.477	167.97	153.504	157.961	196.893	263.311	293.19	217.04	409.681	214.585	482.057	203.759
hsa-miR-3667-5p	0	0	3.7955	0	5.73136	4.83989	2.3767	3.75433	2.20381	8.71974	6.29115	4.76265	2.9534	4.33434	3.40918	0	3.19647	0	1.82367	8.78273
hsa-miR-3679-5p	5.83515	2.70032	0	2.94644	2.64524	2.90393	2.3767	3.12861	7.71334	3.67147	3.77469	0	3.93787	1.08358	10.2276	0	1.06549	3.76464	1.82367	17.5655
hsa-miR-369-5p	13.6153	21.6025	26.5685	20.6251	10.581	38.7191	19.0136	12.5144	4.40762	13.768	10.0658	7.14397	24.6117	30.3404	10.2276	3.67864	17.0478	15.0586	17.6288	7.02618
hsa-miR-370-3p	5.83515	18.9022	10.1213	9.82148	6.17224	45.495	2.3767	2.50289	8.81525	5.96614	2.51646	2.38132	9.84467	15.1702	3.40918	18.3932	9.58941	11.2939	5.47101	12.2958
hsa-miR-371a-5p	1.94505	0	18.9775	20.6251	4.40874	6.77585	14.2602	3.75433	4.40762	9.17867	12.5823	11.9066	12.7981	7.58509	23.8643	22.0719	19.1788	0	24.3156	10.5393
hsa-miR-372-3p	9.72525	0	21.5078	31.4287	16.7532	19.3596	19.0136	8.13438	4.40762	22.0288	35.2304	14.2879	32.4874	13.003	3.40918	3.67864	34.6284	3.76464	52.2786	1.75655
hsa-miR-373-3p	120.593	27.0032	122.721	184.644	207.211	120.997	168.745	63.8236	27.5477	147.318	161.053	101.603	85.6486	67.1823	75.0021	88.2874	141.71	15.0586	205.467	19.322
hsa-miR-373-5p	9.72525	13.5016	7.591	17.6787	3.96787	7.74382	7.13009	3.75433	4.40762	3.21254	1.25823	0.793774	6.89127	7.58509	0	3.67864	6.92569	0	4.86312	5.26964
hsa-miR-374a-5p	91.4173	135.016	20.2427	4.91074	24.6889	23.2315	16.6369	91.9811	35.261	31.2075	13.8405	42.8638	33.4719	19.5045	51.1378	14.7146	12.2531	33.8818	18.2367	86.0707
hsa-miR-374b-5p	66.1317	78.3092	36.6898	27.5001	129.176	23.2315	33.2738	222.131	409.909	152.366	95.6255	146.848	71.8661	56.3464	54.547	69.8942	53.8073	97.8808	66.8679	61.4791
hsa-miR-375-3p	32955	22933.8	4433.14	5683.69	4936.03	3499.24	16727.2	25036.4	40008	11029.6	7598.45	32191.5	5936.34	15876.7	52276.4	56309	5559.73	5857.79	6322.06	6053.06
hsa-miR-378a-3p	103.088	261.931	174.593	194.465	177.672	483.021	152.109	235.271	177.407	262.051	158.537	195.269	221.505	347.831	129.549	121.395	441.113	839.516	443.152	941.509
hsa-miR-378a-5p	19.4505	178.221	45.546	54.0181	96.9923	125.837	97.4446	53.1863	51.7896	60.5792	79.2685	37.3074	41.3476	59.5972	44.3194	22.0719	108.68	564.697	108.204	498.859
hsa-miR-378c	0	37.8044	15.182	20.6251	21.162	66.7905	19.0136	25.6546	13.2229	16.5216	22.6481	19.0506	25.5961	43.3434	6.81837	14.7146	46.3488	79.0575	56.5338	63.2357
hsa-miR-378i	3.8901	5.40064	6.32583	4.91074	4.40874	12.5837	9.50679	8.7601	3.30572	4.58934	3.77469	9.52529	4.92234	9.75226	0	11.0359	11.7204	7.52929	15.1973	35.1309
hsa-miR-379-5p	19.4505	21.6025	13.9168	20.6251	3.08612	14.5197	11.8835	5.00577	4.40762	2.29467	21.3899	2.38132	17.7204	9.75226	6.81837	3.67864	10.1222	3.76464	8.51046	5.26964
hsa-miR-381-3p	33.0658	45.9054	63.2583	73.6611	47.6144	154.876	71.3009	72.5837	15.4267	40.8451	31.4558	23.0195	97.4623	57.43	3.40918	0	49.5453	33.8818	65.6522	28.1047
hsa-miR-382-5p	248.966	318.637	298.579	434.109	146.37	431.718	171.122	173.951	83.7449	136.762	236.547	101.603	188.033	166.872	88.6388	125.074	198.714	60.2343	244.98	128.228
hsa-miR-383-5p	15.5604	8.10095	31.6292	89.3755	13.6671	11.6157	0	16.2688	27.5477	20.652	16.357	15.8755	23.6272	28.1732	17.0459	3.67864	36.7594	18.8232	26.7472	19.322
hsa-miR-3909	3.8901	0	7.591	7.85718	5.73136	2.90393	4.75339	3.12861	4.40762	5.96614	8.80761	2.38132	1.96893	4.33434	6.81837	18.3932	6.92569	11.2939	6.0789	14.0524
hsa-miR-3913-3p	3.8901	0	3.7955	4.91074	2.64524	3.87191	2.3767	1.87716	0	1.83573	3.77469	2.38132	0	4.33434	0	0	2.66373	7.52929	0.60789	0
hsa-miR-3925-3p	7.7802	2.70032	15.182	4.91074	3.52699	24.1995	19.0136	10.0115	1.10191	6.884	6.29115	9.52529	22.6427	17.3374	0	0	15.9824	18.8232	14.5894	10.5393
hsa-miR-3928-3p	1.94505	5.40064	2.53033	2.94644	1.32262	1.93596	0	0.625722	2.20381	2.29467	0	0.793774	0.984467	1.08358	6.81837	7.35728	1.59824	0	0	8.78273
hsa-miR-3940-3p	11.6703	37.8044	32.8943	39.2859	17.635	21.2955	16.6369	3.12861	4.40762	7.34294	12.5823	34.9261	11.8136	27.0896	61.3653	47.8223	22.908	7.52929	21.8841	14.0524
hsa-miR-3943	64.1866	62.1073	112.6	134.554	74.0668	148.101	57.0407	96.3611	380.158	99.5886	35.2304	150.023	65.9593	226.469	163.641	202.325	60.2002	33.8818	35.8655	68.5053
hsa-miR-409-3p	147.824	353.742	80.9707	108.036	65.2494	383.319	45.1572	25.6546	9.91716	30.7486	44.0381	38.1012	84.6642	102.941	75.0021	40.4651	90.0339	101.645	120.97	117.689
hsa-miR-411-5p	9.72525	0	11.3865	18.6608	10.581	4.83989	9.50679	8.13438	3.30572	5.5072	23.9064	1.58755	15.7515	4.33434	3.40918	0	10.1222	3.76464	7.90257	5.26964
hsa-miR-421	42.7911	21.6025	8.85617	15.7144	26.8933	18.3916	11.8835	44.4262	30.8534	22.0288	31.4558	34.1323	23.6272	14.0866	23.8643	25.7505	17.5806	30.1172	13.3736	57.966
hsa-miR-423-3p	546.559	553.565	278.337	336.877	222.641	238.123	282.827	551.261	1625.31	369.901	553.621	657.245	226.427	364.085	2001.19	1876.11	222.687	429.169	265.648	901.108
hsa-miR-423-5p	3176.27	4042.38	2887.11	3258.77	2296.07	3067.52	5418.87	2805.11	6002.08	2431.43	3178.29	3749	4274.56	3170.57	13490.1	15902.8	2522.55	4558.98	2849.18	7577.74
hsa-miR-424-3p	9.72525	0	16.4472	14.7322	8.37661	8.7118	7.13009	6.25722	19.8343	8.71974	20.1317	9.52529	8.8602	6.50151	13.6367	18.3932	9.58941	63.999	5.47101	43.9136
hsa-miR-424-5p	38.901	5.40064	25.3033	9.82148	48.0553	9.67978	16.6369	46.9291	16.5286	43.5987	45.2963	7.14397	20.6738	4.33434	3.40918	11.0359	14.9169	79.0575	21.8841	64.9922
hsa-miR-425-3p	387.065	178.221	382.08	397.77	466.004	425.91	254.307	385.444	521.202	411.205	391.31	295.284	309.123	377.088	242.052	320.042	270.635	466.816	361.087	577.904
hsa-miR-425-5p	3079.01	1271.85	5742.59	6981.11	1899.29	8011.95	2657.15	4618.45	2462.76	2739.37	5156.23	4114.93	5824.11	6571.94	2001.19	2023.25	3036.65	2247.49	3070.45	3465.67
hsa-miR-4286	62.2416	202.524	21.5078	24.5537	19.3985	37.7511	38.0271	16.8945	65.0125	17.8984	17.6152	57.9455	21.6583	55.2628	129.549	187.611	22.3753	86.5868	9.11836	47.4267
hsa-miR-429	371.504	391.546	70.8493	52.0538	180.317	89.054	90.3145	264.054	213.77	210.651	90.5926	292.109	116.167	139.782	221.597	172.896	135.85	97.8808	216.409	140.524
hsa-miR-4301	0	0	8.85617	11.7858	3.08612	9.67978	9.50679	8.7601	30.8534	5.5072	5.03292	7.93774	7.87574	7.58509	27.2735	22.0719	9.05667	11.2939	12.7657	8.78273
hsa-miR-431-5p	3.8901	8.10095	10.1213	15.7144	6.17224	30.9753	7.13009	0.625722	2.20381	6.884	6.29115	3.1751	6.89127	9.75226	0	11.0359	4.79471	0	4.86312	5.26964
hsa-miR-432-5p	177	297.035	70.8493	120.804	47.1735	415.263	76.0543	24.4031	15.4267	50.0238	40.2634	29.3697	167.359	121.362	27.2735	58.8583	85.2392	109.175	99.694	115.932
hsa-miR-4326	1.94505	10.8013	7.591	19.643	2.20437	9.67978	21.3903	15.643	16.5286	4.58934	8.80761	9.52529	8.8602	13.003	20.4551	7.35728	9.58941	3.76464	8.51046	7.02618
hsa-miR-4423-5p	1.94505	0	3.7955	2.94644	3.52699	2.90393	2.3767	1.25144	0	2.29467	5.03292	0.793774	0	0	0	0	4.79471	0	0.60789	0
hsa-miR-4448	31.1208	18.9022	35.4247	74.6432	17.1941	48.3989	73.6776	86.9753	128.923	80.3134	71.7191	65.8833	100.416	40.0926	64.7745	110.359	38.3577	37.6464	33.434	54.4529
hsa-miR-4454	149.769	62.1073	51.8718	89.3755	34.829	137.453	206.773	46.9291	42.9743	35.3379	489.451	147.642	90.571	213.466	385.238	437.758	156.627	112.939	189.054	333.744
hsa-miR-4485-3p	141.989	407.748	218.874	174.822	190.898	342.664	275.697	352.907	379.056	220.747	166.086	191.3	513.892	432.35	139.777	147.146	151.3	135.527	111.244	115.932
hsa-miR-4488	9.72525	62.1073	44.2808	39.2859	22.4846	15.4876	57.0407	15.0173	16.5286	16.0627	13.8405	15.0817	92.5399	22.7553	177.278	121.395	5.8602	56.4697	7.29468	40.4006
hsa-miR-449a	3197.66	1250.25	4590.03	6446.82	2817.63	3672.51	3983.34	2014.2	741.583	3009.69	6131.35	2602.79	2230.8	4688.67	3071.68	2884.06	4672.18	553.403	6914.14	1208.5
hsa-miR-449b-3p	36.9559	32.4038	174.593	183.662	79.3573	140.357	42.7805	47.5548	40.7705	70.6758	280.585	59.5331	57.0991	111.609	132.958	139.788	152.365	63.999	118.539	36.8875
hsa-miR-449b-5p	13.6153	2.70032	10.1213	23.5716	11.4627	14.5197	16.6369	9.38582	5.50953	9.17867	25.1646	11.1128	6.89127	7.58509	20.4551	7.35728	22.908	3.76464	26.7472	5.26964
hsa-miR-449c-5p	15.5604	2.70032	22.773	22.5894	6.61311	13.5517	14.2602	7.50866	7.71334	19.7341	91.8508	19.8444	48.2389	23.8389	40.9102	51.501	64.4622	7.52929	81.4573	10.5393
hsa-miR-4508	13.6153	72.9086	77.1752	72.6789	31.7429	44.527	83.1844	11.8887	26.4457	28.4539	37.7469	38.8949	84.6642	40.0926	259.098	261.184	14.9169	56.4697	9.72625	38.644
hsa-miR-4510	38.901	16.2019	12.6517	14.7322	33.9473	5.80787	26.1437	23.7774	67.2163	52.7774	13.8405	51.5953	25.5961	21.6717	81.8204	99.3233	4.26196	26.3525	7.90257	14.0524
hsa-miR-4516	36.9559	361.843	228.995	246.519	73.626	120.029	178.252	70.7065	230.298	63.7918	123.307	93.6654	226.427	84.5196	838.659	717.335	29.301	195.762	45.5918	244.16
hsa-miR-454-5p	3.8901	0	2.53033	5.89289	3.52699	4.83989	7.13009	7.50866	1.10191	2.7536	2.51646	7.93774	10.8291	6.50151	0	0	2.13098	0	12.1578	5.26964
hsa-miR-455-3p	1.94505	2.70032	36.6898	16.6965	13.2262	14.5197	23.767	14.3916	50.6877	16.9805	13.8405	5.55642	10.8291	17.3374	3.40918	3.67864	11.1876	11.2939	8.51046	3.51309
hsa-miR-4662a-5p	3.8901	5.40064	6.32583	2.94644	11.4627	9.67978	4.75339	6.25722	0	5.96614	8.80761	5.55642	11.8136	5.41792	0	3.67864	7.99118	0	10.942	0
hsa-miR-4705	33.0658	10.8013	6.32583	10.8036	13.6671	15.4876	4.75339	3.12861	1.10191	9.17867	7.54938	15.8755	32.4874	27.0896	6.81837	3.67864	17.0478	7.52929	18.2367	12.2958
hsa-miR-4772-3p	3.8901	8.10095	1.26517	3.92859	12.3445	3.87191	0	13.1402	12.121	11.4733	12.5823	5.55642	4.92234	5.41792	10.2276	11.0359	11.7204	56.4697	13.9815	63.2357
hsa-miR-4781-3p	3.8901	2.70032	5.06067	10.8036	6.17224	11.6157	9.50679	3.12861	3.30572	2.29467	0	7.93774	0.984467	3.25075	0	0	5.32745	11.2939	4.86312	0
hsa-miR-483-5p	1.94505	0	2.53033	6.87504	2.64524	6.77585	2.3767	2.50289	4.40762	3.67147	2.51646	2.38132	6.89127	5.41792	6.81837	3.67864	0.532745	0	1.21578	0
hsa-miR-484	77.802	126.915	31.6292	44.1967	4.84961	31.9433	49.9106	62.5722	88.1525	13.768	46.5545	61.1206	11.8136	76.9345	354.555	353.15	23.4408	15.0586	27.3551	63.2357
hsa-miR-485-3p	7.7802	89.1105	27.8337	45.1788	4.40874	49.3669	28.5204	1.25144	4.40762	2.7536	28.9393	7.93774	9.84467	39.0091	20.4551	29.4291	20.7771	15.0586	16.413	7.02618
hsa-miR-485-5p	5.83515	40.5048	27.8337	24.5537	4.84961	45.495	11.8835	5.63149	0	7.34294	7.54938	6.3502	14.767	29.2568	20.4551	22.0719	6.92569	15.0586	12.1578	21.0786
hsa-miR-486-3p	3.8901	2.70032	36.0573	37.3216	20.2802	30.4913	24.9553	34.4147	5.50953	16.2921	32.714	6.3502	18.7049	26.5478	56.2515	29.4291	24.2399	7.52929	34.3458	0
hsa-miR-486-5p	379.285	889.755	1425.84	1564.07	548.227	620.474	2130.71	1210.46	513.488	591.795	1153.8	360.77	765.915	2058.27	8303.07	8012.08	520.226	991.984	638.285	718.427
hsa-miR-487a-5p	1.94505	2.70032	6.32583	8.83933	2.20437	6.77585	7.13009	1.25144	4.40762	3.21254	2.51646	2.38132	3.93787	4.33434	0	0	3.19647	0	5.47101	5.26964
hsa-miR-487b-3p	40.846	62.1073	29.0988	43.2145	31.7429	117.125	23.767	15.643	17.6305	23.4056	17.6152	23.8132	34.4564	42.2598	17.0459	7.35728	37.2922	41.4111	56.5338	42.1571
hsa-miR-488-3p	7.7802	8.10095	6.32583	6.87504	5.73136	12.5837	11.8835	1.87716	1.10191	4.1304	12.5823	1.58755	6.89127	10.8358	6.81837	3.67864	3.19647	0	2.43156	0
hsa-miR-491-5p	75.8569	40.5048	24.0382	18.6608	47.6144	47.4309	49.9106	83.8467	200.547	72.0526	39.0051	96.0467	42.3321	40.0926	201.142	169.218	28.7682	45.1757	21.2762	77.288
hsa-miR-493-5p	19.4505	35.1041	16.4472	10.8036	9.69923	53.2388	38.0271	11.8887	2.20381	29.8307	7.54938	9.52529	20.6738	15.1702	3.40918	14.7146	26.6373	22.5879	17.6288	10.5393
hsa-miR-497-5p	217.846	121.514	156.881	125.715	406.927	116.157	192.512	246.534	306.33	343.282	239.064	338.148	125.027	104.024	40.9102	55.1796	196.583	67.7636	206.075	61.4791
hsa-miR-498-5p	5.83515	8.10095	11.3865	7.85718	2.64524	4.83989	14.2602	6.25722	1.10191	6.884	3.77469	10.3191	3.93787	9.75226	3.40918	0	11.7204	3.76464	9.72625	1.75655
hsa-miR-499a-3p	11.6703	5.40064	7.591	5.89289	9.69923	3.87191	0	5.63149	5.50953	14.2269	2.51646	0	7.87574	1.08358	0	0	4.79471	7.52929	2.43156	3.51309
hsa-miR-500a-3p	64.1866	105.312	94.8875	111.965	99.6375	102.606	92.6912	130.776	235.808	90.4099	94.3673	108.747	170.313	97.5226	112.503	106.681	45.8161	165.644	55.318	235.377
hsa-miR-500a-5p	17.5054	29.7035	43.0157	19.643	33.0656	26.1354	16.6369	75.7123	105.783	41.763	10.0658	20.6381	23.6272	27.0896	3.40918	7.35728	22.3753	71.5282	16.413	63.2357
hsa-miR-500b-5p	17.5054	29.7035	37.955	18.6608	29.5386	26.1354	14.2602	71.3323	100.273	36.7147	8.80761	15.8755	23.6272	24.9225	3.40918	7.35728	20.7771	63.999	13.3736	49.1833
hsa-miR-501-3p	36.9559	56.7067	55.6673	61.8753	20.7211	43.559	30.8971	40.0462	50.6877	44.9755	39.0051	47.6265	54.1457	61.7643	160.232	125.074	21.8426	52.705	29.7866	101.88
hsa-miR-501-5p	5.83515	2.70032	6.32583	13.7501	8.81748	2.90393	14.2602	20.0231	27.5477	6.42507	3.77469	5.55642	2.9534	7.58509	6.81837	14.7146	3.72922	7.52929	3.03945	5.26964
hsa-miR-5010-3p	3.8901	8.10095	0	0	1.32262	0.967978	0	2.50289	1.10191	2.29467	3.77469	2.38132	0	3.25075	3.40918	3.67864	0	3.76464	1.82367	1.75655
hsa-miR-502-3p	50.5713	67.5079	65.7887	74.6432	52.464	89.054	54.664	96.3611	148.757	60.1203	50.3292	71.4397	149.639	84.5196	95.4572	66.2156	37.2922	112.939	42.5523	156.333
hsa-miR-503-3p	0	0	10.1213	0.982148	1.32262	1.93596	0	2.50289	1.10191	1.83573	6.29115	2.38132	2.9534	2.16717	0	7.35728	2.13098	0	2.43156	7.02618
hsa-miR-503-5p	5.83515	0	7.591	6.87504	15.4306	6.77585	9.50679	10.6373	23.14	15.6037	31.4558	7.93774	9.84467	11.9194	10.2276	3.67864	6.39294	26.3525	9.11836	36.8875
hsa-miR-505-3p	56.4064	110.713	67.0538	56.9646	123.886	96.7978	102.198	75.0866	177.407	105.555	54.1039	59.5331	76.7884	57.43	44.3194	51.501	95.3614	383.994	89.9678	245.916
hsa-miR-505-5p	23.3406	59.407	67.0538	81.5183	79.3573	115.189	80.8077	35.0404	29.7515	56.4488	51.5874	41.2763	57.0991	86.6868	64.7745	40.4651	57.5365	146.821	82.6731	154.576
hsa-miR-506-3p	27.2307	13.5016	73.3797	69.7325	16.3123	32.9113	19.0136	73.8351	44.0762	30.2896	184.96	42.07	70.8816	22.7553	64.7745	77.2515	69.2569	0	53.4944	5.26964
hsa-miR-508-3p	235.351	108.013	531.37	626.61	244.244	241.995	242.423	443.637	422.03	399.272	1136.18	180.981	307.154	204.798	323.873	371.543	418.205	94.1161	516.707	52.6964
hsa-miR-509-3p	194.505	135.016	452.93	603.039	166.65	295.233	301.84	397.333	269.967	230.844	1294.72	215.907	354.408	209.132	542.06	882.874	270.635	33.8818	321.574	96.61
hsa-miR-510-3p	1.94505	0	7.591	3.92859	8.37661	5.80787	4.75339	6.88294	12.121	4.58934	26.4228	5.55642	17.7204	2.16717	6.81837	3.67864	6.92569	3.76464	11.5499	0
hsa-miR-5100	36.9559	243.029	72.1145	46.161	18.9576	172.3	118.835	18.7716	31.9553	16.9805	79.2685	25.4008	25.5961	114.86	105.685	80.9301	93.2304	158.115	97.8703	66.7487
hsa-miR-513a-5p	15.5604	8.10095	20.2427	19.643	14.108	28.0714	9.50679	11.8887	20.9362	6.884	50.3292	5.55642	11.8136	10.8358	0	18.3932	21.8426	0	17.0209	3.51309
hsa-miR-513c-5p	66.1317	45.9054	155.616	142.411	134.026	86.15	57.0407	156.43	200.547	113.357	340.98	59.5331	81.7108	79.1017	27.2735	66.2156	175.273	45.1757	124.618	29.8613
hsa-miR-514a-3p	35.0109	35.1041	51.8718	67.7682	18.0758	22.2635	28.5204	58.8178	33.0572	38.5504	236.547	23.0195	60.0525	21.6717	40.9102	33.1078	75.1171	3.76464	82.6731	10.5393
hsa-miR-514b-5p	0	2.70032	12.6517	15.7144	6.17224	7.74382	7.13009	11.8887	6.61144	3.67147	35.2304	15.8755	4.92234	3.25075	0	3.67864	19.1788	0	18.8446	0
hsa-miR-515-3p	1.94505	8.10095	8.85617	9.82148	11.4627	11.6157	4.75339	8.7601	0	9.63761	7.54938	4.76265	11.8136	7.58509	0	7.35728	15.9824	0	17.6288	0
hsa-miR-515-5p	5.83515	21.6025	15.182	7.85718	20.2802	17.4236	21.3903	5.63149	5.50953	13.768	17.6152	6.3502	17.7204	8.66868	0	11.0359	16.5151	0	6.0789	7.02618
hsa-miR-516a-5p	85.5822	24.3029	139.168	113.929	110.219	99.7017	73.6776	95.7354	18.7324	92.2457	117.015	96.8405	140.779	91.0211	23.8643	7.35728	128.924	18.8232	150.149	49.1833
hsa-miR-516b-5p	27.2307	2.70032	42.3831	36.3395	28.4364	27.1034	32.0854	40.6719	4.40762	49.3354	66.0571	61.5175	33.9641	69.8912	15.3413	12.8752	68.7241	11.2939	60.789	12.2958
hsa-miR-517-5p	23.3406	2.70032	59.4628	57.9467	56.4319	27.1034	19.0136	43.8005	28.6496	49.1059	22.6481	34.1323	48.2389	22.7553	3.40918	11.0359	34.0957	11.2939	50.4549	10.5393
hsa-miR-517a-3p	250.911	86.4102	460.521	409.556	537.866	449.142	356.504	464.285	143.248	468.571	664.345	483.409	669.438	338.079	95.4572	110.359	767.153	139.292	797.552	193.22
hsa-miR-517b-3p	250.911	86.4102	460.521	409.556	537.866	449.142	356.504	464.285	143.248	468.571	664.345	483.409	669.438	338.079	95.4572	110.359	767.153	139.292	797.552	193.22
hsa-miR-517c-3p	31.1208	16.2019	39.2202	43.2145	57.7545	22.2635	54.664	33.789	15.4267	57.3667	109.466	29.3697	74.8195	29.2568	23.8643	29.4291	90.5667	26.3525	110.028	29.8613
hsa-miR-518a-3p	60.2965	48.6057	240.382	279.912	141.08	233.283	156.862	76.338	58.401	72.5115	138.405	126.21	207.723	106.191	34.0918	51.501	214.164	56.4697	178.112	36.8875
hsa-miR-518a-5p	5.1868	2.70032	14.7603	0.982148	16.4593	10.9704	11.0913	6.88294	4.40762	7.18996	7.54938	5.55642	14.767	1.80597	0	0	21.1322	3.76464	10.1315	4.68412
hsa-miR-518c-5p	5.83515	0	5.06067	6.87504	8.81748	8.7118	9.50679	4.38005	1.10191	4.58934	2.51646	9.52529	8.8602	5.41792	10.2276	7.35728	5.8602	7.52929	4.86312	1.75655
hsa-miR-518d-5p	15.5604	5.40064	30.364	49.1074	36.9232	21.2955	49.9106	27.5317	17.6305	51.5153	35.2304	25.4008	47.9928	30.3404	0	11.0359	36.493	11.2939	34.0419	8.78273
hsa-miR-518e-3p	95.3074	56.7067	255.564	247.501	139.757	270.066	190.136	121.39	58.401	117.487	183.702	177.805	212.645	239.472	47.7286	36.7864	303.132	79.0575	245.588	87.8273
hsa-miR-518e-5p	407.164	156.618	799.375	916.344	784.388	686.942	440.481	431.435	324.695	520.584	581.512	552.07	753.446	570.688	209.665	258.731	809.418	198.899	745.983	194.977
hsa-miR-518f-3p	9.72525	0	18.9775	28.4823	16.7532	12.5837	7.13009	11.8887	3.30572	7.34294	26.4228	19.0506	42.3321	16.2538	10.2276	14.7146	17.5806	7.52929	14.5894	14.0524
hsa-miR-518f-5p	15.5604	2.70032	20.2427	44.1967	34.3882	18.3916	42.7805	25.6546	17.6305	45.8934	28.9393	25.4008	46.27	27.0896	0	11.0359	33.0302	11.2939	29.7866	5.26964
hsa-miR-519a-2-5p	35.0109	8.10095	59.4628	56.9646	83.3252	37.7511	30.8971	63.8236	18.7324	42.6808	22.6481	42.07	66.9438	35.7583	0	0	54.8728	7.52929	54.7101	7.02618
hsa-miR-519a-5p	407.164	156.618	799.375	916.344	784.388	686.942	440.481	431.435	324.695	520.584	581.512	552.07	753.446	570.688	209.665	258.731	809.418	198.899	745.983	194.977
hsa-miR-519b-5p	407.164	156.618	799.375	916.344	784.388	686.942	440.481	431.435	324.695	520.584	581.512	552.07	753.446	570.688	209.665	258.731	809.418	198.899	745.983	194.977
hsa-miR-519c-5p	407.164	156.618	799.375	916.344	784.388	686.942	440.481	431.435	324.695	520.584	581.512	552.07	753.446	570.688	209.665	258.731	809.418	198.899	745.983	194.977
hsa-miR-519d-3p	60.2965	45.9054	158.146	114.911	92.1427	126.805	123.588	110.127	35.261	69.7579	186.218	94.4592	151.608	73.6838	17.0459	25.7505	150.767	71.5282	125.225	47.4267
hsa-miR-519d-5p	19.4505	37.8044	86.0313	97.2326	109.337	91.9579	42.7805	63.8236	19.8343	51.4006	59.1368	100.016	118.136	57.43	20.4551	22.0719	79.379	41.4111	64.4364	21.0786
hsa-miR-520a-3p	9.72525	13.5016	39.2202	50.0895	15.4306	16.4556	26.1437	32.5375	11.0191	30.2896	31.4558	47.6265	39.3787	14.0866	10.2276	0	34.0957	22.5879	31.0024	12.2958
hsa-miR-520a-5p	9.72525	32.4038	54.4022	55.0003	75.8303	39.6871	59.4174	43.1748	20.9362	39.4683	61.6533	56.358	67.9282	35.7583	10.2276	7.35728	84.7065	7.52929	60.789	10.5393
hsa-miR-520b-3p	3.8901	0	3.7955	1.9643	2.86568	1.93596	0	5.31863	2.75477	6.65454	2.51646	7.14397	1.96893	0	3.40918	0	5.59382	0	4.86312	0
hsa-miR-520b-5p	35.0109	8.10095	59.4628	56.9646	83.3252	37.7511	30.8971	63.8236	18.7324	42.6808	22.6481	42.07	66.9438	35.7583	0	0	54.8728	7.52929	54.7101	7.02618
hsa-miR-520c-3p	3.8901	0	5.06067	2.94644	3.08612	1.93596	0	5.63149	3.30572	6.884	2.51646	7.14397	1.96893	0	3.40918	0	6.39294	0	5.47101	0
hsa-miR-520c-5p	15.5604	5.40064	30.364	49.1074	36.9232	21.2955	49.9106	27.5317	17.6305	51.5153	35.2304	25.4008	47.9928	30.3404	0	11.0359	36.493	11.2939	34.0419	8.78273
hsa-miR-520f-3p	4.86262	0	7.591	3.43752	11.9036	4.3559	9.50679	5.63149	2.75477	11.2439	6.29115	8.73152	10.3369	2.16717	3.40918	1.83932	10.6549	5.64697	11.5499	1.75655
hsa-miR-520g-3p	239.241	78.3092	480.763	376.163	410.013	407.519	197.266	313.486	110.191	267.558	382.502	238.132	440.057	286.066	40.9102	36.7864	452.301	97.8808	358.047	79.0446
hsa-miR-520g-5p	7.7802	0	31.6292	32.4109	22.0437	21.2955	21.3903	19.3974	6.61144	16.0627	17.6152	26.9883	30.5185	45.5106	6.81837	3.67864	29.8337	11.2939	24.9235	3.51309
hsa-miR-520h	194.505	62.1073	390.937	296.609	313.902	342.664	141.413	276.882	92.0092	212.945	293.797	211.144	378.035	243.807	25.5689	27.5898	366.795	80.9399	293.915	72.8967
hsa-miR-521	15.5604	0	17.7123	30.4466	15.4306	41.6231	23.767	26.2803	7.71334	9.63761	16.357	10.3191	22.6427	26.006	3.40918	0	27.7028	15.0586	17.6288	3.51309
hsa-miR-522-5p	407.164	156.618	799.375	916.344	784.388	686.942	440.481	431.435	324.695	520.584	581.512	552.07	753.446	570.688	209.665	258.731	809.418	198.899	745.983	194.977
hsa-miR-523-3p	7.7802	8.10095	32.8943	36.3395	14.108	30.9753	28.5204	15.643	17.6305	9.17867	25.1646	30.1634	36.4253	19.5045	3.40918	7.35728	29.301	33.8818	21.2762	8.78273
hsa-miR-523-5p	407.164	156.618	799.375	916.344	784.388	686.942	440.481	431.435	324.695	520.584	581.512	552.07	753.446	570.688	209.665	258.731	809.418	198.899	745.983	194.977
hsa-miR-524-3p	3.8901	2.70032	27.8337	24.5537	18.9576	26.1354	7.13009	28.1575	19.8343	19.2752	18.8735	42.07	39.3787	30.3404	3.40918	0	29.301	22.5879	19.4525	10.5393
hsa-miR-524-5p	27.2307	18.9022	84.7662	92.3219	121.24	76.4703	59.4174	75.0866	62.8087	85.3617	51.5874	61.1206	93.5244	54.1792	3.40918	3.67864	101.222	15.0586	78.4179	15.8089
hsa-miR-525-3p	7.7802	8.10095	36.6898	41.2502	24.2481	45.495	19.0136	32.5375	14.3248	29.8307	18.8735	30.1634	52.1768	28.1732	3.40918	11.0359	31.9647	0	20.6683	10.5393
hsa-miR-525-5p	0	10.8013	17.7123	17.6787	19.8393	13.5517	9.50679	6.88294	1.10191	10.5555	23.9064	19.0506	6.89127	8.66868	0	0	7.99118	11.2939	21.2762	7.02618
hsa-miR-526a-5p	15.5604	5.40064	30.364	49.1074	36.9232	21.2955	49.9106	27.5317	17.6305	51.5153	35.2304	25.4008	47.9928	30.3404	0	11.0359	36.493	11.2939	34.0419	8.78273
hsa-miR-526b-3p	3.8901	0	2.53033	0.982148	2.64524	1.93596	4.75339	5.00577	2.20381	6.42507	2.51646	7.14397	1.96893	0	3.40918	0	4.79471	0	4.25523	0
hsa-miR-526b-5p	31.1208	18.9022	45.546	40.2681	34.829	28.0714	26.1437	16.8945	14.3248	28.9128	61.6533	35.7198	53.1612	31.424	20.4551	11.0359	67.6586	15.0586	45.5918	26.3482
hsa-miR-527	5.1868	2.70032	14.7603	0.982148	16.4593	10.9704	11.0913	6.88294	4.40762	7.18996	7.54938	5.55642	14.767	1.80597	0	0	21.1322	3.76464	10.1315	4.68412
hsa-miR-532-3p	155.604	232.227	131.577	138.483	121.681	97.7658	87.9378	139.536	478.227	76.183	94.3673	109.541	51.1923	117.027	269.326	294.291	63.3967	135.527	55.318	122.958
hsa-miR-532-5p	363.724	240.328	191.04	231.787	387.087	170.364	183.006	496.823	566.38	374.031	210.124	398.475	220.521	182.042	177.278	242.79	201.91	466.816	232.214	514.668
hsa-miR-542-5p	7.7802	2.70032	10.1213	5.89289	18.0758	4.83989	4.75339	8.13438	6.61144	8.71974	32.714	7.14397	5.9068	4.33434	6.81837	14.7146	8.52392	11.2939	9.11836	21.0786
hsa-miR-543	15.5604	24.3029	20.2427	27.5001	8.81748	46.4629	28.5204	13.7659	13.2229	5.96614	10.0658	5.55642	9.84467	20.5881	20.4551	0	11.7204	22.5879	10.942	15.8089
hsa-miR-548am-5p	13.6153	7.20085	11.3865	13.4227	2.64524	10.6478	7.13009	3.75433	1.10191	3.21254	20.5511	5.82101	3.93787	14.0866	0	7.35728	4.26196	6.27441	7.90257	0
hsa-miR-548aq-3p	3.8901	4.05048	3.7955	1.9643	3.96787	0.967978	2.3767	1.87716	3.30572	2.7536	3.77469	3.96887	2.9534	1.62538	0	0	6.92569	3.76464	3.64734	0
hsa-miR-548as-5p	0	0	1.26517	2.94644	0	0.967978	2.3767	1.87716	1.10191	0.917867	6.29115	1.58755	7.87574	5.41792	3.40918	7.35728	2.13098	0	3.03945	1.75655
hsa-miR-548au-5p	13.1291	6.75079	11.0702	12.0313	2.09415	10.1638	6.53592	3.75433	1.10191	3.0978	18.2443	5.15953	3.93787	14.0866	0	7.35728	3.59603	5.64697	7.44666	0
hsa-miR-548av-3p	0	0	0.506067	3.3393	2.64524	2.32315	1.90136	5.25606	6.17067	3.12075	2.01317	2.22257	2.36272	4.76777	0	2.20719	3.62267	6.02343	4.61997	0
hsa-miR-548av-5p	3.8901	0	2.53033	2.45537	0.661311	1.93596	1.18835	1.5643	1.10191	1.3768	3.77469	3.57198	0.984467	3.25075	0	0	1.33186	3.76464	1.82367	0
hsa-miR-548b-3p	23.3406	10.8013	27.8337	24.5537	25.5707	14.5197	14.2602	15.0173	9.91716	22.0288	23.9064	9.52529	27.5651	23.8389	6.81837	0	35.1612	0	23.0998	1.75655
hsa-miR-548c-5p	13.6153	7.20085	11.3865	13.4227	2.64524	10.6478	7.13009	3.75433	1.10191	3.21254	20.5511	5.82101	3.93787	14.0866	0	7.35728	4.26196	6.27441	7.90257	0
hsa-miR-548h-3p	9.72525	5.40064	14.5494	8.83933	8.37661	10.1638	4.75339	11.263	5.50953	7.34294	11.3241	11.1128	3.93787	8.66868	3.40918	14.7146	9.58941	11.2939	7.29468	14.0524
hsa-miR-548k	7.7802	0	5.06067	4.91074	1.32262	3.87191	2.3767	3.12861	2.20381	2.7536	7.54938	7.14397	1.96893	6.50151	0	0	2.66373	7.52929	3.64734	0
hsa-miR-548o-3p	0	0	1.26517	6.87504	6.61311	4.83989	4.75339	10.6373	13.2229	7.34294	2.51646	4.76265	5.9068	11.9194	0	3.67864	7.45843	11.2939	11.5499	0
hsa-miR-548o-5p	13.6153	7.20085	11.3865	13.4227	2.64524	10.6478	7.13009	3.75433	1.10191	3.21254	20.5511	5.82101	3.93787	14.0866	0	7.35728	4.26196	6.27441	7.90257	0
hsa-miR-548z	9.72525	5.40064	14.5494	8.83933	8.37661	10.1638	4.75339	11.263	5.50953	7.34294	11.3241	11.1128	3.93787	8.66868	3.40918	14.7146	9.58941	11.2939	7.29468	14.0524
hsa-miR-550a-3-5p	4.53845	3.60042	9.27789	8.18457	6.17224	12.2611	3.16893	2.92003	2.93842	3.82445	3.77469	2.91051	8.8602	6.8627	2.27279	6.13107	6.39294	17.5683	2.22893	5.85515
hsa-miR-550a-5p	5.83515	5.40064	7.591	6.87504	2.64524	9.67978	2.3767	3.12861	2.20381	3.21254	3.77469	2.38132	4.92234	3.25075	3.40918	3.67864	5.32745	22.5879	0.60789	5.26964
hsa-miR-551a	1.94505	5.40064	2.53033	4.91074	2.64524	1.93596	2.3767	6.25722	3.30572	4.1304	5.03292	3.1751	6.89127	5.41792	6.81837	14.7146	4.26196	30.1172	1.82367	7.02618
hsa-miR-551b-3p	31.1208	2.70032	55.6673	39.2859	54.6684	30.0073	21.3903	26.906	9.91716	37.1736	25.1646	11.9066	21.6583	14.0866	0	0	37.2922	18.8232	31.6103	5.26964
hsa-miR-552-3p	29.1757	0	5.06067	7.85718	3.96787	16.4556	11.8835	12.5144	8.81525	17.8984	18.8735	7.14397	23.6272	6.50151	0	3.67864	34.0957	0	49.2391	0
hsa-miR-552-5p	342.329	108.013	89.8268	133.572	125.649	162.62	171.122	229.64	42.9743	133.091	225.223	107.953	246.117	185.293	95.4572	25.7505	251.456	7.52929	327.653	52.6964
hsa-miR-561-5p	1.94505	2.70032	0	4.91074	2.64524	2.90393	2.3767	1.25144	0	2.29467	0	0	2.9534	2.16717	0	0	2.66373	0	0	0
hsa-miR-5689	0	0	8.85617	1.9643	1.32262	2.90393	7.13009	6.88294	1.10191	1.83573	1.25823	4.76265	4.92234	5.41792	3.40918	3.67864	0.532745	0	1.82367	5.26964
hsa-miR-5698	19.4505	0	8.85617	22.5894	13.6671	11.6157	9.50679	1.25144	0	6.884	33.9722	4.76265	25.5961	11.9194	78.4112	33.1078	23.9735	3.76464	28.5708	14.0524
hsa-miR-574-3p	2207.63	2384.38	313.761	435.092	817.38	417.199	1021.98	1445.42	5794.92	816.443	802.751	1497.06	320.936	984.979	3634.19	4061.22	414.476	1159.51	384.187	1075.01
hsa-miR-574-5p	264.527	542.764	136.638	147.322	198.393	131.645	249.553	221.505	1041.3	278.114	192.509	399.269	90.571	215.633	784.112	735.728	71.9206	184.468	75.3784	200.246
hsa-miR-576-5p	29.1757	13.5016	60.728	44.1967	33.9473	24.1995	26.1437	50.6834	40.7705	31.2075	75.4938	44.4514	40.3632	53.0957	37.501	33.1078	41.5541	37.6464	43.7681	45.6702
hsa-miR-584-5p	42.7911	8.10095	27.8337	33.393	8.81748	17.4236	21.3903	11.8887	5.50953	11.0144	41.5216	11.1128	11.8136	6.50151	20.4551	14.7146	24.5063	11.2939	42.5523	3.51309
hsa-miR-589-3p	19.4505	16.2019	12.6517	3.92859	7.93573	4.83989	19.0136	8.13438	17.6305	6.884	5.03292	17.463	8.8602	9.75226	3.40918	11.0359	6.92569	22.5879	7.90257	29.8613
hsa-miR-589-5p	48.6262	35.1041	32.8943	27.5001	38.7969	32.9113	57.0407	61.9464	160.878	50.0238	32.714	53.9767	47.2544	36.8419	119.321	95.6447	37.2922	75.2929	37.6892	84.3142
hsa-miR-590-3p	48.6262	51.306	29.0988	28.4823	7.05398	33.8792	19.0136	12.5144	6.61144	10.5555	44.0381	9.52529	19.6893	21.6717	20.4551	7.35728	3.72922	7.52929	9.11836	24.5916
hsa-miR-592	9.72525	5.40064	10.1213	22.5894	4.84961	7.74382	0	6.25722	0	8.26081	7.54938	3.96887	2.9534	4.33434	6.81837	3.67864	7.99118	0	7.90257	3.51309
hsa-miR-597-3p	1.94505	2.70032	2.53033	6.87504	0.440874	3.87191	2.3767	1.87716	1.10191	3.67147	3.77469	0.793774	0.984467	3.25075	0	3.67864	0.532745	0	0.60789	3.51309
hsa-miR-598-3p	52.5163	99.9117	8.85617	14.7322	37.0334	13.5517	23.767	31.2861	52.8915	41.763	13.8405	23.0195	20.6738	31.424	51.1378	22.0719	15.4496	11.2939	20.6683	14.0524
hsa-miR-616-3p	1.94505	0	5.06067	6.87504	3.96787	1.93596	0	5.00577	3.30572	3.21254	15.0988	3.96887	1.96893	6.50151	0	7.35728	10.6549	11.2939	5.47101	7.02618
hsa-miR-616-5p	0	0	2.53033	6.87504	2.20437	3.87191	2.3767	3.75433	6.61144	2.29467	6.29115	1.58755	5.9068	3.25075	0	0	5.32745	0	7.90257	0
hsa-miR-618	5.83515	8.10095	61.9932	67.7682	29.9794	38.7191	19.0136	55.6892	34.1591	30.7486	20.1317	19.8444	27.5651	42.2598	0	3.67864	17.0478	33.8818	15.1973	35.1309
hsa-miR-624-5p	25.2856	8.10095	51.8718	51.0717	37.9152	25.1674	33.2738	41.2976	18.7324	53.6952	37.7469	26.1946	30.5185	32.5075	6.81837	3.67864	52.7418	15.0586	62.6127	5.26964
hsa-miR-625-3p	947.239	459.054	618.667	653.128	264.084	765.671	456.326	522.477	277.68	181.279	1177.7	542.148	338.657	864.701	828.432	868.159	744.778	131.763	687.524	131.741
hsa-miR-625-5p	626.306	153.918	1387.89	1582.24	1119.82	1151.89	891.261	782.152	271.069	778.81	2037.07	814.413	1444.21	922.131	490.923	562.832	2082.5	387.758	2018.8	430.354
hsa-miR-628-3p	44.7361	40.5048	37.955	60.8932	56.8727	58.0787	28.5204	43.8005	9.91716	38.5504	124.565	46.0389	65.9593	58.5136	3.40918	18.3932	51.6763	26.3525	94.223	38.644
hsa-miR-628-5p	3.8901	2.70032	3.7955	2.94644	5.73136	2.90393	2.3767	3.75433	0	2.7536	13.8405	5.55642	2.9534	2.16717	10.2276	3.67864	9.05667	0	12.7657	3.51309
hsa-miR-629-3p	25.2856	8.10095	48.0763	42.2324	69.6581	41.6231	59.4174	23.7774	18.7324	38.0915	64.1697	42.07	26.5806	70.433	44.3194	62.5369	68.1914	63.999	36.4734	43.9136
hsa-miR-629-5p	470.702	183.622	390.937	484.199	513.177	475.277	751.036	366.047	353.712	447.46	549.847	491.346	905.71	411.762	460.24	529.724	739.45	425.405	820.652	505.885
hsa-miR-641	3.8901	0	13.9168	16.6965	10.1401	6.77585	16.6369	9.38582	5.50953	10.0965	16.357	10.3191	1.96893	11.9194	3.40918	3.67864	13.8514	0	15.1973	1.75655
hsa-miR-642a-5p	9.72525	18.9022	12.6517	10.8036	1.7635	5.80787	7.13009	4.38005	9.91716	0.458934	28.9393	4.76265	0.984467	16.2538	20.4551	25.7505	5.8602	3.76464	11.5499	1.75655
hsa-miR-6507-5p	33.0658	8.10095	59.4628	71.6968	42.3239	70.6624	47.5339	56.3149	25.3438	32.1254	64.1697	40.4825	46.27	65.0151	13.6367	22.0719	51.1435	3.76464	60.1811	12.2958
hsa-miR-6511a-3p	9.72525	5.40064	20.2427	32.4109	14.108	11.6157	4.75339	6.25722	4.40762	3.21254	17.6152	10.3191	4.92234	24.9225	13.6367	7.35728	4.79471	11.2939	6.0789	14.0524
hsa-miR-6513-3p	7.7802	0	2.53033	0	0.881748	0.967978	4.75339	2.50289	7.71334	3.21254	2.51646	2.38132	0.984467	2.16717	6.81837	0	3.19647	3.76464	3.03945	3.51309
hsa-miR-652-3p	58.3515	153.918	51.8718	60.8932	63.4859	119.061	90.3145	63.8236	82.643	83.5259	32.714	61.9144	63.0059	110.526	54.547	121.395	71.3879	274.819	69.2995	186.194
hsa-miR-654-3p	23.3406	24.3029	30.364	22.5894	22.0437	44.527	19.0136	14.3916	4.40762	18.3573	21.3899	11.1128	35.4408	24.9225	6.81837	7.35728	19.7116	30.1172	32.8261	19.322
hsa-miR-660-5p	173.109	445.552	78.4403	68.7504	102.724	34.8472	118.835	115.758	52.8915	117.487	60.395	68.2646	85.6486	32.5075	40.9102	44.1437	68.7241	71.5282	75.3784	108.906
hsa-miR-664a-3p	73.9119	186.322	268.215	244.555	33.5064	240.059	144.978	137.659	85.9487	27.995	127.081	106.366	90.571	204.798	78.4112	51.501	167.815	135.527	161.699	49.1833
hsa-miR-664a-5p	155.604	45.9054	196.101	211.162	170.618	208.115	137.848	217.751	90.3563	140.893	222.707	241.307	190.002	178.792	102.276	224.397	158.225	109.175	193.309	94.8535
hsa-miR-664b-3p	21.3955	64.8076	34.1595	22.5894	6.17224	28.0714	26.1437	13.7659	4.40762	5.5072	32.714	4.76265	5.9068	20.5881	6.81837	11.0359	18.6461	15.0586	18.2367	5.26964
hsa-miR-664b-5p	9.72525	27.0032	32.8943	36.3395	10.1401	45.495	16.6369	29.4089	16.5286	14.2269	39.0051	25.4008	31.5029	35.7583	44.3194	73.5728	19.7116	37.6464	35.2576	43.9136
hsa-miR-671-3p	70.0218	59.407	6.32583	15.7144	8.37661	22.2635	26.1437	38.7947	110.191	19.2752	13.8405	41.2763	2.9534	30.3404	167.05	202.325	14.9169	56.4697	17.6288	42.1571
hsa-miR-6715b-3p	3.8901	10.8013	10.1213	6.87504	8.37661	22.2635	9.50679	5.63149	18.7324	6.884	1.25823	3.1751	17.7204	10.8358	0	7.35728	4.79471	3.76464	7.29468	12.2958
hsa-miR-6718-5p	1.94505	2.70032	22.773	23.5716	10.1401	10.6478	4.75339	7.50866	11.0191	11.9323	37.7469	11.9066	9.84467	15.1702	13.6367	22.0719	29.301	3.76464	18.2367	15.8089
hsa-miR-6734-5p	1.94505	2.70032	0	2.94644	1.32262	0.967978	4.75339	1.87716	2.20381	2.29467	2.51646	4.76265	2.9534	1.08358	13.6367	11.0359	0.532745	11.2939	1.21578	7.02618
hsa-miR-6764-5p	0	2.70032	0	0	2.20437	0	0	1.25144	4.40762	0	1.25823	2.38132	0.984467	1.08358	0	3.67864	1.59824	0	0.60789	1.75655
hsa-miR-6802-3p	3.8901	2.70032	2.53033	1.9643	0	1.93596	0	2.50289	0	0	2.51646	3.1751	1.96893	2.16717	3.40918	7.35728	4.79471	0	3.03945	0
hsa-miR-7-1-3p	21.3955	29.7035	26.5685	11.7858	43.6465	25.1674	23.767	25.0289	12.121	29.3718	21.3899	33.3385	29.534	18.4209	3.40918	11.0359	21.3098	11.2939	21.8841	21.0786
hsa-miR-7153-5p	17.5054	2.70032	16.4472	34.3752	26.4524	32.9113	23.767	8.13438	2.20381	13.3091	237.805	26.1946	55.1302	23.8389	13.6367	40.4651	188.059	0	215.801	5.26964
hsa-miR-7154-5p	184.78	18.9022	164.472	217.055	131.821	272.002	142.602	88.2267	42.9743	109.226	1672.19	87.3152	221.505	204.798	105.685	132.431	1230.64	26.3525	1379.3	70.2618
hsa-miR-744-5p	357.889	475.256	103.744	155.179	284.805	216.827	278.073	330.381	788.965	282.703	276.811	447.689	173.266	256.81	1162.53	1316.95	111.344	372.7	116.715	683.296
hsa-miR-766-5p	5.83515	2.70032	5.06067	0.982148	4.84961	0	2.3767	6.25722	9.91716	3.21254	5.03292	3.96887	3.93787	5.41792	10.2276	7.35728	0.532745	11.2939	3.64734	24.5916
hsa-miR-767-5p	56.4064	16.2019	89.8268	104.108	140.639	158.748	102.198	109.501	144.35	136.762	156.021	92.8716	100.416	76.9345	54.547	62.5369	93.7632	60.2343	113.068	49.1833
hsa-miR-769-3p	15.5604	16.2019	8.85617	1.9643	13.6671	4.83989	9.50679	8.7601	24.2419	15.6037	21.3899	15.0817	9.84467	1.08358	34.0918	44.1437	9.05667	11.2939	5.47101	17.5655
hsa-miR-769-5p	317.043	156.618	327.678	378.127	415.303	228.443	154.485	284.703	165.286	321.712	685.735	420.7	391.818	202.63	153.413	213.361	595.609	135.527	646.187	173.898
hsa-miR-7704	3.8901	62.1073	37.955	31.4287	19.8393	20.3275	38.0271	4.38005	20.9362	16.5216	13.8405	8.73152	49.2234	9.75226	119.321	121.395	2.13098	3.76464	4.25523	22.8351
hsa-miR-7706	1.94505	5.40064	6.32583	3.92859	3.96787	6.77585	7.13009	7.50866	3.30572	5.96614	2.51646	1.58755	4.92234	7.58509	13.6367	25.7505	1.59824	11.2939	4.86312	28.1047
hsa-miR-7976	15.5604	2.70032	18.9775	9.82148	19.3985	6.77585	19.0136	9.38582	7.71334	10.0965	13.8405	11.9066	9.84467	16.2538	0	0	20.7771	11.2939	29.1787	10.5393
hsa-miR-7977	204.23	291.634	202.427	241.608	106.692	544.972	484.846	100.115	201.649	83.9849	742.356	212.732	151.608	789.933	896.616	1199.24	489.593	353.877	462.605	483.05
hsa-miR-8485	17.5054	16.2019	13.9168	11.7858	4.40874	25.1674	30.8971	5.63149	11.0191	3.21254	7.54938	8.73152	21.6583	5.41792	30.6827	18.3932	7.45843	18.8232	3.64734	12.2958
hsa-miR-873-3p	31.1208	0	5.06067	20.6251	28.6568	24.1995	2.3767	9.38582	1.10191	13.768	16.357	20.6381	13.7825	17.3374	10.2276	18.3932	29.301	3.76464	32.2182	0
hsa-miR-873-5p	151.714	224.126	137.903	150.269	211.62	182.948	230.54	136.407	44.0762	176.231	117.015	124.623	160.468	173.374	44.3194	47.8223	229.613	26.3525	311.24	35.1309
hsa-miR-874-3p	19.4505	18.9022	25.3033	16.6965	38.356	12.5837	28.5204	10.6373	34.1591	28.9128	7.54938	8.73152	28.5495	10.8358	34.0918	55.1796	14.3841	30.1172	5.47101	17.5655
hsa-miR-874-5p	13.6153	13.5016	26.5685	29.4644	22.0437	22.2635	9.50679	10.0115	13.2229	18.8163	22.6481	9.52529	35.4408	15.1702	17.0459	22.0719	15.4496	3.76464	14.5894	19.322
hsa-miR-877-5p	13.6153	40.5048	22.773	25.5358	12.3445	30.9753	28.5204	12.5144	9.91716	7.80187	10.0658	7.93774	10.8291	22.7553	6.81837	58.8583	12.7859	33.8818	8.51046	28.1047
hsa-miR-885-5p	15.5604	43.2051	39.2202	30.4466	13.2262	46.4629	38.0271	8.13438	6.61144	13.3091	10.0658	29.3697	2.9534	20.5881	20.4551	11.0359	20.2443	3.76464	15.1973	8.78273
hsa-miR-888-5p	89.4723	118.814	202.427	188.572	416.626	69.6944	61.7941	782.778	650.125	619.56	142.18	359.58	216.583	128.947	173.868	191.289	44.7506	75.2929	60.789	87.8273
hsa-miR-890	36.9559	27.0032	98.683	109.018	62.6041	26.1354	38.0271	236.523	193.935	142.269	72.9773	178.599	52.1768	91.0211	105.685	136.11	23.9735	18.8232	26.7472	40.4006
hsa-miR-891a-5p	3718.93	2875.84	13221	14805.9	7802.59	3168.19	3679.13	17519	30119.5	8188.75	5381.45	9674.52	5081.82	7339.12	8747.97	9733.69	1484.23	3388.18	1705.74	3822.24
hsa-miR-891b	42.7911	51.306	158.146	102.143	124.326	28.0714	49.9106	234.02	263.356	144.105	66.6862	122.241	32.4874	72.6002	75.0021	51.501	25.5718	48.9404	37.6892	24.5916
hsa-miR-892a	320.933	380.745	964.057	1070.54	1005.63	255.546	311.347	1693.83	2326.12	1162.02	520.907	1104.14	641.873	542.876	392.056	588.583	133.719	282.348	187.23	277.534
hsa-miR-892b	145.879	164.719	565.53	664.914	348.731	183.916	175.876	656.382	1151.49	368.065	249.13	395.3	338.657	317.49	344.328	430.401	53.8073	97.8808	64.4364	117.689
hsa-miR-892c-3p	5.83515	0	1.26517	10.8036	3.52699	2.90393	11.8835	13.1402	9.91716	11.0144	5.03292	6.3502	12.7981	0	3.40918	0	0	0	1.21578	0
hsa-miR-9-3p	31.1208	13.5016	15.182	14.7322	7.93573	14.5197	19.0136	15.0173	5.50953	13.768	18.8735	6.87938	19.6893	14.0866	3.40918	11.0359	12.9635	3.76464	13.9815	10.5393
hsa-miR-9-5p	659.372	213.325	765.848	835.481	702.753	859.887	632.994	822.824	408.807	905.476	890.827	617.821	715.708	721.306	228.415	261.184	770.527	140.547	1172.22	263.482
hsa-miR-92a-1-5p	3.8901	10.8013	2.53033	4.91074	3.08612	0.967978	4.75339	1.25144	8.81525	3.21254	7.54938	3.96887	2.9534	2.16717	20.4551	18.3932	0.532745	3.76464	2.43156	5.26964
hsa-miR-92a-3p	6614.14	6953.32	3063.6	4010.6	2283.29	3204.01	6710.6	4735.15	6789.95	2398.16	7544.98	5907.27	2133.83	6596.87	22200.6	21128.3	4369.31	6081.78	4942.45	9364.15
hsa-miR-92b-3p	64.1866	94.5111	136.638	136.519	25.1298	114.221	178.252	26.906	18.7324	34.42	235.289	78.5837	51.1923	203.714	276.144	261.184	180.068	60.2343	195.741	98.3666
hsa-miR-92b-5p	7.7802	35.1041	22.773	48.1252	15.8715	27.1034	40.4038	7.50866	7.71334	16.9805	37.7469	28.5759	28.5495	42.2598	57.9561	84.6088	37.8249	7.52929	43.1602	28.1047
hsa-miR-93-3p	134.208	118.814	91.092	93.3041	62.1632	78.4062	137.848	97.6126	134.433	78.4777	137.147	135.735	78.7574	141.95	122.731	209.683	69.7896	120.469	61.3969	193.22
hsa-miR-93-5p	9513.24	2030.64	9530.5	11182.7	12997.4	10190.9	4092.67	9311.36	7119.42	11036.4	10819.5	9574.51	8639.68	8280.76	4500.12	5036.06	8163.79	6862.95	9709.22	7971.21
hsa-miR-935	64.1866	67.5079	321.352	379.109	154.747	264.258	278.073	126.396	160.878	105.096	378.727	134.942	126.996	260.06	303.417	242.79	189.657	90.3515	209.114	114.175
hsa-miR-937-3p	5.83515	0	2.53033	2.94644	0	2.90393	2.3767	0.625722	0	1.83573	1.25823	1.58755	1.96893	3.25075	10.2276	11.0359	6.39294	3.76464	3.64734	5.26964
hsa-miR-941	175.054	210.625	168.267	173.84	170.177	332.016	240.046	209.617	404.4	169.805	346.013	239.72	161.453	216.717	514.787	489.259	223.753	466.816	211.546	713.158
hsa-miR-942-5p	171.164	97.2114	240.382	258.305	173.263	192.628	273.32	145.793	150.961	217.993	283.102	184.949	213.629	197.212	146.595	99.3233	243.997	143.056	288.14	156.333
hsa-miR-95-3p	77.802	35.1041	93.6223	121.786	144.607	188.756	76.0543	127.647	103.579	122.535	150.988	121.447	155.546	111.609	27.2735	62.5369	236.006	52.705	269.903	40.4006
hsa-miR-96-5p	540.724	167.42	823.624	774.915	385.324	923.451	506.236	892.905	493.654	583.305	549.847	531.829	943.12	510.369	197.733	213.361	783.668	180.703	1082.04	214.299
hsa-miR-98-5p	200.34	353.742	67.0538	102.143	74.5077	81.3102	137.848	123.893	152.063	121.158	105.691	177.805	68.9127	156.036	317.054	393.615	51.6763	116.704	97.2625	242.403
hsa-miR-99a-3p	215.9	89.1105	32.8943	51.0717	227.05	22.2635	73.6776	177.079	309.636	190.457	35.2304	157.167	112.229	62.8479	122.731	110.359	35.6939	45.1757	32.2182	17.5655
hsa-miR-99a-5p	3339.65	4336.71	1410.66	1502.69	3533.16	1269.99	2514.54	5816.08	4286.42	4114.8	1735.1	8902.97	3314.7	3589.92	2383.02	2608.16	1404.85	1426.8	1404.23	1159.32
hsa-miR-99b-3p	75.8569	99.9117	26.5685	30.4466	72.3033	60.9826	23.767	40.6719	131.127	69.299	30.1975	45.2451	35.4408	34.6747	68.1837	47.8223	31.432	71.5282	29.7866	45.6702
hsa-miR-99b-5p	2007.29	6675.18	2863.07	3271.53	3600.62	5344.21	3075.45	2885.83	4765.74	2801.33	2355.41	3405.29	2538.94	3745.95	3559.19	3917.75	2275.35	3674.29	2432.17	4157.74

## Sheet: Corrected counts
miRNA	C1	C2	C3	C4	C5	C6	C7	C8	C9	C10	T1	T2	T3	T4	T5	T6	T7	T8	T9	T10
hsa-let-7a-5p	71186.4	71218.5	71124.9	71163.6	71060.6	70989.2	71154.2	70996.6	71256.3	71267.7	68040.9	68111.5	68095	67681.8	67752.7	68120	67974.4	68104.3	67869.3	68041.8
hsa-let-7b-3p	123.199	122.983	122.822	123.085	122.732	123.179	123.154	123.146	122.763	122.686	99.1392	99.2804	99.0497	98.4973	98.4468	99.2596	99.2688	99.2243	99.2318	98.9638
hsa-let-7b-5p	63061.4	63180.3	63057.4	63028.3	62879.4	62880.8	63021.8	62833.6	63212.7	63237.9	54961.2	55045.6	55061.6	54627.4	54711.8	55088.8	54804.4	55084.4	54740.2	55025.8
hsa-let-7c-5p	16069.1	16112.2	16074.1	16059.4	16028.6	16010.7	16058.9	16017.6	16121.4	16128.8	13455.4	13483.2	13489	13378.1	13400.8	13481.2	13427.4	13479.1	13409.9	13464
hsa-let-7d-3p	121.812	121.265	121.111	121.886	121.504	122.142	121.824	122.057	120.891	120.81	106.218	105.917	105.776	104.939	104.854	106.21	105.558	106.173	105.467	105.718
hsa-let-7d-5p	1502.3	1501.21	1499	1501.95	1499.5	1498.57	1501.58	1499.46	1501	1500.82	1794.04	1795.33	1794.03	1781.25	1782.61	1796.24	1795.02	1795.34	1790.7	1792.58
hsa-let-7e-3p	21.1289	22.6706	22.4626	20.8002	20.3889	21.3011	20.979	21.644	22.7154	22.8124	21.4484	22.4243	22.6794	23.0596	23.2902	22.3033	22.0611	22.4394	22.5895	22.719
hsa-let-7e-5p	3337.33	3337.89	3335.68	3335.76	3333.91	3324.47	3336.42	3319.58	3342.6	3343.49	3713.49	3719.54	3716.21	3701.96	3705.61	3716.84	3710.87	3716.35	3707.37	3715.66
hsa-let-7f-5p	3452.11	3455.39	3453.47	3451.32	3449.99	3439.2	3451.05	3434.68	3462.09	3463.8	4265.84	4270.84	4271.09	4255.85	4261.32	4269.64	4259.28	4269.61	4254.86	4271.1
hsa-let-7g-3p	15.2974	15.2324	15.2409	15.4184	15.8418	15.1571	15.3547	15.1322	15.2899	15.3372	11.3577	11.1553	11.3003	11.4124	11.4199	11.1847	11.3085	11.1621	11.2131	11.2165
hsa-let-7g-5p	4645.27	4646.64	4641.95	4643.71	4635.85	4638.98	4643.69	4638.99	4646.96	4647.42	4445.45	4448.07	4447.12	4426.12	4429.26	4448.95	4434.38	4448.87	4432.16	4444.5
hsa-let-7i-3p	53.8565	53.5679	53.6006	53.8967	53.9729	53.9156	53.9152	53.9974	53.4839	53.4606	51.8411	51.641	51.5716	51.6311	51.5398	51.4471	51.3895	51.4586	51.509	51.3361
hsa-let-7i-5p	2465.3	2467.22	2463.06	2464.36	2458.9	2459.99	2463.89	2460.94	2467.57	2468.03	3091.78	3094.02	3094.62	3071.91	3075.37	3095.89	3084.43	3095.43	3080.16	3091.41
hsa-miR-100-5p	428.9	429.275	429.008	428.743	428.454	428.42	428.794	428.201	429.299	429.343	331.716	332.029	332.027	331.309	331.473	332.095	331.828	332.074	331.713	332.02
hsa-miR-101-3p	167.261	166.981	166.848	167.398	167.088	167.661	167.254	167.844	166.69	166.648	104.789	104.513	104.592	104.054	104.045	104.738	104.317	104.724	104.209	104.525
hsa-miR-103a-3p	4841.59	4846.59	4845.22	4838.41	4837.21	4828.17	4839.69	4824.75	4851.95	4852.54	5963.64	5976.84	5972.97	5965.7	5970.1	5975.48	5984.91	5974.31	5978.63	5977.72
hsa-miR-10400-5p	28.379	28.1471	28.1296	28.1053	27.9033	27.8855	28.3453	27.7303	28.2465	28.2119	37.3144	37.9304	37.2265	37.017	36.9775	37.3561	37.3766	37.3714	37.66	37.0923
hsa-miR-105-5p	25.3572	25.9089	25.7124	25.1487	25.0223	25.4309	25.2945	26.297	25.6238	25.5693	25.4273	25.9445	25.8791	25.9598	25.9649	25.5462	26.2737	25.5373	26.4442	25.4296
hsa-miR-10527-5p	16.2762	16.2834	16.2322	16.252	16.2095	16.1345	16.2596	16.1285	16.3109	16.3214	17.2825	17.2982	17.3172	17.0799	17.1074	17.2258	17.2254	17.2234	17.1936	17.1967
hsa-miR-106b-3p	406.669	405.156	405.258	406.993	406.792	407.648	406.764	408.343	404.574	404.372	467.441	465.939	465.855	465.139	464.719	466.291	465.96	466.218	465.655	465.485
hsa-miR-106b-5p	13.8071	14.0854	14.0894	13.8899	14.0334	13.9614	13.8365	14.0009	14.1241	14.1896	11.4872	11.3576	11.5935	11.7997	11.8313	11.3872	11.1295	11.4257	11.2242	11.5383
hsa-miR-107	1275.07	1279.78	1280.69	1274.18	1275.27	1273.79	1274.63	1272.87	1282.06	1282.62	1156.35	1159.23	1160.33	1165.86	1166.6	1159.38	1162.88	1159.64	1163.31	1162.78
hsa-miR-10a-3p	54.4848	54.631	54.6396	54.4974	54.5132	54.5032	54.4902	54.4607	54.6945	54.7384	57.6419	57.5854	57.7255	57.8152	57.8506	57.6194	57.331	57.6585	57.4278	57.705
hsa-miR-10a-5p	2697.44	2703.93	2703.97	2697.09	2700.54	2690.87	2697.2	2688.9	2708.83	2710.32	2401.07	2404.16	2406.38	2409.29	2411.28	2402.51	2404.94	2402.72	2404.45	2406.51
hsa-miR-10b-3p	38.2991	38.4431	38.4253	38.2499	38.2169	38.1748	38.2797	38.0685	38.5317	38.5647	42.0095	42.1328	42.1505	42.1256	42.1923	42.1275	41.9049	42.1504	41.9635	42.2057
hsa-miR-10b-5p	1468.49	1470.87	1472.31	1469.27	1474.06	1465.98	1469.07	1467.13	1473.6	1474.31	1246.35	1246.43	1247.85	1254.14	1254.63	1244.3	1248.31	1244.45	1248.5	1247.12
hsa-miR-1180-3p	43.9166	43.7422	43.8396	43.8533	43.7113	44.0311	43.9009	43.8502	43.7546	43.7134	71.7928	71.9192	71.6395	71.9564	71.8048	71.9573	72.2035	71.9745	72.3163	71.9864
hsa-miR-1185-1-3p	14.0838	14.9415	14.6117	14.0286	13.8816	14.1775	13.9743	14.9614	14.721	14.7788	9.08657	9.15501	9.47084	9.16115	9.29348	9.26536	9.13864	9.26537	9.05853	9.27909
hsa-miR-12136	2617.78	2618.28	2614.9	2616.13	2614.32	2612.95	2617.17	2617.36	2616.04	2615.32	1873.87	1877.49	1874.87	1868.15	1868.62	1875.03	1878.23	1874.27	1876.67	1871.67
hsa-miR-122-3p	15.0865	14.8111	14.9044	15.2428	15.2175	15.7513	15.1627	16.3335	14.5526	14.4929	11.7519	11.3996	11.4569	11.6481	11.5354	11.3847	11.2497	11.412	11.3776	11.2809
hsa-miR-122-5p	4056.85	4068.94	4072.85	4057.68	4063.66	4057.54	4057.53	4056.69	4075.87	4078.49	4492.78	4493.83	4501.51	4524.54	4527.11	4492.45	4486.35	4495.04	4493.28	4505.17
hsa-miR-1226-3p	13.8039	14.8936	14.5332	13.7171	13.5704	13.6754	13.7004	14.331	14.8188	14.9128	17.3129	17.8135	18.3604	17.6513	18.0446	17.8159	17.5295	17.8346	17.4748	17.9022
hsa-miR-124-3p	31.2871	31.3032	31.5533	31.2541	31.5168	31.3061	31.321	31.134	31.5413	31.5806	36.3647	36.3395	36.3807	37.5958	37.5267	36.1735	36.3971	36.252	36.6808	36.6116
hsa-miR-1246	419.746	419.347	421.228	419.957	421.936	420.118	419.953	421.613	420.462	420.317	991.678	991.613	991.442	1007.8	1006.46	989.038	1003.9	989.153	1003.96	993.757
hsa-miR-1251-5p	26.0932	26.2042	25.7569	26.1391	26.4245	25.3808	26.0149	26.497	25.9115	25.8549	19.1702	19.2263	19.3384	18.446	18.5655	19.1338	20.3045	18.959	19.6084	18.7948
hsa-miR-125a-3p	42.4603	42.3211	42.3766	42.415	42.3204	42.5487	42.4666	42.5251	42.2825	42.271	51.9726	51.8919	51.8069	51.9233	51.8729	51.8889	51.5712	51.9315	51.7696	51.8271
hsa-miR-125a-5p	14115	14106.7	14106.5	14105.1	14104.4	14076.5	14114.2	14038.5	14118.8	14119.3	14663	14689.5	14665.1	14654.4	14657	14673.9	14675.6	14672.8	14677.6	14673.5
hsa-miR-125b-1-3p	17.0426	16.4664	16.6459	16.9686	16.8019	17.2452	17.1203	16.7138	16.4434	16.3816	19.5145	19.5179	18.949	19.3311	19.0731	19.2305	18.6629	19.3067	19.1762	19.0926
hsa-miR-125b-2-3p	76.9694	77.0572	76.8567	76.9459	76.7081	76.9315	76.9129	76.9812	76.9701	77.0057	81.8634	81.7049	81.9161	81.0788	81.1824	81.9005	81.1793	81.9087	81.1045	81.7353
hsa-miR-125b-5p	43290.3	43348.5	43354.3	43258.9	43289.9	43174.4	43289.4	43074.9	43402.5	43415.2	40095.3	40190.4	40156.2	40215.8	40235	40138.7	40154.1	40142.6	40183.9	40182.3
hsa-miR-126-3p	86.7781	86.645	86.8008	86.8898	87.3195	86.4531	86.8368	86.3457	86.9145	86.9699	105.134	104.904	105.02	105.513	105.565	104.816	105.123	104.804	104.975	105.055
hsa-miR-1260a	448.876	447.817	448.496	448.896	449.072	448.222	448.978	446.044	448.769	448.87	809.471	809.061	808.237	809.776	809.649	809.049	807.439	809.275	807.927	810.108
hsa-miR-1260b	471.267	470.235	471.003	471.233	471.348	470.666	471.372	468.221	471.258	471.366	848.958	848.744	847.78	849.834	849.659	848.705	846.88	849.005	847.694	849.974
hsa-miR-1262	11.5053	11.3962	11.4932	11.5343	11.6273	11.5576	11.5453	11.4472	11.4389	11.4581	12.0426	11.8675	11.9081	12.2094	12.1619	11.8459	11.6657	11.8832	11.8031	11.9003
hsa-miR-1268a	82.1992	81.6051	81.5277	81.9792	81.4526	82.1172	82.2111	81.8328	81.4344	81.3577	64.7374	64.8108	64.3813	63.8016	63.6687	64.4037	63.8477	64.4513	64.215	64.0327
hsa-miR-1268b	59.1055	58.2832	58.2934	58.9383	58.5514	58.9894	59.1373	58.4919	58.1744	58.0904	46.6522	46.659	46.1643	45.7285	45.5801	46.434	45.9232	46.4523	46.1643	46.0483
hsa-miR-1269a	17.209	16.7908	17.3771	17.4789	17.7983	18.1155	17.3637	17.4975	17.0571	17.1076	11.5113	11.0099	11.1743	12.2399	12.0877	11.2154	10.8429	11.3124	11.1063	11.5444
hsa-miR-127-3p	408.343	407.568	406.935	408.037	406.796	408.839	408.176	409.701	406.477	406.18	287.936	287.997	287.532	285.808	285.666	288.076	287.794	287.978	287.66	287.093
hsa-miR-1270	12.3714	12.5835	12.598	12.3787	12.5393	11.9641	12.3383	11.8634	13.0278	13.1165	16.5984	16.8062	16.9385	16.9809	17.1777	16.7466	16.9618	16.7409	16.6951	17.0736
hsa-miR-1271-5p	31.9141	31.7604	31.7394	31.8601	31.8096	31.8771	31.9024	31.8948	31.6783	31.6303	31.6644	31.7557	31.5937	31.5048	31.4444	31.6953	32.0388	31.6603	31.9835	31.5686
hsa-miR-1273h-5p	15.7468	15.9329	16.0111	15.6985	15.7164	15.6064	15.7279	15.5295	16.3359	16.4183	19.8467	19.9697	20.0753	20.4357	20.5151	19.8862	19.9192	19.9643	20.0921	20.1179
hsa-miR-128-3p	514.268	513.735	514.646	514.505	515.835	514.12	514.559	513.409	514.488	514.579	455.496	455.134	455.064	457.873	457.652	454.586	455.391	454.696	455.853	455.463
hsa-miR-1283	119.243	119.138	119.399	119.23	119.175	119.75	119.276	119.262	119.228	119.244	69.7975	69.7002	69.709	70.1898	70.1131	69.7974	69.4601	69.861	69.6941	69.968
hsa-miR-1284	9.36361	9.41204	9.38223	9.33343	9.29126	9.35903	9.35415	9.33927	9.39927	9.4046	10.2829	10.3283	10.3246	10.2687	10.2802	10.3348	10.2208	10.3427	10.2647	10.3181
hsa-miR-1285-3p	9.90479	9.8669	10.0851	9.97536	10.2875	10.0116	9.97896	9.9813	10.041	10.0773	10.6379	10.458	10.5369	11.5218	11.4496	10.2945	10.3599	10.3569	10.59	10.5817
hsa-miR-1287-5p	69.866	69.684	69.662	69.8549	69.8427	69.7871	69.8619	69.8253	69.695	69.683	59.6181	59.5712	59.5114	59.3634	59.3489	59.5707	59.5943	59.5541	59.5361	59.4644
hsa-miR-129-1-3p	10.839	10.9155	10.9352	10.7754	10.6898	10.7865	10.8241	10.5861	10.9979	11.0213	9.67076	9.76537	9.73376	9.78052	9.80148	9.74936	9.50669	9.78123	9.61286	9.81769
hsa-miR-129-5p	26.1973	26.2016	26.1754	26.2107	26.1088	26.2735	26.1986	26.1007	26.2224	26.249	26.8593	26.7793	26.8224	26.6567	26.6756	26.914	26.3874	26.9425	26.4578	26.8752
hsa-miR-1290	182.445	182.844	183.136	182.167	181.914	182.865	182.385	182.66	182.984	182.954	431.935	433.332	432.849	436.248	435.877	433.098	434.329	433.386	435.668	434.195
hsa-miR-1291	13.0811	13.5513	13.5623	12.9843	12.8801	13.0066	13.0293	12.9332	13.7343	13.8054	18.1038	18.4506	18.6515	18.9486	19.1229	18.5047	18.1719	18.5983	18.4053	18.8657
hsa-miR-1292-5p	10.2821	9.65941	9.94456	10.5079	10.8563	10.3263	10.4003	10.0111	9.85022	9.88638	12.4245	11.5488	11.7291	12.1817	12.0581	11.5945	11.2944	11.641	11.3214	11.7221
hsa-miR-1294	11.0079	11.0369	11.0042	10.9858	10.7796	11.2554	10.9784	11.0193	11.0135	11.0426	12.4365	12.2717	12.414	12.238	12.2472	12.629	11.8361	12.6819	11.9553	12.6242
hsa-miR-1295a	23.2346	23.407	23.2174	23.1768	23.1097	23.1722	23.1963	23.1775	23.2651	23.2913	31.4405	31.3944	31.6251	31.0484	31.1196	31.4608	31.1001	31.4546	31.0819	31.3615
hsa-miR-1296-5p	70.7933	70.7904	70.6453	70.6775	70.52	70.542	70.7431	70.5718	70.7349	70.7031	65.2801	65.5338	65.3571	64.9199	64.9399	65.4368	65.6447	65.3944	65.5468	65.2589
hsa-miR-1301-3p	57.0062	57.0677	57.0008	56.9096	56.7131	56.8364	56.9321	56.6803	57.2213	57.2291	75.6941	76.0038	75.8858	75.4759	75.5307	76.1056	76.1219	76.0868	75.9565	76.102
hsa-miR-1304-3p	16.0281	16.1716	16.212	16.1207	16.301	16.3767	16.0814	16.8924	16.0717	16.0774	20.9647	20.6849	20.953	21.5914	21.5287	20.5493	20.6963	20.5936	20.8996	20.6154
hsa-miR-1306-3p	13.2082	13.1991	13.4678	13.1894	13.6645	13.2113	13.2875	13.4246	13.3422	13.338	12.1332	12.1743	12.1275	13.3499	13.2064	11.7628	12.6437	11.7916	12.8837	12.0165
hsa-miR-1307-3p	51.9921	52.0977	52.0953	51.9566	51.825	51.8788	51.9594	51.8215	52.194	52.2166	71.6051	71.7366	71.7491	71.5782	71.6722	71.7956	71.5218	71.8227	71.5131	71.8489
hsa-miR-130a-3p	93.9489	93.7073	93.9275	94.0542	94.4363	93.9458	94.0333	93.9457	93.8343	93.8358	92.1729	91.9637	91.961	92.6759	92.5891	91.7962	92.2088	91.8031	92.2487	91.9649
hsa-miR-130b-3p	79.0958	78.8219	78.9528	79.1156	79.2111	79.3726	79.1548	79.5635	78.6985	78.6457	99.9378	99.7295	99.5904	100.221	100.03	99.5377	99.7878	99.5618	100.028	99.4854
hsa-miR-130b-5p	58.2065	57.5321	57.9418	58.3614	58.8334	58.3677	58.3289	57.8666	57.7386	57.7183	46.6158	46.2672	46.1878	47.0791	46.8926	46.2644	46.6465	46.2713	46.6857	46.4699
hsa-miR-132-3p	2011.65	2010.06	2010.55	2012.84	2014.98	2008.54	2011.85	2009.33	2012.37	2012.68	2409.98	2408.06	2408.78	2407.42	2408.19	2407.48	2409.73	2407.07	2406.5	2407.97
hsa-miR-132-5p	465.416	464.83	464.758	465.415	465.254	465.142	465.328	465.861	464.776	464.654	493.73	493.626	493.4	492.542	492.523	493.616	494.661	493.465	493.955	493.206
hsa-miR-1323	218.05	217.871	218.192	218.111	218.461	218.27	218.173	217.991	217.977	218.007	239.888	239.627	239.61	240.893	240.771	239.454	239.162	239.559	239.653	239.773
hsa-miR-133a-3p	23.0508	23.6526	23.5691	22.8285	22.6141	22.871	22.9602	22.7817	23.7923	23.8535	21.0668	21.5251	21.5565	21.6206	21.7344	21.4573	21.2993	21.5132	21.4943	21.6333
hsa-miR-134-5p	32.1799	32.1689	32.0975	32.1656	32.1012	32.0611	32.1735	32.0913	32.1903	32.2065	31.1941	31.197	31.1758	30.8851	30.9276	31.1814	30.907	31.1832	30.9007	31.0673
hsa-miR-135a-2-3p	32.4524	32.5739	32.5264	32.404	32.3666	32.4285	32.4368	32.5081	32.5495	32.5538	29.4347	29.5249	29.5233	29.4947	29.5125	29.4847	29.471	29.4893	29.5091	29.4691
hsa-miR-135a-5p	408.185	408.128	407.778	408.146	407.484	407.585	408.058	407.331	408.384	408.49	241.745	241.684	241.742	240.483	240.675	241.893	240.835	241.902	240.674	241.661
hsa-miR-135b-5p	26.3179	26.5643	26.5788	26.2745	26.3597	26.2456	26.2838	26.3907	26.6673	26.6876	20.091	20.1955	20.2774	20.4618	20.4864	20.1965	20.5971	20.19	20.5441	20.2928
hsa-miR-138-1-3p	11.8924	11.8084	11.8355	11.9128	11.6904	12.1152	11.8675	11.6628	11.8369	11.8708	11.7617	11.5396	11.6607	11.4898	11.5067	11.9686	11.1357	12.0143	11.1749	12.0069
hsa-miR-139-3p	20.1026	20.3562	20.3123	20.0244	19.9386	20.1844	20.0923	20.1213	20.317	20.3414	28.7735	28.9673	29.0245	29.2606	29.2559	28.9727	28.6924	29.0362	29.0171	29.0063
hsa-miR-139-5p	91.9801	91.7928	91.7221	91.9233	91.7226	91.8788	91.9506	91.7463	91.7536	91.7347	76.4191	76.4152	76.3332	75.9226	75.9133	76.4296	76.2984	76.4196	76.2663	76.2859
hsa-miR-140-3p	1843.78	1838.42	1837.66	1844.9	1843.41	1847.56	1844.33	1849.65	1834.69	1833.91	2112.74	2107.5	2106.49	2100.46	2099.12	2108.61	2102.25	2108.38	2102.35	2103.75
hsa-miR-140-5p	28.823	28.8373	28.9358	28.8658	28.8621	29.1613	28.8723	29.13	28.8305	28.8528	28.9956	28.8064	28.8943	29.2934	29.2342	28.7743	28.2555	28.8565	28.5711	28.8813
hsa-miR-141-3p	603.691	603.776	603.9	604.468	604.369	606.187	603.889	606.658	603.171	603.315	391.837	390.31	391.393	391.497	391.424	391.186	389.106	391.358	389.468	391.268
hsa-miR-141-5p	14.3165	14.6768	14.5686	14.1271	14.0382	14.0773	14.2376	14.1426	14.8021	14.8172	19.2182	19.8967	19.7477	19.6958	19.7945	19.6589	20.0486	19.6518	20.067	19.7631
hsa-miR-142-3p	113.172	113.107	112.828	113.187	113.315	112.944	113.153	113.545	112.882	112.821	283.564	283.733	283.559	281.904	281.888	283.33	285.26	282.995	284.255	282.403
hsa-miR-145-5p	53.05	52.6684	52.8177	53.0675	53.5568	52.7589	53.1182	52.5606	52.8854	52.8865	132.287	132.138	131.673	133.274	132.99	131.654	133.203	131.554	133.081	131.879
hsa-miR-1468-5p	29.1496	28.9934	28.8893	28.8426	28.7535	28.4425	28.9841	28.6376	29.0791	29.0089	21.1216	21.4265	21.2777	20.9852	20.9765	21.2553	22.5063	21.1676	22.1549	21.1945
hsa-miR-146a-5p	1085.69	1086.65	1084.41	1084.93	1082.89	1083.72	1085.08	1084.85	1085.76	1085.7	1044.45	1045.86	1045.66	1038.55	1039.18	1045.84	1045.29	1045.47	1043.91	1043.74
hsa-miR-146b-3p	192.349	192.421	192.329	192.316	192.115	192.395	192.309	192.487	192.387	192.394	203.408	203.41	203.456	203.088	203.131	203.516	203.147	203.528	203.139	203.424
hsa-miR-146b-5p	437.693	437.37	437.22	438.076	438.361	437.397	437.774	437.273	437.564	437.711	726.34	724.709	725.664	723.863	724.149	725.104	722.869	725.101	722.276	724.929
hsa-miR-147b-3p	10.729	10.909	10.7207	10.6037	10.3179	10.6349	10.6536	10.6466	10.8329	10.82	11.9922	12.3244	12.2187	11.5577	11.6246	12.3735	12.2169	12.3497	12.1577	12.1902
hsa-miR-148a-3p	3070.58	3065.9	3067.31	3073.65	3074.95	3076.89	3071.96	3080.63	3064.04	3063.93	2401.99	2395.39	2397.05	2398.33	2397.51	2396.04	2389.23	2396.51	2390.52	2395.11
hsa-miR-148a-5p	64.9912	64.9486	65.0787	64.9737	64.9326	65.2589	65.0016	65.0073	65.04	65.0516	52.8719	52.827	52.8219	53.1969	53.136	52.9061	52.6954	52.9534	52.8686	53.0312
hsa-miR-148b-3p	3206.84	3201.31	3201.3	3206.36	3202.92	3209.71	3206.93	3210.52	3198.8	3197.78	3005.82	3004.35	3001.44	2998.16	2996.64	3003.4	3000.34	3003.5	3001.76	3000.25
hsa-miR-148b-5p	21.2309	21.5642	21.6202	21.2196	21.407	21.3534	21.2694	21.4549	21.6128	21.6615	16.8168	16.8661	16.9632	17.4696	17.466	16.7466	16.6895	16.7945	16.9129	16.903
hsa-miR-150-5p	1388.19	1385.97	1387.14	1387.29	1388.83	1385.48	1388.51	1382.36	1386.56	1386.36	2221.24	2223.96	2219.44	2225.57	2224.8	2220.58	2224.75	2220.49	2226.59	2221.26
hsa-miR-151a-3p	539.347	540.506	540.281	538.962	538.783	538.088	539.242	537.536	541.068	541.298	478.221	479.168	479.113	478.771	479.229	478.715	477.441	478.84	477.852	479.072
hsa-miR-151a-5p	587.292	587.537	588.599	587.121	588.602	587.02	587.483	586.323	588.361	588.403	474.58	475.14	474.876	478.702	478.433	474.333	476.719	474.427	477.337	475.548
hsa-miR-151b	366.364	366.507	367.098	366.26	367.145	366.213	366.474	365.936	366.925	366.938	291.028	291.341	291.197	293.366	293.207	290.854	292.31	290.898	292.64	291.521
hsa-miR-152-3p	306.419	306.875	306.317	306.209	305.673	306.018	306.267	306.032	306.687	306.719	360.394	360.827	360.931	358.94	359.143	360.87	360.285	360.819	360.091	360.413
hsa-miR-153-3p	22.5716	22.6512	22.5902	22.7041	23.594	22.3416	22.5615	23.4005	22.6652	22.612	12.2108	12.1997	12.3174	12.5579	12.5274	12.1337	13.4683	12.0206	13.004	12.1912
hsa-miR-155-5p	837.759	836.925	836.431	838.373	839.606	833.803	837.803	833.537	838.55	838.954	1557.69	1556.23	1557.03	1549.94	1551.76	1555.24	1553.97	1554.68	1549.98	1554.67
hsa-miR-15a-5p	571.709	571.952	571.744	571.632	571.617	571.828	571.71	572.662	571.606	571.592	573.145	573.11	573.225	573.073	573.094	572.811	572.627	572.833	572.853	572.592
hsa-miR-15b-3p	63.742	63.4944	63.6357	63.8979	64.1005	64.1378	63.8276	64.2774	63.416	63.4086	63.3918	62.9274	63.0777	63.542	63.4172	62.9403	62.8569	62.9727	62.9826	62.982
hsa-miR-15b-5p	31552.5	31525	31537.3	31555.6	31561	31581.4	31555.6	31595.5	31517.2	31512	30317.7	30299.5	30294.7	30333.1	30318.7	30295.6	30326.9	30296	30333	30295
hsa-miR-16-2-3p	67.4933	67.8472	67.8206	67.4158	67.3531	67.4586	67.4562	67.4485	67.9193	67.9486	55.9955	56.2068	56.245	56.3506	56.4002	56.1884	56.1997	56.2096	56.2699	56.3044
hsa-miR-16-5p	17391.1	17394.9	17388.5	17399.4	17419.8	17376	17393.9	17405.4	17395.5	17398.1	23604.1	23585.1	23603.3	23586.4	23593.6	23571.3	23581.4	23568.2	23566.2	23565.1
hsa-miR-17-3p	30.1289	30.0646	30.1249	30.1297	30.1924	30.1904	30.1472	30.1548	30.0718	30.07	34.4388	34.38	34.3653	34.6385	34.5928	34.3662	34.3914	34.3806	34.4751	34.4091
hsa-miR-17-5p	51.6606	51.4938	51.7049	51.6923	51.8808	51.857	51.7177	51.8581	51.5431	51.5263	66.4465	66.2881	66.2384	67.2211	67.0619	66.1475	66.5601	66.1893	66.7878	66.3358
hsa-miR-181a-2-3p	35.5891	35.7184	35.581	35.5207	35.3353	35.5498	35.547	35.6665	35.6639	35.6552	42.3884	42.5988	42.5325	42.0662	42.1089	42.5575	42.4264	42.5466	42.4078	42.412
hsa-miR-181a-5p	164.087	164.117	163.554	163.746	163.007	163.638	163.846	163.475	163.796	163.713	280.995	281.936	281.502	278.091	278.245	282.423	282.673	282.162	281.745	281.44
hsa-miR-181b-5p	45.9387	45.5564	45.5914	45.9137	45.9836	45.6665	45.9225	45.5301	45.6892	45.6526	67.7471	67.7993	67.4732	67.2541	67.175	67.7392	68.5184	67.6376	68.1209	67.6066
hsa-miR-181c-3p	17.0393	17.3451	17.4461	17.0862	17.3014	17.2073	17.0578	17.4608	17.4393	17.4812	15.7981	15.752	15.9759	16.5829	16.5904	15.7304	15.9822	15.7645	16.068	15.965
hsa-miR-181c-5p	27.0861	26.8384	26.8833	26.9469	26.8731	26.8394	27.0585	26.6288	26.9421	26.942	19.5832	19.6191	19.4957	19.4534	19.4437	19.5853	19.5004	19.5951	19.558	19.5502
hsa-miR-181d-5p	10.1826	10.4903	10.3317	10.1462	9.92058	10.3197	10.1279	10.5238	10.4712	10.5045	11.8582	11.9151	12.1085	11.6239	11.7207	12.1056	11.6656	12.1314	11.6903	11.9995
hsa-miR-182-3p	11.5221	11.4682	11.4682	11.5401	11.7342	11.3802	11.5406	11.5244	11.4745	11.4691	9.10145	9.09021	9.08244	9.14578	9.14022	9.00404	9.29339	8.9787	9.22131	8.98944
hsa-miR-182-5p	760.603	760.34	759.687	760.485	759.526	760.385	760.55	760.388	759.793	759.782	645.488	645.392	645.187	642.835	643.009	645.376	643.022	645.399	643.186	644.543
hsa-miR-183-3p	23.1403	23.4376	23.3563	23.0515	22.9626	23.0645	23.0958	23.1119	23.4533	23.4826	21.0513	21.2174	21.2785	21.2	21.2684	21.2025	21.0797	21.2204	21.1338	21.2557
hsa-miR-183-5p	870.477	870.433	868.833	870.124	867.762	869.79	870.149	870.613	869.364	869.282	727.295	727.587	727.206	721.702	722.196	727.77	724.153	727.693	723.83	725.962
hsa-miR-184	128.456	129.5	129.585	128.498	128.855	128.165	128.448	127.748	130.075	130.321	150.371	150.532	151.29	152.199	152.539	150.658	150.012	150.808	150.254	151.579
hsa-miR-1843	53.4149	53.3844	53.3664	53.4173	53.4765	53.3952	53.4084	53.5453	53.3278	53.3066	47.9239	47.9154	47.9233	47.9235	47.9072	47.9022	48.2254	47.8736	48.1318	47.869
hsa-miR-185-5p	94.2426	94.4529	94.5196	94.167	94.2359	94.1331	94.2133	93.8364	94.6123	94.6504	109.022	109.231	109.29	109.725	109.757	109.323	109.565	109.342	109.607	109.598
hsa-miR-186-5p	860.301	859.044	858.238	860.04	859.075	859.465	860.16	859.89	858.196	857.899	737.773	738.106	737.116	734.028	734.022	737.959	737.879	737.69	737.167	736.462
hsa-miR-187-3p	654.084	653.276	652.173	653.428	651.379	652.125	653.719	651.195	653.166	653.069	509.324	510.23	509.162	504.83	505.171	510.119	508.097	509.992	507.623	508.809
hsa-miR-187-5p	13.8867	14.2244	14.0907	13.8432	13.564	14.2104	13.8557	14.425	14.0552	14.0684	20.0285	20.1154	20.2821	19.9116	19.9856	20.272	19.2372	20.3524	19.5387	20.1777
hsa-miR-18a-3p	22.4793	22.4179	22.3734	22.393	22.2411	22.3263	22.4261	22.0991	22.4668	22.4553	25.7913	25.9735	25.8408	25.4949	25.5078	26.0991	26.1971	26.0668	26.0615	26.0243
hsa-miR-190a-5p	28.4067	27.8943	27.9724	28.4323	28.1761	28.5969	28.3972	27.9107	27.9345	27.9422	20.8382	20.5559	20.5373	20.2865	20.2501	20.9434	20.2883	20.9605	20.2739	20.8384
hsa-miR-190b-5p	339.833	340.034	340.032	339.79	339.546	339.668	339.772	339.478	340.301	340.381	274.166	274.206	274.297	274.059	274.194	274.34	273.644	274.394	273.676	274.459
hsa-miR-191-3p	49.5578	49.426	49.4442	49.5729	49.5407	49.5625	49.5694	49.5985	49.4019	49.3948	59.4073	59.2832	59.2597	59.1481	59.1414	59.2636	59.0849	59.2728	59.1135	59.1881
hsa-miR-191-5p	28801.3	28693.5	28679.5	28811	28781.4	28827.9	28809.3	28864.2	28636.1	28618.9	29624.6	29574.3	29525.5	29413.5	29393.6	29560.6	29501.1	29553.2	29495.6	29474.7
hsa-miR-192-3p	14.5253	14.6018	14.854	14.6752	15.1855	14.6894	14.6351	14.7922	14.7732	14.8326	13.7259	13.4639	13.6796	14.74	14.6835	13.2974	13.4493	13.3553	13.6534	13.6277
hsa-miR-192-5p	177.703	177.612	177.818	177.762	178.078	177.705	177.782	177.623	177.793	177.827	159.93	159.8	159.826	160.512	160.449	159.596	159.709	159.642	159.895	159.803
hsa-miR-193a-5p	252.103	252.467	252.452	252.178	251.903	252.646	252.075	252.412	252.432	252.521	273.579	273.233	273.724	273.633	273.749	273.886	272.343	274.004	272.57	274.081
hsa-miR-193b-5p	109.979	110.114	110.177	109.91	109.817	109.896	109.958	109.578	110.265	110.306	121.236	121.385	121.375	121.535	121.596	121.433	121.035	121.49	121.198	121.618
hsa-miR-194-3p	9.82306	10.4904	10.5403	9.78491	9.92138	9.92735	9.8412	10.1704	10.611	10.6907	13.4809	13.8159	14.0934	15.359	15.4775	13.4682	13.3395	13.6061	13.8865	13.9808
hsa-miR-194-5p	368.186	368.946	368.558	367.897	367.611	367.207	368.025	367.088	369.249	369.357	269.011	269.582	269.605	268.776	268.991	269.382	269.453	269.367	269.344	269.361
hsa-miR-195-3p	20.2567	20.4108	20.3318	20.1601	19.866	20.3164	20.1918	20.011	20.4268	20.4445	16.2764	16.3946	16.4006	16.1734	16.2017	16.5843	16.2774	16.6022	16.3148	16.5722
hsa-miR-195-5p	104.611	104.736	104.969	104.566	104.83	104.722	104.629	104.679	104.889	104.885	100.214	100.363	100.354	101.424	101.321	100.236	101.062	100.259	101.195	100.574
hsa-miR-196a-5p	47.7605	47.6297	47.4612	47.5625	47.4716	47.4859	47.6719	47.798	47.4029	47.2989	44.9044	45.2202	44.9772	44.6055	44.5461	45.084	46.224	44.9713	45.9388	44.8139
hsa-miR-196b-5p	192.668	194.188	193.843	192.453	192.088	192.068	192.478	191.869	194.624	194.863	190.657	191.369	191.91	191.176	191.686	191.574	190.496	191.673	190.551	191.999
hsa-miR-1973	16.3942	16.7949	16.7209	16.3011	16.2287	16.4339	16.3741	16.4415	16.7867	16.8255	18.3193	18.5888	18.6413	18.7959	18.8455	18.5846	18.3195	18.6307	18.5455	18.6209
hsa-miR-199a-3p	94.9436	95.0167	94.8721	94.9713	95.0043	94.8441	94.9215	95.0123	94.9463	94.9762	118.273	118.04	118.334	117.806	117.875	118.114	118.003	118.088	117.818	118.017
hsa-miR-199a-5p	11.1062	11.3743	11.2752	11.0983	11.0585	11.1889	11.081	11.477	11.2728	11.2849	9.97643	9.99235	10.1375	10.0357	10.0806	10.0312	10.0159	10.0327	10.0047	10.0176
hsa-miR-199b-3p	94.9436	95.0167	94.8721	94.9713	95.0043	94.8441	94.9215	95.0123	94.9463	94.9762	118.273	118.04	118.334	117.806	117.875	118.114	118.003	118.088	117.818	118.017
hsa-miR-199b-5p	21.5009	21.0876	21.2985	21.6489	21.9908	21.4584	21.579	21.3937	21.2358	21.2397	28.1749	27.6738	27.7229	28.3012	28.1995	27.6344	28.0679	27.6223	27.9518	27.7414
hsa-miR-19a-3p	43.0913	43.5364	43.4138	42.8687	42.3484	42.9349	42.9304	42.365	43.8643	43.9497	25.6048	25.8635	25.8725	25.5885	25.6859	26.0306	25.4609	26.0689	25.4652	26.1557
hsa-miR-19b-3p	233.763	233.58	233.762	233.835	233.89	234.779	233.834	235.184	233.139	233.031	156.786	156.55	156.586	157.243	157.051	156.601	156.807	156.625	157.015	156.613
hsa-miR-200a-3p	1439.03	1441.9	1443.28	1440.02	1442.64	1439.32	1439.35	1439.39	1444.47	1445.44	1102.42	1101.09	1103.65	1108.16	1108.73	1101.34	1099.88	1101.85	1100.67	1104.14
hsa-miR-200a-5p	80.2527	80.4314	80.5849	80.2689	80.3373	80.4166	80.2736	80.1121	80.627	80.6862	60.317	60.3035	60.3902	60.8308	60.8338	60.3502	60.0718	60.4088	60.2453	60.5921
hsa-miR-200b-3p	5678.04	5679.53	5685.32	5683.43	5693.08	5682.03	5680.59	5680.06	5685.6	5688.1	4783.66	4774.08	4781.58	4797.26	4797.95	4774.9	4764.58	4776.72	4768.29	4782.62
hsa-miR-200b-5p	339.65	339.799	339.539	339.428	338.917	339.109	339.53	338.854	339.838	339.848	350.487	351.005	350.733	349.544	349.747	351.005	350.318	350.99	350.231	350.766
hsa-miR-200c-3p	21604.7	21643.8	21632.4	21602.6	21597.3	21569	21601.2	21551.9	21664.4	21674.6	19867.3	19880.1	19895.7	19859.1	19878.7	19883.5	19822.6	19886.7	19822.4	19894.2
hsa-miR-200c-5p	26.5245	26.5539	26.6034	26.4979	26.6242	26.4311	26.5294	26.5074	26.6537	26.6621	23.0815	23.1392	23.1265	23.3569	23.3414	23.0499	23.3818	23.0469	23.3853	23.0877
hsa-miR-202-3p	252.98	252.413	251.61	252.606	251.408	252.432	252.767	253.069	251.645	251.404	288.107	288.811	287.838	284.112	284.162	288.562	288.405	288.32	287.797	286.935
hsa-miR-202-5p	23.8172	23.9467	23.8375	23.8241	23.5733	23.9379	23.7647	23.7394	23.9546	23.9961	20.3667	20.2796	20.4357	20.0367	20.1025	20.5748	19.9795	20.5954	19.948	20.5669
hsa-miR-204-3p	60.5852	60.5102	60.2149	60.6218	60.3731	60.2462	60.5261	60.1149	60.5331	60.5996	61.6181	61.3147	61.581	60.1761	60.3135	61.5178	60.7983	61.4944	60.5301	61.2233
hsa-miR-204-5p	810.676	811.767	812.402	810.552	811.393	808.358	810.704	803.601	814.479	815.228	659.822	660.252	660.812	662.057	662.48	660.292	658.493	660.602	659.068	662.123
hsa-miR-205-5p	10796.6	10829.3	10824.7	10779.3	10771.8	10799.1	10788.8	10806.2	10822.6	10819.6	10743	10782.3	10779.6	10805.1	10802	10782.6	10863.1	10780.1	10861.7	10791.5
hsa-miR-20a-3p	11.9863	12.2912	12.1838	11.8393	11.5943	11.7895	11.9044	11.6659	12.3807	12.4108	10.3968	10.6799	10.6704	10.3688	10.4494	10.7051	10.593	10.717	10.6015	10.7169
hsa-miR-20a-5p	184.19	184.09	184.011	184.235	184.354	184.056	184.171	184.189	184.057	184.039	215.934	215.839	215.912	215.592	215.589	215.95	216.59	215.856	216.198	215.826
hsa-miR-20b-5p	222.255	223.329	222.849	221.897	221.372	221.403	222.033	221.387	223.539	223.655	200.048	200.934	200.967	199.814	200.205	200.924	200.41	200.923	200.298	200.911
hsa-miR-21-3p	19.6977	19.7299	19.6108	19.6126	19.4522	19.6331	19.6515	19.4869	19.6901	19.6744	26.6158	26.8751	26.7313	26.2608	26.2562	26.9328	26.919	26.898	26.8422	26.8035
hsa-miR-21-5p	1427.02	1425.65	1423.36	1426.8	1423.64	1426.66	1426.43	1429.43	1423.74	1423.32	2021.67	2020.95	2020.37	2006.39	2006.88	2022.14	2018.88	2021.44	2015.82	2016.97
hsa-miR-210-3p	202.586	203.295	203.085	202.368	201.989	202.491	202.428	202.355	203.356	203.417	184.988	185.415	185.592	185.232	185.386	185.691	185.522	185.709	185.495	185.811
hsa-miR-2110	209.691	209.229	208.812	209.744	209.02	209.849	209.65	209.999	208.775	208.717	218.362	217.978	217.866	215.692	215.763	218.283	216.526	218.251	216.369	217.453
hsa-miR-2114-5p	11.0817	11.4638	11.4765	11.0355	11.1482	10.8952	11.0606	10.9516	11.7932	11.8703	10.0316	10.2518	10.3284	10.5988	10.6818	10.1135	10.235	10.1437	10.2892	10.3246
hsa-miR-212-3p	22.5317	22.4442	22.4873	22.5321	22.5444	22.619	22.5403	22.5949	22.4352	22.4335	32.2657	32.1312	32.1403	32.3184	32.2735	32.2207	32.0828	32.2387	32.1627	32.223
hsa-miR-212-5p	44.2992	43.9361	43.9889	44.248	44.3157	44.1836	44.2837	44.1255	43.9492	43.9422	55.4894	55.1829	55.1745	55.1955	55.1553	55.2158	55.1115	55.2089	55.0317	55.2091
hsa-miR-216b-5p	10.2191	10.5218	10.3964	10.2002	10.0503	10.4491	10.1696	10.8159	10.3503	10.3436	9.4304	9.45779	9.62189	9.44379	9.48141	9.60359	9.59851	9.59993	9.55984	9.55871
hsa-miR-218-5p	58.2802	58.2889	58.2932	58.2883	58.1273	58.5127	58.2751	58.4962	58.2428	58.2591	47.3731	47.2339	47.3291	47.2471	47.2442	47.3456	46.9167	47.385	47.0245	47.3291
hsa-miR-219a-2-3p	12.3403	12.1925	12.1703	12.3973	12.3306	12.64	12.3598	12.9381	12.0075	11.9716	13.0246	12.7793	12.826	12.7137	12.6442	12.8064	12.6923	12.8083	12.7229	12.6499
hsa-miR-22-3p	1312.49	1313.14	1313.46	1312.28	1312.25	1313.6	1312.4	1313.85	1312.9	1312.8	977.029	977.303	977.462	978.96	978.764	977.586	978.909	977.616	979.109	978.027
hsa-miR-22-5p	73.3054	73.5144	73.4298	73.2773	73.1072	73.2897	73.2744	73.256	73.5413	73.5746	60.2705	60.3371	60.3922	60.1561	60.2226	60.4048	60.0464	60.4261	60.0836	60.3923
hsa-miR-221-3p	2259.44	2262.55	2258.93	2259.61	2254.73	2262.18	2258.47	2267.33	2259.83	2260.04	2546.94	2544.6	2548.74	2534.65	2536.2	2548.51	2538.25	2548.56	2536.71	2545
hsa-miR-221-5p	20.8802	20.8002	20.9297	20.9935	21.2497	21.0534	20.9456	21.1717	20.8355	20.8527	28.3588	27.9717	28.1664	28.8975	28.8175	27.9143	28.0292	27.9501	28.1383	28.0774
hsa-miR-222-3p	409.743	410.021	409.47	409.692	409.048	409.666	409.606	409.825	409.729	409.766	405.508	405.427	405.706	403.702	403.918	405.853	404.618	405.821	404.355	405.354
hsa-miR-224-5p	148.567	148.601	149.104	148.534	148.398	149.168	148.555	148.12	148.983	149.047	203.473	203.304	203.504	205.492	205.341	204.09	203.303	204.317	203.903	205.063
hsa-miR-2276-3p	11.9934	12.2308	12.1441	11.9942	11.9315	11.9475	11.9682	11.875	12.2703	12.3186	10.425	10.4395	10.5775	10.3979	10.4553	10.5599	10.3506	10.5693	10.3247	10.5665
hsa-miR-23a-3p	4012.53	4012.54	4010.49	4014.62	4014.79	4014.23	4012.6	4020.47	4010.67	4010.9	5669.31	5661.99	5667.46	5656.72	5658.08	5665.7	5658.75	5665.18	5654.58	5662.08
hsa-miR-23a-5p	10.8221	10.898	10.9179	10.7857	10.7774	10.7601	10.813	10.7258	10.9647	10.9773	13.0409	13.1493	13.1347	13.2564	13.279	13.0878	13.1183	13.1061	13.1812	13.1654
hsa-miR-23b-3p	2945.47	2949.17	2949.99	2945.8	2947.73	2941.49	2945.42	2937.11	2953.85	2955.3	2738.92	2739.45	2741.81	2744	2745.76	2740.03	2735.83	2740.6	2736	2743.89
hsa-miR-23b-5p	76.5886	76.4365	76.5195	76.4948	76.4882	76.3705	76.5955	75.9122	76.5747	76.5861	69.516	69.6396	69.4534	69.6042	69.5857	69.5323	69.3554	69.5574	69.4923	69.6036
hsa-miR-23c	11.7492	11.5948	11.5583	11.6451	11.6712	11.6268	11.7221	11.6152	11.5332	11.5179	12.4318	12.408	12.357	12.3766	12.3322	12.4008	12.6033	12.3817	12.593	12.326
hsa-miR-24-3p	1087.04	1086.91	1086.89	1087.46	1088.05	1086.79	1087.1	1086.86	1087.26	1087.41	1475.85	1474.65	1475.56	1475.16	1475.42	1475.41	1474.67	1475.34	1473.84	1475.58
hsa-miR-25-3p	13190.2	13172.2	13173	13198.8	13198.3	13211	13195.1	13225.6	13161.5	13160.9	11820.1	11794.2	11798	11792.2	11789	11792.8	11750.2	11795.3	11760.2	11783.5
hsa-miR-25-5p	57.3866	57.2078	57.3026	57.3784	57.3537	57.4244	57.4021	57.3574	57.236	57.2179	94.1754	94.1117	93.946	94.2192	94.1344	94.0613	94.0865	94.0867	94.2136	94.0555
hsa-miR-26a-5p	6114.26	6113.85	6103.81	6111.62	6095.04	6109.76	6110.88	6114.23	6108.17	6107.23	6268.13	6271.45	6269.42	6224.33	6228.01	6277.33	6260.3	6275.75	6252.22	6264.05
hsa-miR-26b-3p	39.6799	39.7754	39.7731	39.6376	39.5767	39.7252	39.6636	39.6905	39.8015	39.8047	36.6492	36.7375	36.7312	36.8005	36.7922	36.7258	36.7631	36.7391	36.8215	36.7645
hsa-miR-26b-5p	2717.06	2721.14	2717.79	2716.25	2712.44	2710.26	2716.11	2708.52	2723.32	2724.55	2539.69	2541.95	2542.95	2529.54	2532.85	2542.22	2529.59	2542.48	2528.6	2541.06
hsa-miR-27a-3p	458.881	459.069	458.001	458.652	457.159	459.415	458.645	459.562	457.975	457.889	630.943	630.89	631.05	626.15	626.278	631.99	628.957	631.893	628.742	630.265
hsa-miR-27b-3p	988.753	987.137	986.569	988.632	987.063	988.876	988.607	987.599	986.716	986.594	852.696	852.11	851.668	848.459	848.291	852.733	850.445	852.692	850.23	851.596
hsa-miR-27b-5p	12.376	12.3876	12.4941	12.4758	12.7972	12.4403	12.4427	12.4458	12.4678	12.5083	10.4441	10.2759	10.3947	10.8167	10.7976	10.2527	10.2444	10.2709	10.3083	10.3732
hsa-miR-28-3p	1779.74	1779.96	1779.84	1779.5	1778.22	1779.58	1779.83	1777.02	1780.05	1780.34	1741.59	1741.71	1741.31	1739.92	1740.44	1742.05	1734.62	1742.52	1736.39	1742.03
hsa-miR-28-5p	72.8121	72.594	72.7413	72.7898	72.9746	72.951	72.8691	72.96	72.5559	72.5282	84.0456	83.9395	83.8129	84.5876	84.425	83.716	83.9868	83.7474	84.2551	83.7882
hsa-miR-296-3p	11.5747	11.6159	11.6551	11.5683	11.5001	11.6197	11.5799	11.4849	11.6703	11.6909	13.5862	13.6019	13.5936	13.7214	13.7219	13.7293	13.4207	13.765	13.5298	13.7166
hsa-miR-296-5p	254.804	254.448	254.797	255.038	255.508	255.422	254.944	255.078	254.487	254.502	370.352	369.413	369.75	371.546	371.211	369.726	369.862	369.799	370.15	370.155
hsa-miR-299-5p	73.6166	73.729	73.8303	73.6526	73.7906	73.8693	73.6448	73.8762	73.7429	73.7612	82.096	81.9796	82.1393	82.7681	82.7107	82.0338	82.1258	82.0742	82.2845	82.2304
hsa-miR-29a-3p	8790.25	8802.98	8790.68	8785.29	8765.1	8783.18	8786.12	8779.91	8800.42	8802.08	6976.19	6983.04	6984.54	6948.16	6954.12	6988.33	6956.14	6988.93	6955.83	6981.79
hsa-miR-29a-5p	14.8747	15.0558	15.0368	14.8891	15.0462	14.7899	14.8854	14.8898	15.094	15.1229	11.6389	11.6657	11.7409	11.8605	11.8863	11.6093	11.7123	11.6091	11.7147	11.6751
hsa-miR-29b-1-5p	15.521	15.512	15.5183	15.6375	15.8708	15.7297	15.5517	16.0529	15.4117	15.4246	25.0066	24.394	24.8749	25.2333	25.1906	24.5435	24.8253	24.5297	24.6894	24.5839
hsa-miR-29b-2-5p	99.7379	99.6914	99.5536	99.6555	99.4448	99.5962	99.6966	99.5405	99.5897	99.5603	83.9614	84.1044	83.9724	83.5197	83.5381	84.1104	84.0419	84.0822	83.9757	83.9332
hsa-miR-29b-3p	407.962	407.289	407.358	408.247	408.601	407.541	408.153	407.042	407.551	407.661	254.084	253.619	253.648	253.382	253.395	253.419	252.552	253.459	252.661	253.332
hsa-miR-29c-3p	1767.69	1769.33	1771.17	1769.06	1772.48	1770.46	1768.67	1770.07	1770.34	1771.1	876.368	874.849	876.268	880.584	880.467	874.602	872.787	875.056	874.377	876.203
hsa-miR-29c-5p	241.038	240.244	240.341	241.115	240.95	241.607	241.111	241.269	239.852	239.722	153.279	153.035	152.836	152.829	152.653	153.169	152.994	153.154	153.046	152.954
hsa-miR-3064-5p	11.3181	11.4266	11.2936	11.2892	11.2447	11.1915	11.2872	11.3413	11.3378	11.3378	10.7988	10.8401	10.9037	10.5661	10.6083	10.8166	10.9279	10.7905	10.8284	10.7275
hsa-miR-3065-3p	23.371	23.4637	23.3565	23.2777	23.205	23.0688	23.3472	22.9948	23.5388	23.5586	21.4955	21.7048	21.6073	21.327	21.376	21.528	21.4647	21.528	21.498	21.4674
hsa-miR-3065-5p	24.4493	24.2751	24.3806	24.4098	24.3758	24.2711	24.4609	23.7736	24.5467	24.5732	28.0854	28.2124	27.9756	28.1384	28.1091	28.1731	27.8717	28.2089	27.9852	28.2526
hsa-miR-3074-5p	18.2892	18.4928	18.4258	18.2137	18.6412	17.964	18.2526	18.8303	18.3884	18.3112	15.0865	15.3771	15.3505	15.6695	15.6303	15.0881	17.0412	14.9682	16.659	15.053
hsa-miR-30a-3p	1287.66	1287.18	1288.68	1288.36	1291.26	1287.91	1288.21	1288.45	1288.29	1288.44	1105.91	1104.88	1105.35	1110.59	1110.18	1103.87	1106.47	1104	1106.94	1105.37
hsa-miR-30a-5p	2668.19	2666.3	2664.77	2668.47	2666.72	2673.6	2668.28	2680.26	2661.69	2660.74	1592.01	1590.35	1590.55	1588.56	1587.59	1590.12	1590.89	1589.98	1591.16	1587.83
hsa-miR-30b-3p	19.4949	19.7257	19.6732	19.388	19.3865	19.332	19.4428	19.462	19.7751	19.7725	18.0149	18.2848	18.2623	18.3081	18.3337	18.2076	18.7418	18.1839	18.6715	18.2432
hsa-miR-30b-5p	796.904	799.047	799.558	796.531	797.761	797.198	796.931	797.738	799.352	799.472	389.145	389.768	389.996	392.259	392.211	389.346	390.849	389.423	391.32	390.142
hsa-miR-30c-1-3p	19.5571	19.5926	19.5715	19.4875	19.4138	19.3738	19.5106	19.3005	19.805	19.8289	23.4604	23.6282	23.59	23.3988	23.4332	23.5997	23.7607	23.5983	23.6816	23.6322
hsa-miR-30c-2-3p	62.6212	62.4016	62.3945	62.7296	62.83	62.5259	62.6423	62.7755	62.4098	62.4068	44.4389	44.2447	44.309	44.1197	44.1274	44.2575	44.3937	44.2321	44.2495	44.1575
hsa-miR-30c-5p	7560.02	7560.86	7563.52	7561.47	7563.95	7566.1	7561.48	7560.5	7561.48	7562.52	4433.72	4430.84	4432.68	4439.25	4438.67	4431.27	4424.01	4432.33	4428.15	4433.65
hsa-miR-30d-3p	14.7168	15.1055	14.9213	14.7166	14.9487	14.6961	14.6888	14.9416	14.9293	14.952	9.89494	9.8931	10.1071	10.0853	10.1028	9.94723	10.3514	9.90986	10.2272	9.96896
hsa-miR-30d-5p	9976.04	9970.59	9959.51	9972.04	9953.85	9972.86	9973.39	9973.31	9959.49	9957.18	9754.15	9759.58	9751.12	9706.09	9707.78	9763.62	9744.03	9761.71	9739.4	9745.88
hsa-miR-30e-3p	610.719	610.282	610.726	611.02	611.72	611.088	610.936	611.12	610.44	610.489	685.501	684.642	684.852	686.537	686.37	684.449	684.075	684.562	684.491	684.839
hsa-miR-30e-5p	366.204	366.195	366.166	366.064	365.649	367.192	366.156	367.824	365.578	365.418	276.624	276.639	276.572	276.808	276.616	276.717	277.035	276.726	277.24	276.549
hsa-miR-31-3p	13.5951	13.6165	13.7191	13.584	13.7692	13.5744	13.6121	13.5951	13.7007	13.6993	10.8497	10.8997	10.8832	11.2594	11.2229	10.8113	11.1704	10.8102	11.1914	10.9196
hsa-miR-31-5p	773.777	772.274	772.781	774.015	775.092	773.635	773.914	774.282	772.19	771.929	890.94	890.397	889.822	891.475	890.948	890.115	894.406	889.78	893.362	889.939
hsa-miR-3124-5p	11.7017	12.0009	12.236	11.7703	12.1679	11.7742	11.7701	11.7959	12.4041	12.5068	10.7319	10.703	10.8832	11.9326	11.9296	10.5329	10.6353	10.6117	10.8849	10.9149
hsa-miR-3127-5p	13.7591	13.8169	13.7911	13.7162	13.4689	13.7633	13.7201	13.3906	13.8997	13.9362	11.9435	11.9667	11.9864	11.7386	11.7904	12.1386	11.5455	12.1746	11.5994	12.1715
hsa-miR-3133	12.4609	12.3509	12.3757	12.42	12.3657	12.5349	12.4469	12.4338	12.3154	12.2905	10.7431	10.7554	10.6946	10.7407	10.6938	10.8303	10.9473	10.8209	10.9369	10.7953
hsa-miR-3138	9.97385	9.99097	10.0215	9.99655	10.0987	10.0093	9.98106	10.0489	10.0329	10.0378	13.1561	13.1161	13.1747	13.4631	13.4343	13.1249	13.3778	13.1196	13.3459	13.2187
hsa-miR-3157-5p	15.462	15.5982	15.8416	15.492	15.8789	15.5957	15.5253	15.8831	15.7289	15.7471	13.6077	13.5506	13.6761	14.6967	14.6014	13.2831	13.9757	13.3248	14.1775	13.5565
hsa-miR-3158-3p	12.8959	12.8511	12.8241	12.8824	12.8124	12.8939	12.9008	12.8786	12.8137	12.8133	15.2543	15.2366	15.1862	15.0304	15.029	15.2457	14.9658	15.2568	15.0322	15.1275
hsa-miR-3173-5p	28.5666	28.2058	28.2674	28.4998	28.4136	28.4432	28.5758	28.2506	28.2203	28.1876	37.6675	37.6594	37.3432	37.2188	37.132	37.515	37.4641	37.5185	37.5662	37.3468
hsa-miR-3196	16.2609	16.2535	16.2617	16.2981	15.9711	17.0879	16.2569	17.2568	15.9595	15.9276	19.8146	19.424	19.6252	19.6761	19.5524	19.8697	18.9652	19.9544	19.266	19.7625
hsa-miR-32-5p	32.3517	32.633	32.8741	32.4445	32.6582	32.684	32.4407	32.7509	32.8088	32.8768	20.2659	20.2	20.3112	20.9537	20.9341	20.1259	19.9522	20.198	20.212	20.3251
hsa-miR-3200-3p	37.6947	37.6865	37.7649	37.6759	37.6944	37.8398	37.697	37.7494	37.7267	37.7245	34.3982	34.3993	34.3945	34.7058	34.6518	34.4471	34.5509	34.4631	34.6228	34.5202
hsa-miR-3200-5p	10.0519	10.4186	10.5101	10.0705	10.2128	10.171	10.076	10.3105	10.5486	10.608	10.6256	10.6686	10.8575	11.5713	11.6123	10.5652	10.4917	10.6375	10.7293	10.8531
hsa-miR-320a-3p	3099.87	3104.51	3101.18	3099.62	3093.16	3103.42	3098.41	3108.23	3101.59	3101.56	3810.6	3810.85	3814.5	3799.65	3802.07	3818.09	3807.64	3817.96	3804.76	3814.86
hsa-miR-320b	696.899	699.394	698.238	696.147	694.028	696.529	696.173	698.111	699.242	699.279	899.194	901.639	902.22	897.863	898.907	902.784	902.319	902.692	901.222	902.38
hsa-miR-320c	301.122	301.936	301.121	300.661	299.179	300.474	300.706	300.62	301.883	301.898	375.11	376.37	376.253	372.388	372.98	377.097	375.663	377	374.921	376.369
hsa-miR-320d	133.97	134.226	133.9	133.773	133.24	133.572	133.798	133.594	134.281	134.284	164.649	165.21	165.089	163.534	163.76	165.426	165.148	165.359	164.745	165.135
hsa-miR-320e	10.2592	10.2512	10.4185	10.3259	10.4861	10.4902	10.3161	10.4771	10.3301	10.3549	11.1795	10.9798	11.0882	11.808	11.7361	10.9364	10.8297	11.0005	11.0592	11.1368
hsa-miR-323a-3p	140.859	140.737	140.975	140.952	141.212	141.165	140.926	141.177	140.8	140.806	120.713	120.476	120.569	121.326	121.235	120.481	120.594	120.521	120.731	120.684
hsa-miR-323b-3p	57.3314	57.0008	57.0073	57.33	57.3602	57.416	57.3365	57.4437	56.8491	56.8045	41.2965	41.1446	41.1127	41.0773	41.0213	41.1725	41.2181	41.1525	41.1677	41.0963
hsa-miR-324-3p	80.3289	80.111	80.0163	80.2815	80.0506	80.2271	80.3136	80.0301	80.0247	80.0036	85.9048	85.9204	85.7325	85.1005	85.1147	85.9703	85.4382	85.9592	85.4323	85.7155
hsa-miR-324-5p	239.153	239.413	239.469	239.035	239.138	238.743	239.157	238.357	239.648	239.735	187.615	187.813	187.786	188.028	188.133	187.643	187.208	187.7	187.42	187.861
hsa-miR-328-3p	71.7653	71.9085	71.7749	71.6281	71.7045	71.3306	71.7115	71.3161	71.9125	71.8995	79.258	79.6528	79.5504	79.3441	79.3647	79.4422	80.4195	79.3624	80.2136	79.3974
hsa-miR-330-3p	19.887	19.6416	19.7364	19.8982	19.9105	19.808	19.9077	19.6959	19.7177	19.7176	26.7122	26.5384	26.4549	26.522	26.4881	26.5045	26.3919	26.5244	26.4411	26.4811
hsa-miR-330-5p	15.9231	15.275	15.3519	15.8705	15.9054	15.805	15.9307	15.5689	15.2485	15.215	15.0341	14.7409	14.5901	14.5232	14.4298	14.8179	14.7032	14.7994	14.6608	14.659
hsa-miR-331-3p	94.1299	93.5724	93.5432	94.1001	93.9471	93.9609	94.1466	93.5617	93.4981	93.4418	85.9265	85.8912	85.5662	85.0966	85.0249	85.8677	85.6361	85.8328	85.5893	85.5922
hsa-miR-331-5p	10.1068	10.3229	10.2919	10.0558	10.0286	9.94935	10.0769	9.88314	10.4798	10.5179	9.91313	10.1024	10.1175	10.0955	10.1633	10.0726	10.0746	10.084	10.0788	10.1595
hsa-miR-335-3p	48.414	48.2985	48.3037	48.3406	48.4291	48.2611	48.3882	48.4423	48.3336	48.2886	40.1894	40.3215	40.2005	40.2821	40.2296	40.1968	40.9314	40.1493	40.8028	40.1538
hsa-miR-335-5p	68.2204	67.9227	67.8289	68.2313	67.633	69.1235	68.1891	69.1517	67.4429	67.3535	51.9634	51.6825	51.6882	51.2777	51.1684	52.0599	51.3059	52.086	51.4259	51.7962
hsa-miR-339-3p	114.672	114.639	114.565	114.611	114.509	114.67	114.652	114.703	114.536	114.515	122.685	122.745	122.669	122.457	122.444	122.737	122.67	122.727	122.691	122.612
hsa-miR-339-5p	716.15	715.563	714.766	715.159	713.398	714.469	715.801	712.742	715.164	714.951	777.696	779.839	777.829	773.928	774.115	779.643	778.56	779.447	778.391	778.244
hsa-miR-340-3p	20.5657	20.6899	20.9483	20.6484	20.9928	20.7329	20.6568	20.6247	20.9164	20.9822	18.7524	18.6395	18.7509	19.7456	19.704	18.5144	18.3944	18.5952	18.6898	18.8425
hsa-miR-340-5p	72.7249	71.626	71.7824	72.7696	72.7615	72.3833	72.8085	72.2968	71.6771	71.6161	43.4542	43.2071	42.9409	42.7433	42.6513	43.2154	43.1481	43.192	43.0959	42.8519
hsa-miR-342-3p	3080.17	3071.75	3071.77	3080.8	3079.95	3076.44	3080.34	3073.17	3071.78	3071.06	3574.75	3572.52	3567.97	3558.56	3558.22	3573.29	3571.88	3572.2	3567.62	3568.88
hsa-miR-342-5p	68.7261	68.6177	68.6165	68.6603	68.5604	68.4327	68.6826	68.2945	68.7694	68.7766	93.6562	93.7853	93.6618	93.2461	93.3105	93.8047	93.8773	93.7833	93.7087	93.7551
hsa-miR-345-5p	201.137	201.213	200.77	200.979	200.261	201.241	201.028	201.535	200.795	200.759	181.271	181.335	181.289	179.881	179.962	181.472	180.441	181.471	180.47	180.953
hsa-miR-34a-5p	598.132	598.583	598.39	597.982	597.353	597.763	597.952	597.116	598.898	599.027	697.196	697.494	697.705	696.422	696.832	698.256	696.36	698.323	696.197	698.39
hsa-miR-34b-3p	10441.4	10428.9	10429.5	10442.9	10442	10455.2	10443.7	10462.5	10418.4	10416	9715.02	9706	9702.43	9705.07	9699.7	9702.31	9696.72	9702.73	9703.44	9694.94
hsa-miR-34b-5p	819.799	820.676	819.761	819.926	818.209	821.372	819.494	821.804	819.763	819.817	568.881	568.318	569.176	566.78	566.983	569.715	567.528	569.739	567.258	569.18
hsa-miR-34c-3p	969.771	968.837	969.219	970.785	972.477	970.446	970.17	970.838	968.899	969.015	1167.51	1164.81	1166.11	1167.57	1167.31	1165.36	1165.57	1165.28	1164.97	1165.58
hsa-miR-34c-5p	5037.43	5033.06	5027.11	5039.44	5029.05	5050.77	5035.72	5064.36	5023.4	5021.62	4351.21	4342.41	4347.08	4325.3	4324.07	4351.36	4347.08	4350.23	4340.81	4342.21
hsa-miR-3605-3p	42.19	42.0022	42.024	42.0808	41.9116	42.0116	42.1739	41.5732	42.0948	42.1001	45.024	45.1513	44.9158	44.7523	44.7431	45.1879	44.7668	45.2102	44.8822	45.097
hsa-miR-3605-5p	9.9735	9.71749	9.7888	9.91637	10.0664	9.80355	9.99997	9.79602	9.75462	9.74355	11.7987	11.7483	11.5783	11.9056	11.8356	11.5049	11.6598	11.5103	11.774	11.4936
hsa-miR-3609	12.1418	12.247	12.178	12.0688	11.9547	12.3817	12.1407	11.861	12.1277	12.155	22.0853	22.076	22.145	22.34	22.2287	22.3667	20.8897	22.4785	21.4429	22.5369
hsa-miR-361-3p	703.744	701.169	701.717	703.246	703.5	702.922	703.993	701.489	700.813	700.484	769.782	770.141	767.768	769	768.299	768.621	769.078	768.586	770.073	767.893
hsa-miR-361-5p	597.654	598.956	597.972	597.17	596.123	596.636	597.298	597.162	598.709	598.757	742.598	744.182	744.161	740.504	741.234	744.386	743.498	744.247	742.88	743.631
hsa-miR-3613-3p	15.4168	15.8215	15.7187	15.2758	15.3082	15.1311	15.3413	15.3561	15.9019	15.9017	13.8779	14.3021	14.2808	14.3218	14.377	14.1651	15.0078	14.1221	14.8652	14.2334
hsa-miR-3613-5p	76.971	75.0006	75.5186	77.3439	78.2088	76.3107	77.1597	74.9958	75.4985	75.5382	61.254	60.0969	60.0669	60.3312	60.1858	60.324	60.1499	60.2753	59.7666	60.3996
hsa-miR-3617-3p	18.0402	18.0056	18.3182	18.0344	18.4235	18.1248	18.1145	18.0608	18.2691	18.2983	11.8759	11.869	11.8416	12.6219	12.5522	11.6726	11.8317	11.7154	12.0202	11.9091
hsa-miR-3617-5p	25.4571	26.0509	26.1317	25.3793	25.6229	25.476	25.4524	25.999	26.1656	26.2031	19.8725	20.1033	20.2318	20.9217	20.9425	19.8695	20.4646	19.901	20.6201	20.1009
hsa-miR-362-5p	24.7742	24.8574	24.7137	24.6788	24.5488	24.6929	24.7365	24.726	24.7373	24.7126	33.5746	33.8701	33.7226	33.2649	33.2725	33.8061	33.9272	33.7659	33.8933	33.6055
hsa-miR-363-3p	718.701	721.205	719.522	718.155	716.583	716.086	718.034	716.77	721.701	722.015	584.305	585.813	586.306	581.526	582.669	586.287	584.986	586.123	583.709	585.759
hsa-miR-363-5p	18.4463	18.4688	18.4645	18.3091	18.2054	18.4142	18.4036	18.3213	18.5011	18.5079	16.6204	16.7171	16.6698	16.733	16.7281	16.7103	16.5776	16.7346	16.6823	16.7387
hsa-miR-365a-3p	1057.31	1057.63	1058.06	1057.67	1058.17	1058.31	1057.57	1056.91	1057.61	1057.87	896.055	895.165	895.828	897.231	897.305	895.848	893.011	896.106	893.925	896.472
hsa-miR-365b-3p	1057.31	1057.63	1058.06	1057.67	1058.17	1058.31	1057.57	1056.91	1057.61	1057.87	896.055	895.165	895.828	897.231	897.305	895.848	893.011	896.106	893.925	896.472
hsa-miR-365b-5p	16.524	16.5694	16.4458	16.4683	16.1341	16.5446	16.4611	16.2808	16.5221	16.5341	17.2719	17.3123	17.3256	16.6751	16.7461	17.6441	16.9569	17.649	16.9049	17.5075
hsa-miR-3660	11.9787	12.0349	11.9833	11.9545	11.8871	11.977	11.9566	12.0843	11.9905	11.9843	10.3929	10.4247	10.4392	10.3083	10.3236	10.4418	10.4735	10.4344	10.4423	10.3967
hsa-miR-3663-3p	62.3289	62.0291	62.2364	62.3597	62.323	62.5102	62.3204	62.419	62.1464	62.13	112.504	112.058	112.101	112.787	112.652	112.32	112.384	112.37	112.332	112.608
hsa-miR-3663-5p	234.448	234.261	234.839	234.807	235.519	235.385	234.635	235.073	234.493	234.588	250.43	249.352	250.008	252.299	252.046	249.725	249.478	249.883	249.916	250.49
hsa-miR-3667-5p	10.4271	10.6462	10.6389	10.2966	10.3279	10.2973	10.3858	10.395	10.712	10.6983	10.6784	11.0584	10.9524	11.2697	11.2536	10.8936	11.6805	10.8744	11.6849	10.9721
hsa-miR-3679-5p	10.9519	10.9913	11.1599	11.0551	11.4271	10.9605	11.0157	11.0394	11.2416	11.2945	10.9633	10.8172	10.951	11.681	11.6579	10.6936	10.9489	10.7238	11.0156	10.9302
hsa-miR-369-5p	23.9395	23.9095	24.037	23.9432	24.0772	23.998	23.9703	24.0194	23.9873	23.9949	20.4029	20.3575	20.3715	20.7733	20.7269	20.2564	20.4104	20.2825	20.525	20.3647
hsa-miR-370-3p	16.5577	16.8502	16.8339	16.5549	16.5574	16.5518	16.553	16.6178	16.921	16.9686	15.696	15.7585	15.8789	15.958	16.0313	15.738	15.4987	15.7744	15.5925	15.8468
hsa-miR-371a-5p	14.0054	13.8144	13.852	13.9115	13.7746	14.0905	13.9746	13.9578	13.7575	13.7016	19.345	19.4959	19.234	19.3115	19.1671	19.5567	20.0652	19.529	20.0609	19.4588
hsa-miR-372-3p	19.196	19.1285	19.1402	19.1544	19.1711	19.1131	19.1825	19.1236	19.1491	19.1392	19.9861	20.023	19.9687	20.0246	20.0066	19.9968	20.205	19.9836	20.1621	19.9817
hsa-miR-373-3p	106.466	106.354	106.566	106.464	106.806	106.165	106.538	105.778	106.692	106.742	83.0016	83.0584	82.9487	83.5278	83.503	82.8187	82.9063	82.8517	83.0578	83.0258
hsa-miR-373-5p	15.1281	14.6427	14.9237	15.3748	15.9145	14.9586	15.2098	14.9836	14.9264	14.9541	11.1294	10.7083	10.8639	11.2382	11.203	10.7597	11.2849	10.7363	11.0624	10.8804
hsa-miR-374a-5p	40.9226	40.9145	41.0882	40.9363	41.1835	40.9852	40.9542	40.898	41.1803	41.2122	35.0039	34.9885	35.0055	35.6251	35.5693	34.9033	35.1769	34.9307	35.2695	35.1142
hsa-miR-374b-5p	85.394	85.5848	85.5113	85.3253	85.1743	85.3116	85.3567	85.2273	85.6152	85.6452	81.7436	81.8613	81.899	81.6709	81.7363	81.8941	81.5962	81.9165	81.653	81.8953
hsa-miR-375-3p	11975.8	12021.1	11998.5	11972.8	11951.4	11958.8	11967.6	11963.8	12024.6	12031.2	12382.1	12395.9	12420.4	12345.7	12366.3	12418.8	12368.9	12418.6	12353.2	12416.4
hsa-miR-378a-3p	213.263	213.087	213.068	213.341	213.237	213.288	213.232	213.121	213.166	213.194	308.235	307.787	308.032	307.414	307.478	308.262	307.564	308.255	307.259	308.248
hsa-miR-378a-5p	75.0528	74.9807	75.2348	74.9011	74.6792	75.4651	75.0193	74.7373	75.1151	75.0922	94.7109	94.955	94.7206	95.8328	95.6	95.2524	95.2459	95.3497	95.6677	95.6419
hsa-miR-378c	25.7172	25.3581	25.5069	25.8629	24.9397	28.0706	25.7441	27.9658	24.6783	24.5821	39.6762	38.2079	38.6198	39.0316	38.4533	39.8169	36.3536	40.1395	37.4567	39.5245
hsa-miR-378i	13.8521	13.9088	14.1506	13.8541	14.1683	13.9812	13.9299	14.0483	14.0468	14.0551	16.1681	16.2305	16.1693	17.5966	17.4493	15.8238	16.3463	15.8972	16.7576	16.1632
hsa-miR-379-5p	17.6485	17.2654	17.3391	17.681	17.7207	17.5919	17.7004	17.3878	17.3132	17.2997	15.9053	15.7751	15.6178	15.6354	15.5748	15.6618	15.4588	15.6718	15.5321	15.5918
hsa-miR-381-3p	60.5459	61.1213	61.5952	60.7831	61.8205	60.9001	60.6833	61.3651	61.5745	61.7379	31.3031	31.0742	31.4488	32.6355	32.6343	31.037	31.4095	31.0933	31.5454	31.4629
hsa-miR-382-5p	224.644	224.219	223.756	224.605	224.235	224.377	224.562	225.032	223.76	223.647	149.724	149.675	149.541	148.315	148.346	149.707	149.772	149.6	149.409	149.149
hsa-miR-383-5p	23.9172	26.0479	25.8643	23.4747	23.2087	23.8068	23.7265	24.041	26.495	26.7092	25.0676	26.4494	26.8961	27.8177	28.1964	26.151	26.1398	26.3481	26.8323	26.9894
hsa-miR-3909	11.9754	12.0773	12.0286	11.9914	12.0062	12.073	11.9749	12.1949	12.0004	12.0076	15.0327	14.9554	15.0929	15.0651	15.076	15.0012	14.9181	15.0049	14.9319	14.9916
hsa-miR-3913-3p	10.2381	10.1316	10.0686	10.2181	10.1274	10.2458	10.2071	10.287	10.0313	9.99754	9.64928	9.64091	9.60763	9.34931	9.33258	9.75321	9.93886	9.71273	9.78994	9.62238
hsa-miR-3925-3p	15.5452	15.591	15.574	15.4973	15.3755	15.5506	15.5271	15.4404	15.6328	15.6414	15.6013	15.6882	15.6458	15.5738	15.583	15.6942	15.4878	15.7161	15.567	15.6965
hsa-miR-3928-3p	9.99447	10.0874	10.0059	9.90923	9.87444	9.82806	9.95183	9.93607	10.0468	10.0243	9.58533	9.80889	9.7286	9.58389	9.59533	9.79977	10.286	9.75286	10.1472	9.69547
hsa-miR-3940-3p	23.1755	22.56	22.7843	23.2757	23.4654	23.0937	23.2657	22.737	22.7155	22.719	30.5948	30.068	29.909	30.2365	30.1093	29.9843	29.653	30.0174	29.7587	29.9808
hsa-miR-3943	111.937	111.582	111.274	111.921	111.229	112.059	111.886	111.813	111.242	111.189	90.7251	90.6239	90.4626	89.1592	89.1818	90.9417	89.8745	90.9189	89.7902	90.4136
hsa-miR-409-3p	81.5758	81.4154	81.6058	81.5948	81.7403	81.9364	81.6441	82.1321	81.3663	81.3386	83.4607	83.2889	83.2413	84.0852	83.9249	83.116	83.2225	83.1725	83.5324	83.1995
hsa-miR-411-5p	14.4903	14.3999	14.5264	14.5677	14.6312	14.77	14.5432	14.7421	14.4456	14.4671	13.6465	13.4038	13.4892	13.886	13.8292	13.4114	13.0631	13.4707	13.2553	13.5101
hsa-miR-421	30.0467	29.9543	29.8827	29.9905	29.8776	29.9323	30.0131	29.9333	29.9646	29.9511	33.1359	33.2102	33.11	32.7308	32.7349	33.2283	33.2757	33.2006	33.1752	33.0713
hsa-miR-423-3p	421.123	419.856	419.533	420.876	419.914	420.834	420.993	420.827	419.316	419.044	560.278	560.559	559.248	556.299	556.094	560.553	560.682	560.309	560.031	559.056
hsa-miR-423-5p	3377.19	3383.14	3380.85	3374.09	3367.5	3377.95	3375.64	3378.8	3381.29	3381.12	4938.97	4948.3	4946.68	4939.1	4940.97	4949.91	4942.73	4950.53	4945.69	4948.81
hsa-miR-424-3p	16.2014	15.9438	15.9716	16.2319	16.1332	16.4155	16.212	16.6221	15.8178	15.7777	23.2333	22.9	22.8826	22.7008	22.5998	22.9581	22.8894	22.9591	22.8987	22.7219
hsa-miR-424-5p	29.1114	28.9865	29.121	29.2002	29.1512	29.4883	29.1662	29.2456	29.0514	29.0867	26.1471	25.8693	25.9477	26.2011	26.1559	25.9979	25.241	26.0767	25.484	26.0795
hsa-miR-425-3p	375.199	374.514	374.005	375.026	373.802	375.377	375.128	375.351	373.859	373.744	359.274	359.135	358.651	356.198	356.203	359.196	356.858	359.22	357.085	358.151
hsa-miR-425-5p	3401.61	3391.18	3384.63	3400.44	3391.14	3399.49	3400.26	3408.37	3382.45	3379.55	3468.37	3468.9	3461.31	3430.26	3429.66	3469.17	3470.95	3466.44	3462.74	3453.84
hsa-miR-4286	44.4583	44.1684	44.1368	44.4901	44.4036	44.4553	44.4607	44.3452	44.0939	44.0759	52.583	52.3705	52.3058	51.8156	51.7942	52.634	52.3529	52.5954	52.1924	52.3369
hsa-miR-429	165.273	165.382	165.684	165.417	165.682	165.718	165.376	165.609	165.57	165.658	160.37	159.968	160.276	161.352	161.311	160.002	159.361	160.141	159.796	160.406
hsa-miR-4301	13.6852	13.5672	13.6245	13.6829	13.414	13.9379	13.6737	13.6225	13.5603	13.5591	18.9597	18.8097	18.7812	18.6653	18.6157	19.1921	18.3121	19.2602	18.4898	19.1668
hsa-miR-431-5p	14.8137	14.604	14.8794	14.8976	15.4856	14.7479	14.9286	14.778	14.7868	14.7937	12.1794	12.0715	12.0297	12.9541	12.8427	11.797	12.3829	11.8051	12.4923	11.988
hsa-miR-432-5p	90.3559	90.1919	89.88	90.2793	89.6911	90.4699	90.2795	90.7165	89.9368	89.8925	81.5472	81.5191	81.4024	80.2186	80.256	81.6759	80.859	81.6613	80.8008	81.1854
hsa-miR-4326	17.2425	17.0436	17.1766	17.2805	17.381	17.3561	17.2836	17.1924	17.1541	17.1538	17.1773	17.0643	17.0041	17.4077	17.3166	17.0388	17.0725	17.0617	17.1707	17.1133
hsa-miR-4423-5p	9.84397	9.83253	9.77656	9.81573	9.64369	9.84964	9.82587	9.70195	9.79899	9.80037	8.79712	8.8263	8.78567	8.54258	8.55656	8.92004	8.60873	8.92627	8.62374	8.82945
hsa-miR-4448	58.6016	58.137	57.9558	58.2564	57.891	57.7835	58.4626	57.3778	58.309	58.2635	65.2344	65.7605	65.1326	64.0167	64.0534	65.5371	65.6598	65.4545	65.3938	65.1887
hsa-miR-4454	79.1239	79.261	79.0148	78.9292	78.3942	78.8617	78.9972	79.2558	79.1719	79.1119	227.956	229.402	228.597	225.595	225.911	229.097	229.248	228.964	228.758	228.118
hsa-miR-4485-3p	263.805	264.735	263.783	263.314	261.961	263.206	263.456	263.335	264.291	264.275	189.564	190.334	190.257	188.002	188.275	190.546	189.982	190.477	189.72	189.981
hsa-miR-4488	33.0938	33.3436	33.2817	32.9469	32.8996	32.9149	33.0616	32.9939	33.3487	33.3437	40.1313	40.6041	40.4404	40.5564	40.578	40.3113	40.678	40.3157	40.8202	40.3321
hsa-miR-449a	2723.95	2722.94	2724.24	2726.61	2730.92	2723.52	2724.85	2722.85	2725.95	2727.04	2833.52	2827.39	2831.61	2834.47	2834.89	2828.17	2824.44	2828.54	2823.62	2830.62
hsa-miR-449b-3p	77.6675	77.4757	77.6247	77.6738	77.8919	77.5707	77.6889	77.3543	77.6261	77.6317	106.546	106.446	106.402	107.03	106.952	106.405	106.882	106.398	106.834	106.62
hsa-miR-449b-5p	18.348	18.4074	18.457	18.3554	18.4079	18.3961	18.3566	18.4105	18.4929	18.5109	19.3915	19.383	19.4277	19.677	19.6671	19.3451	19.3629	19.3696	19.4365	19.4462
hsa-miR-449c-5p	19.774	19.595	19.589	19.6074	19.4547	19.6076	19.7069	19.4043	19.5907	19.5685	42.1667	42.36	42.0724	41.8187	41.7813	42.3391	42.2856	42.3318	42.2336	42.3473
hsa-miR-4508	46.2842	46.0369	46.1717	46.2917	46.4201	46.1211	46.2906	45.9122	46.1842	46.1803	59.3099	59.2178	59.1483	59.4356	59.3874	59.2393	59.7354	59.2153	59.5896	59.3443
hsa-miR-4510	32.0332	31.9196	31.9292	31.9891	31.9657	31.9054	32.014	31.7615	31.9689	31.9703	31.694	31.702	31.6488	31.5749	31.5741	31.7797	31.7928	31.7675	31.7294	31.7369
hsa-miR-4516	136.952	137.279	137.444	136.686	136.638	136.889	136.906	137.053	137.374	137.341	163.983	164.709	164.413	165.604	165.523	164.248	165.311	164.309	165.71	164.548
hsa-miR-454-5p	11.4863	11.4677	11.3796	11.3624	11.2334	11.3281	11.4337	11.3257	11.4231	11.3946	11.1115	11.3231	11.1764	10.9264	10.9255	11.3151	11.5579	11.2799	11.4745	11.1757
hsa-miR-455-3p	22.268	22.0618	22.2177	22.3887	22.7284	22.1579	22.3222	22.3856	22.2641	22.2731	16.0157	15.8654	15.9041	16.1598	16.1337	15.7422	16.1236	15.7313	16.039	15.8197
hsa-miR-4662a-5p	12.8447	12.7909	12.9033	12.8673	13	12.859	12.8835	12.7452	12.8965	12.913	11.5613	11.5228	11.5043	11.8529	11.8221	11.4355	11.4048	11.462	11.5131	11.5474
hsa-miR-4705	16.4642	16.363	16.3524	16.5331	16.5503	16.6375	16.4857	16.7884	16.2852	16.2721	20.8715	20.6392	20.7033	20.6479	20.5979	20.6888	20.5746	20.684	20.5514	20.598
hsa-miR-4772-3p	13.3922	13.909	13.869	13.2472	13.0108	13.6047	13.3261	13.3365	13.9764	14.0117	20.7019	21.3168	21.3763	21.8619	21.8828	21.4996	21.0394	21.6099	21.4702	21.9127
hsa-miR-4781-3p	13.2805	13.6633	13.4626	13.128	13.0724	13.068	13.1826	12.8795	13.607	13.6382	10.0575	10.2358	10.3705	10.1509	10.1984	10.3415	10.6182	10.3126	10.5018	10.3868
hsa-miR-483-5p	10.924	11.0918	11.0033	10.8596	10.7122	10.8972	10.8851	10.9304	11.0767	11.0851	10.1625	10.2951	10.2977	10.0845	10.1279	10.3243	10.1928	10.3296	10.2083	10.2811
hsa-miR-484	48.6215	47.8242	47.8084	48.5111	48.3154	48.3097	48.6325	47.7422	47.7547	47.6537	62.917	63.0688	62.2579	61.5193	61.3206	62.8421	62.917	62.7547	62.8332	62.332
hsa-miR-485-3p	21.7975	21.4117	21.4827	21.8317	21.9365	21.6303	21.8193	21.4532	21.478	21.4525	25.3677	25.2335	25.0731	25.0221	24.9553	25.2034	25.5247	25.1563	25.346	25.1291
hsa-miR-485-5p	18.8508	18.4735	18.6474	18.9531	19.3018	18.6685	18.9148	18.4858	18.648	18.6724	22.3147	21.9191	21.9566	22.4005	22.3561	21.8731	21.9898	21.8684	21.897	22.0058
hsa-miR-486-3p	24.3117	23.908	24.091	24.2696	24.9916	23.8578	24.3484	24.1641	23.9511	23.8509	24.2298	24.3487	24.1398	25.1196	24.8722	23.8569	26.7736	23.7029	26.3417	23.9162
hsa-miR-486-5p	856.446	864.337	863.098	857.063	859.807	854.759	856.332	855.756	866.308	867.864	1268.28	1268.14	1276.73	1278.74	1281.65	1268.74	1266.2	1269.41	1266.46	1273.8
hsa-miR-487a-5p	12.1229	11.9302	12.006	12.1755	12.6319	11.8199	12.1507	11.9881	12.0113	11.9893	10.0504	10.0162	10.0002	10.2689	10.2315	9.9094	10.8899	9.83598	10.6111	9.93816
hsa-miR-487b-3p	41.8527	41.915	41.9573	41.857	41.9707	41.9395	41.8722	41.9635	41.9403	41.9621	36.1686	36.1196	36.1797	36.4598	36.4389	36.1441	36.1301	36.1611	36.2036	36.1831
hsa-miR-488-3p	13.8292	13.7157	13.7123	13.7902	13.6039	13.8449	13.8091	13.6403	13.7155	13.7069	11.513	11.516	11.4543	11.2836	11.275	11.5784	11.365	11.5891	11.3932	11.5287
hsa-miR-491-5p	61.7033	61.9546	61.8446	61.6461	61.4732	61.686	61.6531	61.8315	61.8966	61.9062	66.5895	66.7345	66.8139	66.48	66.5645	66.8073	66.6948	66.8089	66.6692	66.7488
hsa-miR-493-5p	25.8913	25.7454	25.8513	25.6516	25.7138	25.5522	25.8591	25.2448	25.9214	25.9454	21.2088	21.3416	21.1893	21.5921	21.5709	21.211	21.1646	21.2483	21.3614	21.3269
hsa-miR-497-5p	211.902	212.335	212.343	211.646	211.567	211.477	211.849	210.75	212.568	212.616	122.87	123.288	123.145	123.335	123.377	123.154	123.125	123.18	123.278	123.341
hsa-miR-498-5p	14.0546	14.2085	14.378	14.0523	14.2533	14.0732	14.0959	13.9738	14.4129	14.4637	12.5524	12.5885	12.6286	13.315	13.3035	12.4632	12.4389	12.5212	12.6574	12.7116
hsa-miR-499a-3p	14.3189	13.8835	13.9811	14.3496	14.1863	14.4752	14.3609	14.2385	13.8725	13.8532	10.4134	10.2322	10.1298	10.0735	10.0218	10.2516	9.81682	10.2848	9.94477	10.1647
hsa-miR-500a-3p	114.928	114.919	114.707	114.687	114.275	114.683	114.822	114.677	114.767	114.705	115.447	115.889	115.57	114.832	114.853	115.834	115.935	115.787	115.862	115.533
hsa-miR-500a-5p	42.4691	42.1513	42.3139	42.5972	42.7813	42.4003	42.4992	42.3881	42.3687	42.3737	27.4909	27.3151	27.3468	27.4431	27.42	27.3231	27.5263	27.3123	27.4004	27.3839
hsa-miR-500b-5p	40.2567	39.8133	39.9959	40.4424	40.6279	40.2012	40.3029	40.19	40.0167	40.0224	25.536	25.2622	25.3176	25.3494	25.3275	25.3028	25.4132	25.2926	25.2671	25.3355
hsa-miR-501-3p	50.5881	50.4105	50.4386	50.5343	50.5185	50.5301	50.575	50.5354	50.4011	50.3776	66.3626	66.3407	66.2259	66.2744	66.2196	66.2582	66.4312	66.2487	66.409	66.2222
hsa-miR-501-5p	16.888	16.814	16.8827	16.8761	16.8285	16.8028	16.8696	16.629	16.9649	16.9991	13.6404	13.5436	13.6131	13.6282	13.6469	13.5994	13.4778	13.6244	13.4824	13.6715
hsa-miR-5010-3p	9.42192	9.44717	9.41944	9.41992	9.37578	9.37132	9.40479	9.29774	9.46671	9.48421	10.1775	10.1455	10.2059	10.0297	10.0713	10.2737	10.0894	10.2723	10.0316	10.2567
hsa-miR-502-3p	80.2102	80.0784	79.9684	80.0795	79.8306	80.1402	80.1693	80.1971	79.9341	79.8718	86.013	86.2542	85.9636	85.5311	85.4858	86.1343	86.2363	86.1031	86.2392	85.8665
hsa-miR-503-3p	9.29767	9.62963	9.71129	9.23011	9.37794	9.24886	9.2858	9.31647	9.85184	9.88636	10.3086	10.6139	10.6512	11.4531	11.4576	10.4256	11.1059	10.4563	11.2474	10.7247
hsa-miR-503-5p	15.8304	16.0629	15.9905	15.8266	15.752	15.907	15.7987	15.9833	16.0173	16.0378	20.4583	20.4747	20.6812	20.5189	20.5885	20.6703	20.5198	20.6764	20.4763	20.6996
hsa-miR-505-3p	99.6632	99.7123	99.7159	99.6034	99.4792	99.6331	99.6347	99.3973	99.7614	99.7749	95.6517	95.7389	95.7143	95.6629	95.687	95.8261	95.5998	95.8448	95.6484	95.8725
hsa-miR-505-5p	64.6326	64.6542	64.8182	64.6311	64.7449	64.6811	64.6668	64.4597	64.8242	64.8527	78.403	78.4256	78.4038	79.1642	79.1053	78.3434	78.3112	78.4079	78.5537	78.6043
hsa-miR-506-3p	42.3886	42.2734	42.1125	42.3757	42.2363	42.3251	42.3544	42.5196	42.0832	42.0386	40.8118	40.8145	40.7526	40.1439	40.1524	40.9409	41.0846	40.8718	40.849	40.6194
hsa-miR-508-3p	321.614	321.461	321.214	321.453	321.649	320.674	321.537	321.543	321.487	321.413	273.06	273.396	273.168	272.54	272.567	272.847	274.442	272.698	273.956	272.52
hsa-miR-509-3p	285.384	285.652	284.885	284.975	284.145	284.34	285.091	284.737	285.354	285.25	287.443	288.479	288.019	285.276	285.558	288.476	289.151	288.242	288.318	287.629
hsa-miR-510-3p	12.7117	12.7679	12.732	12.5949	12.5483	12.4653	12.6875	12.4933	12.7893	12.7711	13.9813	14.3214	14.1114	14.0856	14.0862	14.0967	14.5261	14.0775	14.5432	14.0174
hsa-miR-5100	59.5327	59.6477	59.7796	59.4844	59.5001	59.4974	59.5217	59.1495	59.8757	59.9184	81.9822	82.1298	82.1622	82.7773	82.7863	82.2157	82.2605	82.2786	82.4304	82.5458
hsa-miR-513a-5p	22.1936	21.6216	22.457	22.7455	24.4603	22.5236	22.5358	22.6765	22.1302	22.2226	16.4593	15.6403	15.9655	18.188	17.9823	15.4166	16.1038	15.4665	16.2307	16.0091
hsa-miR-513c-5p	113.272	112.837	112.559	113.294	112.944	112.96	113.243	112.934	112.641	112.601	85.7095	85.5936	85.4693	84.319	84.3663	85.6494	85.2149	85.593	84.9894	85.2206
hsa-miR-514a-3p	44.6017	44.4419	44.2707	44.5656	44.3376	44.5809	44.5645	44.7569	44.2663	44.2307	44.0397	43.9843	43.9218	43.2097	43.2199	44.035	43.8032	44.0008	43.6903	43.7303
hsa-miR-514b-5p	14.0912	14.1212	14.0888	14.3043	14.3274	14.9165	14.144	15.6967	13.7388	13.7278	13.382	12.7498	13.1853	13.229	13.1697	12.9734	12.5501	13.0087	12.6306	12.8797
hsa-miR-515-3p	14.2359	14.0164	14.2513	14.3891	14.6845	14.5355	14.3517	14.6048	14.0766	14.0885	12.6668	12.3394	12.4013	13.0927	12.9888	12.2112	12.1028	12.2655	12.3205	12.3438
hsa-miR-515-5p	19.915	19.8826	20.2693	20.1241	20.7909	20.2476	20.0419	20.6422	20.0401	20.0445	14.579	14.3688	14.4978	15.6712	15.5416	14.3181	15.1071	14.3258	15.1365	14.5401
hsa-miR-516a-5p	81.3637	81.2787	81.5765	81.4796	81.9686	81.662	81.4671	81.8409	81.354	81.3465	67.1625	66.9845	67.0528	68.13	67.9949	66.827	67.4278	66.851	67.5697	67.0775
hsa-miR-516b-5p	30.8987	30.4972	30.5883	31.0936	31.7184	30.6063	30.9812	30.7751	30.6037	30.6424	40.976	40.2138	40.5166	40.7871	40.7995	40.166	40.611	40.0909	40.1976	40.2063
hsa-miR-517-5p	37.4645	37.4932	37.579	37.4778	37.45	37.6934	37.4836	37.4952	37.5397	37.57	27.6606	27.579	27.6301	27.8362	27.8225	27.6659	27.287	27.7101	27.4315	27.75
hsa-miR-517a-3p	327.225	327.583	327.748	327.239	327.545	327.044	327.234	326.958	327.869	327.938	331.581	331.743	331.897	332.663	332.753	331.711	332.102	331.737	332.115	332.124
hsa-miR-517b-3p	327.225	327.583	327.748	327.239	327.545	327.044	327.234	326.958	327.869	327.938	331.581	331.743	331.897	332.663	332.753	331.711	332.102	331.737	332.115	332.124
hsa-miR-517c-3p	41.753	42.0105	41.9313	41.691	41.5788	41.7814	41.7119	41.7137	42.0005	42.0227	53.7215	53.8943	54.0007	53.8907	53.9391	53.9871	53.8044	54.0073	53.8599	54.0645
hsa-miR-518a-3p	120.977	121.027	121.024	120.859	120.977	120.767	120.96	120.758	120.983	120.976	102.197	102.324	102.287	102.46	102.45	102.18	102.54	102.168	102.564	102.227
hsa-miR-518a-5p	14.8463	15.4754	15.3102	14.7195	14.6437	14.5034	14.7512	14.5599	15.7878	15.8886	12.1029	12.4358	12.5636	12.3802	12.5299	12.4231	12.4017	12.4354	12.3432	12.5482
hsa-miR-518c-5p	12.6677	12.4414	12.5551	12.7569	13.0401	12.6691	12.7046	12.8165	12.4676	12.4526	14.1434	13.8678	13.9544	14.3276	14.2492	13.8514	14.531	13.8138	14.359	13.8996
hsa-miR-518d-5p	33.6908	33.944	34.5039	33.7967	34.2833	34.1903	33.8612	33.9995	34.423	34.5502	24.9438	24.7835	24.9341	26.5812	26.4874	24.5379	24.2134	24.7067	24.8429	25.065
hsa-miR-518e-3p	143.394	143.279	143.406	143.424	143.558	143.532	143.426	143.414	143.288	143.272	139.449	139.39	139.358	139.809	139.726	139.439	139.716	139.437	139.745	139.514
hsa-miR-518e-5p	499.201	498.387	498.35	499.283	499.142	499.438	499.296	499.297	498.032	497.94	430.004	429.649	429.349	428.9	428.756	429.611	428.908	429.599	429.023	429.179
hsa-miR-518f-3p	16.7905	16.4593	16.5406	16.808	16.9598	16.7125	16.8362	16.7769	16.4818	16.4575	24.8994	24.7113	24.5001	24.7468	24.632	24.4666	24.7373	24.4499	24.7698	24.3448
hsa-miR-518f-5p	29.8039	30.1091	30.5957	29.8694	30.2878	30.2116	29.942	30.0048	30.612	30.7403	23.2009	23.1155	23.2536	24.82	24.7422	22.8775	22.5926	23.0402	23.1949	23.3962
hsa-miR-519a-2-5p	45.344	45.3551	45.474	45.2889	45.1211	45.5208	45.2618	45.2029	45.4586	45.487	21.9578	21.8767	21.9867	22.0677	22.0801	22.0642	21.951	22.0827	21.9137	22.1918
hsa-miR-519a-5p	499.201	498.387	498.35	499.283	499.142	499.438	499.296	499.297	498.032	497.94	430.004	429.649	429.349	428.9	428.756	429.611	428.908	429.599	429.023	429.179
hsa-miR-519b-5p	499.201	498.387	498.35	499.283	499.142	499.438	499.296	499.297	498.032	497.94	430.004	429.649	429.349	428.9	428.756	429.611	428.908	429.599	429.023	429.179
hsa-miR-519c-5p	499.201	498.387	498.35	499.283	499.142	499.438	499.296	499.297	498.032	497.94	430.004	429.649	429.349	428.9	428.756	429.611	428.908	429.599	429.023	429.179
hsa-miR-519d-3p	93.1167	93.3863	93.3604	93.0402	93.0494	92.9718	93.0805	92.9153	93.4288	93.4504	83.0752	83.2701	83.3119	83.3874	83.4375	83.2638	83.4651	83.262	83.4549	83.362
hsa-miR-519d-5p	61.336	61.2426	61.3456	61.3775	61.6906	61.2044	61.3777	61.225	61.3203	61.3385	57.4534	57.3173	57.3898	57.7723	57.7462	57.2068	57.5572	57.2012	57.5378	57.3164
hsa-miR-520a-3p	28.9831	29.6196	30.1774	29.238	30.3835	29.456	29.1958	29.9368	30.0427	30.2179	25.5472	25.1408	25.7541	28.4038	28.3166	24.7425	25.1693	24.9062	25.7602	25.6051
hsa-miR-520a-5p	46.3877	46.5487	46.5419	46.3687	46.2437	46.9429	46.3626	47.2914	46.2773	46.2432	36.1785	36.0816	36.2203	36.4462	36.384	36.2704	36.3025	36.2863	36.3769	36.248
hsa-miR-520b-3p	10.3131	10.5439	10.5515	10.3015	10.3434	10.3406	10.3149	10.3992	10.595	10.6291	9.68593	9.73292	9.82943	10.0542	10.081	9.67534	9.60603	9.70864	9.71967	9.79732
hsa-miR-520b-5p	45.344	45.3551	45.474	45.2889	45.1211	45.5208	45.2618	45.2029	45.4586	45.487	21.9578	21.8767	21.9867	22.0677	22.0801	22.0642	21.951	22.0827	21.9137	22.1918
hsa-miR-520c-3p	10.5803	10.8861	10.8788	10.5638	10.5927	10.6036	10.5758	10.6703	10.9471	10.9901	9.73088	9.80569	9.92281	10.1298	10.1738	9.76025	9.65691	9.79649	9.77252	9.89577
hsa-miR-520c-5p	33.6908	33.944	34.5039	33.7967	34.2833	34.1903	33.8612	33.9995	34.423	34.5502	24.9438	24.7835	24.9341	26.5812	26.4874	24.5379	24.2134	24.7067	24.8429	25.065
hsa-miR-520f-3p	12.9998	13.0285	13.0856	12.9987	13.1034	12.9587	13.0059	12.9492	13.105	13.1129	13.2372	13.2614	13.2809	13.5532	13.5378	13.2056	13.489	13.2074	13.4921	13.3065
hsa-miR-520g-3p	260.398	259.967	259.989	260.402	260.318	260.771	260.437	260.792	259.628	259.518	179.938	179.85	179.682	179.722	179.581	179.852	180.002	179.829	180.044	179.666
hsa-miR-520g-5p	21.0059	21.0964	21.0848	21.0765	21.2215	21.089	21.0205	21.3322	21.0516	21.0638	23.4903	23.326	23.5259	23.648	23.6617	23.3734	23.5448	23.3625	23.4706	23.4057
hsa-miR-520h	210.919	210.526	210.438	210.905	210.612	211.257	210.921	211.238	210.147	210.048	147.283	147.194	147.043	146.72	146.628	147.286	147.106	147.264	147.114	147.023
hsa-miR-521	21.7504	21.9717	22.1351	21.7647	21.8309	22.2826	21.7734	22.494	21.9692	21.9831	17.9932	17.9003	18.0586	18.7994	18.723	17.9396	17.9696	18.0045	18.2133	18.1367
hsa-miR-522-5p	499.201	498.387	498.35	499.283	499.142	499.438	499.296	499.297	498.032	497.94	430.004	429.649	429.349	428.9	428.756	429.611	428.908	429.599	429.023	429.179
hsa-miR-523-3p	25.7279	25.5503	25.5426	25.6956	25.7625	25.5181	25.7349	25.4661	25.5303	25.521	26.0804	26.0235	25.9846	25.8635	25.8308	25.8579	26.1056	25.8404	26.0789	25.7978
hsa-miR-523-5p	499.201	498.387	498.35	499.283	499.142	499.438	499.296	499.297	498.032	497.94	430.004	429.649	429.349	428.9	428.756	429.611	428.908	429.599	429.023	429.179
hsa-miR-524-3p	22.3433	22.3465	22.604	22.4459	22.7512	22.6476	22.4365	22.6402	22.4628	22.4956	22.8832	22.6429	22.7767	23.856	23.7506	22.522	22.5227	22.6023	22.8336	22.828
hsa-miR-524-5p	70.666	70.7262	70.6594	70.699	70.8233	70.4931	70.6366	70.8223	70.6835	70.6748	37.822	37.8022	37.8738	37.7899	37.8154	37.8296	38.1701	37.7935	37.9982	37.801
hsa-miR-525-3p	30.5931	30.5817	30.3728	30.5131	30.5981	30.2327	30.5137	30.9131	30.3279	30.2203	21.7962	22.0102	21.9171	21.6042	21.5855	22.0036	23.3513	21.8675	22.8871	21.7215
hsa-miR-525-5p	16.3547	16.0595	16.0256	16.4905	16.1453	17.308	16.3903	17.4364	15.632	15.5917	15.7425	15.1036	15.3145	15.0429	14.9124	15.5142	14.4737	15.5746	14.6776	15.2617
hsa-miR-526a-5p	33.6908	33.944	34.5039	33.7967	34.2833	34.1903	33.8612	33.9995	34.423	34.5502	24.9438	24.7835	24.9341	26.5812	26.4874	24.5379	24.2134	24.7067	24.8429	25.065
hsa-miR-526b-3p	10.5347	10.754	10.7702	10.5277	10.5773	10.5921	10.5429	10.6282	10.7904	10.8216	9.627	9.66306	9.75334	10.0037	10.0153	9.6042	9.54179	9.63788	9.66828	9.72315
hsa-miR-526b-5p	34.9975	34.8535	34.9033	35.0113	35.0594	35.0698	35.0137	35.031	34.8306	34.8127	39.9694	39.8884	39.8382	39.9914	39.9245	39.9483	40.1054	39.9355	40.0895	39.8976
hsa-miR-527	14.8463	15.4754	15.3102	14.7195	14.6437	14.5034	14.7512	14.5599	15.7878	15.8886	12.1029	12.4358	12.5636	12.3802	12.5299	12.4231	12.4017	12.4354	12.3432	12.5482
hsa-miR-532-3p	151.386	150.742	150.669	151.26	150.972	151.351	151.375	151.009	150.487	150.401	119.671	119.601	119.301	118.837	118.743	119.587	119.235	119.568	119.282	119.292
hsa-miR-532-5p	302.955	302.659	302.374	302.927	302.538	302.676	302.914	302.776	302.475	302.448	272.442	272.386	272.223	270.953	271.055	272.417	271.587	272.38	271.431	271.96
hsa-miR-542-5p	15.1451	15.1205	15.1893	15.1216	15.0888	15.1795	15.1389	14.9295	15.2116	15.2292	18.4569	18.4444	18.4477	18.6516	18.638	18.5779	18.3893	18.6107	18.4814	18.6926
hsa-miR-543	24.81	25.3702	26.5435	25.3068	27.2413	25.6609	25.21	25.9638	26.2547	26.5126	18.2716	17.693	18.288	22.141	21.9513	17.2573	17.673	17.4665	18.4196	18.4007
hsa-miR-548am-5p	14.1168	14.1112	14.2273	14.0988	14.2591	14.2594	14.1187	14.3238	14.1217	14.1052	13.028	13.0109	13.0463	13.5986	13.518	13.0482	13.5847	13.0421	13.5834	13.1671
hsa-miR-548aq-3p	10.8364	10.9158	10.8775	10.8087	10.847	10.7505	10.8194	10.9003	10.9005	10.8894	9.89325	9.99289	9.98263	9.972	9.97883	9.94084	10.2814	9.91576	10.2032	9.92293
hsa-miR-548as-5p	9.0175	9.10825	9.02538	8.95773	8.84818	8.95428	8.99463	8.86434	9.07906	9.08025	11.1968	11.3867	11.3127	11.0296	11.0568	11.3568	11.1646	11.3565	11.2054	11.2993
hsa-miR-548au-5p	13.7748	13.7478	13.8697	13.757	13.8958	13.9404	13.7797	13.9793	13.7556	13.7403	12.7625	12.727	12.7562	13.3027	13.2189	12.773	13.2106	12.774	13.2376	12.8849
hsa-miR-548av-3p	9.98427	10.1236	10.089	9.9722	10.0427	9.89047	9.96874	10.0455	10.155	10.1653	10.2949	10.3687	10.4352	10.4492	10.4812	10.323	10.648	10.3049	10.5627	10.3464
hsa-miR-548av-5p	9.60409	9.51822	9.5006	9.59475	9.54652	9.65539	9.59045	9.68154	9.45103	9.42797	9.55599	9.52216	9.50471	9.40981	9.38264	9.58773	9.69864	9.5687	9.63378	9.52092
hsa-miR-548b-3p	25.4367	25.2513	25.8862	25.9132	26.9065	25.7348	25.6708	26.2309	25.7149	25.8236	16.6767	16.0764	16.439	17.6601	17.6023	15.9362	16.2345	16.0032	16.3352	16.3167
hsa-miR-548c-5p	14.1168	14.1112	14.2273	14.0988	14.2591	14.2594	14.1187	14.3238	14.1217	14.1052	13.028	13.0109	13.0463	13.5986	13.518	13.0482	13.5847	13.0421	13.5834	13.1671
hsa-miR-548h-3p	16.2308	16.2166	16.3006	16.2693	16.3772	16.2619	16.269	16.22	16.317	16.342	17.0404	16.9634	16.9867	17.296	17.2812	16.8883	16.7665	16.9229	16.8887	16.9777
hsa-miR-548k	11.0827	10.911	10.8733	11.0514	10.9459	11.1973	11.0483	11.2417	10.7656	10.7155	10.7659	10.7121	10.6754	10.5028	10.4428	10.8585	11.1381	10.8171	10.9978	10.7274
hsa-miR-548o-3p	11.9493	12.2966	12.2156	11.9267	12.0317	11.8268	11.9109	12.1686	12.3428	12.3742	12.3479	12.4562	12.6685	12.6714	12.7463	12.4367	12.9992	12.4109	12.8429	12.4806
hsa-miR-548o-5p	14.1168	14.1112	14.2273	14.0988	14.2591	14.2594	14.1187	14.3238	14.1217	14.1052	13.028	13.0109	13.0463	13.5986	13.518	13.0482	13.5847	13.0421	13.5834	13.1671
hsa-miR-548z	16.2308	16.2166	16.3006	16.2693	16.3772	16.2619	16.269	16.22	16.317	16.342	17.0404	16.9634	16.9867	17.296	17.2812	16.8883	16.7665	16.9229	16.8887	16.9777
hsa-miR-550a-3-5p	13.1839	13.2132	13.1971	13.1591	13.0917	13.2444	13.1735	13.2372	13.1759	13.1695	13.4185	13.4576	13.4401	13.415	13.4054	13.507	13.4587	13.5098	13.4848	13.4703
hsa-miR-550a-5p	12.5818	12.579	12.5178	12.5269	12.3611	12.6496	12.5493	12.6092	12.4854	12.4702	12.3093	12.3486	12.3182	12.1038	12.0925	12.5107	12.4023	12.5013	12.3816	12.372
hsa-miR-551a	11.4145	11.4871	11.4348	11.4107	11.5681	11.2296	11.4047	11.306	11.5318	11.5457	14.5907	14.6534	14.7168	14.6867	14.7305	14.5844	15.0159	14.537	14.8201	14.612
hsa-miR-551b-3p	32.7898	32.5888	32.7268	32.7296	32.444	33.2176	32.7793	32.7704	32.564	32.5236	17.6267	17.628	17.5419	17.6897	17.6178	17.7168	17.5338	17.7455	17.6535	17.7506
hsa-miR-552-3p	16.9273	16.5461	16.7165	16.9537	17.0557	17.0879	17.0078	16.8087	16.593	16.5931	14.4457	14.2402	14.1292	14.5191	14.4161	14.1696	13.7919	14.2193	14.0369	14.1863
hsa-miR-552-5p	143.506	143.302	143.169	143.6	143.729	143.625	143.486	144.441	143.055	143.001	108.641	108.312	108.53	108.255	108.191	108.34	109.13	108.27	108.834	108.119
hsa-miR-561-5p	9.93461	9.99337	9.94077	9.88819	9.72315	9.76469	9.89962	9.58415	10.1463	10.1841	8.59808	8.68077	8.66524	8.38581	8.44385	8.74227	8.48826	8.75575	8.47946	8.69701
hsa-miR-5689	10.533	10.4295	10.4248	10.4894	10.5183	10.3264	10.5233	10.2219	10.5177	10.5138	10.7404	10.8395	10.7205	10.6421	10.639	10.7591	10.9836	10.7359	10.9154	10.7254
hsa-miR-5698	14.117	13.8752	14.027	14.3183	14.8437	14.4081	14.2284	14.8302	13.8167	13.7877	27.4491	26.6366	26.883	28.6687	28.2855	26.3027	27.8409	26.2595	27.775	26.4784
hsa-miR-574-3p	1065.76	1066.57	1063.23	1064.15	1059.19	1062.67	1064.72	1060.91	1065.18	1065.08	1020.54	1023.52	1021.9	1009.48	1010.71	1024.62	1018.63	1024.24	1017.38	1021.13
hsa-miR-574-5p	264.498	264.499	264.463	264.191	263.839	263.719	264.383	262.825	264.837	264.847	218.93	219.558	219.147	218.761	218.848	219.47	219.467	219.457	219.427	219.516
hsa-miR-576-5p	41.0195	41.0723	41.0193	40.9883	40.9487	41.0461	41.0135	41.0319	41.0208	41.0218	52.1913	52.2354	52.2393	52.1495	52.1416	52.2269	52.1586	52.2315	52.228	52.1717
hsa-miR-584-5p	23.7631	23.8087	23.755	23.7035	23.6652	23.8301	23.7419	24.0798	23.6661	23.6301	23.1895	23.2663	23.24	23.277	23.2304	23.2232	23.5965	23.2024	23.5821	23.1258
hsa-miR-589-3p	18.5019	18.5821	18.6884	18.4648	18.4804	18.6113	18.5157	18.4731	18.7721	18.8079	18.3262	18.379	18.3682	18.8284	18.796	18.2952	18.1263	18.3606	18.372	18.464
hsa-miR-589-5p	55.459	55.5087	55.5099	55.4207	55.3277	55.5304	55.4456	55.4844	55.4912	55.4896	64.237	64.2963	64.2809	64.3046	64.2997	64.3358	64.208	64.3563	64.2973	64.3459
hsa-miR-590-3p	27.9711	28.0266	27.9979	27.9846	27.6015	28.4876	27.8999	27.9991	27.9484	27.9829	22.2049	21.9762	22.2024	21.964	21.9812	22.6121	21.814	22.648	21.8108	22.6338
hsa-miR-592	13.76	14.1002	14.1028	13.6208	13.6952	13.3645	13.726	13.3016	14.3667	14.427	11.9105	12.2458	12.2103	12.4043	12.4873	12.0555	12.2709	12.0747	12.3487	12.1982
hsa-miR-597-3p	10.577	10.435	10.5044	10.534	10.6193	10.4722	10.5825	10.3958	10.5132	10.5116	9.47689	9.47435	9.40856	9.59535	9.56303	9.4122	9.57354	9.4135	9.60117	9.4382
hsa-miR-598-3p	38.2851	38.0382	38.0984	38.3385	38.3513	38.135	38.305	38.1799	38.1749	38.2104	28.802	28.5514	28.6505	28.475	28.4819	28.4962	28.4073	28.5172	28.4079	28.4463
hsa-miR-616-3p	10.3933	10.7994	10.8065	10.3846	10.5065	10.4613	10.4006	10.5159	10.8704	10.9319	13.5423	13.6486	13.8966	14.5019	14.5813	13.5907	13.3929	13.6585	13.629	13.8971
hsa-miR-616-5p	10.5911	10.3768	10.429	10.6815	10.8642	10.556	10.633	10.6046	10.4124	10.4125	10.0488	9.84961	9.87	9.93738	9.91213	9.83669	9.93866	9.8197	9.85831	9.80917
hsa-miR-618	36.1293	35.9511	36.1784	36.229	36.3827	36.3038	36.1766	36.2453	36.0947	36.1079	23.1958	23.0214	23.0859	23.4338	23.3912	23.0581	23.1406	23.0808	23.1766	23.166
hsa-miR-624-5p	38.8308	38.7585	38.9132	38.7912	38.9388	38.7599	38.8469	38.7766	38.9038	38.9102	27.6607	27.6649	27.6442	27.9903	27.9541	27.5638	27.8464	27.579	27.9172	27.6524
hsa-miR-625-3p	469.137	468.13	467.872	469.08	468.789	469.353	469.199	469.518	467.316	467.112	519.652	519.364	518.703	517.483	517.212	519.211	518.872	519.094	518.914	518.145
hsa-miR-625-5p	733.271	733.021	733.264	733.685	734.763	733.35	733.484	733.978	733.077	733.112	927.263	926.34	926.787	928.263	928.159	926.094	927.171	926.033	926.944	926.315
hsa-miR-628-3p	46.4142	46.5546	46.5241	46.3862	46.243	46.3512	46.3871	46.1434	46.7171	46.7716	47.5587	47.6227	47.665	47.4788	47.5581	47.7542	47.1796	47.7941	47.2379	47.7886
hsa-miR-628-5p	10.9231	10.7053	10.8675	10.9263	11.0315	11.0157	10.9587	10.7985	10.7781	10.7654	12.9425	12.849	12.7421	13.3629	13.2298	12.8173	13.0146	12.8421	13.1589	12.9438
hsa-miR-629-3p	40.6269	40.6777	40.5911	40.7331	40.9715	40.5004	40.659	40.5538	40.6797	40.7332	58.5107	58.1883	58.4907	58.2102	58.323	58.3831	58.094	58.3435	57.8837	58.2788
hsa-miR-629-5p	428.632	429.525	429.215	428.346	427.698	428.729	428.455	429.15	429.371	429.39	570.588	571.451	571.558	570.778	571.051	571.639	570.908	571.706	571.117	571.587
hsa-miR-641	15.4359	15.4154	15.3565	15.3307	15.1793	15.204	15.4136	15.0555	15.4432	15.4331	13.5827	13.8032	13.6159	13.3853	13.3996	13.6573	13.5814	13.6573	13.6326	13.5769
hsa-miR-642a-5p	14.7922	14.5105	14.5034	14.7377	14.703	14.4916	14.7917	14.1363	14.5897	14.5874	16.5968	16.6463	16.4165	16.1192	16.1068	16.6259	16.5018	16.6029	16.4518	16.478
hsa-miR-6507-5p	47.1054	47.0488	46.9441	47.03	46.8629	46.9674	47.0547	46.9623	46.9826	46.9674	37.0712	37.1144	37.0765	36.7219	36.75	37.1513	37.0931	37.1324	37.0112	37.0476
hsa-miR-6511a-3p	17.3037	17.2294	17.2032	17.2241	17.139	17.1885	17.2881	17.0466	17.2441	17.2542	18.5865	18.6157	18.5358	18.4056	18.4216	18.5828	18.2033	18.6057	18.3059	18.5474
hsa-miR-6513-3p	10.2579	10.399	10.5147	10.3115	10.444	10.505	10.2976	10.6055	10.4828	10.5155	10.5652	10.4599	10.5987	11.2187	11.1867	10.4143	10.328	10.4735	10.532	10.6116
hsa-miR-652-3p	86.2383	86.5144	86.3631	86.2368	86.0348	86.1074	86.1881	86.0099	86.5938	86.6694	95.0259	95.0128	95.2381	94.5479	94.7403	95.2287	94.2873	95.2627	94.2454	95.2295
hsa-miR-654-3p	27.873	27.863	27.8799	27.8606	27.8439	27.9082	27.8769	27.8821	27.8644	27.8675	26.4327	26.4281	26.4128	26.4724	26.4602	26.4639	26.3771	26.4734	26.4213	26.4372
hsa-miR-660-5p	110.569	111.578	111.324	110.53	110.482	110.552	110.476	111.462	111.509	111.574	69.8745	70.0654	70.3564	70.2121	70.3627	70.0736	70.2614	70.0732	70.1907	70.1289
hsa-miR-664a-3p	122.401	121.715	122.166	122.373	122.979	122.23	122.513	121.76	121.933	121.874	114.356	114.308	113.952	115.374	115.106	113.94	115.16	113.925	115.284	114.211
hsa-miR-664a-5p	152.828	152.858	152.908	152.947	153.113	152.623	152.878	152.705	153.022	153.094	171.51	171.27	171.445	171.412	171.558	171.178	170.544	171.222	170.575	171.281
hsa-miR-664b-3p	25.2089	25.0642	25.0945	25.204	25.2401	25.0527	25.2068	24.9808	25.1441	25.1362	19.8285	19.8369	19.7786	19.7387	19.7298	19.7953	19.9674	19.7794	19.8975	19.7877
hsa-miR-664b-5p	29.355	29.2458	29.3538	29.3549	29.2731	29.3508	29.3603	29.1689	29.3546	29.3581	44.6183	44.6016	44.492	44.7273	44.6969	44.6405	44.4164	44.6877	44.518	44.7204
hsa-miR-671-3p	35.2277	35.271	35.094	35.1891	34.8929	35.1318	35.1529	35.1522	35.2447	35.2518	41.4105	41.4467	41.4886	40.5421	40.6605	41.6933	41.1865	41.6673	40.9704	41.4858
hsa-miR-6715b-3p	17.2945	17.0277	17.3514	17.5249	18.3471	17.2004	17.4293	17.2985	17.316	17.3682	13.5427	13.187	13.3391	14.1945	14.1444	13.0849	13.5494	13.0808	13.4834	13.328
hsa-miR-6718-5p	16.7959	16.8212	16.7936	16.6819	16.4621	17.0835	16.7474	16.8801	16.6903	16.661	23.3593	23.498	23.4196	23.4651	23.3565	23.8539	23.6974	23.8656	23.8332	23.7859
hsa-miR-6734-5p	10.0156	9.97531	10.0115	10.0291	10.1196	9.80106	10.0106	9.76651	10.1586	10.1801	12.0785	12.0979	12.0974	12.1122	12.1519	12.0142	12.2694	12.0005	12.1288	12.0999
hsa-miR-6764-5p	8.7742	8.67183	8.74631	8.79235	8.8895	8.85125	8.80191	8.8432	8.67734	8.67328	9.28148	9.17889	9.17254	9.48651	9.42833	9.14618	9.19974	9.15953	9.27601	9.19156
hsa-miR-6802-3p	9.29919	9.25743	9.28192	9.30495	9.35546	9.24799	9.30806	9.20285	9.29729	9.30267	10.2903	10.2748	10.2596	10.3214	10.3187	10.2604	10.2988	10.2588	10.2923	10.2714
hsa-miR-7-1-3p	31.3661	31.506	31.5482	31.3304	31.3608	31.3852	31.3717	31.2696	31.6135	31.6393	24.9723	25.0631	25.0553	25.2875	25.282	24.9815	24.911	25.0113	25.0325	25.0979
hsa-miR-7153-5p	21.7326	21.8154	21.851	21.5864	21.3068	21.8039	21.6744	21.3852	21.9308	21.9389	39.7199	40.2021	39.9442	40.0669	40.0456	40.5091	39.7939	40.5992	40.1364	40.7094
hsa-miR-7154-5p	119.064	119.031	118.57	118.893	118.114	119.233	118.943	119.167	118.542	118.464	232.269	232.642	232.261	229.056	229.08	233.217	231.468	233.123	231.32	232.019
hsa-miR-744-5p	293.098	293.334	292.694	292.697	291.768	291.886	292.847	291.626	293.36	293.352	358.926	360.161	359.509	356.251	356.721	360.144	359.222	360.004	358.643	359.355
hsa-miR-766-5p	11.389	11.7975	11.5969	11.2832	11.0871	11.3288	11.3229	11.4651	11.7465	11.7823	13.8222	14.0823	14.2344	13.7253	13.8418	14.1859	13.9967	14.1949	14.0261	14.0496
hsa-miR-767-5p	100.189	100.535	100.386	100.02	99.8293	99.8479	100.109	99.8188	100.595	100.618	88.7508	89.1362	89.0691	88.7542	88.8635	89.0561	89.036	89.0533	89.0277	89.0485
hsa-miR-769-3p	18.2794	18.597	18.5355	18.2613	18.074	18.2697	18.2281	18.2116	18.7603	18.8425	20.9401	20.9092	21.2116	20.9207	21.0628	21.1185	20.5305	21.1856	20.5939	21.2266
hsa-miR-769-5p	267.531	266.863	266.991	267.621	267.848	267.359	267.608	267.534	266.841	266.763	312.962	312.711	312.362	312.449	312.314	312.397	312.99	312.326	312.811	312.162
hsa-miR-7704	28.1617	28.122	27.9622	28.1473	27.8676	28.4733	28.1045	28.6842	27.8221	27.7742	24.6539	24.5397	24.6111	24.1308	24.1144	24.841	24.6985	24.8083	24.5689	24.6064
hsa-miR-7706	13.0676	13.0996	13.0919	13.0993	13.161	13.0495	13.0803	12.9628	13.1088	13.1383	15.1992	15.0629	15.2035	15.2125	15.2206	15.1407	15.0151	15.1509	15.022	15.1533
hsa-miR-7976	18.8029	18.8841	18.8974	18.7351	18.6532	18.8223	18.7714	18.7501	18.9539	18.9716	16.015	16.0628	16.0853	16.1379	16.1479	16.0874	15.9731	16.1112	16.0332	16.1554
hsa-miR-7977	214.935	215.469	214.793	214.522	213.348	214.49	214.684	213.937	215.196	215.208	497.72	499.609	499.046	493.366	494.067	500.542	496.829	500.492	496.691	499.222
hsa-miR-8485	19.9097	19.8264	19.7575	19.7831	19.6322	19.8376	19.8957	19.7542	19.683	19.6635	19.7191	19.7616	19.6804	19.4498	19.3914	19.5695	19.5083	19.5878	19.6828	19.4386
hsa-miR-873-3p	16.6777	16.9027	16.9469	16.7252	17.1497	16.6427	16.658	17.3388	16.9937	16.9779	19.6378	19.6973	19.9433	20.6943	20.6588	19.5874	21.623	19.4896	21.1625	19.7779
hsa-miR-873-5p	160.249	160.702	160.791	160.181	160.202	159.995	160.222	159.716	161.103	161.232	102.792	102.883	103.033	103.223	103.315	102.845	102.601	102.908	102.741	103.087
hsa-miR-874-3p	30.0836	29.8027	29.8302	30.0509	29.8839	30.0647	30.0923	29.7496	29.8044	29.7794	25.232	25.2449	25.0587	24.9367	24.8787	25.2808	25.0858	25.2839	25.1298	25.1404
hsa-miR-874-5p	24.9909	24.9307	24.8513	24.96	24.909	24.8966	24.9615	24.9948	24.8524	24.8224	23.6909	23.7424	23.6946	23.4197	23.4184	23.7574	24.0431	23.7127	23.8916	23.6328
hsa-miR-877-5p	25.8948	25.9801	26.1973	25.9822	26.223	26.1129	25.9764	26.0221	26.1424	26.2006	24.043	23.8731	24.0003	24.8187	24.7815	23.7927	23.4996	23.8775	23.7927	24.0676
hsa-miR-885-5p	29.055	29.1278	29.0012	28.8917	28.7793	28.6494	29.1083	28.2509	29.1462	29.1692	20.4262	20.7326	20.4556	20.3251	20.3051	20.2692	19.8526	20.3143	20.1888	20.1762
hsa-miR-888-5p	225.736	225.945	225.86	225.763	225.861	225.083	225.703	225.138	226.31	226.426	132.437	132.43	132.562	132.213	132.358	132.409	132.25	132.408	132.125	132.436
hsa-miR-890	81.8539	81.6916	81.6192	81.8827	81.8268	81.5509	81.8331	81.3858	81.7896	81.8238	66.8024	66.6841	66.7235	66.22	66.2962	66.802	66.4979	66.7839	66.3382	66.7037
hsa-miR-891a-5p	7808.83	7799.66	7790.04	7805.32	7796.67	7795.81	7808.08	7796.33	7792.38	7790.66	4731.42	4734.55	4728.05	4704.65	4705.09	4729.51	4724	4728.27	4722.33	4719.34
hsa-miR-891b	102.574	102.829	103.114	102.544	102.819	102.445	102.602	102.35	103.299	103.384	57.5069	57.5811	57.63	58.1756	58.1855	57.4285	57.5547	57.4793	57.7021	57.6986
hsa-miR-892a	744.412	745.31	744.27	743.671	742.53	741.776	744.036	741.392	745.747	745.887	402.801	403.79	403.444	401.292	401.713	403.421	402.768	403.369	402.529	403.038
hsa-miR-892b	359.958	360.121	359.323	359.476	358.147	359.284	359.655	359.13	359.709	359.636	199.278	199.732	199.487	197.758	197.907	199.866	199.297	199.806	199.096	199.356
hsa-miR-892c-3p	13.2751	14.2077	13.9084	13.1077	12.8151	13.3314	13.1713	13.3185	14.3294	14.4664	9.52639	9.76728	10.0173	9.77368	9.90338	9.88861	9.40134	9.94889	9.57543	9.95194
hsa-miR-9-3p	21.976	21.76	21.8497	22.0072	21.9626	22.1521	22.0046	22.0316	21.753	21.7432	18.476	18.3244	18.3017	18.4047	18.3471	18.3545	18.152	18.3806	18.2506	18.3454
hsa-miR-9-5p	642.258	642.579	641.995	642.063	640.989	641.954	642.063	642.148	642.451	642.511	482.358	482.469	482.543	480.639	480.894	482.645	481.072	482.677	481.025	482.219
hsa-miR-92a-1-5p	11.8233	11.8589	11.8293	11.8048	11.6827	11.822	11.8003	11.7207	11.8782	11.8889	12.7989	12.8286	12.8347	12.6433	12.673	12.9758	12.7218	12.9821	12.7028	12.9316
hsa-miR-92a-3p	4305.65	4308.33	4303.82	4303.65	4297.16	4302.42	4304.02	4298.98	4306.6	4306.79	7185.07	7190.69	7190.3	7162.35	7165.87	7197.59	7182	7196.83	7178.25	7191.36
hsa-miR-92b-3p	71.517	71.5196	71.5763	71.5239	71.6041	71.5621	71.5018	71.4565	71.5831	71.6051	148.264	148.003	148.305	148.721	148.727	148.323	148.476	148.332	148.35	148.604
hsa-miR-92b-5p	27.1635	27.0712	27.1021	27.1309	26.9483	27.4002	27.1367	27.1425	27.0707	27.056	42.5097	42.4779	42.408	42.4296	42.3299	42.7995	42.3661	42.8299	42.4467	42.8464
hsa-miR-93-3p	107.644	107.638	107.36	107.524	107.025	107.514	107.554	107.392	107.456	107.427	126.676	126.92	126.731	125.34	125.443	127.136	126.42	127.093	126.269	126.696
hsa-miR-93-5p	7805.4	7772.15	7771.36	7810.72	7806.78	7809.82	7808.76	7817.04	7762.36	7758.92	7738.88	7719.53	7708.9	7683.58	7678.88	7714.41	7691.69	7713.35	7690.66	7695.28
hsa-miR-935	170.788	170.889	171.002	170.605	170.627	170.581	170.762	170.062	171.076	171.089	194.152	194.594	194.371	195.006	194.963	194.464	194.806	194.497	195.031	194.738
hsa-miR-937-3p	9.56103	9.49156	9.47587	9.60942	9.61658	9.88323	9.55817	10.1495	9.31591	9.29335	12.3453	12.0011	12.2064	12.2261	12.1553	12.2674	12.3036	12.2501	12.2155	12.1622
hsa-miR-941	223.395	223.151	223.111	223.152	222.661	223.129	223.294	222.797	223.119	223.037	328.705	329.381	328.676	327.852	327.844	329.4	329.558	329.349	329.468	329.081
hsa-miR-942-5p	192.366	192.334	192.502	192.306	192.423	192.412	192.357	192.391	192.449	192.425	194.087	194.208	194.134	194.828	194.731	194.131	194.875	194.132	194.899	194.334
hsa-miR-95-3p	108.72	108.918	108.716	108.638	108.38	108.436	108.661	108.468	108.926	108.957	105.468	105.662	105.638	104.899	105.049	105.657	105.107	105.657	105.064	105.507
hsa-miR-96-5p	561.185	561.203	561.213	561.163	560.756	562.226	561.155	563.399	560.644	560.521	434.004	433.777	433.879	434.047	433.939	433.84	433.744	433.885	433.954	433.684
hsa-miR-98-5p	133.124	133.28	133.109	133.042	132.788	132.749	133.051	132.738	133.406	133.453	151.484	151.681	151.677	150.809	150.994	151.714	151.11	151.715	150.981	151.577
hsa-miR-99a-3p	111.161	111.078	110.986	110.832	110.304	110.901	111.035	110.713	111.11	111.052	67.0879	67.3929	67.1671	66.872	66.8421	67.2902	67.5397	67.2879	67.5813	67.1599
hsa-miR-99a-5p	2856.57	2868	2865.96	2855.17	2856.35	2846.08	2855.42	2843.49	2873.96	2876.02	2278.5	2284.66	2286.89	2284.23	2287.89	2283.96	2283.15	2284.05	2281.63	2287.49
hsa-miR-99b-3p	63.1177	62.9411	62.9127	63.0785	63.0831	63.0271	63.126	63.0437	62.8798	62.846	50.0448	50.085	49.9546	49.8816	49.8432	49.9808	50.1135	49.9612	50.1094	49.876
hsa-miR-99b-5p	3523.34	3524.24	3523.97	3520.22	3517.56	3515.23	3522.5	3507.68	3527.53	3527.82	3133.94	3140.77	3136.39	3133.81	3135.01	3138.35	3136.28	3138.5	3137.32	3139.09
