# Supplementary material for: Exploring Differentially Expressed Sperm miRNAs in Idiopathic Recurrent Pregnancy Loss and Their Association with Early Embryonic Development
Source: Noncoding RNA. 2024 Jul 21;10(4):41. doi: 10.3390/ncrna10040041 (PMC11270218; doi:10.3390/ncrna10040041)
Supplement: Supplementary file 1 [file ncrna-10-00041-s001.zip › Supplementary File S3.xlsx]

## Sheet: All
mirnaid	refseqid	genesymbol	duplex	start	end	bindingp	energy	seed	accessibility	au	phylopstem	phylopflank	me	number_of_pairings	binding_region_length	longest_consecutive_pairings	position	validated	TargetScan	miRDB
hsa-miR-1246	NM_024782	NHEJ1	AATGGATTTTTGGAGCAGG#CCTGCTTCAGTTCCATTT#((((((...((((((((((#)))))))))).)))))).	7727	7745	0.953846	-20.1	0	0.135211	0.574	3.21583	1.91112	-8.85129	16	18	10	3UTR		0	0
hsa-miR-1246	NM_006041	HS3ST3B1	AATGGATTTTTGGAGCAGG#CTGCTTCAGAAATCA#....((((((((((((((.#)))))))))))))).	2684	2699	0.953846	-20.4	0	0.0411634	0.588	0.926833	0.0501392	-9.54656	14	15	14	3UTR		0	0
hsa-miR-1246	NM_001304476	STXBP6	AATGGATTTTTGGAGCAGG#CCTGCTCTATTGATTCAC#..((((((..(((((((((#)))))))))..)))))).	4036	4054	0.953846	-20.1	1	0.124521	0.706	1.25274	1.00444	-7.2559	15	18	9	3UTR		0	0
hsa-miR-1246	NM_001304477	STXBP6	AATGGATTTTTGGAGCAGG#CCTGCTCTATTGATTCAC#..((((((..(((((((((#)))))))))..)))))).	3691	3709	0.953846	-20.1	1	0.124521	0.706	0.970367	2.71114	-7.2559	15	18	9	3UTR		0	0
hsa-miR-1246	NM_001304779	DERL2	AATGGATTTTTGGAGCAGG#TCTGCTCAGAAATCCAC#..(((((((((.(((((((#)))))))))))))))).	3386	3403	0.953846	-20	1	0.35221	0.588	0.927404	1.85874	-8.3038	16	17	16	3UTR		0	0
hsa-miR-1246	NM_001330736	ZNF518A	AATGGATTTTTGGAGCAGG#TGTGCTCCAGATATTCT#...((((.(((((((((.(#).))))))))).)))).	7772	7789	0.961538	-17	0	0.0241007	0.676	0	0	-8.82818	14	17	9	3UTR		0	0
hsa-miR-1246	NM_001350966	DCLRE1C	AATGGATTTTTGGAGCAGG#TGCTCTAAATATGATCCAG#..(((((((((((((((..#)))))))))...)))))).	2166	2185	0.961538	-17.4	1	0.0619125	0.691	2.81988	2.77191	-4.957	15	19	9	3UTR		0	0
hsa-miR-1246	XM_017022283	SCAPER	AATGGATTTTTGGAGCAGG#CCTAAAAGGGTCTGCTCCAGAGCTCCT#...(((.((((((((((((#.)))))))))))).))).	4482	4509	0.961538	-22.1	0	0.001658	0.588	0	0	-8.05823	15	18	12	3UTR		0	0
hsa-miR-1246	NM_153234	LIX1	AATGGATTTTTGGAGCAGG#GTTCCACAAAATCCAA#..((((((((((((((...#)))))).)))))))).	3637	3653	0.961538	-17.5	1	0.370631	0.735	4.37938	2.68627	-4.957	14	16	8	3UTR		0	0
hsa-miR-1246	NM_173848	RALYL	AATGGATTTTTGGAGCAGG#CTTGCCCTTGGATCCAA#..(((((((..((.(((((#)))))))..))))))).	2771	2788	0.961538	-16.7	1	0.011783	0.618	0	0	-9.88112	14	17	7	3UTR		0	0
hsa-miR-1246	NM_176815	DHFR2	AATGGATTTTTGGAGCAGG#TTGCTCCAGAGAA#......((((((((((((.#)))))))))))).	3380	3393	0.961538	-16.3	0	9.39116e-05	0.529	0	0	-15.5666	12	13	12	3UTR		0	0
hsa-miR-1246	NM_198403	MMD2	AATGGATTTTTGGAGCAGG#CTTGGCCATTTCTTCCCATCTCCAAAAATCCAG#..(((((((((((((..((#.))..))))))))))))).	1745	1778	0.961538	-21.1	1	0.0309837	0.603	0	0	-5.19005	15	19	13	3UTR		0	0
hsa-miR-1246	NM_001371575	AAK1	AATGGATTTTTGGAGCAGG#CCTGGCCCAGAAATTCT#...((((((((((..((((#))))..)))))))))).	16630	16647	0.961538	-18.1	0	0.0164166	0.662	0	0	-8.10683	14	17	10	3UTR		0	0
hsa-miR-1246	NM_001400136	KLF12	AATGGATTTTTGGAGCAGG#TGCTCCAAAGATA#.....((((((((((((..#)))))))))))).	9568	9581	0.961538	-17	0	0.0489015	0.691	0	0	-13.6656	12	13	12	3UTR		0	0
hsa-miR-1246	NM_014911	AAK1	AATGGATTTTTGGAGCAGG#CCTGGCCCAGAAATTCT#...((((((((((..((((#))))..)))))))))).	16748	16765	0.961538	-18.1	0	0.0164166	0.662	1.26369	1.7361	-8.10683	14	17	10	3UTR		0	0
hsa-miR-1246	NM_015000	STK38L	AATGGATTTTTGGAGCAGG#TGCTCCAAATGTACCAA#..(((((.(((((((((..#))))))))).)).))).	2529	2546	0.961538	-17.5	0	0.0413257	0.647	1.23171	1.05437	-7.27064	14	17	9	3UTR		0	0
hsa-miR-1246	NM_015347	RIMBP2	AATGGATTTTTGGAGCAGG#CCAGACTCAATTTAAATCTGCTCCAAATGAGTCCATA#.((((((((((((((((((#.))))))))))..)))))))).	6128	6165	0.961538	-24.5	1	0.000933095	0.632	5.14786	5.54632	-3.79332	18	22	10	3UTR		0	0
hsa-miR-1246	NM_001199417	ARHGAP23	AATGGATTTTTGGAGCAGG#CCTGCTTCTGAAAAGTCCT#...((((((((((((((((#))))))))..)))))))).	5845	5864	0.961538	-20	0	0.0126924	0.647	1.75896	1.79858	-6.51454	16	19	8	3UTR		0	0
hsa-miR-1246	NM_001242532	MFSD11	AATGGATTTTTGGAGCAGG#CCTGCTCTTGTTGGAAGATCCT#...((((((((((((((((#)))))))).....)))))))).	1885	1907	0.961538	-20.5	0	0.00404344	0.603	5.37807	4.34364	-6.51454	16	22	8	3UTR		0	0
hsa-miR-1246	NM_001242533	MFSD11	AATGGATTTTTGGAGCAGG#CCTGCTCTTGTTGGAAGATCCT#...((((((((((((((((#)))))))).....)))))))).	1769	1791	0.961538	-20.5	0	0.00404344	0.603	3.66139	4.32058	-6.51454	16	22	8	3UTR		0	0
hsa-miR-1246	NM_001242536	MFSD11	AATGGATTTTTGGAGCAGG#CCTGCTCTTGTTGGAAGATCCT#...((((((((((((((((#)))))))).....)))))))).	1613	1635	0.961538	-20.5	0	0.00404344	0.603	3.66139	4.32058	-6.51454	16	22	8	3UTR		0	0
hsa-miR-1246	NM_001242783	TRIM26	AATGGATTTTTGGAGCAGG#CCTGCTCCAGCCAAATTGATC#.((.(((((((((((((((#))))))))))..))))).)).	2964	2985	0.961538	-19.7	0	0.0209973	0.515	2.29683	2.21154	-6.82535	17	21	10	3UTR		0	0
hsa-miR-1246	NM_001243327	RAET1E	AATGGATTTTTGGAGCAGG#TGCTTCAGATATCCAC#..(((((.(((((((((..#))))))))).))))).	1358	1374	0.961538	-18.1	0	0.0310559	0.632	0	0	-7.27064	14	16	9	3UTR		0	0
hsa-miR-1246	NM_001282951	COPS7B	AATGGATTTTTGGAGCAGG#CTGTTCCAGAAAAACTGTTA#(((((.((((((((((((.#))))))))))))..))))).	939	959	0.961538	-17.3	0	0.0478308	0.426	1.52241	1.34853	-5.83853	17	20	12	3UTR		0	0
hsa-miR-1246	NM_001282952	COPS7B	AATGGATTTTTGGAGCAGG#CTGTTCCAGAAAAACTGTTA#(((((.((((((((((((.#))))))))))))..))))).	969	989	0.961538	-17.3	0	0.0478308	0.426	1.04184	1.3446	-5.83853	17	20	12	3UTR		0	0
hsa-miR-1246	NM_022096	ANKEF1	AATGGATTTTTGGAGCAGG#GCTCCAAAAATATCCAA#..((((((((((((((...#)))))))))..))))).	4178	4195	0.961538	-19	1	0.0824841	0.559	0.16465	0.102468	-4.957	14	17	9	3UTR		0	0
hsa-miR-1246	NM_001161011	ARMC10	AATGGATTTTTGGAGCAGG#CTGCTTTCAAAAGTCTT#...(((((((((((((((.#)))))).))))))))).	1425	1442	0.961538	-17.2	0	0.073696	0.603	0.443245	0.266065	-6.51454	15	17	9	3UTR		0	0
hsa-miR-1246	NM_001161013	ARMC10	AATGGATTTTTGGAGCAGG#CCTGCCAACCTGACCATACTGCTTTCAAAAGTCTT#...(((((((((((((((.#.)))))).))))))))).	1230	1265	0.961538	-17.5	0	0.073696	0.603	0.346601	0.189824	-6.51454	15	18	9	3UTR		0	0
hsa-miR-1246	NM_001166293	SSX2IP	AATGGATTTTTGGAGCAGG#GCTCCTGATAAAGATCCAC#..((((((((((((((...#)))))....))))))))).	5634	5653	0.961538	-17.4	1	0.02985	0.662	0.757932	0.818318	-4.957	14	19	9	3UTR		0	0
hsa-miR-1246	NM_001166294	SSX2IP	AATGGATTTTTGGAGCAGG#GCTCCTGATAAAGATCCAC#..((((((((((((((...#)))))....))))))))).	5502	5521	0.961538	-17.4	1	0.02985	0.662	2.59804	1.33693	-4.957	14	19	9	3UTR		0	0
hsa-miR-1246	NM_001184780	NOX5	AATGGATTTTTGGAGCAGG#CCTGTTCCAAAGCTCCC#...(((.((((((((((((#)))))))))))).))).	5026	5043	0.961538	-21.3	0	0.0324592	0.426	0.204904	-0.354698	-8.05823	15	17	12	3UTR		0	0
hsa-miR-1246	NM_005422	TECTA	AATGGATTTTTGGAGCAGG#CCTGCCTCCAATGGTCCAA#..((((((.((((((((((#))))).))))).)))))).	6791	6810	0.961538	-22.2	1	0.000949756	0.471	0.767275	0.495155	-6.01339	16	19	6	3UTR		0	0
hsa-miR-1246	NM_007180	TREH	AATGGATTTTTGGAGCAGG#TCTGTTCCATAGATCCC#...((((((.(((((((((#))))))))).)))))).	2406	2423	0.961538	-20	0	0.0251425	0.441	1.90955	1.58515	-7.75705	15	17	9	3UTR		0	0
hsa-miR-1246	NM_001635	AMPH	AATGGATTTTTGGAGCAGG#CTGCTGCAAAAGTTCT#...(((((((((.(((((.#))))).))))))))).	2569	2585	0.961538	-19.1	0	0.00431357	0.706	0.74582	0.761813	-7.80367	14	16	9	3UTR		0	0
hsa-miR-1246	NM_033212	CCDC102A	AATGGATTTTTGGAGCAGG#GCTCCAAGGCCCAGTCCAG#..((((((((((((((...#))))))))....)))))).	2145	2164	0.961538	-17.9	1	0.00449048	0.485	2.14888	2.22442	-4.957	14	19	8	3UTR		0	0
hsa-miR-1246	NM_144675	GSG1L	AATGGATTTTTGGAGCAGG#CCTGTTTCCTCATCCATTA#(((((((....((((((((#))))))))...))))))).	3213	3232	0.961538	-17	1	0.0809128	0.618	-0.370786	-0.0344476	-11.3749	15	19	8	3UTR		0	0
hsa-miR-1246	NM_001301065	TREH	AATGGATTTTTGGAGCAGG#TCTGTTCCATAGATCCC#...((((((.(((((((((#))))))))).)))))).	2313	2330	0.961538	-20	0	0.0251425	0.441	1.90955	1.58515	-7.75705	15	17	9	3UTR		0	0
hsa-miR-1246	NM_000676	ADORA2B	AATGGATTTTTGGAGCAGG#GCTCCAAGGATTGAC#..(.((((((((((((...#)))))))))))).).	1289	1304	0.961538	-17.4	0	0.0720905	0.662	0	0	-7.98902	13	15	12	3UTR		0	0
hsa-miR-1246	NM_001017405	MAEA	AATGGATTTTTGGAGCAGG#CCTGCTTCGAGAATGTATA#.(((.((((((((((((((#)))))))))))))).))).	1899	1918	0.961538	-21.6	0	0.0665813	0.515	0	0	-7.91236	17	19	14	3UTR		0	0
hsa-miR-1246	NM_001304794	DUSP18	AATGGATTTTTGGAGCAGG#CCAATCTACTAGATAAATGGCCTTCAGGCAGTGCTCCAGGAATCCT#...((((((((((((((..#.)))))))))))))).	1656	1702	0.969231	-22.9	0	0.00115531	0.412	0.13976	-0.0197213	-6.51454	14	16	14	3UTR		0	1
hsa-miR-1246	NM_001304796	DUSP18	AATGGATTTTTGGAGCAGG#CCAATCTACTAGATAAATGGCCTTCAGGCAGTGCTCCAGGAATCCT#...((((((((((((((..#.)))))))))))))).	1379	1425	0.969231	-22.9	0	0.00115531	0.412	0.183976	0.0724301	-6.51454	14	16	14	3UTR		0	1
hsa-miR-1246	NM_015026	MON2	AATGGATTTTTGGAGCAGG#CCTGCTTCAGACTTCCAA#..((((..(((((((((((#)))))))))))..)))).	8039	8057	0.974359	-22.3	0	0.00893151	0.485	-0.192178	-0.201001	-8.81432	15	18	11	3UTR		0	0
hsa-miR-1246	NM_001278470	MON2	AATGGATTTTTGGAGCAGG#CCTGCTTCAGACTTCCAA#..((((..(((((((((((#)))))))))))..)))).	8021	8039	0.974359	-22.3	0	0.00893151	0.485	-0.192178	-0.201001	-8.81432	15	18	11	3UTR		0	0
hsa-miR-1246	NM_001278471	MON2	AATGGATTTTTGGAGCAGG#CCTGCTTCAGACTTCCAA#..((((..(((((((((((#)))))))))))..)))).	7952	7970	0.974359	-22.3	0	0.00893151	0.485	-0.192178	-0.201001	-8.81432	15	18	11	3UTR		0	0
hsa-miR-1246	NM_001145777	FKBP5	AATGGATTTTTGGAGCAGG#CTGTTCCAAGATACCAG#..(((..(((((((((((.#)))))))))))..))).	4027	4044	0.974359	-19.2	0	0.00497915	0.618	0.0694173	0.443	-8.40165	14	17	11	3UTR		0	0
hsa-miR-1246	NM_005578	LPP	AATGGATTTTTGGAGCAGG#CCTGCTCTAGTCATCATCATTGGATGAATCCAG#..(((((((((((((((((#))))))))))...............))))))).	17400	17433	0.974359	-20	1	0.000101544	0.559	-0.181723	0.0259758	-4.957	17	33	10	3UTR		0	0
hsa-miR-1246	NM_001002814	RAB11FIP1	AATGGATTTTTGGAGCAGG#CCTGAGCCAGAGATTCAG#..(((((((((((..((((#))))..))))))))))).	4188	4206	0.974359	-20.2	1	5.92836e-06	0.603	0	0	-6.54929	15	18	11	3UTR		0	0
hsa-miR-1246	NM_001013649	C2orf68	AATGGATTTTTGGAGCAGG#CCTGCCTCCAGACATCTAC#..(((((.(((((((((((#))))).)))))).))))).	3140	3159	0.974359	-19.6	0	0.0259238	0.647	0	0	-7.27064	16	19	6	3UTR		0	0
hsa-miR-1246	NM_001349338	FOXP1	AATGGATTTTTGGAGCAGG#CCTGTCCCTAGAGTCCGTC#.(((((((((.((.(((((#))))).)).))))))))).	6437	6456	0.974359	-19.4	1	0.000840175	0.485	3.32292	3.21905	-7.47494	16	19	9	3UTR		0	0
hsa-miR-1246	NM_001349341	FOXP1	AATGGATTTTTGGAGCAGG#CCTGTCCCTAGAGTCCGTC#.(((((((((.((.(((((#))))).)).))))))))).	6434	6453	0.974359	-19.4	1	0.000840175	0.485	3.32292	3.21905	-7.47494	16	19	9	3UTR		0	0
hsa-miR-1246	NM_001244808	FOXP1	AATGGATTTTTGGAGCAGG#CCTGTCCCTAGAGTCCGTC#.(((((((((.((.(((((#))))).)).))))))))).	6434	6453	0.974359	-19.4	1	0.000840175	0.485	3.32292	3.21905	-7.47494	16	19	9	3UTR		0	0
hsa-miR-1246	NM_016568	RXFP3	AATGGATTTTTGGAGCAGG#CTTGCTGCGGGGCTGCCCCAGGAATCTAG#..(((((((((((.((((.#.)))).))))))))))).	2256	2285	0.980769	-20.2	1	5.3355e-05	0.441	-0.448292	-0.519182	-5.81384	15	18	11	3UTR		0	0
hsa-miR-1246	NM_001195037	ECT2L	AATGGATTTTTGGAGCAGG#TCTGTTCCAAAATATCCAG#..(((((((((((((((((#)))))))))))).))))).	2962	2981	0.980769	-21	1	0.00475523	0.676	0.232027	-0.0234334	-4.957	17	19	12	3UTR		0	0
hsa-miR-1246	NM_022115	PRDM15	AATGGATTTTTGGAGCAGG#CCATTCTCCAGATACAAGTGCTCCAGGCATCCATG#.((((((.(((((((((..#.))))))))).)))))).	6388	6423	0.980769	-21.4	1	8.92721e-05	0.471	-0.85518	-0.496067	-6.10696	15	18	9	3UTR		0	0
hsa-miR-1246	NM_001190455	CHRNA7	AATGGATTTTTGGAGCAGG#CCTGCTCCAAGCCAGTCCAC#..(((((((((((((((((#)))))))))))..)))))).	2858	2878	0.980769	-24.3	1	0.00661551	0.382	0.169334	-0.0404137	-4.957	17	20	11	3UTR		0	0
hsa-miR-1246	XM_005254750	CHRFAM7A	AATGGATTTTTGGAGCAGG#CCTGCTCCAAGCCAGTCCAC#..(((((((((((((((((#)))))))))))..)))))).	3163	3183	0.980769	-24.3	1	0.00661551	0.382	0	0	-4.957	17	20	11	3UTR		0	0
hsa-miR-1246	XM_011521176	CHRNA7	AATGGATTTTTGGAGCAGG#CCTGCTCCAAGCCAGTCCAC#..(((((((((((((((((#)))))))))))..)))))).	3120	3140	0.980769	-24.3	1	0.00661551	0.382	0	0	-4.957	17	20	11	3UTR		0	0
hsa-miR-1246	XM_011521177	CHRNA7	AATGGATTTTTGGAGCAGG#CCTGCTCCAAGCCAGTCCAC#..(((((((((((((((((#)))))))))))..)))))).	2745	2765	0.980769	-24.3	1	0.00661551	0.382	0	0	-4.957	17	20	11	3UTR		0	0
hsa-miR-1246	XM_011521178	CHRNA7	AATGGATTTTTGGAGCAGG#CCTGCTCCAAGCCAGTCCAC#..(((((((((((((((((#)))))))))))..)))))).	2661	2681	0.980769	-24.3	1	0.00661551	0.382	0	0	-4.957	17	20	11	3UTR		0	0
hsa-miR-1246	NM_001077706	ECT2L	AATGGATTTTTGGAGCAGG#TCTGTTCCAAAATATCCAG#..(((((((((((((((((#)))))))))))).))))).	3126	3145	0.980769	-21	1	0.00475523	0.676	-0.0320932	-0.0322014	-4.957	17	19	12	3UTR		0	0
hsa-miR-1246	NM_139320	CHRFAM7A	AATGGATTTTTGGAGCAGG#CCTGCTCCAAGCCAGTCCAC#..(((((((((((((((((#)))))))))))..)))))).	2868	2888	0.980769	-24.3	1	0.00661551	0.382	0	0	-4.957	17	20	11	3UTR		0	0
hsa-miR-1246	NM_000746	CHRNA7	AATGGATTTTTGGAGCAGG#CCTGCTCCAAGCCAGTCCAC#..(((((((((((((((((#)))))))))))..)))))).	2771	2791	0.980769	-24.3	1	0.00661551	0.382	0	0	-4.957	17	20	11	3UTR		0	0
hsa-miR-1246	NM_001025087	CELF4	AATGGATTTTTGGAGCAGG#CTTGCTCCAGAGACTTTCCGG#..(((((((((((((((((#)))))))))))))...)))).	3021	3042	0.980769	-20.8	1	0.000643604	0.471	0	0	-4.957	17	21	13	3UTR		0	0
hsa-miR-1246	NM_001025088	CELF4	AATGGATTTTTGGAGCAGG#CTTGCTCCAGAGACTTTCCGG#..(((((((((((((((((#)))))))))))))...)))).	3018	3039	0.980769	-20.8	1	0.000643604	0.471	0	0	-4.957	17	21	13	3UTR		0	0
hsa-miR-1246	NM_001025089	CELF4	AATGGATTTTTGGAGCAGG#CTTGCTCCAGAGACTTTCCGG#..(((((((((((((((((#)))))))))))))...)))).	2910	2931	0.980769	-20.8	1	0.000643604	0.471	0	0	-4.957	17	21	13	3UTR		0	0
hsa-miR-1246	NM_025151	RAB11FIP1	AATGGATTTTTGGAGCAGG#CCTGCTCCAGGGGTCA#....(((((((((((((((#))))))))))))))).	2052	2068	0.987179	-24	0	4.15248e-05	0.471	0.474838	0.641935	-9.54656	15	16	15	3UTR		0	0
hsa-miR-1246	XM_011537155	ZC2HC1C	AATGGATTTTTGGAGCAGG#CCAGGCTCGAGAGGTCCAG#..(((((((((.((((.((#))..)))).))))))))).	1727	1746	0.991453	-19.9	1	0.000183105	0.485	0	0	-8.3038	15	19	9	3UTR		0	0
hsa-miR-1246	NM_001004432	LINGO4	AATGGATTTTTGGAGCAGG#CTTGCTCCTTAGAGTCTGTTT#((((((((((.((((((((#))))))))..)))))))))).	2388	2409	0.991453	-19.7	1	0.00278211	0.485	0	0	-6.76235	18	21	10	3UTR		0	0
hsa-miR-1246	NM_001042430	ZC2HC1C	AATGGATTTTTGGAGCAGG#CCAGGCTCGAGAGGTCCAG#..(((((((((.((((.((#))..)))).))))))))).	1013	1032	0.991453	-19.9	1	0.000183105	0.485	0	0	-8.3038	15	19	9	3UTR		0	0
hsa-miR-1246	NM_001330659	FHL1	AATGGATTTTTGGAGCAGG#TCTGCTCTTTGTCCATG#.((((((....((((((((#))))))))..)))))).	1781	1798	1	-18.6	1	0.0112455	0.559	0.611548	0.426039	-11.2306	14	17	8	3UTR		0	0
hsa-miR-1246	NM_001331029	PPP1R12B	AATGGATTTTTGGAGCAGG#TCTGCTTCAAAAATTCT#...((((((((((((((((#)))))))))))))))).	8316	8333	1	-20.2	0	0.117536	0.676	0.292284	0.262123	-6.51454	16	17	16	3UTR		0	0
hsa-miR-1246	NM_001345887	CNNM1	AATGGATTTTTGGAGCAGG#CCTGCTTCCAAGAATA#.....((((((((((((((#)))))).)))))))).	4102	4118	1	-18.3	0	6.57441e-05	0.515	0.897596	0.365406	-13.6656	14	16	8	3UTR		0	0
hsa-miR-1246	NM_001346201	SRGAP1	AATGGATTTTTGGAGCAGG#TCTGGTTACACTACTCCACGAACTCCTCCAAAGATCCGTTA#(((((((((((((((.((.#.)).))))))))))))))).	4101	4142	1	-22.7	1	0.0959873	0.603	0.0512583	0.0712316	-4.17062	17	20	15	3UTR		0	0
hsa-miR-1246	NM_001346404	PGAP2	AATGGATTTTTGGAGCAGG#CCTGCTCCAGAAACAGCACCAG#..(((.(((((((((((((#))))))))))))).....))).	1621	1643	1	-21	0	0.0171331	0.574	0.108838	-0.00668195	-6.85796	16	22	13	3UTR		0	0
hsa-miR-1246	NM_001347885	GVQW3	AATGGATTTTTGGAGCAGG#CTGCCCAGAACTCCT#...(((.((((((.((((.#)))))))))).))).	3759	3774	1	-17.5	0	0.0271054	0.515	0.576506	0.0765309	-8.91507	13	15	10	3UTR		0	0
hsa-miR-1246	NM_001347952	RPH3A	AATGGATTTTTGGAGCAGG#CCTGCTCCAAGTGCACCAG#..(((...(((((((((((#)))))))))))....))).	2874	2893	1	-21.1	0	0.000589569	0.456	-0.44042	-0.336249	-10.7153	14	19	11	3UTR		0	0
hsa-miR-1246	NM_001347953	RPH3A	AATGGATTTTTGGAGCAGG#CCTGCTCCAAGTGCACCAG#..(((...(((((((((((#)))))))))))....))).	2863	2882	1	-21.1	0	0.000589569	0.456	-0.44042	-0.336249	-10.7153	14	19	11	3UTR		0	0
hsa-miR-1246	NM_001348190	LHX6	AATGGATTTTTGGAGCAGG#CTGCGGCCAGGAGTCCAC#..(((((((((((.((((.#))))..))))))))))).	1126	1144	1	-21.4	1	5.1328e-06	0.324	0.874198	0.131759	-5.81384	15	18	11	3UTR		0	0
hsa-miR-1246	NM_001348543	TMEM229B	AATGGATTTTTGGAGCAGG#CCTGCTCTGTGTCTCCGTTG#((((((....(((((((((#)))))))))....)))))).	3979	3999	1	-19.6	0	0.00757641	0.456	0	0	-10.0938	15	20	9	3UTR		0	0
hsa-miR-1246	NM_001348544	TMEM229B	AATGGATTTTTGGAGCAGG#CCTGCTCTGTGTCTCCGTTG#((((((....(((((((((#)))))))))....)))))).	3960	3980	1	-19.6	0	0.00757641	0.456	0	0	-10.0938	15	20	9	3UTR		0	0
hsa-miR-1246	NM_001348547	TMEM229B	AATGGATTTTTGGAGCAGG#CTGCTCCAGAAGTTG#....((((((((((((((.#)))))))))))))).	2953	2968	1	-21.1	0	0.00061375	0.426	-0.10851	0.110817	-9.54656	14	15	14	3UTR		0	0
hsa-miR-1246	NM_001348547	TMEM229B	AATGGATTTTTGGAGCAGG#CCTGCTCTGTGTCTCCGTTG#((((((....(((((((((#)))))))))....)))))).	3839	3859	1	-19.6	0	0.00757641	0.456	0.774036	0.430969	-10.0938	15	20	9	3UTR		0	0
hsa-miR-1246	NM_001348548	TMEM229B	AATGGATTTTTGGAGCAGG#CTGCTCCAGAAGTTG#....((((((((((((((.#)))))))))))))).	2920	2935	1	-21.1	0	0.00061375	0.426	0.480281	0.188618	-9.54656	14	15	14	3UTR		0	0
hsa-miR-1246	NM_001348548	TMEM229B	AATGGATTTTTGGAGCAGG#CCTGCTCTGTGTCTCCGTTG#((((((....(((((((((#)))))))))....)))))).	3806	3826	1	-19.6	0	0.00757641	0.456	0.764995	0.94729	-10.0938	15	20	9	3UTR		0	0
hsa-miR-1246	NM_001348549	TMEM229B	AATGGATTTTTGGAGCAGG#CTGCTCCAGAAGTTG#....((((((((((((((.#)))))))))))))).	2985	3000	1	-21.1	0	0.00061375	0.426	0.0528946	0.0870741	-9.54656	14	15	14	3UTR		0	0
hsa-miR-1246	NM_001348549	TMEM229B	AATGGATTTTTGGAGCAGG#CCTGCTCTGTGTCTCCGTTG#((((((....(((((((((#)))))))))....)))))).	3871	3891	1	-19.6	0	0.00757641	0.456	-0.376713	0.335274	-10.0938	15	20	9	3UTR		0	0
hsa-miR-1246	NM_001348687	ZNF726	AATGGATTTTTGGAGCAGG#CCTGCTCTTCCATTG#((((((.....((((((((#)))))))))))))).	703	718	1	-18.4	0	0.000834505	0.603	-0.00816787	0.064401	-12.9186	14	15	14	3UTR		0	0
hsa-miR-1246	NM_001349074	TBC1D5	AATGGATTTTTGGAGCAGG#CTGCTCCAAGGGTTCATTA#((((((((((((((((((.#)))))))))))))))))).	5966	5985	1	-25.7	1	9.98234e-05	0.632	0	0	-3.93757	18	19	18	3UTR		0	0
hsa-miR-1246	NM_001349242	PDE4D	AATGGATTTTTGGAGCAGG#CCACACATTTCATGCTCTAATAATCCAC#..((((((.((((((((..#.)))))))).)))))).	3703	3731	1	-18.6	1	0.25474	0.735	-0.03987	0.0684295	-6.01339	14	17	8	3UTR		0	0
hsa-miR-1246	NM_001349337	FOXP1	AATGGATTTTTGGAGCAGG#CCTGTCCCTAGAGTCCGTC#.(((((((((.((.(((((#))))).)).))))))))).	5739	5758	1	-19.4	1	0.000840175	0.485	5.79049	4.45204	-7.47494	16	19	9	3UTR		0	0
hsa-miR-1246	NM_001349340	FOXP1	AATGGATTTTTGGAGCAGG#CCTGTCCCTAGAGTCCGTC#.(((((((((.((.(((((#))))).)).))))))))).	6342	6361	1	-19.4	1	0.000840175	0.485	4.34046	4.47294	-7.47494	16	19	9	3UTR		0	0
hsa-miR-1246	NM_001349342	FOXP1	AATGGATTTTTGGAGCAGG#CCTGTCCCTAGAGTCCGTC#.(((((((((.((.(((((#))))).)).))))))))).	5760	5779	1	-19.4	1	0.000840175	0.485	5.21417	4.82778	-7.47494	16	19	9	3UTR		0	0
hsa-miR-1246	NM_001349343	FOXP1	AATGGATTTTTGGAGCAGG#CCTGTCCCTAGAGTCCGTC#.(((((((((.((.(((((#))))).)).))))))))).	5757	5776	1	-19.4	1	0.000840175	0.485	4.44139	4.67306	-7.47494	16	19	9	3UTR		0	0
hsa-miR-1246	NM_001349344	FOXP1	AATGGATTTTTGGAGCAGG#CCTGTCCCTAGAGTCCGTC#.(((((((((.((.(((((#))))).)).))))))))).	5649	5668	1	-19.4	1	0.000840175	0.485	5.32126	5.07111	-7.47494	16	19	9	3UTR		0	0
hsa-miR-1246	NM_001349999	RBFOX2	AATGGATTTTTGGAGCAGG#CCTGCTCTCATGTCCATA#.((((((....((((((((#))))))))...)))))).	2614	2632	1	-20.7	1	0.0177208	0.588	0	0	-11.2306	14	18	8	3UTR		0	0
hsa-miR-1246	NM_001350083	SAMD9L	AATGGATTTTTGGAGCAGG#CCTGTTTCTTAGATCCC#...((((((..((((((((#))))))))..)))))).	6448	6465	1	-18.5	0	0.0410273	0.588	0	0	-10.5818	14	17	8	3UTR		0	0
hsa-miR-1246	NM_001350084	SAMD9L	AATGGATTTTTGGAGCAGG#CCTGTTTCTTAGATCCC#...((((((..((((((((#))))))))..)))))).	6131	6148	1	-18.5	0	0.0410273	0.588	0.583974	0.0818062	-10.5818	14	17	8	3UTR		0	0
hsa-miR-1246	NM_001350772	MSTO1	AATGGATTTTTGGAGCAGG#CCTGCTCTCCAGATCTGTA#.((((((((..((((((((#))))))))..)))))))).	2088	2107	1	-19.7	1	0.0175637	0.471	0.439362	-0.334773	-7.86061	16	19	8	3UTR		0	0
hsa-miR-1246	NM_001350774	MSTO1	AATGGATTTTTGGAGCAGG#CCTGCTCTCCAGATCTGTA#.((((((((..((((((((#))))))))..)))))))).	2155	2174	1	-19.7	1	0.0175637	0.471	0.439362	-0.334773	-7.86061	16	19	8	3UTR		0	0
hsa-miR-1246	NM_001350782	MSTO1	AATGGATTTTTGGAGCAGG#CCTGCTCTCCAGATCTGTA#.((((((((..((((((((#))))))))..)))))))).	2185	2204	1	-19.7	1	0.0175637	0.471	-0.178694	0.299975	-7.86061	16	19	8	3UTR		0	0
hsa-miR-1246	NM_001351169	NT5C2	AATGGATTTTTGGAGCAGG#CTGCTCCAGAATTCA#....((.(((((((((((.#))))))))))).)).	3373	3388	1	-20.1	0	0.0202794	0.603	0	0	-11.0902	13	15	11	3UTR		0	0
hsa-miR-1246	NM_001351172	NT5C2	AATGGATTTTTGGAGCAGG#CTGCTCCAGAATTCA#....((.(((((((((((.#))))))))))).)).	3397	3412	1	-20.1	0	0.0202794	0.603	0	0	-11.0902	13	15	11	3UTR		0	0
hsa-miR-1246	NM_001351174	NT5C2	AATGGATTTTTGGAGCAGG#CTGCTCCAGAATTCA#....((.(((((((((((.#))))))))))).)).	3598	3613	1	-20.1	0	0.0202794	0.603	0	0	-11.0902	13	15	11	3UTR		0	0
hsa-miR-1246	NM_001351226	RIMBP2	AATGGATTTTTGGAGCAGG#CCAGACTCAATTTAAATCTGCTCCAAATGAGTCCATA#.((((((((((((((((((#.))))))))))..)))))))).	4645	4682	1	-24.5	1	0.000933095	0.632	1.89713	1.14412	-3.79332	18	22	10	3UTR		0	0
hsa-miR-1246	NM_001351237	SMUG1	AATGGATTTTTGGAGCAGG#CCTGACTTCAAGTAATCCAC#..(((((((((((((((((#)))).))))))).)))))).	1408	1428	1	-18.9	1	0.0517679	0.441	5.47508	3.41906	-4.957	17	20	7	3UTR		0	0
hsa-miR-1246	NM_001351377	XIRP1	AATGGATTTTTGGAGCAGG#TCTGCTCCTTAATCCC#...(((((...((((((((#))))))))..))))).	2313	2329	1	-18.1	0	0.0207585	0.485	0.296534	0.966381	-11.6382	13	16	8	3UTR		0	0
hsa-miR-1246	NM_001351624	MAPK10	AATGGATTTTTGGAGCAGG#CTGCTGCAAGAGTTTG#...(((((((((.(((((.#))))).))))))))).	5129	5145	1	-17.3	0	9.76061e-06	0.603	1.708	0.490419	-7.80367	14	16	9	3UTR		0	0
hsa-miR-1246	NM_001351693	PLEKHG2	AATGGATTTTTGGAGCAGG#CCTGCCCAGGAATCTG#...((((((((((.(((((#))))))))))))))).	6724	6740	1	-20.9	0	0.00614703	0.574	0.295394	0.0200678	-7.37138	15	16	15	3UTR		0	1
hsa-miR-1246	NM_001351694	PLEKHG2	AATGGATTTTTGGAGCAGG#CCTGCCCAGGAATCTG#...((((((((((.(((((#))))))))))))))).	4198	4214	1	-20.9	0	0.00614703	0.574	0.295394	0.0200678	-7.37138	15	16	15	3UTR		0	1
hsa-miR-1246	NM_001351727	RAPGEF2	AATGGATTTTTGGAGCAGG#CCTGCTCCATTGAGATGGATGGCAAACCCCATTT#(((((((((((((((((((#)))))))))..)))))............))))).	5843	5877	1	-18.6	1	0.0021062	0.662	0.56997	1.44787	-3.93757	19	34	9	3UTR		0	0
hsa-miR-1246	NM_001352571	ACBD5	AATGGATTTTTGGAGCAGG#CCTGTTCCAAAGTCTT#...(((.((((((((((((#))))))))))))))).	3997	4013	1	-18.8	0	0.00428437	0.647	1.67189	0.290989	-8.05823	15	16	15	3UTR		0	0
hsa-miR-1246	NM_001353361	GPR137C	AATGGATTTTTGGAGCAGG#CTTGATGGCCTCCAAAAATCCT#...((((((((((((((((#)))).....)))))))))))).	1880	1902	1	-18.2	0	0.000222876	0.603	0.937599	1.36616	-6.51454	16	22	12	3UTR		0	0
hsa-miR-1246	NM_001353916	ST6GAL1	AATGGATTTTTGGAGCAGG#CCAGAGAAAAGTTGCTCCCGAGGTCCATG#.(((((((((.(((((((.#.))))))).))))))))).	1933	1962	1	-22.2	1	0.000409372	0.397	0	0	-6.6181	16	19	9	3UTR		0	0
hsa-miR-1246	NM_001354083	PSME3IP1	AATGGATTTTTGGAGCAGG#GCTCCTGGAATCCT#...(((((((.(((((...#))))).))))))).	1842	1856	1	-18.4	0	0.010023	0.603	3.05461	2.5334	-9.33931	12	14	7	3UTR		0	0
hsa-miR-1246	NM_001362819	PSD3	AATGGATTTTTGGAGCAGG#CCTGCTTTAGGGATCCAG#..(((((((((((((((((#))))))))))))))))).	10686	10704	1	-23.8	1	2.605e-06	0.441	0	0	-4.957	17	18	17	3UTR		0	1
hsa-miR-1246	NM_001363656	PPP2R1A	AATGGATTTTTGGAGCAGG#CTGCTCTAGAAATGTG#...(.(((((((((((((.#))))))))))))).).	3993	4009	1	-18.2	0	0.0114734	0.574	0	0	-10.6336	14	16	13	3UTR		0	0
hsa-miR-1246	NM_001363686	HBS1L	AATGGATTTTTGGAGCAGG#TCTTCTCCAGAAGTCCT#...((((((((((((.(((#))).)))))))))))).	4291	4308	1	-19.4	0	0.00781088	0.632	0	0	-6.74759	15	17	12	3UTR		0	0
hsa-miR-1246	NM_001363689	EHMT2	AATGGATTTTTGGAGCAGG#CCTGACCAGAGATCCC#...((((((((((..((((#)))).)))))))))).	4427	4443	1	-17.9	0	0.0219577	0.382	0	0	-8.10683	14	16	10	3UTR		0	0
hsa-miR-1246	NM_001363730	DAPK2	AATGGATTTTTGGAGCAGG#CCTGACTTCAGAGATCCAA#..(((((((((((((((((#)))).))))))))))))).	4308	4327	1	-23	1	0.0426553	0.588	0	0	-4.957	17	19	13	3UTR		0	0
hsa-miR-1246	NM_001363744	MSR1	AATGGATTTTTGGAGCAGG#CTGCTCAAAAATGATTTTATTACCTTGTTCCTGTAAAATCCATTT#((((((((((.((((((((#.))))))))...)))))))))).	1507	1552	1	-20	1	0.0812362	0.794	0	0	-6.76235	18	23	10	3UTR		0	1
hsa-miR-1246	NM_001364008	NOTCH2NLB	AATGGATTTTTGGAGCAGG#TCTGTTCCAGAAATGCCT#...((((((((((((((((#)))))))))))))).)).	6996	7014	1	-19.9	0	1.60072e-05	0.588	-0.283918	-0.0367654	-6.51454	16	18	14	3UTR		0	0
hsa-miR-1246	NM_001364497	DPP6	AATGGATTTTTGGAGCAGG#GCTCTGAACGTCCGTTA#(((((((.((((((((...#)))))))).))))))).	4323	4340	1	-18.6	1	0.0056462	0.529	0	0	-6.25121	15	17	8	3UTR		0	0
hsa-miR-1246	NM_001364564	SALL2	AATGGATTTTTGGAGCAGG#CCTGCTCCAGAAGGTGCCGG#..(((.(((((((((((((#)))))))))))))...))).	3959	3979	1	-21.9	0	5.37937e-06	0.471	0	0	-6.85796	16	20	13	3UTR		0	0
hsa-miR-1246	NM_001365053	C9orf85	AATGGATTTTTGGAGCAGG#TCTGCTCCTTCTTAAATCCT#...((((((..((((((((#)))))))).....)))))).	2157	2177	1	-18.7	0	0.00631746	0.588	0	0	-10.5818	14	20	8	3UTR		0	0
hsa-miR-1246	NM_001365552	NEK5	AATGGATTTTTGGAGCAGG#TGCTCCGGATGTGCATG#.(((.((.(((((((((..#))))))))).)).))).	4519	4536	1	-17.7	0	0.00966841	0.632	0	0	-10.226	14	17	9	3UTR		0	0
hsa-miR-1246	NM_001365649	ABHD5	AATGGATTTTTGGAGCAGG#CCTTCAACCTGGCAGACCCAGTTCTAAGAATCCATA#.(((((((((((((((.((#.)).))))))))))))))).	4936	4972	1	-21.4	1	0.0165118	0.603	0	0	-3.79332	17	20	15	3UTR		0	0
hsa-miR-1246	NM_001365650	ABHD5	AATGGATTTTTGGAGCAGG#CCTTCAACCTGGCAGACCCAGTTCTAAGAATCCATA#.(((((((((((((((.((#.)).))))))))))))))).	4507	4543	1	-21.4	1	0.0165118	0.603	0	0	-3.79332	17	20	15	3UTR		0	0
hsa-miR-1246	NM_001365692	CCM2L	AATGGATTTTTGGAGCAGG#CCTGCTTTGTCCCAGAAGTCCAG#..(((((((((((((((((#)))))).....))))))))))).	1996	2019	1	-22.7	1	0.00477884	0.382	0	0	-4.957	17	23	11	3UTR		0	0
hsa-miR-1246	NM_001365927	NLGN1	AATGGATTTTTGGAGCAGG#AATTTAAAAGCTCCAGAAATCCATG#.(((((((((((((((...#.))))))))))))))).	5466	5491	1	-25	1	0.206837	0.735	0.770475	0.645577	-3.79332	15	17	15	3UTR		0	0
hsa-miR-1246	NM_001365933	NLGN1	AATGGATTTTTGGAGCAGG#AATTTAAAAGCTCCAGAAATCCATG#.(((((((((((((((...#.))))))))))))))).	5406	5431	1	-25	1	0.206837	0.735	0	0	-3.79332	15	17	15	3UTR		0	0
hsa-miR-1246	NM_001366141	TRPM3	AATGGATTTTTGGAGCAGG#TCTGCTTCAAAGGTGCCAA#..(((((((((((((((((#)))))))))))))).))).	8497	8516	1	-20.1	1	0.0094139	0.706	0	0	-4.957	17	19	14	3UTR		0	0
hsa-miR-1246	NM_001366145	TRPM3	AATGGATTTTTGGAGCAGG#TCTGCTTCAAAGGTGCCAA#..(((((((((((((((((#)))))))))))))).))).	8658	8677	1	-20.1	1	0.0094139	0.706	0	0	-4.957	17	19	14	3UTR		0	0
hsa-miR-1246	NM_001366151	TRPM3	AATGGATTTTTGGAGCAGG#TCTGCTTCAAAGGTGCCAA#..(((((((((((((((((#)))))))))))))).))).	6952	6971	1	-20.1	1	0.0094139	0.706	0	0	-4.957	17	19	14	3UTR		0	0
hsa-miR-1246	NM_001366154	TRPM3	AATGGATTTTTGGAGCAGG#TCTGCTTCAAAGGTGCCAA#..(((((((((((((((((#)))))))))))))).))).	6611	6630	1	-20.1	1	0.0094139	0.706	0	0	-4.957	17	19	14	3UTR		0	0
hsa-miR-1246	NM_001367873	SOX6	AATGGATTTTTGGAGCAGG#GCTCTAAATATCCATG#.((((((.((((((((...#)))))))).)))))).	5922	5938	1	-19.5	1	0.0117716	0.691	0	0	-6.10696	14	16	8	3UTR		0	0
hsa-miR-1246	NM_001367909	ZNF678	AATGGATTTTTGGAGCAGG#TCTGCTCCATTGGTCTATTT#((((((((..(((((((((#)))))))))..)))))))).	6198	6218	1	-21.7	1	0.0602442	0.632	0	0	-6.23647	17	20	9	3UTR		0	0
hsa-miR-1246	NM_001368263	LARS2	AATGGATTTTTGGAGCAGG#CTTGTTCCAGAACTTACAGTCCATG#.((((((((((((((((((#))))))))))))......)))))).	4295	4320	1	-19.9	1	0.00243023	0.574	0	0	-3.79332	18	25	12	3UTR		0	0
hsa-miR-1246	NM_001369387	GNAL	AATGGATTTTTGGAGCAGG#TCTGCCCAAAGTTCCATTT#((((((.((((((.(((((#))))))))))).)))))).	4751	4770	1	-20	0	0.0342861	0.603	0	0	-6.3381	17	19	11	3UTR		0	0
hsa-miR-1246	NM_001369389	PRKAR1A	AATGGATTTTTGGAGCAGG#CCTGCTGAAAGTCCT#...((((((((..((((((#)))))))))))))).	2634	2649	1	-17.1	0	0.000880129	0.588	3.66911	3.88548	-11.1505	14	15	14	3UTR	MIRT733759	0	0
hsa-miR-1246	NM_001369390	PRKAR1A	AATGGATTTTTGGAGCAGG#CTGCTCTAGAAAG#......((((((((((((.#)))))))))))).	3403	3416	1	-16.4	0	0.000976104	0.647	0	0	-15.5666	12	13	12	3UTR	MIRT733759	0	0
hsa-miR-1246	XM_017017391	KDM2A	AATGGATTTTTGGAGCAGG#CTGCCCCCTTTTACTTTGCATTGAACGGCCTGTCCAAAGATCCT#...(((((((((((.((((#.))))))))))))))).	4875	4919	1	-21.5	0	0.0303585	0.515	0	0	-7.24999	15	17	15	3UTR		0	0
hsa-miR-1246	XM_017019041	MON2	AATGGATTTTTGGAGCAGG#CCTGCTTCAGACTTCCAA#..((((..(((((((((((#)))))))))))..)))).	8042	8060	1	-22.3	0	0.00893151	0.485	0	0	-8.81432	15	18	11	3UTR		0	0
hsa-miR-1246	XM_017020834	STARD13	AATGGATTTTTGGAGCAGG#TCTGCTCCAAGTAATCTG#...((((((((((((((((#))))))))))).))))).	5520	5538	1	-20.2	0	0.000125785	0.515	0	0	-6.51454	16	18	11	3UTR		0	0
hsa-miR-1246	XM_017020834	STARD13	AATGGATTTTTGGAGCAGG#CCTGCTCCTGAGATGGGATCCT#...(((((((.((((((((#)))))))).)).....))))).	5380	5402	1	-19.1	0	0.000544735	0.515	0	0	-9.33931	15	22	8	3UTR		0	0
hsa-miR-1246	XM_017020848	DCLK1	AATGGATTTTTGGAGCAGG#TCTGCTCTTCTAGTCCT#...(((((...((((((((#))))))))...))))).	2463	2480	1	-17.8	0	0.231073	0.706	0	0	-11.6382	13	17	8	3UTR		0	0
hsa-miR-1246	XM_017020993	MIPOL1	AATGGATTTTTGGAGCAGG#TTTGCTCATTTGTGGGCTCTCAGAAGTCCT#...(((((((((((((...#.)))).))))))))).	2771	2801	1	-18.5	0	0.000434805	0.632	0	0	-6.51454	13	16	9	3UTR		0	0
hsa-miR-1246	XM_017022124	GLDN	AATGGATTTTTGGAGCAGG#CCTGCTCCCCTGAAAGTCCC#...((((((((((((((((#))))))))...)))))))).	3251	3271	1	-22.5	0	0.0145993	0.574	0	0	-6.51454	16	20	8	3UTR		0	0
hsa-miR-1246	XM_017023704	PSME3IP1	AATGGATTTTTGGAGCAGG#GCTCCTGGAATCCT#...(((((((.(((((...#))))).))))))).	1646	1660	1	-18.4	0	0.010023	0.603	0	0	-9.33931	12	14	7	3UTR		0	0
hsa-miR-1246	XM_017025770	MBD1	AATGGATTTTTGGAGCAGG#CCTGCTTCGAGTCCT#...((((..((((((((((#)))))))))))))).	2901	2916	1	-18.9	0	0.0721848	0.456	0	0	-9.88456	14	15	14	3UTR		0	0
hsa-miR-1246	XM_017026104	THOC1	AATGGATTTTTGGAGCAGG#CTGCTCCAAGAAGTCATC#.((((.((((((((((((.#)))))))))))).)))).	1365	1383	1	-21.4	0	0.00563996	0.618	0	0	-5.69428	16	18	12	3UTR		0	0
hsa-miR-1246	XM_017028425	PRDM15	AATGGATTTTTGGAGCAGG#CCATTCTCCAGATACAAGTGCTCCAGGCATCCATG#.((((((.(((((((((..#.))))))))).)))))).	5397	5432	1	-21.4	1	8.92721e-05	0.471	0	0	-6.10696	15	18	9	3UTR		0	0
hsa-miR-1246	XM_017028696	RBFOX2	AATGGATTTTTGGAGCAGG#CCTGCTCTCATGTCCATA#.((((((....((((((((#))))))))...)))))).	2251	2269	1	-20.7	1	0.0177208	0.588	0	0	-11.2306	14	18	8	3UTR		0	0
hsa-miR-1246	XM_017028745	TBC1D22A	AATGGATTTTTGGAGCAGG#TCTGCTTCTGTTTTAAAAATCCAG#..(((((((((((((((((#.))))))))))))))))).	3013	3037	1	-20	1	0.0303215	0.618	0	0	-4.957	17	19	17	3UTR		0	0
hsa-miR-1246	XM_017029616	BCOR	AATGGATTTTTGGAGCAGG#CTTGCTCCAAAGACCT#...((.(((((((((((((#))))))))))))))).	5954	5970	1	-20.6	0	0.000424553	0.515	0	0	-8.4155	15	16	15	3UTR		0	0
hsa-miR-1246	XM_024446445	MEA1	AATGGATTTTTGGAGCAGG#CCTGCTTCAAGTGCCCAC#..(((...(((((((((((#)))))))))))...))).	1638	1656	1	-18.7	0	0.00292706	0.412	0	0	-10.7153	14	18	11	3UTR		0	0
hsa-miR-1246	XM_024448756	SERPINH1	AATGGATTTTTGGAGCAGG#CCTGCCCTGAAAGTCCC#...((((((((((.(((((#))))).)))))))))).	2005	2022	1	-19.9	0	0.0078332	0.485	0	0	-7.37138	15	17	10	3UTR		0	0
hsa-miR-1246	XM_024449858	ADAL	AATGGATTTTTGGAGCAGG#CTGCTCCTAAAATCCT#...(((((((.(((((((.#))))))).))))))).	2988	3004	1	-22.1	0	0.02011	0.559	0	0	-9.33931	14	16	7	3UTR		0	0
hsa-miR-1246	XM_024450159	ZFP90	AATGGATTTTTGGAGCAGG#CCTGCTCCATCCC#...(((....(((((((((#)))))))))))).	3530	3543	1	-18.6	0	0.00421947	0.485	0	0	-12.6708	12	13	12	3UTR		0	0
hsa-miR-1246	XM_024450770	MYO1D	AATGGATTTTTGGAGCAGG#TGCTCCAAGGATCA#....(((((((((((((..#))))))))))))).	3719	3733	1	-19.8	0	0.0317169	0.441	0	0	-9.54656	13	14	13	3UTR		0	0
hsa-miR-1246	XM_024452386	ATP2B3	AATGGATTTTTGGAGCAGG#CCTGCCCAGAGTCCAG#..((((.((((((.(((((#))))))))))))))).	5433	5449	1	-19.9	0	0.0116346	0.397	0	0	-7.35753	15	16	15	3UTR		0	0
hsa-miR-1246	XM_047415683	CCSER1	AATGGATTTTTGGAGCAGG#CTTGCTCCAAGAATACTCCC#...((((((((((((((((#)))))))))))))...))).	2761	2781	1	-20	0	0.203484	0.603	0	0	-6.51454	16	20	13	3UTR		0	0
hsa-miR-1246	XM_047416829	PRELID2	AATGGATTTTTGGAGCAGG#CCTGCTTCTGAACCAA#..(((.(((..((((((((#)))))))).)))))).	852	868	1	-15.8	0	0.274085	0.529	0	0	-10.9252	14	16	8	3UTR		0	1
hsa-miR-1246	XM_047417451	SEMA6A	AATGGATTTTTGGAGCAGG#CTGAGGGTGGGTGAGAGCCCTTTGTTCCAAAAGTCCATTA#(((((((((((((((((((#.))))))))))))))))))).	6035	6075	1	-24.3	1	0.0743048	0.544	0	0	-3.93757	19	21	19	3UTR		0	1
hsa-miR-1246	XM_047417664	TCOF1	AATGGATTTTTGGAGCAGG#CTTGCTCCACAGATCCAG#..(((((((.(((((((((#))))))))).))))))).	4517	4535	1	-23.2	1	0.0218271	0.353	0	0	-6.19951	16	18	9	3UTR		0	0
hsa-miR-1246	XM_047418782	MEA1	AATGGATTTTTGGAGCAGG#CCTGCTTCAAGTGCCCAC#..(((...(((((((((((#)))))))))))...))).	1595	1613	1	-18.7	0	0.00292706	0.412	0	0	-10.7153	14	18	11	3UTR		0	0
hsa-miR-1246	XM_047419669	IL12RB2	AATGGATTTTTGGAGCAGG#CCTGCTCCAACTGGCCACAAAGGGAAAAAGGAATCCAA#..(((((((((((((((((#))))))))))....................))))))).	2446	2484	1	-22.3	1	0.00646284	0.5	0	0	-4.957	17	38	10	3UTR		0	0
hsa-miR-1246	XM_047420774	SRPK2	AATGGATTTTTGGAGCAGG#CTGCTCCAAGGAGTTGTGCAAACTTTTCATTCCATA#.(((((((((((((((((.#))))))))))))..................))))).	2868	2904	1	-20.9	1	0.135614	0.662	0	0	-3.79332	17	36	12	3UTR		0	1
hsa-miR-1246	XM_047421769	KCNQ3	AATGGATTTTTGGAGCAGG#CCTGGTTCACATTGGAATCCATTA#((((((((((((((.((((#)))).))))....)))))))))).	10520	10544	1	-18.9	1	0.0179134	0.529	0	0	-4.67302	18	24	10	3UTR		0	0
hsa-miR-1246	XM_047422817	LINGO2	AATGGATTTTTGGAGCAGG#CCTGCTTTAATGATCCAC#..((((((.((((((((((#)))))))))).)))))).	12816	12834	1	-21.3	1	0.0769977	0.559	0	0	-6.01339	16	18	10	3UTR		0	0
hsa-miR-1246	XM_047422818	LINGO2	AATGGATTTTTGGAGCAGG#CCTGCTTTAATGATCCAC#..((((((.((((((((((#)))))))))).)))))).	12735	12753	1	-21.3	1	0.0769977	0.559	0	0	-6.01339	16	18	10	3UTR		0	0
hsa-miR-1246	XM_047423646	PTPRD	AATGGATTTTTGGAGCAGG#CTGCTTCGGAAATTCATTT#((((((((((((((((((.#)))))))))))))))))).	9154	9173	1	-22.3	1	0.00412771	0.676	0	0	-3.93757	18	19	18	3UTR	MIRT555136	0	0
hsa-miR-1246	XM_047424011	MSTO1	AATGGATTTTTGGAGCAGG#CCTGCTCTCCAGATCTGTA#.((((((((..((((((((#))))))))..)))))))).	2649	2668	1	-19.7	1	0.0175637	0.471	0	0	-7.86061	16	19	8	3UTR		0	0
hsa-miR-1246	XM_047424511	POMGNT1	AATGGATTTTTGGAGCAGG#CCTGCTCCAACACCCCGTTC#(((((....((((((((((#))))))))))....))))).	2572	2592	1	-21.2	0	0.034896	0.515	0	0	-10.7522	15	20	10	3UTR		0	0
hsa-miR-1246	XM_047425915	ATAD1	AATGGATTTTTGGAGCAGG#TCTGTAATCCAAAAATCCAA#..(((((((((((((((((#)))))..)))))))))))).	785	805	1	-20.4	1	0.0600976	0.706	0	0	-4.957	17	20	12	3UTR		0	0
hsa-miR-1246	XM_047426686	BACE1	AATGGATTTTTGGAGCAGG#CTTGCTTCAAAAATTA#....(((((((((((((((#))))))))))))))).	4717	4733	1	-17.7	0	0.148525	0.632	0	0	-9.54656	15	16	15	3UTR		0	0
hsa-miR-1246	XM_047427800	SERPINH1	AATGGATTTTTGGAGCAGG#CCTGCCCTGAAAGTCCC#...((((((((((.(((((#))))).)))))))))).	2137	2154	1	-19.9	0	0.0078332	0.485	0	0	-7.37138	15	17	10	3UTR		0	0
hsa-miR-1246	XM_047428628	RIMBP2	AATGGATTTTTGGAGCAGG#CCAGACTCAATTTAAATCTGCTCCAAATGAGTCCATA#.((((((((((((((((((#.))))))))))..)))))))).	5272	5309	1	-24.5	1	0.000933095	0.632	0	0	-3.79332	18	22	10	3UTR		0	0
hsa-miR-1246	XM_047429176	PARP11	AATGGATTTTTGGAGCAGG#CCTGCTCAAGGAATTCAC#..(((((((((.(((((((#))))))).))))))))).	1198	1216	1	-19.5	1	0.00570879	0.647	0	0	-8.3038	16	18	9	3UTR		0	0
hsa-miR-1246	XM_047429198	TWF1	AATGGATTTTTGGAGCAGG#CCTGCTGCAAGAGCCATA#.((((.((((((.((((((#)))))).)))))))))).	2351	2369	1	-21.5	0	0.00270401	0.647	0	0	-6.98341	16	18	10	3UTR		0	0
hsa-miR-1246	XM_047430969	MIPOL1	AATGGATTTTTGGAGCAGG#TTTGCTCATTTGTGGGCTCTCAGAAGTCCT#...(((((((((((((...#.)))).))))))))).	2165	2195	1	-18.5	0	0.000434805	0.632	0	0	-6.51454	13	16	9	3UTR		0	0
hsa-miR-1246	XM_047432013	KIAA0586	AATGGATTTTTGGAGCAGG#CCGTGTGTTCATTGGGAATCTCAACACTCTTGTGCTCCAGAAATCTG#...((((((((((((((.(#.).)))))))))))))).	5323	5370	1	-21.3	0	0.000340865	0.574	0	0	-6.51454	15	18	14	3UTR		0	0
hsa-miR-1246	XM_047432996	TP53BP1	AATGGATTTTTGGAGCAGG#CCTGCCCAGAGTTCCAC#..((((.((((((.(((((#))))))))))).)))).	9098	9115	1	-20.9	0	0.0250495	0.529	0	0	-7.35753	15	17	11	3UTR		0	0
hsa-miR-1246	XM_047433275	PSTPIP1	AATGGATTTTTGGAGCAGG#CCTGCTCCAGTGTCCG#...((((..((((((((((#)))))))))).)))).	1878	1894	1	-22.9	0	3.66045e-05	0.441	0	0	-9.88456	14	16	10	3UTR		0	0
hsa-miR-1246	XM_047433471	CDH5	AATGGATTTTTGGAGCAGG#CCTGCTCCAACTCCATA#.(((((...((((((((((#)))))))))).))))).	3028	3045	1	-23.3	0	0.200356	0.353	0	0	-8.70704	15	17	10	3UTR		0	0
hsa-miR-1246	XM_047434719	CMIP	AATGGATTTTTGGAGCAGG#CCTGCTCCGAAGACAAACCAACCTCCGTTT#(((((((((((((((((((#)))))))))))))..........)))))).	3363	3393	1	-23.2	1	0.0906844	0.559	0	0	-3.93757	19	30	13	3UTR		0	0
hsa-miR-1246	XM_047435938	JUP	AATGGATTTTTGGAGCAGG#CCTGCTCCAGAAGATGCCAG#..(((.(((((((((((((#)))))))))))))...))).	2812	2832	1	-22.8	0	9.32085e-05	0.471	0	0	-6.85796	16	20	13	3UTR		0	0
hsa-miR-1246	XM_047435938	JUP	AATGGATTTTTGGAGCAGG#CCTGCTGCACCCTGCGCCTCCAGAGGTCCT#...((((((((((((((((#.)))))...))))))))))).	2411	2441	1	-22.5	0	9.047e-05	0.441	0	0	-6.51454	16	21	11	3UTR		0	0
hsa-miR-1246	XM_047436205	RAPGEFL1	AATGGATTTTTGGAGCAGG#CCTGCAGCAAAAATCCT#...(((((((((..(((((#)))))..))))))))).	3205	3222	1	-20.8	0	0.0266049	0.559	0	0	-8.66051	14	17	9	3UTR		0	0
hsa-miR-1246	XM_047436331	RNF43	AATGGATTTTTGGAGCAGG#CCTGCTCCAGCTCCAG#..((((...((((((((((#)))))))))).)))).	4399	4415	1	-21.7	0	0.015946	0.426	0	0	-9.87071	14	16	10	3UTR		0	0
hsa-miR-1246	XM_047436369	PRKAR1A	AATGGATTTTTGGAGCAGG#CTGCTCTAGAAAG#......((((((((((((.#)))))))))))).	3865	3878	1	-16.4	0	0.000976104	0.647	0	0	-15.5666	12	13	12	3UTR	MIRT733759	0	0
hsa-miR-1246	XM_047439228	PLEKHG2	AATGGATTTTTGGAGCAGG#CCTGCCCAGGAATCTG#...((((((((((.(((((#))))))))))))))).	6753	6769	1	-20.9	0	0.00614703	0.574	0	0	-7.37138	15	16	15	3UTR		0	1
hsa-miR-1246	XM_047441253	RBFOX2	AATGGATTTTTGGAGCAGG#CCTGCTCTCATGTCCATA#.((((((....((((((((#))))))))...)))))).	2241	2259	1	-20.7	1	0.0177208	0.588	0	0	-11.2306	14	18	8	3UTR		0	0
hsa-miR-1246	XM_047444227	ANKRD36	AATGGATTTTTGGAGCAGG#CCTGACATCCATGAATCCGTTT#(((((((((.(((((((((#)))).).)))).))))))))).	10284	10306	1	-19.8	1	0.0241196	0.544	0	0	-5.18008	18	22	9	3UTR		0	0
hsa-miR-1246	XM_047445394	SCN3A	AATGGATTTTTGGAGCAGG#CCTGCTCTGTCCATTA#(((((((....((((((((#))))))))))))))).	7607	7623	1	-20.2	1	0.0032403	0.676	0	0	-11.3749	15	16	15	3UTR		0	1
hsa-miR-1246	XM_047445411	ABCG5	AATGGATTTTTGGAGCAGG#CTGCTCTGAACGTCTG#...((((.((((((((((.#)))))))))).)))).	2363	2379	1	-17.6	0	0.0242211	0.529	0	0	-8.82818	14	16	10	3UTR		0	0
hsa-miR-1246	XM_047447838	ACAP2	AATGGATTTTTGGAGCAGG#CTTGCTTCAAAAATCTC#...((((((((((((((((#)))))))))))))))).	7387	7404	1	-20.3	0	0.099905	0.676	0	0	-6.51454	16	17	16	3UTR		0	0
hsa-miR-1246	XM_047447871	ZBTB38	AATGGATTTTTGGAGCAGG#TCTGCTCCACTCATCCGTG#.((((((...(((((((((#)))))))))...)))))).	6802	6821	1	-21.2	1	0.000442878	0.574	0	0	-8.40586	15	19	9	3UTR		0	0
hsa-miR-1246	XM_047448599	BBX	AATGGATTTTTGGAGCAGG#CCTGTTCCAGAGACTCCC#...((((((((((((((((#))))))))))))).))).	3588	3606	1	-21.9	0	0.0118037	0.559	0	0	-6.51454	16	18	13	3UTR		0	0
hsa-miR-1246	XM_047448834	NR2C2	AATGGATTTTTGGAGCAGG#CCTGCTCTTTAAGTCCC#...((((((..((((((((#))))))))..)))))).	4425	4442	1	-20.9	0	0.00163883	0.485	0	0	-10.5818	14	17	8	3UTR		0	0
hsa-miR-1246	XM_047449146	GMPS	AATGGATTTTTGGAGCAGG#CTGCTCCACTGAGAAGGTCCATG#.(((((((((((((((((.#)))))))).....))))))))).	4163	4186	1	-22.6	1	0.00592924	0.603	0	0	-3.79332	17	23	9	3UTR		0	0
hsa-miR-1246	XM_047449505	ANAPC10	AATGGATTTTTGGAGCAGG#CCTGCTCTCCAGAGTCCATA#.(((((((((.((((((((#))))))))..))))))))).	17109	17129	1	-23	1	0.00460706	0.544	0	0	-6.6181	17	20	9	3UTR		0	0
hsa-miR-1246	NM_152531	XXYLT1	AATGGATTTTTGGAGCAGG#CCTGTACGTAGGCTGCAGACGTGAAAGCCCCAGGGGTCCATTT#(((((((((((((.((...#.)).))))))))))))).	2582	2625	1	-18.8	1	0.000451661	0.574	0.699669	1.28636	-4.79441	15	18	13	3UTR		0	0
hsa-miR-1246	NM_152544	TRMT44	AATGGATTTTTGGAGCAGG#CTGCTCTGGAGCAGGGATCCAC#..((((((((((((((((.#)))))).....)))))))))).	2762	2784	1	-19.3	1	0.000161449	0.515	-0.36872	-0.371544	-4.957	16	22	10	3UTR		0	0
hsa-miR-1246	NM_152703	SAMD9L	AATGGATTTTTGGAGCAGG#CCTGTTTCTTAGATCCC#...((((((..((((((((#))))))))..)))))).	6712	6729	1	-18.5	0	0.0410273	0.588	-0.226129	-0.214032	-10.5818	14	17	8	3UTR		0	0
hsa-miR-1246	NM_152705	POLR1D	AATGGATTTTTGGAGCAGG#CCTGCTCCCTACTTCCT#...(((.....((((((((#)))))))).....))).	1503	1520	1	-18.9	0	0.0461387	0.471	0.31	0.583375	-15.4955	11	17	8	3UTR		0	0
hsa-miR-1246	NM_152733	BTBD9	AATGGATTTTTGGAGCAGG#CTGTTCCGAAGTCCATG#.(((((.(((((((((((.#)))))))))))))))).	2790	2807	1	-21.5	0	0.00235299	0.544	0.599851	0.859914	-5.33701	16	17	16	3UTR		0	0
hsa-miR-1246	NM_152737	RNF182	AATGGATTTTTGGAGCAGG#TTCCAGAAATCCATTT#(((((((((((((((....#))))))))))))))).	2932	2948	1	-18.5	1	0.149687	0.691	0.652691	1.2188	-4.17062	15	16	15	3UTR		0	0
hsa-miR-1246	NM_152838	RBM12	AATGGATTTTTGGAGCAGG#CCTGCTTCAGAAGTTG#....(((((((((((((((#))))))))))))))).	3568	3584	1	-20.2	0	0.0116965	0.574	1.82937	3.53539	-9.54656	15	16	15	3UTR		0	0
hsa-miR-1246	NM_152897	SNX21	AATGGATTTTTGGAGCAGG#CCTGCAAGGAAGGTCCAA#..(((((((((...(((((#)))))...))))))))).	1650	1668	1	-17.9	1	0.000348097	0.426	-0.102037	-0.0770722	-10.4498	14	18	9	3UTR		0	0
hsa-miR-1246	NM_153028	ZNF75A	AATGGATTTTTGGAGCAGG#TGTTCCAGGAACCAA#..(((.(((((((((((..#)))))))))))))).	1730	1745	1	-16.6	0	0.00308625	0.647	-0.389071	0.162352	-6.85796	14	15	14	3UTR		0	0
hsa-miR-1246	NM_153029	N4BP1	AATGGATTTTTGGAGCAGG#CCTGGCTCTGGAAGTCACGTC#.((((((((((((((((((#)))).))))))))))).))).	3726	3747	1	-18.9	1	0.00687748	0.412	0.745816	0.957229	-3.79332	18	21	11	3UTR		0	0
hsa-miR-1246	NM_153262	SYT14	AATGGATTTTTGGAGCAGG#CCACCTCCAGAGATTCT#...((((((((((((..((#))..)))))))))))).	7361	7378	1	-16.9	0	0.0113761	0.574	0.517808	0.334082	-6.74759	14	17	12	3UTR		0	0
hsa-miR-1246	NM_153335	STRADA	AATGGATTTTTGGAGCAGG#CCAAGAATCCATC#.((((((((((((......#)))))))))))).	2637	2650	1	-16.3	1	0.102686	0.441	2.17936	0.649428	-5.61866	12	13	12	3UTR		0	0
hsa-miR-1246	NM_153446	B4GALNT2	AATGGATTTTTGGAGCAGG#CCTGTTCCAGAATGCCAG#..(((..((((((((((((#))))))))))))..))).	2671	2689	1	-23.1	0	0.00123502	0.456	0.298061	0.0566332	-8.40165	15	18	12	3UTR		0	0
hsa-miR-1246	NM_153834	ADGRG4	AATGGATTTTTGGAGCAGG#TCTGCTCCAACCTTCTATTT#((((((...((((((((((#))))))))))...)))))).	9847	9867	1	-19.6	0	0.00288732	0.706	0.336893	0.557797	-8.85129	16	20	10	3UTR		0	0
hsa-miR-1246	NM_170712	RASSF1	AATGGATTTTTGGAGCAGG#CTTGCTCCCTGTGTCCAC#..(((((....((((((((#))))))))....))))).	1030	1048	1	-18.8	0	0.0459539	0.412	1.62402	3.50204	-12.3943	13	18	8	3UTR		0	0
hsa-miR-1246	NM_172390	NFATC1	AATGGATTTTTGGAGCAGG#TCTGCTCCAAAAAACTGAGGGGGTCCT#...((((((((((((((((#))))))))))))..........)))).	2680	2707	1	-19.5	0	0.00114985	0.515	0.615371	0.264948	-6.51454	16	27	12	3UTR		0	0
hsa-miR-1246	NM_173216	ST6GAL1	AATGGATTTTTGGAGCAGG#CCAGAGAAAAGTTGCTCCCGAGGTCCATG#.(((((((((.(((((((.#.))))))).))))))))).	2360	2389	1	-22.2	1	0.000409372	0.397	0.313394	-0.034129	-6.6181	16	19	9	3UTR		0	0
hsa-miR-1246	NM_173217	ST6GAL1	AATGGATTTTTGGAGCAGG#CCAGAGAAAAGTTGCTCCCGAGGTCCATG#.(((((((((.(((((((.#.))))))).))))))))).	1703	1732	1	-22.2	1	0.000409372	0.397	0.313394	-0.034129	-6.6181	16	19	9	3UTR		0	0
hsa-miR-1246	NM_173351	OR6B3	AATGGATTTTTGGAGCAGG#GCTCCAGGTGTCCC#...((((.((((((((...#)))))))).)))).	1515	1529	1	-18.3	0	0.000180639	0.588	3.09728	2.58519	-8.82818	12	14	8	3UTR		0	0
hsa-miR-1246	NM_173354	SIK1	AATGGATTTTTGGAGCAGG#CTGCTCCCTGAGTCCAG#..(((((((..(((((((.#)))))))..))))))).	3830	3847	1	-21.9	1	0.00139752	0.338	0	0	-9.02428	14	17	7	3UTR		0	0
hsa-miR-1246	NM_173483	CYP4F22	AATGGATTTTTGGAGCAGG#CTTGCCCAAAGATCCT#...((((((((((.(((((#))))))))))))))).	2398	2414	1	-20.7	0	0.0158781	0.544	0	0	-7.37138	15	16	15	3UTR		0	0
hsa-miR-1246	NM_173598	KSR2	AATGGATTTTTGGAGCAGG#CCTGCTCCAGGCTTCCT#...(((..(((((((((((#)))))))))))..))).	10343	10360	1	-22.7	0	0.00426496	0.382	0	0	-10.3719	14	17	11	3UTR		0	0
hsa-miR-1246	NM_173611	FAM98B	AATGGATTTTTGGAGCAGG#CTTGCTCCTGGAATCG#....((((((.((((((((#)))))))).)))))).	3309	3325	1	-18.6	0	0.000969233	0.588	0	0	-12.3713	14	16	8	3UTR		0	0
hsa-miR-1246	NM_173808	NEGR1	AATGGATTTTTGGAGCAGG#CTTGCTTCGAGAATCCAC#..(((((((((((((((((#))))))))))))))))).	8027	8045	1	-23.5	1	0.019367	0.647	0	0	-4.957	17	18	17	3UTR		0	1
hsa-miR-1246	NM_173808	NEGR1	AATGGATTTTTGGAGCAGG#CCTGCTCCCATGATTCAA#..((((((...((((((((#))))))))...)))))).	9713	9731	1	-20.1	1	0.0778792	0.5	0	0	-10.0807	14	18	8	3UTR		0	1
hsa-miR-1246	NM_174938	FRMD3	AATGGATTTTTGGAGCAGG#CCTGCTTCCAGAGATG#.....((((((((((((((#)))))).)))))))).	4578	4594	1	-18.5	0	0.000207878	0.588	0	0	-13.6656	14	16	8	3UTR		0	0
hsa-miR-1246	NM_175053	KRT74	AATGGATTTTTGGAGCAGG#CCTGTTCTCATCCATTC#(((((((....((((((((#)))))))).))))))).	2337	2354	1	-16.3	1	0.236482	0.544	0	0	-11.3749	15	17	8	3UTR		0	0
hsa-miR-1246	NM_175726	IL5RA	AATGGATTTTTGGAGCAGG#CTGCTCCAGGAGAGTCTT#...(((((((((((((((.#)))))))))..)))))).	3969	3987	1	-19.3	0	0.00239616	0.529	0	0	-6.51454	15	18	9	3UTR		0	0
hsa-miR-1246	NM_175940	DUOX1	AATGGATTTTTGGAGCAGG#CCTGCTCCAGTAGTCTC#...(((((.((((((((((#)))))))))).))))).	5440	5457	1	-22.2	0	0.0304674	0.508	0	0	-7.57093	15	17	10	3UTR		0	0
hsa-miR-1246	NM_176818	GATC	AATGGATTTTTGGAGCAGG#CTTGCTCTAGATTCCT#...(((..(((((((((((#))))))))))).))).	3123	3139	1	-17.5	0	0.00286863	0.574	3.40506	3.04152	-10.3719	14	16	11	3UTR		0	0
hsa-miR-1246	NM_177531	PKHD1L1	AATGGATTTTTGGAGCAGG#CCTGCTTCAAAGGTTTC#...((((((((((((((((#)))))))))))))))).	18946	18963	1	-19.9	0	0.00247053	0.618	0	0	-6.51454	16	17	16	3UTR		0	0
hsa-miR-1246	NM_178006	STARD13	AATGGATTTTTGGAGCAGG#TCTGCTCCAAGTAATCTG#...((((((((((((((((#))))))))))).))))).	5432	5450	1	-20.2	0	0.000125785	0.515	0	0	-6.51454	16	18	11	3UTR		0	0
hsa-miR-1246	NM_178006	STARD13	AATGGATTTTTGGAGCAGG#CCTGCTCCTGAGATGGGATCCT#...(((((((.((((((((#)))))))).)).....))))).	5292	5314	1	-19.1	0	0.000544735	0.515	0	0	-9.33931	15	22	8	3UTR		0	0
hsa-miR-1246	NM_178123	SESTD1	AATGGATTTTTGGAGCAGG#CCTGGTCCAGAAATCTAG#..((((((((((((.((((#)))).)))))))))))).	4199	4217	1	-23.2	1	0.000131307	0.632	0	0	-5.69245	16	18	12	3UTR		0	0
hsa-miR-1246	NM_181501	ITGA1	AATGGATTTTTGGAGCAGG#CCTGCCCAGAAGCCCT#...((.(((((((.(((((#)))))))))))).)).	5813	5829	1	-18.4	0	0.0219175	0.471	0	0	-9.27234	14	16	12	3UTR		0	1
hsa-miR-1246	NM_181521	CMTM4	AATGGATTTTTGGAGCAGG#CCTGCTCCAGGGACTGCCATTA#(((((.(((((((((((((#)))))))))))))...))))).	4712	4734	1	-24.2	0	1.64222e-06	0.544	0	0	-5.83853	18	22	13	3UTR		0	0
hsa-miR-1246	NM_181607	KRTAP19-1	AATGGATTTTTGGAGCAGG#TTCCAAAAATCCATTC#(((((((((((((((....#))))))))))))))).	390	406	1	-18.4	1	0.116925	0.588	1.30574	0.686625	-4.17062	15	16	15	3UTR		0	0
hsa-miR-1246	NM_181644	MFSD4A	AATGGATTTTTGGAGCAGG#CTGGTCCAGAAATCG#....((((((((((.(((.#))).)))))))))).	2589	2604	1	-19.4	0	0.0119332	0.559	1.91792	1.16995	-10.282	13	15	10	3UTR		0	0
hsa-miR-1246	NM_181674	PPP2R2B	AATGGATTTTTGGAGCAGG#CCTGTTCCAGATCCT#...(((((..(((((((((#)))))))))))))).	7178	7193	1	-19.8	0	0.0255824	0.632	0	0	-8.81344	14	15	14	3UTR		0	0
hsa-miR-1246	NM_181675	PPP2R2B	AATGGATTTTTGGAGCAGG#CCTGTTCCAGATCCT#...(((((..(((((((((#)))))))))))))).	7048	7063	1	-19.8	0	0.0255824	0.632	0	0	-8.81344	14	15	14	3UTR		0	0
hsa-miR-1246	NM_181719	TMCO4	AATGGATTTTTGGAGCAGG#CCTGCTCTTAGGAGATCCAA#..(((((((((((((((((#))))))))..))))))))).	2669	2689	1	-22.5	1	4.10412e-05	0.485	0	0	-4.957	17	20	9	3UTR		0	0
hsa-miR-1246	NM_181804	PKIG	AATGGATTTTTGGAGCAGG#TCTGAGGTTCCCTCATGGAGCTCCACAGATCCATTT#(((((((((.((((((...#.)))))).))))))))).	1108	1144	1	-21.2	1	0.00069158	0.544	0	0	-5.18008	15	18	9	3UTR		0	0
hsa-miR-1246	NM_181805	PKIG	AATGGATTTTTGGAGCAGG#TCTGAGGTTCCCTCATGGAGCTCCACAGATCCATTT#(((((((((.((((((...#.)))))).))))))))).	1213	1249	1	-21.2	1	0.00069158	0.544	0	0	-5.18008	15	18	9	3UTR		0	0
hsa-miR-1246	NM_182493	MYLK3	AATGGATTTTTGGAGCAGG#CCTGCTCCAAGTTGGTCA#....(((((((((((((((#)))))))))))..)))).	5295	5313	1	-20.1	0	6.17626e-05	0.529	0	0	-9.54656	15	18	11	3UTR		0	0
hsa-miR-1246	NM_182526	TMEM229B	AATGGATTTTTGGAGCAGG#CCTGCTCTGTGTCTCCGTTG#((((((....(((((((((#)))))))))....)))))).	3895	3915	1	-19.6	0	0.00757641	0.456	0	0	-10.0938	15	20	9	3UTR		0	0
hsa-miR-1246	NM_182551	LCLAT1	AATGGATTTTTGGAGCAGG#CTTGTTCCAAGGATTCT#...((((((((((((((((#)))))))))))))))).	4632	4649	1	-20	0	0.00268458	0.618	0	0	-6.51454	16	17	16	3UTR		0	0
hsa-miR-1246	NM_182551	LCLAT1	AATGGATTTTTGGAGCAGG#TCTGCTCCAGACCCAG#..(((...(((((((((((#))))))))))).))).	3184	3200	1	-19	0	0.00193252	0.603	0	0	-10.7153	14	16	11	3UTR		0	0
hsa-miR-1246	NM_182691	SRPK2	AATGGATTTTTGGAGCAGG#CTGCTCCAAGGAGTTGTGCAAACTTTTCATTCCATA#.(((((((((((((((((.#))))))))))))..................))))).	2867	2903	1	-20.9	1	0.135614	0.662	0	0	-3.79332	17	36	12	3UTR		0	1
hsa-miR-1246	NM_182692	SRPK2	AATGGATTTTTGGAGCAGG#CTGCTCCAAGGAGTTGTGCAAACTTTTCATTCCATA#.(((((((((((((((((.#))))))))))))..................))))).	2806	2842	1	-20.9	1	0.135614	0.662	0	0	-3.79332	17	36	12	3UTR		0	1
hsa-miR-1246	NM_182974	GLT6D1	AATGGATTTTTGGAGCAGG#CTTGCATTTTCTCCTCCTCCACAGATCCAA#..(((((((.(((((.(((#.))).))))).))))))).	1112	1142	1	-19.3	1	0.117382	0.5	3.63173	1.35509	-6.43256	15	19	7	3UTR		0	0
hsa-miR-1246	NM_182978	GNAL	AATGGATTTTTGGAGCAGG#TCTGCCCAAAGTTCCATTT#((((((.((((((.(((((#))))))))))).)))))).	4933	4952	1	-20	0	0.0342861	0.603	0.221243	0.0148108	-6.3381	17	19	11	3UTR		0	0
hsa-miR-1246	NM_183040	DTNBP1	AATGGATTTTTGGAGCAGG#CCTCCTTTACCACCCAGAAATCCATTT#(((((((((((((......#.))))))))))))).	1264	1291	1	-17	1	0.108017	0.544	3.46632	2.7923	-5.76291	13	15	13	3UTR		0	0
hsa-miR-1246	NM_183353	RLIM	AATGGATTTTTGGAGCAGG#CCTGCTTCCCAGGCGTCCATG#.((((((.(((((((((((#))))))..))))).)))))).	5870	5891	1	-21.1	1	0.00153089	0.544	0	0	-6.10696	17	21	6	3UTR		0	0
hsa-miR-1246	NM_183420	FBXO25	AATGGATTTTTGGAGCAGG#CTGCTCTAAGACTCCAG#..((((.(((((((((((.#))))))))))).)))).	8288	8305	1	-21.4	0	0.00872854	0.618	0	0	-6.50069	15	17	11	3UTR		0	0
hsa-miR-1246	NM_198149	SHISA4	AATGGATTTTTGGAGCAGG#TCTGCTCCCAAGATCCC#...(((((((.((((((((#)))))))).))))))).	979	996	1	-21.5	0	0.0174527	0.441	-0.779198	0.265404	-9.33931	15	17	8	3UTR		0	0
hsa-miR-1246	NM_198189	COPS8	AATGGATTTTTGGAGCAGG#CCTGTTTCAGATCCATTG#((((((((..(((((((((#))))))))))))))))).	3351	3369	1	-20	1	0.000503748	0.574	0	0	-6.23647	17	18	17	3UTR		0	0
hsa-miR-1246	NM_198485	TPRG1	AATGGATTTTTGGAGCAGG#CTGCCCGAAAATCCC#...((((((((((.((((.#)))))))))))))).	2777	2792	1	-20.6	0	0.0483286	0.632	0.0974659	0.0524419	-7.37138	14	15	14	3UTR		0	0
hsa-miR-1246	NM_198511	LANCL3	AATGGATTTTTGGAGCAGG#CTGCTCCAAAAAGCTT#...((.((((((((((((.#)))))))))))).)).	8860	8876	1	-19.2	0	0.00474662	0.676	0	0	-8.4155	14	16	12	3UTR		0	0
hsa-miR-1246	NM_198849	SIAH3	AATGGATTTTTGGAGCAGG#CCTGTTCACAATCCATA#.(((((((....(((((((#)))))))..))))))).	6298	6315	1	-17.2	1	0.412893	0.588	0	0	-12.2638	14	17	7	3UTR		0	1
hsa-miR-1246	NM_199076	CNNM2	AATGGATTTTTGGAGCAGG#CCTGTTCCAAAAATCTT#...((((((((((((((((#)))))))))))))))).	13532	13549	1	-23.5	0	0.337449	0.647	0	0	-6.51454	16	17	16	3UTR		0	0
hsa-miR-1246	NM_199160	LHX6	AATGGATTTTTGGAGCAGG#CTGCGGCCAGGAGTCCAC#..(((((((((((.((((.#))))..))))))))))).	1366	1384	1	-21.4	1	5.1328e-06	0.324	0	0	-5.81384	15	18	11	3UTR		0	0
hsa-miR-1246	NM_199511	CCDC80	AATGGATTTTTGGAGCAGG#CCAGCTCCATTCTTCCAC#..((((....((((((.((#)).))))))....)))).	3742	3760	1	-17	0	0.00571591	0.544	0	0	-11.1132	12	18	6	3UTR		0	0
hsa-miR-1246	NM_201428	RTN3	AATGGATTTTTGGAGCAGG#CCTGATTCCAAGAATGCCATC#.((((((((((((((((((#)))).)))))))))).)))).	3759	3780	1	-20.6	1	0.00371198	0.662	0	0	-3.79332	18	21	10	3UTR		0	0
hsa-miR-1246	NM_201430	RTN3	AATGGATTTTTGGAGCAGG#CCTGATTCCAAGAATGCCATC#.((((((((((((((((((#)))).)))))))))).)))).	1369	1390	1	-20.6	1	0.00371198	0.662	0.179587	0.110019	-3.79332	18	21	10	3UTR		0	0
hsa-miR-1246	NM_001369566	DLG4	AATGGATTTTTGGAGCAGG#CCTAACTGAAGCTCCTGAGATCCT#...(((((((.(((((...#.))))).))))))).	4532	4556	1	-18.7	0	0.0343483	0.5	0	0	-9.33931	12	15	7	3UTR		0	0
hsa-miR-1246	NM_001369696	CYP4F3	AATGGATTTTTGGAGCAGG#CCTGTTCCACAGTCCT#...(((((..(((((((((#))))))))).))))).	1745	1761	1	-19.5	0	0.0167887	0.574	0	0	-8.81344	14	16	9	3UTR		0	0
hsa-miR-1246	NM_001369846	ZBTB37	AATGGATTTTTGGAGCAGG#CCTGCTCCATCCC#...(((....(((((((((#)))))))))))).	16887	16900	1	-18.6	0	0.432416	0.544	0	0	-12.6708	12	13	12	3UTR		0	0
hsa-miR-1246	NM_001370261	MEN1	AATGGATTTTTGGAGCAGG#CCTGCTCCAGAATTTGGAAATCCT#...((((((((((((((((#))))))))).......))))))).	2651	2675	1	-22.2	0	0.000175661	0.544	2.12395	1.56394	-6.51454	16	24	9	3UTR		0	0
hsa-miR-1246	NM_001370959	POU6F2	AATGGATTTTTGGAGCAGG#CCTGCTCCAAATTCCATC#.(((((..(((((((((((#))))))))))).))))).	4450	4468	1	-24.6	0	0.0378446	0.574	0	0	-7.65065	16	18	11	3UTR		0	0
hsa-miR-1246	NM_001371094	FECH	AATGGATTTTTGGAGCAGG#CCTGCTCCTGAAATG#.....(((((.((((((((#)))))))).))))).	6828	6843	1	-18.4	0	0.0022583	0.5	0	0	-16.4904	13	15	8	3UTR		0	0
hsa-miR-1246	NM_001371095	FECH	AATGGATTTTTGGAGCAGG#CCTGCTCCTGAAATG#.....(((((.((((((((#)))))))).))))).	7037	7052	1	-18.4	0	0.0022583	0.5	0	0	-16.4904	13	15	8	3UTR		0	0
hsa-miR-1246	NM_001371344	ADGRL3	AATGGATTTTTGGAGCAGG#TCTGCTCCAAATATTA#....(((.(((((((((((#))))))))))).))).	12304	12320	1	-17.7	0	0.229099	0.676	0	0	-11.8602	14	16	11	3UTR		0	0
hsa-miR-1246	NM_001371389	FBXO41	AATGGATTTTTGGAGCAGG#CCTGCTCCAGGGGCCCC#...((.(((((((((((((#))))))))))))).)).	5899	5916	1	-21.7	0	1.58115e-07	0.368	0	0	-8.4155	15	17	13	3UTR		0	0
hsa-miR-1246	NM_001371457	MGAT5	AATGGATTTTTGGAGCAGG#CTGCTCCAGGGCAAAAGAAAGTCTCAAGAGTCCT#...(((((((((((((((.#)))))))))..................)))))).	3007	3041	1	-19	0	0.000114386	0.559	0	0	-6.51454	15	34	9	3UTR		0	0
hsa-miR-1246	NM_001371476	CACNG5	AATGGATTTTTGGAGCAGG#CTGCTCTAGGAACCCATC#.((((.((((((((((((.#)))))))))))).)))).	1386	1404	1	-21.2	0	0.0327517	0.471	0	0	-5.69428	16	18	12	3UTR		0	0
hsa-miR-1246	NM_001371623	TCOF1	AATGGATTTTTGGAGCAGG#CTTGCTCCACAGATCCAG#..(((((((.(((((((((#))))))))).))))))).	4862	4880	1	-23.2	1	0.0218271	0.353	0	0	-6.19951	16	18	9	3UTR		0	0
hsa-miR-1246	NM_001372013	TMEM86B	AATGGATTTTTGGAGCAGG#CCTGCCCGCCCCCTGCTGCTGCTCTGAATCCGTTT#(((((((((..(((((((.#.)))))))))))))))).	1259	1294	1	-20	1	0.0154676	0.397	0	0	-8.00486	16	18	16	3UTR		0	0
hsa-miR-1246	NM_001375462	LPP	AATGGATTTTTGGAGCAGG#CCTGCTCTAGTCATCATCATTGGATGAATCCAG#..(((((((((((((((((#))))))))))...............))))))).	17402	17435	1	-20	1	0.000101544	0.559	0	0	-4.957	17	33	10	3UTR		0	0
hsa-miR-1246	NM_001376113	ZBTB38	AATGGATTTTTGGAGCAGG#TCTGCTCCACTCATCCGTG#.((((((...(((((((((#)))))))))...)))))).	7201	7220	1	-21.2	1	0.000442878	0.574	0	0	-8.40586	15	19	9	3UTR		0	0
hsa-miR-1246	NM_001376166	ZBTB38	AATGGATTTTTGGAGCAGG#TCTGCTCCACTCATCCGTG#.((((((...(((((((((#)))))))))...)))))).	6764	6783	1	-21.2	1	0.000442878	0.574	0	0	-8.40586	15	19	9	3UTR		0	0
hsa-miR-1246	NM_001376179	ZBTB38	AATGGATTTTTGGAGCAGG#TCTGCTCCACTCATCCGTG#.((((((...(((((((((#)))))))))...)))))).	7035	7054	1	-21.2	1	0.000442878	0.574	0	0	-8.40586	15	19	9	3UTR		0	0
hsa-miR-1246	NM_001376929	SLC30A10	AATGGATTTTTGGAGCAGG#CCTGCTCTATAGAAGTCA#....(((((((((((((((#)))))))))..)))))).	5721	5739	1	-18.6	0	0.00971007	0.544	0	0	-9.54656	15	18	9	3UTR		0	0
hsa-miR-1246	NM_001377297	KCNJ11	AATGGATTTTTGGAGCAGG#GCTCCAAGAAGTGCCT#...((.((((((((((...#))))))))))...)).	1628	1644	1	-16.1	0	0.000227207	0.382	0	0	-8.4155	12	16	10	3UTR		0	0
hsa-miR-1246	NM_001377498	NHEJ1	AATGGATTTTTGGAGCAGG#CCTGCTTCAGTTCCATTT#((((((...((((((((((#)))))))))).)))))).	7677	7695	1	-20.1	0	0.135211	0.574	0	0	-8.85129	16	18	10	3UTR		0	0
hsa-miR-1246	NM_001377499	NHEJ1	AATGGATTTTTGGAGCAGG#CCTGCTTCAGTTCCATTT#((((((...((((((((((#)))))))))).)))))).	7742	7760	1	-20.1	0	0.135211	0.574	0	0	-8.85129	16	18	10	3UTR		0	0
hsa-miR-1246	NM_001377530	DMBT1	AATGGATTTTTGGAGCAGG#CCTGACGTCCCAGAATCCATG#.(((((((((.((((((((#)))).).))).))))))))).	7875	7896	1	-19.2	1	0.00731219	0.544	0	0	-6.6181	17	21	9	3UTR		0	0
hsa-miR-1246	NM_001377960	RBM12B	AATGGATTTTTGGAGCAGG#CCTAATCTGGTAATCTGAAATTTCACATGCTCCGAAAATCACAA#..(((((((((((((((..#.))))))))))))).)).	6570	6614	1	-20.3	1	0.217013	0.632	0	0	-4.957	15	18	13	3UTR		0	0
hsa-miR-1246	NM_001377963	RBM12B	AATGGATTTTTGGAGCAGG#CCTAATCTGGTAATCTGAAATTTCACATGCTCCGAAAATCACAA#..(((((((((((((((..#.))))))))))))).)).	6515	6559	1	-20.3	1	0.217013	0.632	0	0	-4.957	15	18	13	3UTR		0	0
hsa-miR-1246	NM_001378188	CCDC187	AATGGATTTTTGGAGCAGG#CCTGCTCCATGCTCCCAA#..(((.....(((((((((#))))))))).....))).	9436	9454	1	-19.8	0	0.0227214	0.515	0	0	-13.0142	12	18	9	3UTR		0	0
hsa-miR-1246	NM_001378785	LOC100421372	AATGGATTTTTGGAGCAGG#CTGCCTCCTCAAGTCCATC#.((((((((..(((((((.#)))).)))..)))))))).	4545	4564	1	-19.6	1	0.0681803	0.618	0	0	-7.86061	15	19	8	3UTR		0	0
hsa-miR-1246	NM_001379429	RASL12	AATGGATTTTTGGAGCAGG#CCTGCTCCCTTCCAG#..((((.....((((((((#))))))))..)))).	2348	2363	1	-18.7	0	0.00094988	0.676	0	0	-13.938	12	15	8	3UTR		0	0
hsa-miR-1246	NM_001381879	ACSL1	AATGGATTTTTGGAGCAGG#CTGCTCTAAAGAGTACAG#..((..((((((((((((.#))))))))))))...)).	2719	2737	1	-17.5	0	0.000264062	0.559	3.1182	3.04729	-10.977	14	18	12	3UTR		0	0
hsa-miR-1246	NM_001381882	ACSL1	AATGGATTTTTGGAGCAGG#CTGCTCTAAAGAGTACAG#..((..((((((((((((.#))))))))))))...)).	2554	2572	1	-17.5	0	0.000264062	0.559	3.21173	4.88809	-10.977	14	18	12	3UTR		0	0
hsa-miR-1246	NM_001381884	ACSL1	AATGGATTTTTGGAGCAGG#CTGCTCTAAAGAGTACAG#..((..((((((((((((.#))))))))))))...)).	2580	2598	1	-17.5	0	0.000264062	0.559	4.55466	4.14964	-10.977	14	18	12	3UTR		0	0
hsa-miR-1246	NM_001381886	ACSL1	AATGGATTTTTGGAGCAGG#CTGCTCTAAAGAGTACAG#..((..((((((((((((.#))))))))))))...)).	2767	2785	1	-17.5	0	0.000264062	0.559	5.21135	3.71788	-10.977	14	18	12	3UTR		0	0
hsa-miR-1246	NM_001381989	H2BC4	AATGGATTTTTGGAGCAGG#CCTGCTCTGAGACTTCCAG#..((((.((((((((((((#))))))))))))..)))).	1803	1822	1	-21.4	0	0.000464991	0.559	0	0	-6.50069	16	19	12	3UTR		0	0
hsa-miR-1246	NM_001382321	SLC22A23	AATGGATTTTTGGAGCAGG#CCATCACCCAGCTCCAAAAATCTG#...(((((((((((((.((#.)).))))))))))))).	442	466	1	-21.4	0	0.00485345	0.456	0	0	-6.51454	15	18	13	3UTR		0	0
hsa-miR-1246	NM_001382436	CCDC32	AATGGATTTTTGGAGCAGG#TCTGCTCCTTGAATCCAA#..(((((((..((((((((#))))))))..))))))).	1116	1134	1	-22.5	1	0.00252422	0.485	0	0	-9.02428	15	18	8	3UTR		0	0
hsa-miR-1246	NM_001382566	STIM1	AATGGATTTTTGGAGCAGG#CCTCATCCTAATCTCACTCAGGCCTCCAGGGATCCATG#.(((((((((((((((..(#.)..)).))))))))))))).	3043	3081	1	-19.7	1	0.000632123	0.485	0	0	-3.79332	16	21	13	3UTR		0	0
hsa-miR-1246	NM_001382567	STIM1	AATGGATTTTTGGAGCAGG#CCTCATCCTAATCTCACTCAGGCCTCCAGGGATCCATG#.(((((((((((((((..(#.)..)).))))))))))))).	3310	3348	1	-19.7	1	0.000632123	0.485	0	0	-3.79332	16	21	13	3UTR		0	0
hsa-miR-1246	NM_001382577	STIM1	AATGGATTTTTGGAGCAGG#CCTCATCCTAATCTCACTCAGGCCTCCAGGGATCCATG#.(((((((((((((((..(#.)..)).))))))))))))).	2725	2763	1	-19.7	1	0.000632123	0.485	0	0	-3.79332	16	21	13	3UTR		0	0
hsa-miR-1246	NM_001382581	STIM1	AATGGATTTTTGGAGCAGG#CCTCATCCTAATCTCACTCAGGCCTCCAGGGATCCATG#.(((((((((((((((..(#.)..)).))))))))))))).	2473	2511	1	-19.7	1	0.000632123	0.485	0	0	-3.79332	16	21	13	3UTR		0	0
hsa-miR-1246	NM_001382637	OTUD7A	AATGGATTTTTGGAGCAGG#CCTGCTCCAGGCTGATACATTACCACTCAGTCCAC#..(((((((((((((((((#))))))))))).................)))))).	5530	5565	1	-21.2	1	0.0109397	0.544	0	0	-4.957	17	35	11	3UTR		0	0
hsa-miR-1246	NM_001383	DPH1	AATGGATTTTTGGAGCAGG#TCTGCTCCTACATCCAG#..(((((....((((((((#))))))))...))))).	1868	1885	1	-18.7	0	0.027051	0.485	-0.385635	0.98809	-12.3943	13	17	8	3UTR		0	0
hsa-miR-1246	NM_001384494	MAP4K4	AATGGATTTTTGGAGCAGG#CCTGTTCCTGGTTCCATC#.(((((.....((((((((#))))))))....))))).	5828	5846	1	-18.8	0	0.0365476	0.544	0.423165	0.0635194	-12.7743	13	18	8	3UTR		0	0
hsa-miR-1246	NM_001384747	HOXB3	AATGGATTTTTGGAGCAGG#TCTGCTCTAGAACATTCATA#.((((((((((((((((((#)))))))))))).)))))).	1998	2018	1	-19.6	1	0.053385	0.559	0	0	-3.79332	18	20	12	3UTR		0	0
hsa-miR-1246	NM_001384749	HOXB3	AATGGATTTTTGGAGCAGG#TCTGCTCTAGAACATTCATA#.((((((((((((((((((#)))))))))))).)))))).	2409	2429	1	-19.6	1	0.053385	0.559	0	0	-3.79332	18	20	12	3UTR		0	0
hsa-miR-1246	NM_001384750	HOXB3	AATGGATTTTTGGAGCAGG#TCTGCTCTAGAACATTCATA#.((((((((((((((((((#)))))))))))).)))))).	1959	1979	1	-19.6	1	0.053385	0.559	0	0	-3.79332	18	20	12	3UTR		0	0
hsa-miR-1246	NM_001385161	MR1	AATGGATTTTTGGAGCAGG#CTTGCTCCACTGTCCC#...((((...(((((((((#)))))))))..)))).	2971	2987	1	-18.2	0	0.111778	0.485	0	0	-11.1271	13	16	9	3UTR		0	0
hsa-miR-1246	NM_001385162	MR1	AATGGATTTTTGGAGCAGG#CTTGCTCCACTGTCCC#...((((...(((((((((#)))))))))..)))).	2884	2900	1	-18.2	0	0.111778	0.485	0	0	-11.1271	13	16	9	3UTR		0	0
hsa-miR-1246	NM_001385164	MR1	AATGGATTTTTGGAGCAGG#CTTGCTCCACTGTCCC#...((((...(((((((((#)))))))))..)))).	2695	2711	1	-18.2	0	0.111778	0.485	0	0	-11.1271	13	16	9	3UTR		0	0
hsa-miR-1246	NM_001386339	SBF2	AATGGATTTTTGGAGCAGG#CCAGAGGTGCTCTGAGGATCCAG#..(((((((((((((((..#.))))))))))))))).	6486	6509	1	-20.9	1	2.09596e-07	0.529	0	0	-4.957	15	17	15	3UTR		0	0
hsa-miR-1246	NM_001386342	SBF2	AATGGATTTTTGGAGCAGG#CCAGAGGTGCTCTGAGGATCCAG#..(((((((((((((((..#.))))))))))))))).	6261	6284	1	-20.9	1	2.09596e-07	0.529	0	0	-4.957	15	17	15	3UTR		0	0
hsa-miR-1246	NM_001386451	LZTFL1	AATGGATTTTTGGAGCAGG#CCTGTATTTCTTTAGCCCTAAATTGACACTCTCTCCAAAAATCCATTC#(((((((((((((((.(((#.)))))))))))))))))).	2526	2574	1	-21.7	1	0.173263	0.603	0	0	-4.17062	18	20	18	3UTR		0	1
hsa-miR-1246	NM_001386452	LZTFL1	AATGGATTTTTGGAGCAGG#CCTGTATTTCTTTAGCCCTAAATTGACACTCTCTCCAAAAATCCATTC#(((((((((((((((.(((#.)))))))))))))))))).	2426	2474	1	-21.7	1	0.173263	0.603	0	0	-4.17062	18	20	18	3UTR		0	1
hsa-miR-1246	NM_001386757	DTNA	AATGGATTTTTGGAGCAGG#GGTCCAGAAGTCTGTTT#((((((((((((((.(...#).)))))))))))))).	4091	4108	1	-17.7	1	0.0248862	0.515	0	0	-4.67302	15	17	14	3UTR		0	0
hsa-miR-1246	NM_001386763	DTNA	AATGGATTTTTGGAGCAGG#GGTCCAGAAGTCTGTTT#((((((((((((((.(...#).)))))))))))))).	4000	4017	1	-17.7	1	0.0248862	0.515	0	0	-4.67302	15	17	14	3UTR		0	0
hsa-miR-1246	NM_001386768	DTNA	AATGGATTTTTGGAGCAGG#GGTCCAGAAGTCTGTTT#((((((((((((((.(...#).)))))))))))))).	3997	4014	1	-17.7	1	0.0248862	0.515	0	0	-4.67302	15	17	14	3UTR		0	0
hsa-miR-1246	NM_001386795	DTNA	AATGGATTTTTGGAGCAGG#GGTCCAGAAGTCTGTTT#((((((((((((((.(...#).)))))))))))))).	4081	4098	1	-17.7	1	0.0248862	0.515	0	0	-4.67302	15	17	14	3UTR		0	0
hsa-miR-1246	NM_001386936	SIPA1L1	AATGGATTTTTGGAGCAGG#CCTGTCCTCCAGAGATCA#....(((((((((((((((#))))..))))))))))).	6467	6485	1	-19.2	0	0.00183039	0.529	0	0	-9.54656	15	18	11	3UTR		0	0
hsa-miR-1246	NM_001387	DPYSL3	AATGGATTTTTGGAGCAGG#CTGCTTCTGAAAATTCAG#..((((((((((((((((.#))))))).))))))))).	3222	3240	1	-17.6	1	0.0014341	0.618	3.40166	3.11316	-4.957	16	18	9	3UTR		0	0
hsa-miR-1246	NM_001387408	ZNF544	AATGGATTTTTGGAGCAGG#GGGAAACCTGTTCTGAGAGTCTGTG#.((((((((((((((((((#.)))))))))))))))))).	1570	1595	1	-22.6	1	0.000616431	0.5	0	0	-3.79332	18	20	18	3UTR		0	0
hsa-miR-1246	NM_001387526	ADGRL3	AATGGATTTTTGGAGCAGG#TCTGCTCCAAATATTA#....(((.(((((((((((#))))))))))).))).	12241	12257	1	-17.7	0	0.229099	0.676	0	0	-11.8602	14	16	11	3UTR		0	0
hsa-miR-1246	NM_001387533	ADGRL3	AATGGATTTTTGGAGCAGG#TCTGCTCCAAATATTA#....(((.(((((((((((#))))))))))).))).	12100	12116	1	-17.7	0	0.229099	0.676	0	0	-11.8602	14	16	11	3UTR		0	0
hsa-miR-1246	NM_001387546	ADGRL3	AATGGATTTTTGGAGCAGG#TCTGCTCCAAATATTA#....(((.(((((((((((#))))))))))).))).	12293	12309	1	-17.7	0	0.229099	0.676	0	0	-11.8602	14	16	11	3UTR		0	0
hsa-miR-1246	NM_001387549	ADGRL3	AATGGATTTTTGGAGCAGG#TCTGCTCCAAATATTA#....(((.(((((((((((#))))))))))).))).	12137	12153	1	-17.7	0	0.229099	0.676	0	0	-11.8602	14	16	11	3UTR		0	0
hsa-miR-1246	NM_001387552	ADGRL3	AATGGATTTTTGGAGCAGG#TCTGCTCCAAATATTA#....(((.(((((((((((#))))))))))).))).	12415	12431	1	-17.7	0	0.229099	0.676	0	0	-11.8602	14	16	11	3UTR		0	0
hsa-miR-1246	NM_001388361	ATP2B3	AATGGATTTTTGGAGCAGG#CCTGCCCAGAGTCCAG#..((((.((((((.(((((#))))))))))))))).	5201	5217	1	-19.9	0	0.0116346	0.397	0	0	-7.35753	15	16	15	3UTR		0	0
hsa-miR-1246	NM_001390	DTNA	AATGGATTTTTGGAGCAGG#GGTCCAGAAGTCTGTTT#((((((((((((((.(...#).)))))))))))))).	3852	3869	1	-17.7	1	0.0248862	0.515	0.0996936	0.00827606	-4.67302	15	17	14	3UTR		0	0
hsa-miR-1246	NM_001393617	RIMBP2	AATGGATTTTTGGAGCAGG#CCAGACTCAATTTAAATCTGCTCCAAATGAGTCCATA#.((((((((((((((((((#.))))))))))..)))))))).	7491	7528	1	-24.5	1	0.000933095	0.632	0	0	-3.79332	18	22	10	3UTR		0	0
hsa-miR-1246	NM_001393629	RIMBP2	AATGGATTTTTGGAGCAGG#CCAGACTCAATTTAAATCTGCTCCAAATGAGTCCATA#.((((((((((((((((((#.))))))))))..)))))))).	5362	5399	1	-24.5	1	0.000933095	0.632	0	0	-3.79332	18	22	10	3UTR		0	0
hsa-miR-1246	NM_001393925	SEMA4G	AATGGATTTTTGGAGCAGG#CCTGTTCCATTCATCTG#...((((...(((((((((#)))))))))...)))).	3305	3322	1	-17.4	0	0.325004	0.5	0	0	-11.1271	13	17	9	3UTR		0	0
hsa-miR-1246	NM_001394254	SORBS2	AATGGATTTTTGGAGCAGG#CCTGCTCCGAAAACTAG#..(((.(((((((((((((#)))))))))))))))).	5765	5782	1	-21.8	0	0.0507964	0.603	0	0	-6.85796	16	17	16	3UTR		0	1
hsa-miR-1246	NM_001395199	ZBTB37	AATGGATTTTTGGAGCAGG#CCTGCTCCATCCC#...(((....(((((((((#)))))))))))).	16839	16852	1	-18.6	0	0.432416	0.544	0	0	-12.6708	12	13	12	3UTR		0	0
hsa-miR-1246	NM_001395207	SORBS2	AATGGATTTTTGGAGCAGG#CCTGCTCCGAAAACTAG#..(((.(((((((((((((#)))))))))))))))).	6033	6050	1	-21.8	0	0.0507964	0.603	0	0	-6.85796	16	17	16	3UTR		0	1
hsa-miR-1246	NM_001395277	OOSP4A	AATGGATTTTTGGAGCAGG#CCTGCTCTGTTGTCCATA#.((((((....((((((((#))))))))...)))))).	678	696	1	-20.7	1	0.151758	0.647	0	0	-11.2306	14	18	8	3UTR		0	0
hsa-miR-1246	NM_001395425	ADGRD2	AATGGATTTTTGGAGCAGG#CCATGCTCCGAAGTTCCAA#..((((.((((((((((((#)).)))))))))).)))).	3456	3475	1	-21.9	0	0.0221321	0.471	0	0	-6.50069	16	19	10	3UTR		0	0
hsa-miR-1246	NM_001395548	PLA2G4E	AATGGATTTTTGGAGCAGG#CCTGCTCCAAGAGCATCTC#...((((((((((((((((#))))))))))))..)))).	3683	3702	1	-21.3	0	0.000140123	0.426	0	0	-6.51454	16	19	12	3UTR		0	0
hsa-miR-1246	NM_001397545	SYT14	AATGGATTTTTGGAGCAGG#TCTGCTCCTTGACCACTTTTAGGAATCCAA#..(((((((((((((((((#))))))))............))))))))).	8281	8311	1	-19.2	1	0.007069	0.618	0	0	-4.957	17	30	9	3UTR		0	0
hsa-miR-1246	NM_001400179	MRPL23	AATGGATTTTTGGAGCAGG#CCTTCTCCAAGAGTCCC#...((((((((((((.(((#))).)))))))))))).	1288	1305	1	-21.3	0	0.0205766	0.382	0	0	-6.74759	15	17	12	3UTR		0	0
hsa-miR-1246	NM_001400324	VIPAS39	AATGGATTTTTGGAGCAGG#CTGCTCCAGAAAG#......((((((((((((.#)))))))))))).	2020	2033	1	-18.7	0	0.000133674	0.515	0	0	-15.5666	12	13	12	3UTR		0	0
hsa-miR-1246	NM_014253	TENM1	AATGGATTTTTGGAGCAGG#CTGCTTTAAATATCCATTA#(((((((.((((((((((.#)))))))))).))))))).	10538	10557	1	-21.1	1	0.0865055	0.765	0	0	-6.25121	17	19	10	3UTR		0	0
hsa-miR-1246	NM_014263	YME1L1	AATGGATTTTTGGAGCAGG#CCTGCGTCAGAAATGCCAA#..(((((((((((.(((((#))))).)))))))).))).	3657	3676	1	-19.7	1	0.0104995	0.618	0	0	-5.81384	16	19	8	3UTR		0	0
hsa-miR-1246	NM_014293	NPTXR	AATGGATTTTTGGAGCAGG#TTGCTCCAGACGTGTTCCG#...(((..((((((((((.#)))))))))).....))).	4806	4825	1	-16.6	0	0.0193896	0.397	2.20253	3.00662	-10.3719	13	19	10	3UTR		0	0
hsa-miR-1246	NM_014309	RBFOX2	AATGGATTTTTGGAGCAGG#CTTGCTCCAAAGCCATA#.((((..((((((((((((#)))))))))))))))).	2527	2544	1	-20.1	0	0.00677587	0.529	0.26154	0.0164892	-7.23797	16	17	16	3UTR		0	0
hsa-miR-1246	NM_014311	SMUG1	AATGGATTTTTGGAGCAGG#CCTGACTTCAAGTAATCCAC#..(((((((((((((((((#)))).))))))).)))))).	2269	2289	1	-18.9	1	0.0517679	0.441	5.47508	3.31645	-4.957	17	20	7	3UTR		0	0
hsa-miR-1246	NM_014324	AMACR	AATGGATTTTTGGAGCAGG#TCTGCTCCATGTTGGTGTCCATA#.((((((...(((((((((#))))))))).......)))))).	2602	2625	1	-20.1	1	0.00581382	0.574	0.353264	0.316027	-8.40586	15	23	9	3UTR		0	0
hsa-miR-1246	NM_014335	EID1	AATGGATTTTTGGAGCAGG#CCTGCCCAGAAATTA#....(((((((((.(((((#)))))))))))))).	1559	1574	1	-18.4	0	0.0320219	0.618	1.22565	0.952484	-10.4034	14	15	14	3UTR		0	0
hsa-miR-1246	NM_014398	LAMP3	AATGGATTTTTGGAGCAGG#CCTGCTCCAGAATCG#....((.((((((((((((#)))))))))))))).	2247	2262	1	-20.8	0	0.0220503	0.618	2.18327	1.5408	-11.0902	14	15	14	3UTR		0	0
hsa-miR-1246	NM_014489	PGAP2	AATGGATTTTTGGAGCAGG#CCTGCTCCAGAAACAGCACCAG#..(((.(((((((((((((#))))))))))))).....))).	1717	1739	1	-21	0	0.0171331	0.574	0.108838	-0.00668195	-6.85796	16	22	13	3UTR		0	0
hsa-miR-1246	NM_014508	APOBEC3C	AATGGATTTTTGGAGCAGG#CCTGCTCCTAAATGTCTGTC#.((((((.(((((((((((#)))))))).))).)))))).	2527	2547	1	-20.3	1	0.0789626	0.441	0.103811	0.0859233	-6.10696	17	20	8	3UTR		0	0
hsa-miR-1246	NM_014597	DNTTIP2	AATGGATTTTTGGAGCAGG#CTGCTCTAGAGAAACAC#..((..((((((((((((.#))))))))))))..)).	5443	5460	1	-18.3	0	0.0259917	0.603	0.327294	1.65966	-10.977	14	17	12	3UTR		0	0
hsa-miR-1246	NM_014632	MICAL2	AATGGATTTTTGGAGCAGG#TCTGCTCTAAGAGTCTC#...((((((((((((((((#)))))))))))))))).	3670	3687	1	-21.4	0	0.00520526	0.529	2.2418	2.73138	-6.51454	16	17	16	3UTR		0	0
hsa-miR-1246	NM_014697	NOS1AP	AATGGATTTTTGGAGCAGG#CTGCTCCAAATCACTTAGATCTGATTCCTGTTTTGAAAGTCCT#...((((((((((((((((#.)))))))))))))))).	2742	2785	1	-20.1	0	0.156957	0.5	0.123228	0.10132	-6.51454	16	18	16	3UTR		0	0
hsa-miR-1246	NM_014730	MLEC	AATGGATTTTTGGAGCAGG#CCTGCTCAAGGATCCT#...((((((((.(((((((#))))))))))))))).	1300	1316	1	-20.9	0	0.000124782	0.559	0.736561	0.976926	-9.86134	15	16	15	3UTR		0	0
hsa-miR-1246	NM_014744	TBC1D5	AATGGATTTTTGGAGCAGG#CTGCTCCAAGGGTTCATTA#((((((((((((((((((.#)))))))))))))))))).	7314	7333	1	-25.7	1	9.98234e-05	0.632	0.0121639	-0.00925206	-3.93757	18	19	18	3UTR		0	0
hsa-miR-1246	NM_014805	EPM2AIP1	AATGGATTTTTGGAGCAGG#CCTGCTCCTCCT#...(((.....((((((((#))))))))))).	4740	4752	1	-17	0	0.510673	0.544	0.649895	0.0727823	-15.4955	11	12	11	3UTR		0	0
hsa-miR-1246	NM_014932	NLGN1	AATGGATTTTTGGAGCAGG#AATTTAAAAGCTCCAGAAATCCATG#.(((((((((((((((...#.))))))))))))))).	5618	5643	1	-25	1	0.206837	0.735	0.603946	0.443957	-3.79332	15	17	15	3UTR		0	0
hsa-miR-1246	NM_014954	RPH3A	AATGGATTTTTGGAGCAGG#CCTGCTCCAAGTGCACCAG#..(((...(((((((((((#)))))))))))....))).	3043	3062	1	-21.1	0	0.000589569	0.456	-0.44042	-0.336249	-10.7153	14	19	11	3UTR		0	0
hsa-miR-1246	NM_014997	KLHDC10	AATGGATTTTTGGAGCAGG#TCTGAGCAGCTCCATTAGTCCAA#..((((((..((((((...#.))))))..)))))).	3400	3423	1	-20	1	0.104779	0.5	0.940256	0.0826797	-7.2559	12	16	6	3UTR		0	0
hsa-miR-1246	NM_014999	RAB21	AATGGATTTTTGGAGCAGG#TCTGCTCCAGAATTGCCAG#..((((.((((((((((((#)))))))))))).).))).	3518	3537	1	-20.3	0	0.00190243	0.603	0.0778082	-0.109827	-6.50069	16	19	12	3UTR		0	0
hsa-miR-1246	NM_015139	SLC35D1	AATGGATTTTTGGAGCAGG#CCTGTTTTATCAAGAATCCATG#.((((((((((((((((((#)))))))...))))))))))).	4255	4277	1	-20.5	1	0.0619052	0.544	-0.241722	-0.0539309	-3.79332	18	22	11	3UTR		0	0
hsa-miR-1246	NM_015144	ZCCHC14	AATGGATTTTTGGAGCAGG#TCTGAGAACAGTCAGTGCAAGAGACTCCAATAATCCATA#.(((((((.((((((....#.)))))).))))))).	4597	4636	1	-17.7	1	0.0312236	0.544	1.09152	1.83888	-5.08276	13	16	7	3UTR		0	1
hsa-miR-1246	NM_015164	PLEKHM2	AATGGATTTTTGGAGCAGG#CCTCCACTCCAGGGATCCAG#..(((((((((((((.(((#)))...))))))))))))).	3449	3469	1	-20.3	1	0.00576716	0.368	-0.0487402	-0.331813	-5.19005	16	20	13	3UTR		0	0
hsa-miR-1246	NM_015267	CUX2	AATGGATTTTTGGAGCAGG#CCGTTCCAGAAATCCC#...(((((((((((((.((#))))))))))))))).	6105	6121	1	-20	0	0.0314192	0.441	0.553181	0.337579	-6.51454	15	16	15	3UTR		0	0
hsa-miR-1246	NM_015310	PSD3	AATGGATTTTTGGAGCAGG#CCTGCTTTAGGGATCCAG#..(((((((((((((((((#))))))))))))))))).	10486	10504	1	-23.8	1	2.605e-06	0.441	0.982283	0.394026	-4.957	17	18	17	3UTR		0	1
hsa-miR-1246	NM_015322	FEM1B	AATGGATTTTTGGAGCAGG#CTTGCTGACTGCACCAGAGGTCCATTA#(((((((((((((.((((.#.)))).))))))))))))).	6985	7012	1	-24	1	0.00383114	0.662	0.82773	1.56241	-4.79441	17	20	13	3UTR		0	0
hsa-miR-1246	NM_015365	AMMECR1	AATGGATTTTTGGAGCAGG#GCATTCAAAGGTCCGTG#.(((((((((((((((...#)).))))))))))))).	1666	1683	1	-17.6	1	0.000588009	0.574	1.80068	2.04944	-3.79332	15	17	13	3UTR		0	1
hsa-miR-1246	NM_015381	TAFA5	AATGGATTTTTGGAGCAGG#CCTGTTCCGGTATCCATG#.((((((..((((((((((#)))))))))).)))))).	2243	2261	1	-21.7	1	0.00148682	0.632	0.199218	0.470483	-7.16335	16	18	10	3UTR		0	0
hsa-miR-1246	NM_015471	NSL1	AATGGATTTTTGGAGCAGG#CCTGCTCCAGGTCCCATA#.((((...(((((((((((#)))))))))))..)))).	9743	9761	1	-21.8	0	0.000798166	0.412	0.36344	0.221158	-9.55161	15	18	11	3UTR		0	0
hsa-miR-1246	NM_015482	SLC22A23	AATGGATTTTTGGAGCAGG#CCTGTCTTTCCAAAAGTCCAA#..(((((((((((((((((#)))))...)))))))))))).	2687	2708	1	-22.3	1	0.00175452	0.471	0.108721	-0.0530537	-4.957	17	21	12	3UTR		0	0
hsa-miR-1246	NM_015559	SETBP1	AATGGATTTTTGGAGCAGG#CTGTTCCAAGAACCT#...((.((((((((((((.#)))))))))))))).	5903	5918	1	-18.9	0	0.00117122	0.544	0.706377	0.205632	-8.4155	14	15	14	3UTR		0	0
hsa-miR-1246	NM_015602	TOR1AIP1	AATGGATTTTTGGAGCAGG#CTGTCCCAAGGATTCT#...((((((((((.((((.#)))).)))))))))).	2684	2700	1	-16.5	0	0.00213771	0.706	0.587824	0.254647	-7.37138	14	16	10	3UTR		0	0
hsa-miR-1246	NM_015719	COL5A3	AATGGATTTTTGGAGCAGG#CCTGGCCCAAGGGTCCAG#..(((((((((((..((((#))))..))))))))))).	5533	5551	1	-21.3	1	9.35077e-07	0.324	1.34952	1.32558	-6.54929	15	18	11	3UTR		0	0
hsa-miR-1246	NM_015910	WDPCP	AATGGATTTTTGGAGCAGG#CCTCTTAACATTGCTCTATAGGAATAGGGCTCAGAGAATCCATG#.((((((((((.((((...#.)))).)))))))))).	3375	3419	1	-18.7	1	0.00716165	0.603	1.44039	2.36452	-7.14013	14	17	10	3UTR		0	0
hsa-miR-1246	NM_016021	UBE2J1	AATGGATTTTTGGAGCAGG#TGCTCCAAAAGTGTT#...(.((((((((((((..#)))))))))))).).	2335	2350	1	-17	0	0.0111067	0.706	0.361058	0.511146	-10.6336	13	15	12	3UTR		0	0
hsa-miR-1246	NM_016070	MRPS23	AATGGATTTTTGGAGCAGG#CTGCTTCAGAAATTCC#...(((((((((((((((.#))))))))))))))).	1520	1536	1	-20.2	0	0.0276141	0.676	-0.246958	-0.101526	-6.51454	15	16	15	3UTR		0	0
hsa-miR-1246	NM_016120	RLIM	AATGGATTTTTGGAGCAGG#CCTGCTTCCCAGGCGTCCATG#.((((((.(((((((((((#))))))..))))).)))))).	5808	5829	1	-21.1	1	0.00153089	0.544	0.64276	1.01749	-6.10696	17	21	6	3UTR		0	0
hsa-miR-1246	NM_016172	UBAC1	AATGGATTTTTGGAGCAGG#CCGTGTAGACATTTGCTTGGAGAGTCCAC#..(((((((((.(((((((#.))))))).))))))))).	1727	1756	1	-19.5	1	0.0024762	0.544	0.373735	0.46013	-8.3038	16	19	9	3UTR		0	0
hsa-miR-1246	NM_016204	GDF2	AATGGATTTTTGGAGCAGG#CCTGCTTGAAAATTTCAC#..((((.((((.(((((((#))))))).)))).)))).	3267	3285	1	-17.4	0	0.000383523	0.587	0.42566	0.162283	-9.84749	15	18	7	3UTR		0	1
hsa-miR-1246	NM_016248	AKAP11	AATGGATTTTTGGAGCAGG#CCTGCTCTGAAGATGTG#...(.((((((((((((((#)))))))))))))).).	9372	9389	1	-19.3	0	0.000764973	0.632	1.44203	1.13079	-10.6336	15	17	14	3UTR		0	0
hsa-miR-1246	NM_016390	SPOUT1	AATGGATTTTTGGAGCAGG#CTTGTCTCCAAAAATCA#....(((((((((((((((#)))).))))))))))).	1227	1244	1	-18.7	0	0.142568	0.456	-0.255107	1.47003	-9.54656	15	17	11	3UTR		0	0
hsa-miR-1246	NM_016563	RASL12	AATGGATTTTTGGAGCAGG#CCTGCTCCCTTCCAG#..((((.....((((((((#))))))))..)))).	2468	2483	1	-18.7	0	0.00094988	0.676	-0.346527	-0.452378	-13.938	12	15	8	3UTR		0	0
hsa-miR-1246	NM_016734	PAX5	AATGGATTTTTGGAGCAGG#CCTGACCAGGCCTGGACATGGGTCCAGCCCTGACTCCAGGGGTCCAG#..(((((((((((((((((#.)))).))))))))))))).	5108	5155	1	-24.8	1	2.77066e-06	0.353	0.0247877	-0.0412262	-4.957	17	20	13	3UTR		0	0
hsa-miR-1246	NM_016929	CLIC5	AATGGATTTTTGGAGCAGG#CCTGGACCTACCTGCCTCCAGGGATCTC#...((((((((((((((((#.))))).))))))))))).	2723	2751	1	-21.9	0	4.44582e-05	0.529	-0.0418505	0.28837	-6.51454	16	19	11	3UTR		0	0
hsa-miR-1246	NM_016937	POLA1	AATGGATTTTTGGAGCAGG#TTGCTCCAAAGTCCAA#..((((.(((((((((((.#))))))))))))))).	5018	5034	1	-20.3	0	0.00142465	0.544	0.486777	0.528435	-6.50069	15	16	15	3UTR		0	0
hsa-miR-1246	NM_017425	SPA17	AATGGATTTTTGGAGCAGG#CTGCTCCATTCTTCCATTT#((((((....((((((((.#))))))))....)))))).	3041	3060	1	-21.6	0	0.0802336	0.603	0.174484	0.0967439	-10.0938	14	19	8	3UTR		0	1
hsa-miR-1246	NM_017457	CYTH2	AATGGATTTTTGGAGCAGG#CCTGTTTGGAAAATTCAC#..(((((((((.(((((((#))))))).))))))))).	1430	1448	1	-18.6	1	0.00690256	0.515	5.84601	4.54398	-8.3038	16	18	9	3UTR		0	0
hsa-miR-1246	NM_017490	MARK2	AATGGATTTTTGGAGCAGG#CCTGCCCAGAGATTCC#...((((((((((.(((((#))))))))))))))).	2911	2927	1	-20.2	0	0.084852	0.412	0.135599	0.682074	-7.37138	15	16	15	3UTR		0	0
hsa-miR-1246	NM_017628	TET2	AATGGATTTTTGGAGCAGG#CTTGCTCCATTTCCAA#..((((....(((((((((#)))))))))..)))).	8626	8642	1	-18.7	0	0.0477357	0.691	0.241425	0.197486	-11.1132	13	16	9	3UTR		0	1
hsa-miR-1246	NM_017649	CNNM2	AATGGATTTTTGGAGCAGG#CCTGTTCCAAAAATCTT#...((((((((((((((((#)))))))))))))))).	13598	13615	1	-23.5	0	0.337449	0.647	0.111548	0.148717	-6.51454	16	17	16	3UTR		0	0
hsa-miR-1246	NM_017688	BSPRY	AATGGATTTTTGGAGCAGG#CCTGCTCCAGCTGTTCAC#..(((((..((((((((((#))))))))))..))))).	1857	1875	1	-20.6	0	0.0056705	0.471	0.00859997	-0.0995379	-8.32703	15	18	10	3UTR		0	0
hsa-miR-1246	NM_017693	BIVM	AATGGATTTTTGGAGCAGG#CTTGTTCCAGGACTCA#....((.((((((((((((#)))))))))))).)).	3461	3477	1	-15.9	0	0.00292747	0.618	0.530777	0.953526	-11.0902	14	16	12	3UTR		0	0
hsa-miR-1246	NM_017738	CNTLN	AATGGATTTTTGGAGCAGG#TCTGCTCCAACTATCA#....(((..((((((((((#))))))))))..))).	4332	4348	1	-18.5	0	0.0375547	0.603	0.772164	1.36415	-12.9166	13	16	10	3UTR		0	0
hsa-miR-1246	NM_017748	CWC25	AATGGATTTTTGGAGCAGG#CCTGCTTCATTGAGTCCT#...((((((.(((((((((#)))))))))..)))))).	1540	1558	1	-21	0	0.000869807	0.529	0.816531	0.903799	-7.75705	15	18	9	3UTR		0	0
hsa-miR-1246	NM_017759	INO80D	AATGGATTTTTGGAGCAGG#TGTGCTCTGAGAATCTG#...((((((((((((((.(#).)))))))))))))).	6544	6561	1	-17.9	0	0.00157122	0.618	1.07524	0.265496	-6.51454	15	17	14	3UTR		0	0
hsa-miR-1246	NM_017893	SEMA4G	AATGGATTTTTGGAGCAGG#CCTGTTCCATTCATCTG#...((((...(((((((((#)))))))))...)))).	3320	3337	1	-17.4	0	0.325004	0.5	0	0	-11.1271	13	17	9	3UTR		0	0
hsa-miR-1246	NM_017926	GPATCH2L	AATGGATTTTTGGAGCAGG#CCTGCAGCAGAAATTCATA#.(((((((((((..(((((#)))))..))))))))))).	2379	2398	1	-20.5	1	0.180403	0.647	0.95074	0.668286	-5.9393	16	19	11	3UTR		0	0
hsa-miR-1246	NM_017972	GPATCH2L	AATGGATTTTTGGAGCAGG#CCTGCAGCAGAAATTCATA#.(((((((((((..(((((#)))))..))))))))))).	2294	2313	1	-20.5	1	0.180403	0.647	0.95074	0.668286	-5.9393	16	19	11	3UTR		0	0
hsa-miR-1246	NM_017975	ZWILCH	AATGGATTTTTGGAGCAGG#GCTCCAAAATTGATAATCCT#...(((((((((((((...#)))))))))......)))).	1931	1951	1	-16.2	0	0.0943853	0.544	-0.214377	1.19862	-6.51454	13	20	9	3UTR		0	0
hsa-miR-1246	NM_018018	SLC38A4	AATGGATTTTTGGAGCAGG#GCTCGAAAATCCATTC#(((((((((((.((((...#))))))))))))))).	3132	3148	1	-17.6	1	0.000158077	0.544	5.24745	4.48992	-7.28438	15	16	15	3UTR		0	0
hsa-miR-1246	NM_018084	CCDC88A	AATGGATTTTTGGAGCAGG#TGTGCTTCAGATCTGTCCATG#.((((((.(((((((((.(#).)))))))))...)))))).	8823	8844	1	-17.7	1	0.0592918	0.618	5.32773	3.53165	-6.10696	16	21	9	3UTR		0	0
hsa-miR-1246	NM_018116	MSTO1	AATGGATTTTTGGAGCAGG#CCTGCTCTCCAGATCTGTA#.((((((((..((((((((#))))))))..)))))))).	2073	2092	1	-19.7	1	0.0175637	0.471	0.439362	-0.334773	-7.86061	16	19	8	3UTR		0	0
hsa-miR-1246	NM_018121	SLF2	AATGGATTTTTGGAGCAGG#CCTAAACTGATTGAGGCTCCAAGAGTCA#....((((((((((((...#.)))))))))))).	5144	5172	1	-19.2	0	0.000280201	0.618	-0.0648347	1.25997	-9.54656	12	14	12	3UTR		0	0
hsa-miR-1246	NM_018222	PARVA	AATGGATTTTTGGAGCAGG#CCTCCTCCAGAAGTCTGTG#.((((((((((((((.(((#))).)))))))))))))).	2803	2822	1	-21	1	0.00241802	0.485	-0.319005	0.0245016	-4.02637	17	19	14	3UTR		0	0
hsa-miR-1246	NM_018263	ASXL2	AATGGATTTTTGGAGCAGG#CCTGCTCCGCTCCTCTCCGTA#.(((((....(((((((((#)))))))))......))))).	6359	6380	1	-19.9	0	0.0984892	0.5	0.363637	0.338764	-9.94954	14	21	9	3UTR		0	0
hsa-miR-1246	NM_018281	ECHDC2	AATGGATTTTTGGAGCAGG#CCTCTCCAGACTTCCATTT#((((((..(((((((.(((#))))))))))..)))))).	944	963	1	-19.6	0	0.109555	0.632	1.35415	3.58823	-8.02794	16	19	10	3UTR		0	0
hsa-miR-1246	NM_018347	AP5S1	AATGGATTTTTGGAGCAGG#CCTGCCCCAGGAACCCT#...((.(((((((.(((((#))))).))))))).)).	3616	3633	1	-18.5	0	0.000273625	0.441	0.619471	0.0463644	-9.27234	14	17	7	3UTR		0	0
hsa-miR-1246	NM_001193338	FCMR	AATGGATTTTTGGAGCAGG#CCTGCTTCATGTGTTCT#...((((...(((((((((#)))))))))...)))).	1206	1223	1	-17	0	0.0154782	0.515	-0.0704379	0.0370143	-11.1271	13	17	9	3UTR		0	0
hsa-miR-1246	NM_001193421	TSHZ2	AATGGATTTTTGGAGCAGG#TCTGCTCCAATCCAG#..(((((...(((((((((#)))))))))))))).	5774	5789	1	-19.4	0	0.00670334	0.603	1.56514	1.17911	-9.56953	14	15	14	3UTR		0	0
hsa-miR-1246	NM_001193533	NEK4	AATGGATTTTTGGAGCAGG#TTGCTCCAGAAATGTT#...(.(((((((((((((.#))))))))))))).).	3434	3450	1	-17.7	0	0.00532314	0.676	4.17321	3.21049	-10.6336	14	16	13	3UTR		0	0
hsa-miR-1246	NM_001193636	DHRS4L2	AATGGATTTTTGGAGCAGG#CCTGTGAAAAGATCCAG#..(((((((((...(((((#)))))..))))))))).	1289	1306	1	-17	1	0.00742259	0.471	0.135819	0.118945	-10.4498	14	17	9	3UTR		0	0
hsa-miR-1246	NM_001193637	DHRS4L2	AATGGATTTTTGGAGCAGG#CCTGTGAAAAGATCCAG#..(((((((((...(((((#)))))..))))))))).	1166	1183	1	-17	1	0.00742259	0.471	0.135819	0.118945	-10.4498	14	17	9	3UTR		0	0
hsa-miR-1246	NM_001194999	MR1	AATGGATTTTTGGAGCAGG#CTTGCTCCACTGTCCC#...((((...(((((((((#)))))))))..)))).	3010	3026	1	-18.2	0	0.111778	0.485	0.488063	-0.00335497	-11.1271	13	16	9	3UTR		0	0
hsa-miR-1246	NM_001195035	MR1	AATGGATTTTTGGAGCAGG#CTTGCTCCACTGTCCC#...((((...(((((((((#)))))))))..)))).	2764	2780	1	-18.2	0	0.111778	0.485	0.488063	-0.00335497	-11.1271	13	16	9	3UTR		0	0
hsa-miR-1246	NM_001195141	TCOF1	AATGGATTTTTGGAGCAGG#CTTGCTCCACAGATCCAG#..(((((((.(((((((((#))))))))).))))))).	4745	4763	1	-23.2	1	0.0218271	0.353	-0.352631	-0.12428	-6.19951	16	18	9	3UTR		0	0
hsa-miR-1246	NM_001195215	DENND1B	AATGGATTTTTGGAGCAGG#GCTTCAGAAATCCAA#..((((((((((((((...#)))))))))))))).	5014	5029	1	-20.9	1	0.12089	0.632	1.45686	1.05946	-4.957	14	15	14	3UTR		0	0
hsa-miR-1246	NM_001195303	RGS5	AATGGATTTTTGGAGCAGG#CCTGTTCCTCCCTTCCT#...(((.....((((((((#)))))))).....))).	4988	5005	1	-17.1	0	0.234206	0.544	-0.00833901	0.263014	-15.4955	11	17	8	3UTR		0	0
hsa-miR-1246	NM_001195430	DCLK1	AATGGATTTTTGGAGCAGG#TCTGCTCTTCTAGTCCT#...(((((...((((((((#))))))))...))))).	1393	1410	1	-17.8	0	0.231073	0.706	0	0	-11.6382	13	17	8	3UTR		0	0
hsa-miR-1246	NM_001197131	PPP1R12B	AATGGATTTTTGGAGCAGG#TCTGCTTCAAAAATTCT#...((((((((((((((((#)))))))))))))))).	5618	5635	1	-20.2	0	0.117536	0.676	0.292284	0.262123	-6.51454	16	17	16	3UTR		0	0
hsa-miR-1246	NM_001197219	PDE4D	AATGGATTTTTGGAGCAGG#TGCTCTAATAATCCAC#..((((((.((((((((..#)))))))).)))))).	3382	3398	1	-18.6	1	0.25474	0.735	-0.127535	0.0154904	-6.01339	14	16	8	3UTR		0	0
hsa-miR-1246	NM_001197221	PDE4D	AATGGATTTTTGGAGCAGG#CCACACATTTCATGCTCTAATAATCCAC#..((((((.((((((((..#.)))))))).)))))).	3223	3251	1	-18.6	1	0.25474	0.735	0.38589	0.26609	-6.01339	14	17	8	3UTR		0	0
hsa-miR-1246	NM_001197223	PDE4D	AATGGATTTTTGGAGCAGG#CCACACATTTCATGCTCTAATAATCCAC#..((((((.((((((((..#.)))))))).)))))).	3101	3129	1	-18.6	1	0.25474	0.735	0.398114	0.807632	-6.01339	14	17	8	3UTR		0	0
hsa-miR-1246	NM_001198939	DTNA	AATGGATTTTTGGAGCAGG#GGTCCAGAAGTCTGTTT#((((((((((((((.(...#).)))))))))))))).	4022	4039	1	-17.7	1	0.0248862	0.515	0.0996936	0.00827606	-4.67302	15	17	14	3UTR		0	0
hsa-miR-1246	NM_001198940	DTNA	AATGGATTTTTGGAGCAGG#GGTCCAGAAGTCTGTTT#((((((((((((((.(...#).)))))))))))))).	4001	4018	1	-17.7	1	0.0248862	0.515	0.0996936	0.00827606	-4.67302	15	17	14	3UTR		0	0
hsa-miR-1246	NM_001198942	DTNA	AATGGATTTTTGGAGCAGG#GGTCCAGAAGTCTGTTT#((((((((((((((.(...#).)))))))))))))).	3421	3438	1	-17.7	1	0.0248862	0.515	0.0996936	0.00827606	-4.67302	15	17	14	3UTR		0	0
hsa-miR-1246	NM_001198943	DTNA	AATGGATTTTTGGAGCAGG#GGTCCAGAAGTCTGTTT#((((((((((((((.(...#).)))))))))))))).	3164	3181	1	-17.7	1	0.0248862	0.515	0.0996936	0.00827606	-4.67302	15	17	14	3UTR		0	0
hsa-miR-1246	NM_001198944	DTNA	AATGGATTTTTGGAGCAGG#GGTCCAGAAGTCTGTTT#((((((((((((((.(...#).)))))))))))))).	3250	3267	1	-17.7	1	0.0248862	0.515	0.0996936	0.00827606	-4.67302	15	17	14	3UTR		0	0
hsa-miR-1246	NM_001198961	ECHDC2	AATGGATTTTTGGAGCAGG#CCTCTCCAGACTTCCATTT#((((((..(((((((.(((#))))))))))..)))))).	1037	1056	1	-19.6	0	0.109555	0.632	3.20608	3.9304	-8.02794	16	19	10	3UTR		0	0
hsa-miR-1246	NM_001199021	SPON2	AATGGATTTTTGGAGCAGG#CTGCTCCAGGAGATTGTCCT#...(((((((((((((((.#)))))))))))....)))).	1819	1839	1	-20.8	0	4.3785e-05	0.456	-0.29499	-0.641619	-6.51454	15	20	11	3UTR		0	0
hsa-miR-1246	NM_001199144	XIRP2	AATGGATTTTTGGAGCAGG#CCTGCTCCAAAACCAA#..(((..((((((((((((#))))))))))))))).	11359	11375	1	-21.8	0	0.00685038	0.412	1.32383	0.592991	-8.40165	15	16	15	3UTR		0	0
hsa-miR-1246	NM_001199155	KAT7	AATGGATTTTTGGAGCAGG#CCTGCTCCAGAATTCATG#.(((((.((((((((((((#))))))))))))))))).	8875	8893	1	-23.4	0	0.0396899	0.544	0.249126	-0.0637526	-5.33701	17	18	17	3UTR		0	0
hsa-miR-1246	NM_001199156	KAT7	AATGGATTTTTGGAGCAGG#CCTGCTCCAGAATTCATG#.(((((.((((((((((((#))))))))))))))))).	8548	8566	1	-23.4	0	0.0396899	0.544	0.249126	-0.0637526	-5.33701	17	18	17	3UTR		0	0
hsa-miR-1246	NM_001199157	KAT7	AATGGATTTTTGGAGCAGG#CCTGCTCCAGAATTCATG#.(((((.((((((((((((#))))))))))))))))).	8635	8653	1	-23.4	0	0.0396899	0.544	0.249126	-0.0637526	-5.33701	17	18	17	3UTR		0	0
hsa-miR-1246	NM_001199158	KAT7	AATGGATTTTTGGAGCAGG#CCTGCTCCAGAATTCATG#.(((((.((((((((((((#))))))))))))))))).	8458	8476	1	-23.4	0	0.0396899	0.544	0.249126	-0.0637526	-5.33701	17	18	17	3UTR		0	0
hsa-miR-1246	NM_001199780	PSMB2	AATGGATTTTTGGAGCAGG#CCTGCTCCGCCCTCCATTA#((((((....(((((((((#)))))))))...)))))).	712	731	1	-21.9	0	0.278046	0.441	-0.054461	0.157704	-10.0938	15	19	9	3UTR		0	0
hsa-miR-1246	NM_001202543	CUX1	AATGGATTTTTGGAGCAGG#CCTGTTCCCAAAGCTCCAG#..((((.((((((((((((#)))))))).)))).)))).	9677	9696	1	-19.1	0	0.0051958	0.441	0.951354	0.241575	-6.50069	16	19	8	3UTR		0	0
hsa-miR-1246	NM_001202548	SYNJ2BP-COX16	AATGGATTTTTGGAGCAGG#CTGCTCCAAAAACAGAGTCACGTATTCCAC#..((((((((((((((((.#)))))))))))).............)))).	929	959	1	-20	1	0.00274904	0.588	0.0116977	0.0941905	-4.957	16	30	12	3UTR		0	0
hsa-miR-1246	NM_001204137	MBD1	AATGGATTTTTGGAGCAGG#CCTGCTTCGAGTCCT#...((((..((((((((((#)))))))))))))).	3144	3159	1	-18.9	0	0.0721848	0.456	0.736868	1.07563	-9.88456	14	15	14	3UTR		0	0
hsa-miR-1246	NM_001204139	MBD1	AATGGATTTTTGGAGCAGG#CTGCCCCACTAGTCCATTT#((((((((..(((.((((.#)))).)))..)))))))).	2237	2256	1	-19.6	1	0.0372842	0.426	1.20257	0.833653	-7.09331	15	19	8	3UTR		0	0
hsa-miR-1246	NM_001204141	MBD1	AATGGATTTTTGGAGCAGG#CTGCCCCACTAGTCCATTT#((((((((..(((.((((.#)))).)))..)))))))).	2015	2034	1	-19.6	1	0.0372842	0.426	1.20257	0.833653	-7.09331	15	19	8	3UTR		0	0
hsa-miR-1246	NM_001204446	AP5S1	AATGGATTTTTGGAGCAGG#CCTGCCCGAACAGTCCT#...((((((((((.(((((#)))))))))).))))).	5123	5140	1	-19.2	0	0.00184442	0.485	0	0	-7.37138	15	17	10	3UTR		0	0
hsa-miR-1246	NM_001204447	AP5S1	AATGGATTTTTGGAGCAGG#CCTGCCCCAGGAACCCT#...((.(((((((.(((((#))))).))))))).)).	3560	3577	1	-18.5	0	0.000273625	0.441	0.619471	0.0463644	-9.27234	14	17	7	3UTR		0	0
hsa-miR-1246	NM_001206559	POLR1D	AATGGATTTTTGGAGCAGG#CCTGCTCCCTACTTCCT#...(((.....((((((((#)))))))).....))).	1783	1800	1	-18.9	0	0.0461387	0.471	0.31	0.583375	-15.4955	11	17	8	3UTR		0	0
hsa-miR-1246	NM_001206670	PLA2G4E	AATGGATTTTTGGAGCAGG#CCTGCTCCAAGAGCATCTC#...((((((((((((((((#))))))))))))..)))).	3758	3777	1	-21.3	0	0.000140123	0.426	1.22164	1.37855	-6.51454	16	19	12	3UTR		0	0
hsa-miR-1246	NM_001206971	PTPRB	AATGGATTTTTGGAGCAGG#CTGTTCCAGAATCTAC#..((((.(((((((((((.#))))))))))))))).	7928	7944	1	-18	0	0.0410774	0.588	2.7587	2.21652	-6.50069	15	16	15	3UTR		0	0
hsa-miR-1246	NM_001206972	PTPRB	AATGGATTTTTGGAGCAGG#CTGTTCCAGAATCTAC#..((((.(((((((((((.#))))))))))))))).	7928	7944	1	-18	0	0.0410774	0.588	2.7587	2.21652	-6.50069	15	16	15	3UTR		0	0
hsa-miR-1246	NM_001207000	HNRNPDL	AATGGATTTTTGGAGCAGG#CCTGTCTCTGGAAAGCCATTT#(((((.(((((((((((((#)))).))))))))).))))).	2267	2288	1	-18.7	0	0.00378109	0.632	2.43959	2.8982	-5.83853	18	21	9	3UTR		0	0
hsa-miR-1246	NM_001207016	PTPRR	AATGGATTTTTGGAGCAGG#TCTGCTCCAGAACTCTATC#.(((((.((((((((((((#)))))))))))).))))).	2230	2249	1	-22.1	0	0.0169525	0.574	1.67813	2.66556	-5.33701	17	19	12	3UTR		0	0
hsa-miR-1246	NM_001231	CASQ1	AATGGATTTTTGGAGCAGG#TCTGTTCCCTCCATCTATG#.((((((....((((((((#))))))))....)))))).	1695	1714	1	-15.2	1	0.17395	0.5	0.0495477	-0.00827766	-11.2306	14	19	8	3UTR		0	0
hsa-miR-1246	NM_001242318	PDE7A	AATGGATTTTTGGAGCAGG#TCTGCTCTGATCCATTG#((((((((...((((((((#)))))))))))))))).	4958	4975	1	-19.3	1	0.00682155	0.647	2.68262	2.2023	-9.06125	16	17	16	3UTR		0	0
hsa-miR-1246	NM_001242333	LHX6	AATGGATTTTTGGAGCAGG#CTGCGGCCAGGAGTCCAC#..(((((((((((.((((.#))))..))))))))))).	1192	1210	1	-21.4	1	5.1328e-06	0.324	0.552429	0.0646037	-5.81384	15	18	11	3UTR		0	0
hsa-miR-1246	NM_001242334	LHX6	AATGGATTTTTGGAGCAGG#CTGCGGCCAGGAGTCCAC#..(((((((((((.((((.#))))..))))))))))).	1230	1248	1	-21.4	1	5.1328e-06	0.324	0.0812671	0.388528	-5.81384	15	18	11	3UTR		0	0
hsa-miR-1246	NM_001242335	LHX6	AATGGATTTTTGGAGCAGG#CTGCGGCCAGGAGTCCAC#..(((((((((((.((((.#))))..))))))))))).	1484	1502	1	-21.4	1	5.1328e-06	0.324	0.207677	0.100542	-5.81384	15	18	11	3UTR		0	0
hsa-miR-1246	NM_001242881	NAXD	AATGGATTTTTGGAGCAGG#CCTGCTCCCAGATCG#....(((((..((((((((#)))))))).))))).	1416	1431	1	-18.6	0	0.000355244	0.485	0	0	-13.6138	13	15	8	3UTR		0	0
hsa-miR-1246	NM_001242882	NAXD	AATGGATTTTTGGAGCAGG#CCTGCTCCCAGATCG#....(((((..((((((((#)))))))).))))).	1372	1387	1	-18.6	0	0.000355244	0.485	0	0	-13.6138	13	15	8	3UTR		0	0
hsa-miR-1246	NM_001243099	IL5RA	AATGGATTTTTGGAGCAGG#CTGCTCCAGGAGAGTCTT#...(((((((((((((((.#)))))))))..)))))).	3884	3902	1	-19.3	0	0.00239616	0.529	-0.2678	0.259226	-6.51454	15	18	9	3UTR		0	0
hsa-miR-1246	NM_001243266	MS4A4A	AATGGATTTTTGGAGCAGG#CCAAAAGATCAACAGACAAATGCTCCAGAAATCTATG#.((((((((((((((((..#.)))))))))))))))).	576	613	1	-23.6	1	0.057348	0.559	-0.0101283	-0.200606	-3.79332	16	18	16	3UTR		0	0
hsa-miR-1246	NM_001243425	TTC39C	AATGGATTTTTGGAGCAGG#CTTGCTCCTGGAGACGATAGGAGAGTCCAC#..(((((((((((((((((#))))))))............))))))))).	487	517	1	-19.4	1	0.00166836	0.515	-0.255888	0.059036	-4.957	17	30	9	3UTR		0	0
hsa-miR-1246	NM_001243784	PDE2A	AATGGATTTTTGGAGCAGG#CCATGCTCTAAGATCCATTT#((((((.((((((((((((#)).)))))))))))))))).	3700	3720	1	-20.1	0	0.00478491	0.588	1.75096	1.84475	-5.48126	18	20	16	3UTR		0	0
hsa-miR-1246	NM_001244810	FOXP1	AATGGATTTTTGGAGCAGG#CCTGTCCCTAGAGTCCGTC#.(((((((((.((.(((((#))))).)).))))))))).	6396	6415	1	-19.4	1	0.000840175	0.485	4.20367	4.38306	-7.47494	16	19	9	3UTR		0	0
hsa-miR-1246	NM_001244813	FOXP1	AATGGATTTTTGGAGCAGG#CCTGTCCCTAGAGTCCGTC#.(((((((((.((.(((((#))))).)).))))))))).	5652	5671	1	-19.4	1	0.000840175	0.485	5.44634	5.29664	-7.47494	16	19	9	3UTR		0	0
hsa-miR-1246	NM_001244814	FOXP1	AATGGATTTTTGGAGCAGG#CCTGTCCCTAGAGTCCGTC#.(((((((((.((.(((((#))))).)).))))))))).	6068	6087	1	-19.4	1	0.000840175	0.485	6.02434	5.72913	-7.47494	16	19	9	3UTR		0	0
hsa-miR-1246	NM_001244815	FOXP1	AATGGATTTTTGGAGCAGG#CCTGTCCCTAGAGTCCGTC#.(((((((((.((.(((((#))))).)).))))))))).	5742	5761	1	-19.4	1	0.000840175	0.485	6.40609	4.59591	-7.47494	16	19	9	3UTR		0	0
hsa-miR-1246	NM_001244816	FOXP1	AATGGATTTTTGGAGCAGG#CCTGTCCCTAGAGTCCGTC#.(((((((((.((.(((((#))))).)).))))))))).	6264	6283	1	-19.4	1	0.000840175	0.485	7.06512	6.11682	-7.47494	16	19	9	3UTR		0	0
hsa-miR-1246	NM_001244960	FRMD3	AATGGATTTTTGGAGCAGG#CCTGCTTCCAGAGATG#.....((((((((((((((#)))))).)))))))).	4386	4402	1	-18.5	0	0.000207878	0.588	3.729	5.44714	-13.6656	14	16	8	3UTR		0	0
hsa-miR-1246	NM_001252036	RAB5B	AATGGATTTTTGGAGCAGG#GCTCCACCGTCCGG#..(((((...((((((...#))))))..))))).	4861	4875	1	-15.5	0	0.0173753	0.559	0.130376	0.0325527	-9.56953	11	14	6	3UTR		0	0
hsa-miR-1246	NM_001252078	USP15	AATGGATTTTTGGAGCAGG#CTTGCTCCAAAATGCA#....(..((((((((((((#))))))))))))..).	14782	14798	1	-18.4	0	0.00326702	0.544	-0.529478	0.0667441	-12.9912	13	16	12	3UTR		0	0
hsa-miR-1246	NM_001253866	YME1L1	AATGGATTTTTGGAGCAGG#CCTGCGTCAGAAATGCCAA#..(((((((((((.(((((#))))).)))))))).))).	3558	3577	1	-19.7	1	0.0104995	0.618	3.59096	3.36662	-5.81384	16	19	8	3UTR		0	0
hsa-miR-1246	NM_001254752	UQCRB	AATGGATTTTTGGAGCAGG#CCATTGTATGGAAGAAGAAATTAGGCTTCGAAAGTCCATTT#((((((((((((((((...#.)))))))))))))))).	5301	5342	1	-21.5	1	0.00616054	0.691	0.0274802	0.161488	-3.93757	16	18	16	3UTR		0	0
hsa-miR-1246	NM_001254943	CCDC88A	AATGGATTTTTGGAGCAGG#TGTGCTTCAGATCTGTCCATG#.((((((.(((((((((.(#).)))))))))...)))))).	8682	8703	1	-17.7	1	0.0592918	0.618	5.32773	3.53165	-6.10696	16	21	9	3UTR		0	0
hsa-miR-1246	NM_001256006	SYT14	AATGGATTTTTGGAGCAGG#TCTGCTCCTTGACCACTTTTAGGAATCCAA#..(((((((((((((((((#))))))))............))))))))).	6362	6392	1	-19.2	1	0.007069	0.618	0	0	-4.957	17	30	9	3UTR		0	0
hsa-miR-1246	NM_001256235	PGAP2	AATGGATTTTTGGAGCAGG#CCTGCTCCAGAAACAGCACCAG#..(((.(((((((((((((#))))))))))))).....))).	1569	1591	1	-21	0	0.0171331	0.574	0.108838	-0.00668195	-6.85796	16	22	13	3UTR		0	0
hsa-miR-1246	NM_001256238	PGAP2	AATGGATTTTTGGAGCAGG#CCTGCTCCAGAAACAGCACCAG#..(((.(((((((((((((#))))))))))))).....))).	1615	1637	1	-21	0	0.0171331	0.574	0.108838	-0.00668195	-6.85796	16	22	13	3UTR		0	0
hsa-miR-1246	NM_001256239	PGAP2	AATGGATTTTTGGAGCAGG#CCTGCTCCAGAAACAGCACCAG#..(((.(((((((((((((#))))))))))))).....))).	1522	1544	1	-21	0	0.0171331	0.574	0.108838	-0.00668195	-6.85796	16	22	13	3UTR		0	0
hsa-miR-1246	NM_001256240	PGAP2	AATGGATTTTTGGAGCAGG#CCTGCTCCAGAAACAGCACCAG#..(((.(((((((((((((#))))))))))))).....))).	1534	1556	1	-21	0	0.0171331	0.574	0.108838	-0.00668195	-6.85796	16	22	13	3UTR		0	0
hsa-miR-1246	NM_001256252	ADGRE1	AATGGATTTTTGGAGCAGG#TCTGCTCCAAACGACCATTT#(((((...(((((((((((#)))))))))))...))))).	2824	2844	1	-20.5	0	0.0135603	0.588	0.114448	0.0136671	-9.69585	16	20	11	3UTR		0	0
hsa-miR-1246	NM_001256253	ADGRE1	AATGGATTTTTGGAGCAGG#TCTGCTCCAAACGACCATTT#(((((...(((((((((((#)))))))))))...))))).	2686	2706	1	-20.5	0	0.0135603	0.588	0.114448	0.0136671	-9.69585	16	20	11	3UTR		0	0
hsa-miR-1246	NM_001256254	ADGRE1	AATGGATTTTTGGAGCAGG#TCTGCTCCAAACGACCATTT#(((((...(((((((((((#)))))))))))...))))).	2458	2478	1	-20.5	0	0.0135603	0.588	0.114448	0.0136671	-9.69585	16	20	11	3UTR		0	0
hsa-miR-1246	NM_001256255	ADGRE1	AATGGATTTTTGGAGCAGG#TCTGCTCCAAACGACCATTT#(((((...(((((((((((#)))))))))))...))))).	2350	2370	1	-20.5	0	0.0135603	0.588	0.114448	0.0136671	-9.69585	16	20	11	3UTR		0	0
hsa-miR-1246	NM_001256306	HPGD	AATGGATTTTTGGAGCAGG#TCTGCTCACTTTAAGAACTTTTACCGACTCCAAAAATCTC#...((((((((((((..((#.))..)))))))))))).	1293	1333	1	-19.2	0	0.123997	0.662	0.6925	0.192293	-6.74759	14	18	12	3UTR		0	0
hsa-miR-1246	NM_001256307	HPGD	AATGGATTTTTGGAGCAGG#TCTGCTCACTTTAAGAACTTTTACCGACTCCAAAAATCTC#...((((((((((((..((#.))..)))))))))))).	1390	1430	1	-19.2	0	0.123997	0.662	0.514173	0.742431	-6.74759	14	18	12	3UTR		0	0
hsa-miR-1246	NM_001256356	UBE2L3	AATGGATTTTTGGAGCAGG#GCTCCTGAGGTCCC#...(((((((.(((((...#))))).))))))).	1207	1221	1	-18	0	3.29071e-05	0.441	0.380002	0.620641	-9.33931	12	14	7	3UTR		0	0
hsa-miR-1246	NM_001256405	KDM2A	AATGGATTTTTGGAGCAGG#CTGCCCCCTTTTACTTTGCATTGAACGGCCTGTCCAAAGATCCT#...(((((((((((.((((#.))))))))))))))).	3585	3629	1	-21.5	0	0.0303585	0.515	2.09267	2.54143	-7.24999	15	17	15	3UTR		0	0
hsa-miR-1246	NM_001256421	GPAT3	AATGGATTTTTGGAGCAGG#CCTGCTCTGAAAGTCA#....(((((((((((((((#))))))))))))))).	2028	2044	1	-22	0	0.00784931	0.603	0.31037	0.122585	-9.54656	15	16	15	3UTR		0	0
hsa-miR-1246	NM_001256422	GPAT3	AATGGATTTTTGGAGCAGG#CCTGCTCTGAAAGTCA#....(((((((((((((((#))))))))))))))).	2032	2048	1	-22	0	0.00784931	0.603	0.31037	0.122585	-9.54656	15	16	15	3UTR		0	0
hsa-miR-1246	NM_001256449	GUCY1A1	AATGGATTTTTGGAGCAGG#CTGCTCTCAATCCATA#.(((((((...(((((((.#))))))).))))))).	8504	8520	1	-19.1	1	0.0784323	0.647	-0.0856984	-0.143862	-8.917	14	16	7	3UTR		0	1
hsa-miR-1246	NM_001256566	F2RL2	AATGGATTTTTGGAGCAGG#TGCTTCAAAGGTCA#....(((((((((((((..#))))))))))))).	1273	1287	1	-16.8	0	0.0575885	0.662	-0.2283	0.0788649	-9.54656	13	14	13	3UTR		0	0
hsa-miR-1246	NM_001257118	CASP1	AATGGATTTTTGGAGCAGG#TGCTCTAAAATCCAA#..((((.((((((((((..#)))))))))))))).	1398	1413	1	-17.4	0	0.0739329	0.662	1.18586	1.07872	-6.50069	14	15	14	3UTR		0	0
hsa-miR-1246	NM_001257119	CASP1	AATGGATTTTTGGAGCAGG#TGCTCTAAAATCCAA#..((((.((((((((((..#)))))))))))))).	1335	1350	1	-17.4	0	0.0739329	0.662	1.50349	1.24209	-6.50069	14	15	14	3UTR		0	0
hsa-miR-1246	NM_001257158	CEP41	AATGGATTTTTGGAGCAGG#TGCTCCAGGGCTTCCG#...(((.((((((((((..#))))))))))..))).	5914	5930	1	-17.4	0	0.00299999	0.544	2.8966	3.01463	-8.05823	13	16	10	3UTR		0	0
hsa-miR-1246	NM_001258282	LINGO2	AATGGATTTTTGGAGCAGG#CCTGCTTTAATGATCCAC#..((((((.((((((((((#)))))))))).)))))).	13238	13256	1	-21.3	1	0.0769977	0.559	1.78254	1.2495	-6.01339	16	18	10	3UTR		0	0
hsa-miR-1246	NM_001261390	CALCOCO2	AATGGATTTTTGGAGCAGG#TTGCTCCCCAGATCCAG#..(((((((..(((((((.#)))))))..))))))).	3353	3370	1	-19.1	1	0.0441562	0.603	0.611995	0.165302	-9.02428	14	17	7	3UTR		0	0
hsa-miR-1246	NM_001261391	CALCOCO2	AATGGATTTTTGGAGCAGG#TTGCTCCCCAGATCCAG#..(((((((..(((((((.#)))))))..))))))).	3344	3361	1	-19.1	1	0.0441562	0.603	0.611995	0.165302	-9.02428	14	17	7	3UTR		0	0
hsa-miR-1246	NM_001261393	CALCOCO2	AATGGATTTTTGGAGCAGG#TTGCTCCCCAGATCCAG#..(((((((..(((((((.#)))))))..))))))).	3155	3172	1	-19.1	1	0.0441562	0.603	0.611995	0.165302	-9.02428	14	17	7	3UTR		0	0
hsa-miR-1246	NM_001261395	CALCOCO2	AATGGATTTTTGGAGCAGG#TTGCTCCCCAGATCCAG#..(((((((..(((((((.#)))))))..))))))).	3091	3108	1	-19.1	1	0.0441562	0.603	0.611995	0.165302	-9.02428	14	17	7	3UTR		0	0
hsa-miR-1246	NM_001261415	SOX5	AATGGATTTTTGGAGCAGG#CTGCACCCAGGGATCCT#...((((((((((.((((.#))))..)))))))))).	3878	3895	1	-18.8	0	0.026634	0.456	3.93562	3.50252	-7.37138	14	17	10	3UTR		0	0
hsa-miR-1246	NM_001261443	GNAL	AATGGATTTTTGGAGCAGG#TCTGCCCAAAGTTCCATTT#((((((.((((((.(((((#))))))))))).)))))).	4541	4560	1	-20	0	0.0342861	0.603	0.273022	0.449892	-6.3381	17	19	11	3UTR		0	0
hsa-miR-1246	NM_001261444	GNAL	AATGGATTTTTGGAGCAGG#TCTGCCCAAAGTTCCATTT#((((((.((((((.(((((#))))))))))).)))))).	3944	3963	1	-20	0	0.0342861	0.603	0.273022	0.449892	-6.3381	17	19	11	3UTR		0	0
hsa-miR-1246	NM_001267554	F7	AATGGATTTTTGGAGCAGG#GCTCCCAGGATCCT#...(((((((.(((((...#))))).))))))).	2375	2389	1	-18	0	0.000393296	0.515	-0.050855	-0.0904998	-9.33931	12	14	7	3UTR		0	0
hsa-miR-1246	NM_001267580	PRC1	AATGGATTTTTGGAGCAGG#CCTGCTCTAGCTTCCAC#..((((...((((((((((#))))))))))..)))).	2572	2589	1	-19.2	0	0.00986179	0.456	2.95655	3.54137	-9.87071	14	17	10	3UTR		0	0
hsa-miR-1246	NM_001270660	MARCHF6	AATGGATTTTTGGAGCAGG#GCTCCAAAGATTTT#...(((((((((((((...#))))))))))))).	9235	9249	1	-17.5	0	0.0290005	0.735	0.203603	0.121638	-6.51454	13	14	13	3UTR		0	1
hsa-miR-1246	NM_001270661	MARCHF6	AATGGATTTTTGGAGCAGG#GCTCCAAAGATTTT#...(((((((((((((...#))))))))))))).	9064	9078	1	-17.5	0	0.0290005	0.735	0.203603	0.121638	-6.51454	13	14	13	3UTR		0	1
hsa-miR-1246	NM_001270768	STRIP1	AATGGATTTTTGGAGCAGG#CCTGCTCCGAAGCAGTCATCTCTGCCTGAGATCCATTC#(((((((((((((((((((#)))))))))))..................)))))))).	2581	2619	1	-23.5	1	0.00372832	0.471	0.311317	-0.18235	-3.93757	19	38	11	3UTR		0	0
hsa-miR-1246	NM_001271	CHD2	AATGGATTTTTGGAGCAGG#CTGCCCCAGGAATCTGTG#.((((((((((((.((((.#)))).)))))))))))).	8598	8616	1	-20.5	1	5.11239e-05	0.471	-0.0945923	-0.0738396	-4.65016	16	18	12	3UTR		0	0
hsa-miR-1246	NM_001271165	PTGS1	AATGGATTTTTGGAGCAGG#CCTGCTTCCGAGATCCC#...(((((((.((((((((#)))))))).))))))).	4087	4104	1	-21.3	0	0.0176281	0.426	0.123597	0.17506	-9.33931	15	17	8	3UTR		0	0
hsa-miR-1246	NM_001271166	PTGS1	AATGGATTTTTGGAGCAGG#CCTGCTTCCGAGATCCC#...(((((((.((((((((#)))))))).))))))).	4230	4247	1	-21.3	0	0.0176281	0.426	0.123597	0.17506	-9.33931	15	17	8	3UTR		0	0
hsa-miR-1246	NM_001271368	PTGS1	AATGGATTTTTGGAGCAGG#CCTGCTTCCGAGATCCC#...(((((((.((((((((#)))))))).))))))).	4452	4469	1	-21.3	0	0.0176281	0.426	0.123597	0.17506	-9.33931	15	17	8	3UTR		0	0
hsa-miR-1246	NM_001271512	ACBD5	AATGGATTTTTGGAGCAGG#CCTGTTCCAAAGTCTT#...(((.((((((((((((#))))))))))))))).	3964	3980	1	-18.8	0	0.00428437	0.647	1.67189	0.290989	-8.05823	15	16	15	3UTR		0	0
hsa-miR-1246	NM_001271643	THADA	AATGGATTTTTGGAGCAGG#CTGCCTCCTGTCTCAGAAATCCATTC#(((((((((((((.(((((#.))))).))))))))))))).	3242	3268	1	-21.9	1	5.66357e-06	0.559	1.62729	0.0872847	-4.79441	18	21	13	3UTR		0	0
hsa-miR-1246	NM_001271769	AP3B1	AATGGATTTTTGGAGCAGG#CCTGCTCCAGAAAGAAATATAGCCCTGAATCTCCGG#..(((((((((((((((((#)))))))))))))..................)))).	4765	4801	1	-21.1	1	0.00105464	0.574	0	0	-4.957	17	36	13	3UTR		0	0
hsa-miR-1246	NM_001271826	PUS7L	AATGGATTTTTGGAGCAGG#CCTGTTCCATTGGTCTATG#.(((((((..(((((((((#)))))))))..))))))).	5417	5436	1	-21.7	1	0.025581	0.603	0	0	-6.09222	16	19	9	3UTR		0	0
hsa-miR-1246	NM_001271840	IKZF5	AATGGATTTTTGGAGCAGG#CTGCTCAGATCCATTT#(((((((((...((((((.#))))))))))))))).	3284	3300	1	-18	1	0.0318773	0.647	4.4054	3.62957	-11.3517	15	16	15	3UTR		0	0
hsa-miR-1246	NM_001271948	PPP2R2B	AATGGATTTTTGGAGCAGG#CCTGTTCCAGATCCT#...(((((..(((((((((#)))))))))))))).	7528	7543	1	-19.8	0	0.0255824	0.632	0	0	-8.81344	14	15	14	3UTR		0	0
hsa-miR-1246	NM_001272036	LRRC14	AATGGATTTTTGGAGCAGG#CCTGCTCCTTAAGTCTT#...((((((..((((((((#))))))))..)))))).	3897	3914	1	-21.7	0	0.0138661	0.515	0	0	-10.5818	14	17	8	3UTR		0	0
hsa-miR-1246	NM_001276286	BBX	AATGGATTTTTGGAGCAGG#CCTGTTCCAGAGACTCCC#...((((((((((((((((#))))))))))))).))).	2651	2669	1	-21.9	0	0.0118037	0.559	2.09124	3.89989	-6.51454	16	18	13	3UTR		0	0
hsa-miR-1246	NM_001276378	LZTFL1	AATGGATTTTTGGAGCAGG#CCTGTATTTCTTTAGCCCTAAATTGACACTCTCTCCAAAAATCCATTC#(((((((((((((((.(((#.)))))))))))))))))).	2850	2898	1	-21.7	1	0.173263	0.603	0.451033	0.222315	-4.17062	18	20	18	3UTR		0	1
hsa-miR-1246	NM_001276379	LZTFL1	AATGGATTTTTGGAGCAGG#CCTGTATTTCTTTAGCCCTAAATTGACACTCTCTCCAAAAATCCATTC#(((((((((((((((.(((#.)))))))))))))))))).	2621	2669	1	-21.7	1	0.173263	0.603	0	0	-4.17062	18	20	18	3UTR		0	1
hsa-miR-1246	NM_001277962	STIM1	AATGGATTTTTGGAGCAGG#CCTCATCCTAATCTCACTCAGGCCTCCAGGGATCCATG#.(((((((((((((((..(#.)..)).))))))))))))).	3254	3292	1	-19.7	1	0.000632123	0.485	0	0	-3.79332	16	21	13	3UTR		0	0
hsa-miR-1246	NM_001278098	GDNF	AATGGATTTTTGGAGCAGG#TTGCTCCACCAAATCCAC#..(((((((.((((((((.#))))))))..))))))).	3424	3442	1	-19.3	1	0.00640034	0.632	4.08799	2.91692	-6.19951	15	18	8	3UTR		0	0
hsa-miR-1246	NM_001278370	MPP2	AATGGATTTTTGGAGCAGG#CCTGCTCCTCTTTTCCC#...(((.....((((((((#)))))))).....))).	3633	3650	1	-19.1	0	0.57453	0.544	3.71844	4.24606	-15.4955	11	17	8	3UTR	MIRT736369	0	0
hsa-miR-1246	NM_001278371	MPP2	AATGGATTTTTGGAGCAGG#CCTGCTCCTCTTTTCCC#...(((.....((((((((#)))))))).....))).	3569	3586	1	-19.1	0	0.57453	0.544	0	0	-15.4955	11	17	8	3UTR	MIRT736369	0	0
hsa-miR-1246	NM_001278372	MPP2	AATGGATTTTTGGAGCAGG#CCTGCTCCTCTTTTCCC#...(((.....((((((((#)))))))).....))).	3598	3615	1	-19.1	0	0.57453	0.544	5.03438	4.56371	-15.4955	11	17	8	3UTR	MIRT736369	0	0
hsa-miR-1246	NM_001278373	MPP2	AATGGATTTTTGGAGCAGG#CCTGCTCCTCTTTTCCC#...(((.....((((((((#)))))))).....))).	3462	3479	1	-19.1	0	0.57453	0.544	5.52282	3.3704	-15.4955	11	17	8	3UTR	MIRT736369	0	0
hsa-miR-1246	NM_001278374	MPP2	AATGGATTTTTGGAGCAGG#CCTGCTCCTCTTTTCCC#...(((.....((((((((#)))))))).....))).	3407	3424	1	-19.1	0	0.57453	0.544	3.36677	4.25818	-15.4955	11	17	8	3UTR	MIRT736369	0	0
hsa-miR-1246	NM_001278375	MPP2	AATGGATTTTTGGAGCAGG#CCTGCTCCTCTTTTCCC#...(((.....((((((((#)))))))).....))).	3680	3697	1	-19.1	0	0.57453	0.544	5.01129	3.10434	-15.4955	11	17	8	3UTR	MIRT736369	0	0
hsa-miR-1246	NM_001278381	MPP2	AATGGATTTTTGGAGCAGG#CCTGCTCCTCTTTTCCC#...(((.....((((((((#)))))))).....))).	3859	3876	1	-19.1	0	0.57453	0.544	-0.344801	3.96316	-15.4955	11	17	8	3UTR	MIRT736369	0	0
hsa-miR-1246	NM_001278469	MON2	AATGGATTTTTGGAGCAGG#CCTGCTTCAGACTTCCAA#..((((..(((((((((((#)))))))))))..)))).	8100	8118	1	-22.3	0	0.00893151	0.485	0	0	-8.81432	15	18	11	3UTR		0	0
hsa-miR-1246	NM_001278541	CPB2	AATGGATTTTTGGAGCAGG#TCTGCTCCAAATTTTCAA#..((((..(((((((((((#)))))))))))..)))).	1564	1582	1	-20.8	0	0.0128978	0.691	0	0	-8.81432	15	18	11	3UTR		0	0
hsa-miR-1246	NM_001278546	NR6A1	AATGGATTTTTGGAGCAGG#CCTGCTCCAAGCCCAA#..(((...(((((((((((#))))))))))).))).	6205	6221	1	-20.9	0	0.000237014	0.456	4.37475	4.9389	-10.7153	14	16	11	3UTR		0	0
hsa-miR-1246	NM_001278635	IRX4	AATGGATTTTTGGAGCAGG#CCTGCTTCAGAGGCTAA#..(((.(((((((((((((#)))))))))))))))).	2315	2332	1	-18.9	0	7.46271e-05	0.632	0.0463501	0.525938	-6.85796	16	17	16	3UTR		0	0
hsa-miR-1246	NM_001280548	PAX5	AATGGATTTTTGGAGCAGG#CCTGACCAGGCCTGGACATGGGTCCAGCCCTGACTCCAGGGGTCCAG#..(((((((((((((((((#.)))).))))))))))))).	5021	5068	1	-24.8	1	2.77066e-06	0.353	0.299429	-0.0864422	-4.957	17	20	13	3UTR		0	0
hsa-miR-1246	NM_001280549	PAX5	AATGGATTTTTGGAGCAGG#CCTGACCAGGCCTGGACATGGGTCCAGCCCTGACTCCAGGGGTCCAG#..(((((((((((((((((#.)))).))))))))))))).	4876	4923	1	-24.8	1	2.77066e-06	0.353	0	0	-4.957	17	20	13	3UTR		0	0
hsa-miR-1246	NM_001280551	PAX5	AATGGATTTTTGGAGCAGG#CCTGACCAGGCCTGGACATGGGTCCAGCCCTGACTCCAGGGGTCCAG#..(((((((((((((((((#.)))).))))))))))))).	4753	4800	1	-24.8	1	2.77066e-06	0.353	0.0326347	0.0203735	-4.957	17	20	13	3UTR		0	0
hsa-miR-1246	NM_001280553	PAX5	AATGGATTTTTGGAGCAGG#CCTGACCAGGCCTGGACATGGGTCCAGCCCTGACTCCAGGGGTCCAG#..(((((((((((((((((#.)))).))))))))))))).	4892	4939	1	-24.8	1	2.77066e-06	0.353	0	0	-4.957	17	20	13	3UTR		0	0
hsa-miR-1246	NM_001280555	PAX5	AATGGATTTTTGGAGCAGG#CCTGACCAGGCCTGGACATGGGTCCAGCCCTGACTCCAGGGGTCCAG#..(((((((((((((((((#.)))).))))))))))))).	4808	4855	1	-24.8	1	2.77066e-06	0.353	0.146415	0.0424432	-4.957	17	20	13	3UTR		0	0
hsa-miR-1246	NM_001281444	PKIG	AATGGATTTTTGGAGCAGG#TCTGAGGTTCCCTCATGGAGCTCCACAGATCCATTT#(((((((((.((((((...#.)))))).))))))))).	1383	1419	1	-21.2	1	0.00069158	0.544	0	0	-5.18008	15	18	9	3UTR		0	0
hsa-miR-1246	NM_001281445	PKIG	AATGGATTTTTGGAGCAGG#TCTGAGGTTCCCTCATGGAGCTCCACAGATCCATTT#(((((((((.((((((...#.)))))).))))))))).	1010	1046	1	-21.2	1	0.00069158	0.544	0.350021	0.436416	-5.18008	15	18	9	3UTR		0	0
hsa-miR-1246	NM_001282150	VPS29	AATGGATTTTTGGAGCAGG#CCATCTTCTCTGTTAATACATAATTGCTCCAAGCTTCCT#...(((..((((((((((.#.))))))))))..))).	885	924	1	-18.4	0	0.0154803	0.706	6.53041	6.02262	-10.3719	13	17	10	3UTR		0	0
hsa-miR-1246	NM_001282185	ETF1	AATGGATTTTTGGAGCAGG#CCTGTGAGAAGAGTCCATTA#(((((((((((...(((((#)))))...))))))))))).	3088	3108	1	-19.3	1	0.00635944	0.529	0	0	-9.43035	16	20	11	3UTR		0	0
hsa-miR-1246	NM_001282351	FBXL19	AATGGATTTTTGGAGCAGG#CCTGCTTCATTGTCCATC#.((((((...(((((((((#)))))))))..)))))).	2329	2347	1	-20.9	1	0.0269007	0.412	1.10363	2.01125	-8.40586	15	18	9	3UTR		0	0
hsa-miR-1246	NM_001282380	ARPIN	AATGGATTTTTGGAGCAGG#CCTGCTTCAAGCCTCCGTG#.(((((..(((((((((((#)))))))))))..))))).	1859	1878	1	-21.5	0	0.0962734	0.485	0.305944	-0.0562293	-7.65065	16	19	11	3UTR		0	0
hsa-miR-1246	NM_001282425	GNA13	AATGGATTTTTGGAGCAGG#CCTGTTCCAGAATGTCATG#.((((..((((((((((((#))))))))))))..)))).	1885	1904	1	-20.8	0	0.000310816	0.676	0.398266	0.129581	-7.23797	16	19	12	3UTR		0	0
hsa-miR-1246	NM_001282456	GVQW3	AATGGATTTTTGGAGCAGG#CTGCCCAGAACTCCT#...(((.((((((.((((.#)))))))))).))).	3676	3691	1	-17.5	0	0.0271054	0.515	0.576506	0.0765309	-8.91507	13	15	10	3UTR		0	0
hsa-miR-1246	NM_001282616	BEST3	AATGGATTTTTGGAGCAGG#CCTGCTCCATCAAACCAC#..(((.((..(((((((((#)))))))))..)).))).	678	696	1	-20.2	0	0.00505026	0.618	0	0	-9.15686	14	18	9	3UTR		0	0
hsa-miR-1246	NM_001282624	LMNA	AATGGATTTTTGGAGCAGG#CCCGTGCCAAAAATCTT#...((((((((((.((.((#)).)).)))))))))).	1655	1672	1	-14.8	0	0.19547	0.53	0.6658	1.02948	-7.37138	14	17	10	3UTR		0	0
hsa-miR-1246	NM_001282625	LMNA	AATGGATTTTTGGAGCAGG#CCCGTGCCAAAAATCTT#...((((((((((.((.((#)).)).)))))))))).	2423	2440	1	-14.8	0	0.19547	0.53	0.6658	1.02948	-7.37138	14	17	10	3UTR		0	0
hsa-miR-1246	NM_001282934	PRDM15	AATGGATTTTTGGAGCAGG#CCATTCTCCAGATACAAGTGCTCCAGGCATCCATG#.((((((.(((((((((..#.))))))))).)))))).	5461	5496	1	-21.4	1	8.92721e-05	0.471	3.03392	1.87078	-6.10696	15	18	9	3UTR		0	0
hsa-miR-1246	NM_001282987	DHRS4	AATGGATTTTTGGAGCAGG#CCTGTGAAAAGATCCAG#..(((((((((...(((((#)))))..))))))))).	772	789	1	-17	1	0.00762251	0.471	0	0	-10.4498	14	17	9	3UTR		0	0
hsa-miR-1246	NM_001282988	DHRS4	AATGGATTTTTGGAGCAGG#CCTGTGAAAAGATCCAG#..(((((((((...(((((#)))))..))))))))).	876	893	1	-17	1	0.00762251	0.471	0.193576	0.0916368	-10.4498	14	17	9	3UTR		0	0
hsa-miR-1246	NM_001282989	DHRS4	AATGGATTTTTGGAGCAGG#CCTGTGAAAAGATCCAG#..(((((((((...(((((#)))))..))))))))).	720	737	1	-17	1	0.00762251	0.471	0	0	-10.4498	14	17	9	3UTR		0	0
hsa-miR-1246	NM_001282990	DHRS4	AATGGATTTTTGGAGCAGG#CCTGTGAAAAGATCCAG#..(((((((((...(((((#)))))..))))))))).	741	758	1	-17	1	0.00762251	0.471	0	0	-10.4498	14	17	9	3UTR		0	0
hsa-miR-1246	NM_001283038	PGAP2	AATGGATTTTTGGAGCAGG#CCTGCTCCAGAAACAGCACCAG#..(((.(((((((((((((#))))))))))))).....))).	1628	1650	1	-21	0	0.0171331	0.574	0.108838	-0.00668195	-6.85796	16	22	13	3UTR		0	0
hsa-miR-1246	NM_001284233	GTDC1	AATGGATTTTTGGAGCAGG#CCTGCTCCCCCTCATCCC#...((((....((((((((#)))))))).....)))).	7834	7852	1	-18.5	0	0.021691	0.5	2.67803	2.72051	-13.9518	12	18	8	3UTR		0	0
hsa-miR-1246	NM_001284234	GTDC1	AATGGATTTTTGGAGCAGG#CCTGCTCCCCCTCATCCC#...((((....((((((((#)))))))).....)))).	7712	7730	1	-18.5	0	0.021691	0.5	2.60178	1.99832	-13.9518	12	18	8	3UTR		0	0
hsa-miR-1246	NM_001284238	GTDC1	AATGGATTTTTGGAGCAGG#CCTGCTCCCCCTCATCCC#...((((....((((((((#)))))))).....)))).	8211	8229	1	-18.5	0	0.021691	0.5	1.79572	2.73031	-13.9518	12	18	8	3UTR		0	0
hsa-miR-1246	NM_001284246	SIPA1L1	AATGGATTTTTGGAGCAGG#CCTGTCCTCCAGAGATCA#....(((((((((((((((#))))..))))))))))).	6845	6863	1	-19.2	0	0.00183039	0.529	0.120043	0.399781	-9.54656	15	18	11	3UTR		0	0
hsa-miR-1246	NM_001284283	VOPP1	AATGGATTTTTGGAGCAGG#CCTGGAATCGGGTGCAGCTGAATAGGCACCCAAAAGTCCGTG#.((((((((((((.((...#.))..)))))))))))).	2316	2358	1	-17.6	1	0.0115111	0.559	1.95675	2.64394	-4.65016	14	18	12	3UTR		0	0
hsa-miR-1246	NM_001284284	VOPP1	AATGGATTTTTGGAGCAGG#CCTGGAATCGGGTGCAGCTGAATAGGCACCCAAAAGTCCGTG#.((((((((((((.((...#.))..)))))))))))).	2477	2519	1	-17.6	1	0.0115111	0.559	4.52688	3.87177	-4.65016	14	18	12	3UTR		0	0
hsa-miR-1246	NM_001284305	TBC1D22A	AATGGATTTTTGGAGCAGG#TCTGCTTCTGTTTTAAAAATCCAG#..(((((((((((((((((#.))))))))))))))))).	3129	3153	1	-20	1	0.0303215	0.618	0	0	-4.957	17	19	17	3UTR		0	0
hsa-miR-1246	NM_001286403	CIITA	AATGGATTTTTGGAGCAGG#CCTGCTCTGATTCCAA#..((((...((((((((((#)))))))))).)))).	8112	8128	1	-18.8	0	0.00809246	0.412	0	0	-9.87071	14	16	10	3UTR		0	0
hsa-miR-1246	NM_001286451	HDDC3	AATGGATTTTTGGAGCAGG#TCTGCATCCAGTCATCCATTA#(((((((..((((((((((#))))).)))))..))))))).	1818	1839	1	-19.2	1	0.377973	0.75	3.08867	2.90177	-7.3076	17	21	7	3UTR		0	0
hsa-miR-1246	NM_001286455	SLC22A23	AATGGATTTTTGGAGCAGG#CCTGTCTTTCCAAAAGTCCAA#..(((((((((((((((((#)))))...)))))))))))).	1737	1758	1	-22.3	1	0.00175452	0.471	-0.562707	-0.231288	-4.957	17	21	12	3UTR		0	0
hsa-miR-1246	NM_001286554	USP49	AATGGATTTTTGGAGCAGG#CTGCTTAGGAGTCCAC#..(((((((((.((((((.#))))))))))))))).	3336	3352	1	-17.7	1	0.00383326	0.588	0.516814	0.489366	-8.3038	15	16	15	3UTR		0	0
hsa-miR-1246	NM_001286708	ACSL1	AATGGATTTTTGGAGCAGG#CTGCTCTAAAGAGTACAG#..((..((((((((((((.#))))))))))))...)).	2619	2637	1	-17.5	0	0.000264062	0.559	2.92659	5.02807	-10.977	14	18	12	3UTR		0	0
hsa-miR-1246	NM_001286710	ACSL1	AATGGATTTTTGGAGCAGG#CTGCTCTAAAGAGTACAG#..((..((((((((((((.#))))))))))))...)).	2554	2572	1	-17.5	0	0.000264062	0.559	3.21173	4.88809	-10.977	14	18	12	3UTR		0	0
hsa-miR-1246	NM_001286754	SYNPO2	AATGGATTTTTGGAGCAGG#CTGCTTCATCAATCCC#...(((((..((((((((.#))))))))..))))).	5414	5430	1	-18.6	0	0.0273151	0.544	0.316306	0.138637	-8.81344	13	16	8	3UTR		0	0
hsa-miR-1246	NM_001286780	ANTXR2	AATGGATTTTTGGAGCAGG#CTGTTCCAAGAGGCCT#...((..(((((((((((.#)))))))))))..)).	3095	3111	1	-19	0	0.00742348	0.574	1.25134	0.407966	-9.95919	13	16	11	3UTR		0	1
hsa-miR-1246	NM_001286781	ANTXR2	AATGGATTTTTGGAGCAGG#CTGTTCCAAGAGGCCT#...((..(((((((((((.#)))))))))))..)).	3538	3554	1	-19	0	0.00742348	0.574	0	0	-9.95919	13	16	11	3UTR		0	1
hsa-miR-1246	NM_001287212	KIF17	AATGGATTTTTGGAGCAGG#CCTGCTCCAGCTGTTCATA#.((((((..((((((((((#))))))))))..)))))).	3738	3757	1	-22.1	1	0.0334754	0.485	2.80246	1.43246	-7.16335	16	19	10	3UTR		0	0
hsa-miR-1246	NM_001287444	DCDC2C	AATGGATTTTTGGAGCAGG#CCTTGCTGTTCTCGTGATAGTGAGTGAGTGCTCCCGAGATCCAG#..((((((((.((((((..#.)))))).)))))))).	1869	1913	1	-20.7	1	0.0106588	0.515	-0.094441	0.00289381	-7.78178	14	17	8	3UTR		0	0
hsa-miR-1246	NM_001287445	SMIM8	AATGGATTTTTGGAGCAGG#CTTGCTTCAGTCGCTATTA#(((((....((((((((((#))))))))))...))))).	533	552	1	-15	0	0.0648665	0.647	0.516523	0.576036	-10.7522	15	19	10	3UTR		0	0
hsa-miR-1246	NM_001287821	ZWILCH	AATGGATTTTTGGAGCAGG#GCTCCAAAATTGATAATCCT#...(((((((((((((...#)))))))))......)))).	2026	2046	1	-16.2	0	0.0943853	0.544	-0.214377	1.19862	-6.51454	13	20	9	3UTR		0	0
hsa-miR-1246	NM_001287822	ZWILCH	AATGGATTTTTGGAGCAGG#GCTCCAAAATTGATAATCCT#...(((((((((((((...#)))))))))......)))).	1930	1950	1	-16.2	0	0.0943853	0.544	1.28664	2.10005	-6.51454	13	20	9	3UTR		0	0
hsa-miR-1246	NM_001287823	ZWILCH	AATGGATTTTTGGAGCAGG#GCTCCAAAATTGATAATCCT#...(((((((((((((...#)))))))))......)))).	1879	1899	1	-16.2	0	0.0943853	0.544	-0.214377	1.19862	-6.51454	13	20	9	3UTR		0	0
hsa-miR-1246	NM_001288730	DAPK1	AATGGATTTTTGGAGCAGG#TTGCTCTAGGAAGACATTT#((((..((((((((((((.#))))))))))))..)))).	5190	5209	1	-18	0	0.000763303	0.647	0.26121	0.566551	-9.95757	16	19	12	3UTR		0	0
hsa-miR-1246	NM_001288731	DAPK1	AATGGATTTTTGGAGCAGG#TTGCTCTAGGAAGACATTT#((((..((((((((((((.#))))))))))))..)))).	5226	5245	1	-18	0	0.000763303	0.647	0.26121	0.566551	-9.95757	16	19	12	3UTR		0	0
hsa-miR-1246	NM_001288780	MARCHF10	AATGGATTTTTGGAGCAGG#CCTGTTCCTTTTTCCATTA#((((((.....((((((((#))))))))....)))))).	3330	3349	1	-19.7	0	0.00491278	0.647	0	0	-12.9186	14	19	8	3UTR		0	0
hsa-miR-1246	NM_001288813	ARL17A	AATGGATTTTTGGAGCAGG#CTGCTCTACAGGTCCT#...((((((.((((((((.#)))))))).)))))).	1191	1207	1	-19.9	0	0.000352912	0.559	-0.45533	0.156953	-7.75705	14	16	8	3UTR		0	0
hsa-miR-1246	NM_001288979	LIPA	AATGGATTTTTGGAGCAGG#CCTGCTTCACGTCCCTATGTTGGGAAGTCCATA#.((((((((((((((((((#)))))))))..............))))))))).	2026	2059	1	-21.1	1	0.0012126	0.574	0	0	-3.79332	18	33	9	3UTR		0	0
hsa-miR-1246	NM_001288980	C18orf54	AATGGATTTTTGGAGCAGG#CCTGTTCTAAAATCTT#...(((.((((((((((((#))))))))))))))).	3624	3640	1	-16.5	0	0.0496981	0.721	0.00254434	0.286795	-8.05823	15	16	15	3UTR		0	0
hsa-miR-1246	NM_001288982	C18orf54	AATGGATTTTTGGAGCAGG#CCTGTTCTAAAATCTT#...(((.((((((((((((#))))))))))))))).	3782	3798	1	-16.5	0	0.0496981	0.721	0.00254434	0.286795	-8.05823	15	16	15	3UTR		0	0
hsa-miR-1246	NM_001289	CLIC2	AATGGATTTTTGGAGCAGG#CCTGCTCCTTAGAAACATTTCCATA#.((((((((..((((((((#))))))))..)))......))))).	1280	1305	1	-20.2	1	0.453593	0.676	0	0	-7.86061	16	25	8	3UTR		0	0
hsa-miR-1246	NM_001289076	DCLRE1C	AATGGATTTTTGGAGCAGG#CCTAACAGCTCCAAAAATTTATG#.(((((((((((((((...#.))))))))))))))).	2843	2866	1	-19.9	1	0.0268744	0.632	0	0	-3.79332	15	17	15	3UTR		0	0
hsa-miR-1246	NM_001289077	DCLRE1C	AATGGATTTTTGGAGCAGG#CCTAACAGCTCCAAAAATTTATG#.(((((((((((((((...#.))))))))))))))).	3115	3138	1	-19.9	1	0.0268744	0.632	0.0568327	-0.47872	-3.79332	15	17	15	3UTR		0	0
hsa-miR-1246	NM_001289079	DCLRE1C	AATGGATTTTTGGAGCAGG#CCTAACAGCTCCAAAAATTTATG#.(((((((((((((((...#.))))))))))))))).	3437	3460	1	-19.9	1	0.0268744	0.632	0.154206	-0.136392	-3.79332	15	17	15	3UTR		0	0
hsa-miR-1246	NM_001289413	EHMT2	AATGGATTTTTGGAGCAGG#CCTGACCAGAGATCCC#...((((((((((..((((#)))).)))))))))).	4325	4341	1	-17.9	0	0.0219577	0.382	0	0	-8.10683	14	16	10	3UTR		0	0
hsa-miR-1246	NM_001290252	DPP6	AATGGATTTTTGGAGCAGG#GCTCTGAACGTCCGTTA#(((((((.((((((((...#)))))))).))))))).	4136	4153	1	-18.6	1	0.0056462	0.529	0	0	-6.25121	15	17	8	3UTR		0	0
hsa-miR-1246	NM_018376	NIPSNAP3B	AATGGATTTTTGGAGCAGG#CCTGCCACAGAAGTCCC#...(((((((((..(((((#)))))..))))))))).	4952	4969	1	-20.9	0	0.027321	0.515	0.20024	0.0785473	-8.66051	14	17	9	3UTR		0	0
hsa-miR-1246	NM_018479	ECHDC1	AATGGATTTTTGGAGCAGG#TCTGCTCCAAACAGCTGGAGTAAAATTCATG#.((((((((((((((((((#)))))))))))............))))))).	1593	1624	1	-18.7	1	0.00063329	0.632	3.14578	3.29549	-3.79332	18	31	11	3UTR		0	0
hsa-miR-1246	NM_018584	CAMK2N1	AATGGATTTTTGGAGCAGG#TGTGCTCTGAGTCCAC#..(((((((..((((((.(#).))))))))))))).	2042	2058	1	-15.6	1	0.00201257	0.574	0.220248	0.301869	-9.02428	14	16	13	3UTR		0	0
hsa-miR-1246	NM_018708	FEM1A	AATGGATTTTTGGAGCAGG#CTGCTCCAAGGATTGAG#..(.((((((((((((((.#)))))))))))))).).	3259	3276	1	-21.4	0	0.000839183	0.485	-0.0252327	-0.618118	-7.98902	15	17	14	3UTR		0	0
hsa-miR-1246	NM_018718	CEP41	AATGGATTTTTGGAGCAGG#TGCTCCAGGGCTTCCG#...(((.((((((((((..#))))))))))..))).	6130	6146	1	-17.4	0	0.00299999	0.544	2.8966	3.01463	-8.05823	13	16	10	3UTR		0	0
hsa-miR-1246	NM_018898	PCDHAC1	AATGGATTTTTGGAGCAGG#CCTGCTCCTTTTTCCT#...(((.....((((((((#))))))))....))).	3557	3573	1	-19	0	0.203809	0.544	1.7458	2.52776	-15.4955	11	16	8	3UTR		0	0
hsa-miR-1246	NM_018899	PCDHAC2	AATGGATTTTTGGAGCAGG#CCTGCTCCTTTTTCCT#...(((.....((((((((#))))))))....))).	3386	3402	1	-19	0	0.203809	0.544	1.7458	2.52776	-15.4955	11	16	8	3UTR		0	0
hsa-miR-1246	NM_018900	PCDHA1	AATGGATTTTTGGAGCAGG#CCTGCTCCTTTTTCCT#...(((.....((((((((#))))))))....))).	3075	3091	1	-19	0	0.203809	0.544	1.7458	2.52776	-15.4955	11	16	8	3UTR		0	0
hsa-miR-1246	NM_018901	PCDHA10	AATGGATTTTTGGAGCAGG#CCTGCTCCTTTTTCCT#...(((.....((((((((#))))))))....))).	3070	3086	1	-19	0	0.203809	0.544	1.7458	2.52776	-15.4955	11	16	8	3UTR		0	0
hsa-miR-1246	NM_018902	PCDHA11	AATGGATTTTTGGAGCAGG#CCTGCTCCTTTTTCCT#...(((.....((((((((#))))))))....))).	3068	3084	1	-19	0	0.203809	0.544	1.7458	2.52776	-15.4955	11	16	8	3UTR		0	0
hsa-miR-1246	NM_018903	PCDHA12	AATGGATTTTTGGAGCAGG#CCTGCTCCTTTTTCCT#...(((.....((((((((#))))))))....))).	3062	3078	1	-19	0	0.203809	0.544	1.7458	2.52776	-15.4955	11	16	8	3UTR		0	0
hsa-miR-1246	NM_018904	PCDHA13	AATGGATTTTTGGAGCAGG#CCTGCTCCTTTTTCCT#...(((.....((((((((#))))))))....))).	3069	3085	1	-19	0	0.203809	0.544	1.7458	2.52776	-15.4955	11	16	8	3UTR		0	0
hsa-miR-1246	NM_018905	PCDHA2	AATGGATTTTTGGAGCAGG#CCTGCTCCTTTTTCCT#...(((.....((((((((#))))))))....))).	3031	3047	1	-19	0	0.203809	0.544	1.7458	2.52776	-15.4955	11	16	8	3UTR		0	0
hsa-miR-1246	NM_018906	PCDHA3	AATGGATTTTTGGAGCAGG#CCTGCTCCTTTTTCCT#...(((.....((((((((#))))))))....))).	3065	3081	1	-19	0	0.203809	0.544	1.7458	2.52776	-15.4955	11	16	8	3UTR		0	0
hsa-miR-1246	NM_018907	PCDHA4	AATGGATTTTTGGAGCAGG#CCTGCTCCTTTTTCCT#...(((.....((((((((#))))))))....))).	3035	3051	1	-19	0	0.203809	0.544	1.7458	2.52776	-15.4955	11	16	8	3UTR		0	0
hsa-miR-1246	NM_018908	PCDHA5	AATGGATTTTTGGAGCAGG#CCTGCTCCTTTTTCCT#...(((.....((((((((#))))))))....))).	3045	3061	1	-19	0	0.203809	0.544	1.7458	2.52776	-15.4955	11	16	8	3UTR		0	0
hsa-miR-1246	NM_018909	PCDHA6	AATGGATTTTTGGAGCAGG#CCTGCTCCTTTTTCCT#...(((.....((((((((#))))))))....))).	3056	3072	1	-19	0	0.203809	0.544	1.7458	2.52776	-15.4955	11	16	8	3UTR		0	0
hsa-miR-1246	NM_018910	PCDHA7	AATGGATTTTTGGAGCAGG#CCTGCTCCTTTTTCCT#...(((.....((((((((#))))))))....))).	3000	3016	1	-19	0	0.203809	0.544	1.7458	2.52776	-15.4955	11	16	8	3UTR		0	0
hsa-miR-1246	NM_018911	PCDHA8	AATGGATTTTTGGAGCAGG#CCTGCTCCTTTTTCCT#...(((.....((((((((#))))))))....))).	3059	3075	1	-19	0	0.203809	0.544	1.7458	2.52776	-15.4955	11	16	8	3UTR		0	0
hsa-miR-1246	NM_018940	PCDHB7	AATGGATTTTTGGAGCAGG#CCTGCTCCGATTCCATA#.(((((...((((((((((#)))))))))).))))).	3147	3164	1	-23	0	0.233132	0.515	-1.01504	-0.121323	-8.70704	15	17	10	3UTR		0	0
hsa-miR-1246	NM_019044	CCDC93	AATGGATTTTTGGAGCAGG#CCTGCCCCAATGTTCATG#.((((((..((((.(((((#))))).)))).)))))).	2715	2733	1	-17.8	1	0.0673492	0.529	-0.46875	-0.124757	-8.02019	15	18	6	3UTR		0	0
hsa-miR-1246	NM_019089	HES2	AATGGATTTTTGGAGCAGG#CTTGCCACCTCTTGCTTCTGAGAGTCCATC#.((((((((((((((((((#.)))))))).)))))))))).	2816	2846	1	-21	1	3.8689e-05	0.485	-0.350031	-0.30734	-3.79332	18	21	10	3UTR		0	0
hsa-miR-1246	NM_019593	GPCPD1	AATGGATTTTTGGAGCAGG#CCTGCTCCTTTGCTCCT#...(((.....((((((((#)))))))).....))).	3918	3935	1	-18.9	0	0.0772923	0.5	3.93695	3.05811	-15.4955	11	17	8	3UTR		0	0
hsa-miR-1246	NM_019616	F7	AATGGATTTTTGGAGCAGG#GCTCCCAGGATCCT#...(((((((.(((((...#))))).))))))).	2561	2575	1	-18	0	0.000393296	0.515	-0.0864121	-0.0687213	-9.33931	12	14	7	3UTR		0	0
hsa-miR-1246	NM_020164	ASPH	AATGGATTTTTGGAGCAGG#CTGCTCCGAGAACTGTG#.((((.((((((((((((.#)))))))))))))))).	1554	1571	1	-20.3	0	0.000212257	0.515	0.0882297	-0.0922591	-5.69428	16	17	16	3UTR		0	0
hsa-miR-1246	NM_020177	FEM1C	AATGGATTTTTGGAGCAGG#CTGCTCCAGCATTGTCCT#...((((..(((((((((.#)))))))))....)))).	3187	3205	1	-19.6	0	2.43438e-05	0.515	2.88548	2.74155	-9.88456	13	18	9	3UTR		0	0
hsa-miR-1246	NM_020211	RGMA	AATGGATTTTTGGAGCAGG#CCTGCTCCTTGGCCATC#.((((......((((((((#))))))))....)))).	11193	11210	1	-19	0	0.00270348	0.485	0.595795	0.740371	-14.6753	12	17	8	3UTR		0	0
hsa-miR-1246	NM_020235	BBX	AATGGATTTTTGGAGCAGG#CCTGTTCCAGAGACTCCC#...((((((((((((((((#))))))))))))).))).	3570	3588	1	-21.9	0	0.0118037	0.559	2.09124	3.89989	-6.51454	16	18	13	3UTR		0	0
hsa-miR-1246	NM_020335	VANGL2	AATGGATTTTTGGAGCAGG#ATATGTCCTGTTCTGGGGGTCTGTC#.((((((((((((((((((#.)))))))))))))))))).	3833	3858	1	-20	1	0.000317298	0.588	0.0743263	0.271877	-3.79332	18	20	18	3UTR		0	0
hsa-miR-1246	NM_020347	LZTFL1	AATGGATTTTTGGAGCAGG#CCTGTATTTCTTTAGCCCTAAATTGACACTCTCTCCAAAAATCCATTC#(((((((((((((((.(((#.)))))))))))))))))).	2530	2578	1	-21.7	1	0.173263	0.603	0.50912	0.33458	-4.17062	18	20	18	3UTR		0	1
hsa-miR-1246	NM_020348	CNNM1	AATGGATTTTTGGAGCAGG#CCTGCTTCCAAGAATA#.....((((((((((((((#)))))).)))))))).	4039	4055	1	-18.3	0	6.57441e-05	0.515	0.200493	0.312039	-13.6656	14	16	8	3UTR		0	0
hsa-miR-1246	NM_020354	ENTPD7	AATGGATTTTTGGAGCAGG#CCTGCTCTAGTAGTCCAC#..((((((.((((((((((#)))))))))).)))))).	5366	5384	1	-23.3	1	0.00724625	0.485	-0.197313	-0.0216465	-6.01339	16	18	10	3UTR		0	1
hsa-miR-1246	NM_020386	PLAAT1	AATGGATTTTTGGAGCAGG#CTGTTCCAGATTCCT#...(((..((((((((((.#)))))))))).))).	906	921	1	-18.1	0	0.06829	0.676	0.682665	1.03994	-10.3719	13	15	10	3UTR		0	0
hsa-miR-1246	NM_020405	PLXDC1	AATGGATTTTTGGAGCAGG#CTTGCTCCAACTCCT#...(((...((((((((((#)))))))))).))).	2403	2418	1	-18.1	0	0.0753631	0.515	0.578236	-0.0326652	-11.4283	13	15	10	3UTR		0	0
hsa-miR-1246	NM_020425	SMIM8	AATGGATTTTTGGAGCAGG#CTTGCTTCAGTCGCTATTA#(((((....((((((((((#))))))))))...))))).	1643	1662	1	-15	0	0.0648665	0.647	0.516523	0.576036	-10.7522	15	19	10	3UTR		0	0
hsa-miR-1246	NM_020459	PAIP2B	AATGGATTTTTGGAGCAGG#CTGCTGCAGAAATTTT#...(((((((((.(((((.#))))).))))))))).	5619	5635	1	-17	0	0.00550221	0.662	0.276912	0.709847	-7.80367	14	16	9	3UTR		0	0
hsa-miR-1246	NM_020466	LYRM2	AATGGATTTTTGGAGCAGG#CCTGCTTCAGATTTTCATTT#((((((..(((((((((((#)))))))))))..)))))).	2951	2971	1	-21.6	0	0.017484	0.471	0.584574	0.341216	-7.7949	17	20	11	3UTR		0	0
hsa-miR-1246	NM_020469	ABO	AATGGATTTTTGGAGCAGG#CCTGACTCCAAAAGCCAG#..(((.(((((((((((((#)))).)))))))))))).	3997	4015	1	-20.6	0	0.00585716	0.471	0.167588	-0.000609071	-6.85796	16	18	12	3UTR		0	0
hsa-miR-1246	NM_020700	PPM1H	AATGGATTTTTGGAGCAGG#CCTGCTCTAAATCTCTT#...(((..(((((((((((#)))))))))))..))).	4766	4783	1	-19.2	0	0.00436104	0.529	2.50832	5.2912	-10.3719	14	17	11	3UTR		0	0
hsa-miR-1246	NM_020700	PPM1H	AATGGATTTTTGGAGCAGG#CTGCTCTTTCGAATCCAC#..(((((((..(((((((.#)))))))...))))))).	5878	5896	1	-18.9	1	0.0159773	0.559	2.95519	3.74599	-9.02428	14	18	7	3UTR		0	0
hsa-miR-1246	NM_020762	SRGAP1	AATGGATTTTTGGAGCAGG#TCTGGTTACACTACTCCACGAACTCCTCCAAAGATCCGTTA#(((((((((((((((.((.#.)).))))))))))))))).	4170	4211	1	-22.7	1	0.0959873	0.603	0.0512583	0.0712316	-4.17062	17	20	15	3UTR		0	0
hsa-miR-1246	NM_020791	TAOK1	AATGGATTTTTGGAGCAGG#CCTGCTCCCTTCCAAGTTGTCTTGAAGAATCCT#...((((((((((((((((#))))))))................)))))))).	5486	5519	1	-20.4	0	0.00761738	0.544	1.40091	1.25833	-6.51454	16	33	8	3UTR	MIRT196431	0	0
hsa-miR-1246	NM_020810	TRMT5	AATGGATTTTTGGAGCAGG#CCTGTTTCAAAATCTATTT#((((((.((((((((((((#)))))))))))))))))).	3742	3761	1	-18.5	0	0.253079	0.662	1.41973	2.19066	-5.48126	18	19	18	3UTR		0	0
hsa-miR-1246	NM_020816	KIF17	AATGGATTTTTGGAGCAGG#CCTGCTCCAGCTGTTCATA#.((((((..((((((((((#))))))))))..)))))).	3611	3630	1	-22.1	1	0.0334754	0.485	2.80246	1.43246	-7.16335	16	19	10	3UTR		0	0
hsa-miR-1246	NM_020853	FAM234B	AATGGATTTTTGGAGCAGG#CCTAAGCTTCAGGGATCCAG#..(((((((((((((((((#)))..)))))))))))))).	2303	2323	1	-20.5	1	0.00015527	0.618	0.956815	0.152469	-4.957	17	20	14	3UTR		0	0
hsa-miR-1246	NM_020865	DHX36	AATGGATTTTTGGAGCAGG#CTGCTCCCAATCCT#...(((((...(((((((.#))))))).))))).	5550	5564	1	-18.5	0	0.00023719	0.559	0	0	-11.6382	12	14	7	3UTR		0	0
hsa-miR-1246	NM_020873	LRRN1	AATGGATTTTTGGAGCAGG#CCTGCTTCAAAAATGCAG#..((.((((((((((((((#)))))))))))))).)).	4983	5001	1	-22.3	0	0.000691922	0.574	0.0275313	-0.103261	-9.07604	16	18	14	3UTR		0	0
hsa-miR-1246	NM_020893	CCDC180	AATGGATTTTTGGAGCAGG#CCTGCTTTTTAAATCCT#...((((((..((((((((#))))))))..)))))).	6831	6848	1	-18.6	0	0.296252	0.559	-0.225617	0.0610319	-10.5818	14	17	8	3UTR		0	0
hsa-miR-1246	NM_020899	ZBTB4	AATGGATTTTTGGAGCAGG#CCTGCTCCCCTGATTCGTA#.(((((((...((((((((#))))))))...))))))).	3707	3726	1	-21	1	0.0655571	0.5	0.172809	1.56821	-8.917	15	19	8	3UTR		0	0
hsa-miR-1246	NM_020999	NEUROG3	AATGGATTTTTGGAGCAGG#CTTGCTCCAAAGACGCT#...(..(((((((((((((#)))))))))))))..).	1309	1326	1	-18.7	0	0.00892492	0.426	0.536089	-0.0432092	-12.5345	14	17	13	3UTR		0	0
hsa-miR-1246	NM_021004	DHRS4	AATGGATTTTTGGAGCAGG#CCTGTGAAAAGATCCAG#..(((((((((...(((((#)))))..))))))))).	978	995	1	-17	1	0.00762251	0.471	0.193576	0.0916368	-10.4498	14	17	9	3UTR		0	0
hsa-miR-1246	NM_021061	ZNF250	AATGGATTTTTGGAGCAGG#CCTGGTTCAAGAGTCCAG#..((((((((((((.((((#)))).)))))))))))).	3113	3131	1	-22.6	1	0.00216513	0.691	0.50771	0.350584	-5.69245	16	18	12	3UTR		0	0
hsa-miR-1246	NM_021155	CD209	AATGGATTTTTGGAGCAGG#CCTTTGGGGGTGGACTTGTGTTCCAAGAATCCAC#..(((((((((((((((.(#.).))))))))))))))).	1446	1480	1	-22	1	0.00899796	0.544	-0.946403	-0.0480731	-4.957	16	19	15	3UTR		0	0
hsa-miR-1246	NM_021161	KCNK10	AATGGATTTTTGGAGCAGG#CCTGCTCCGTCGATTCAG#..((((((..(((((((((#)))))))))..)))))).	7060	7078	1	-20.5	1	0.00210414	0.529	0.407053	0.720305	-7.2559	15	18	9	3UTR		0	0
hsa-miR-1246	NM_021215	RPRD1B	AATGGATTTTTGGAGCAGG#CTGCTCTGTTTTATCCAA#..(((((...((((((((.#))))))))....))))).	3120	3138	1	-17.4	0	0.00409908	0.559	0.188705	0.709592	-9.56953	13	18	8	3UTR		0	0
hsa-miR-1246	NM_021615	CHST6	AATGGATTTTTGGAGCAGG#CTGTGGTGAAATGGCTCCAGAGGTCTGTA#.(((((((((((((((...#.))))))))))))))).	2163	2192	1	-21.1	1	0.000555012	0.5	0.124992	-0.00743423	-3.79332	15	17	15	3UTR		0	0
hsa-miR-1246	NM_021813	BACH2	AATGGATTTTTGGAGCAGG#CTGTTCCGAAGTATCCT#...(((((((((((((((.#))))))))))).)))).	3472	3489	1	-19.9	0	0.0010496	0.529	0	0	-6.51454	15	17	11	3UTR		0	1
hsa-miR-1246	NM_021945	SLC22A23	AATGGATTTTTGGAGCAGG#CCTGTCTTTCCAAAAGTCCAA#..(((((((((((((((((#)))))...)))))))))))).	1982	2003	1	-22.3	1	0.00175452	0.471	-0.199443	0.0281868	-4.957	17	21	12	3UTR		0	0
hsa-miR-1246	NM_021999	ITM2B	AATGGATTTTTGGAGCAGG#CCTGCTCAAATCCC#...((((((...(((((((#))))))))))))).	9174	9188	1	-17	0	0.448222	0.618	0.277722	-0.108292	-13.9286	13	14	13	3UTR		0	0
hsa-miR-1246	NM_022060	ABHD4	AATGGATTTTTGGAGCAGG#CCTGCTCTAACTTCCT#...(((...((((((((((#))))))))))..))).	2789	2805	1	-18.5	0	0.224693	0.529	0	0	-11.4283	13	16	10	3UTR		0	0
hsa-miR-1246	NM_022063	FAM204A	AATGGATTTTTGGAGCAGG#CTCTAAAAATCCATTA#(((((((((((((((....#))))))))))))))).	2774	2790	1	-18.6	1	0.0155211	0.676	0.37889	0.19019	-4.17062	15	16	15	3UTR		0	0
hsa-miR-1246	NM_022081	HPS4	AATGGATTTTTGGAGCAGG#GCTCCAGGAAGTCCC#...(((((((((((((...#))))))).)))))).	4263	4278	1	-18.4	0	0.00496417	0.471	2.02123	2.86123	-6.51454	13	15	7	3UTR		0	0
hsa-miR-1246	NM_022170	EIF4H	AATGGATTTTTGGAGCAGG#CCTGCTCCTTGTTTTCCC#...(((.....((((((((#))))))))......))).	1035	1053	1	-18.4	0	0.0348821	0.485	6.51013	5.93386	-15.4955	11	18	8	3UTR		0	0
hsa-miR-1246	NM_022337	RAB38	AATGGATTTTTGGAGCAGG#GCAAGCCAAAGATCTATG#.((((((((((((.((...#))...)))))))))))).	800	818	1	-16.1	1	0.0462212	0.588	2.44122	3.33166	-4.65016	14	18	12	3UTR		0	0
hsa-miR-1246	NM_022340	RBSN	AATGGATTTTTGGAGCAGG#TCTGCTCTGACAGAAGTCCATC#.((((((((((((((((((#)))))))...))))))))))).	3442	3464	1	-21.8	1	0.00272979	0.529	0.0535544	0.397995	-3.79332	18	22	11	3UTR		0	0
hsa-miR-1246	NM_022780	RMND5A	AATGGATTTTTGGAGCAGG#TCTGCTCCAGCTCCAA#..((((...((((((((((#)))))))))).)))).	2104	2120	1	-19.4	0	0.0141035	0.559	1.09863	1.66379	-9.87071	14	16	10	3UTR		0	0
hsa-miR-1246	NM_022835	PLEKHG2	AATGGATTTTTGGAGCAGG#CCTGCCCAGGAATCTG#...((((((((((.(((((#))))))))))))))).	7256	7272	1	-20.9	0	0.00614703	0.574	0.295394	0.0200678	-7.37138	15	16	15	3UTR		0	1
hsa-miR-1246	NM_023105	FGFR1	AATGGATTTTTGGAGCAGG#CTGCTTCATTTATCTATG#.((((((...((((((((.#))))))))...)))))).	3835	3853	1	-17.9	1	0.00262656	0.574	1.68029	3.20672	-8.40586	14	18	8	3UTR		0	0
hsa-miR-1246	NM_024021	MS4A4A	AATGGATTTTTGGAGCAGG#CCAAAAGATCAACAGACAAATGCTCCAGAAATCTATG#.((((((((((((((((..#.)))))))))))))))).	881	918	1	-23.6	1	0.057348	0.559	0	0	-3.79332	16	18	16	3UTR		0	0
hsa-miR-1246	NM_024058	SMIM2	AATGGATTTTTGGAGCAGG#CTTGTTCCCAATTTCCATG#.(((((..((.((((((((#)))))))).))..))))).	704	723	1	-18.1	0	0.0338965	0.574	-0.0530936	0.0844558	-10.4754	15	19	8	3UTR		0	0
hsa-miR-1246	NM_024102	WDR77	AATGGATTTTTGGAGCAGG#CTGAATCAGAAATCCATTT#(((((((((((((..(((.#)))..))))))))))))).	1685	1704	1	-17.8	1	0.0178177	0.632	2.26239	2.94628	-5.52986	16	19	13	3UTR		0	0
hsa-miR-1246	NM_024345	DCAF10	AATGGATTTTTGGAGCAGG#TCTGCTCCTGCTGATCTGTG#.(((((((...((((((((#))))))))....))))))).	1970	1990	1	-18.7	1	0.0127449	0.529	0	0	-8.917	15	20	8	3UTR		0	0
hsa-miR-1246	NM_024408	NOTCH2	AATGGATTTTTGGAGCAGG#CCTGCTCCAGCCCCACTTCTGAAAGTATCAGCTACTGATCCAG#..((((((.((((((((((#))))))))))..........................)))))).	9932	9975	1	-19.8	1	0.00396586	0.544	3.8421	4.29175	-6.01339	16	43	10	3UTR		0	0
hsa-miR-1246	NM_024423	DSC3	AATGGATTTTTGGAGCAGG#CCTGCTTTTTGGTAGCAAGGGTCCAG#..(((((((((((((((((#)))))))........)))))))))).	3746	3772	1	-19.1	1	0.000722646	0.485	-0.261737	-0.100221	-4.957	17	26	10	3UTR		0	0
hsa-miR-1246	NM_024482	GMEB1	AATGGATTTTTGGAGCAGG#CCTGTCCAGAAAGCCATTT#(((((.((((((((.((((#)))))))))))).))))).	2058	2077	1	-19.1	0	0.00673852	0.515	0.421386	0.600575	-6.57398	17	19	12	3UTR		0	0
hsa-miR-1246	NM_024503	HIVEP3	AATGGATTTTTGGAGCAGG#CCTGCTCCATTCCCACCCAGTCCT#...(((((..(((((((((#))))))))).........))))).	11791	11815	1	-19.2	0	0.0499755	0.485	0.773986	1.5109	-8.81344	14	24	9	3UTR		0	0
hsa-miR-1246	NM_024513	FYCO1	AATGGATTTTTGGAGCAGG#CTGCTCCAAAATCATCA#....((((((((((((((.#)))))))))))..))).	4738	4755	1	-18.5	0	0.152668	0.515	3.67972	3.9844	-9.54656	14	17	11	3UTR		0	0
hsa-miR-1246	NM_024587	TMEM53	AATGGATTTTTGGAGCAGG#TCTGCTCCAGAAATAAATG#.((..((((((((((((((#))))))))))))))..)).	944	963	1	-20.1	0	0.00493821	0.471	-0.296564	-0.279903	-10.9444	16	19	14	3UTR		0	0
hsa-miR-1246	NM_024632	SAP30L	AATGGATTTTTGGAGCAGG#CCTGCCCAGAAGTTCAG#..(((((((((((.(((((#)))))))))))))))).	2128	2145	1	-21.7	1	0.0196775	0.456	0.159266	0.106605	-5.81384	16	17	16	3UTR		0	0
hsa-miR-1246	NM_024652	LRRK1	AATGGATTTTTGGAGCAGG#CCTGCTCTTTGGTCCATG#.(((((((...((((((((#))))))))..))))))).	10413	10431	1	-21.4	1	0.00453016	0.485	-0.0982614	-0.122688	-8.917	15	18	8	3UTR		0	0
hsa-miR-1246	NM_024659	GTDC1	AATGGATTTTTGGAGCAGG#CCTGCTCCCCCTCATCCC#...((((....((((((((#)))))))).....)))).	7746	7764	1	-18.5	0	0.021691	0.5	2.63446	2.68021	-13.9518	12	18	8	3UTR		0	0
hsa-miR-1246	NM_024807	TREML2	AATGGATTTTTGGAGCAGG#GCTACCAGAAATTCATG#.(((((((((((((((...#))).)))))))))))).	3622	3639	1	-18.5	1	0.0293958	0.515	0.964735	0.310224	-3.79332	15	17	12	3UTR		0	0
hsa-miR-1246	NM_024893	SYNDIG1	AATGGATTTTTGGAGCAGG#CCTTCCAAAGGAAAGCTCCAAAGATCCC#...(((((((((((((...#.))))))))))))).	1191	1219	1	-22	0	0.0298949	0.471	0.357283	0.407902	-6.51454	13	15	13	3UTR		0	0
hsa-miR-1246	NM_024946	PSME3IP1	AATGGATTTTTGGAGCAGG#GCTCCTGGAATCCT#...(((((((.(((((...#))))).))))))).	1846	1860	1	-18.4	0	0.010023	0.603	3.53306	2.71988	-9.33931	12	14	7	3UTR		0	0
hsa-miR-1246	NM_024980	GPR157	AATGGATTTTTGGAGCAGG#CTGCTCCAGGGAAAGCCAC#..(((.((((((((((((.#))))))))))))...))).	3443	3462	1	-20.1	0	8.12669e-05	0.515	-0.371942	-0.120856	-6.85796	15	19	12	3UTR		0	0
hsa-miR-1246	NM_025073	SIKE1	AATGGATTTTTGGAGCAGG#CTGTCCTAGAGATCCT#...((((((((((.((((.#)))).)))))))))).	4882	4898	1	-17.6	0	0.00924158	0.691	5.23039	3.32099	-7.37138	14	16	10	3UTR		0	0
hsa-miR-1246	NM_025142	TAOK1	AATGGATTTTTGGAGCAGG#CCTGCTCCCTTCCAAGTTGTCTTGAAGAATCCT#...((((((((((((((((#))))))))................)))))))).	4480	4513	1	-20.4	0	0.00761738	0.544	1.40091	1.25833	-6.51454	16	33	8	3UTR	MIRT196431	0	0
hsa-miR-1246	NM_025151	RAB11FIP1	AATGGATTTTTGGAGCAGG#CCTGAGCCAGAGATTCAG#..(((((((((((..((((#))))..))))))))))).	2286	2304	1	-20.2	1	5.92836e-06	0.603	-0.323676	-0.260083	-6.54929	15	18	11	3UTR		0	0
hsa-miR-1246	NM_025182	FAM214B	AATGGATTTTTGGAGCAGG#CCTGCCCATCCTGCTCCATC#..........(((((((((#.))))))))).	1927	1947	1	-17.1	0	0.00617695	0.5	2.40799	3.1966	-21.7228	9	11	9	3UTR		0	0
hsa-miR-1246	NM_025237	SOST	AATGGATTTTTGGAGCAGG#CTGCCACCCAAAAATCTT#...((((((((((.((((.#))))...)))))))))).	1958	1976	1	-17.1	0	0.0583455	0.632	3.65963	4.33919	-7.37138	14	18	10	3UTR		0	0
hsa-miR-1246	NM_025256	EHMT2	AATGGATTTTTGGAGCAGG#CCTGACCAGAGATCCC#...((((((((((..((((#)))).)))))))))).	3679	3695	1	-17.9	0	0.0219577	0.382	0.647154	1.26509	-8.10683	14	16	10	3UTR		0	0
hsa-miR-1246	NM_030576	LIMD2	AATGGATTTTTGGAGCAGG#CCTGCTCCAGATTCAA#..((((((..(((((((((#))))))))))))))).	2003	2019	1	-20.5	1	0.00190318	0.485	-0.251229	0.498364	-7.2559	15	16	15	3UTR		0	0
hsa-miR-1246	NM_030645	SH3BP5L	AATGGATTTTTGGAGCAGG#CCTGCTCCAGCCTGCCCGTG#.((((....((((((((((#)))))))))).....)))).	2213	2233	1	-20.3	0	0.00195118	0.368	2.90369	3.93075	-10.608	14	20	10	3UTR		0	0
hsa-miR-1246	NM_030796	VOPP1	AATGGATTTTTGGAGCAGG#CCTGGAATCGGGTGCAGCTGAATAGGCACCCAAAAGTCCGTG#.((((((((((((.((...#.))..)))))))))))).	2493	2535	1	-17.6	1	0.0115111	0.559	4.74191	4.82663	-4.65016	14	18	12	3UTR		0	0
hsa-miR-1246	NM_030821	PLA2G12A	AATGGATTTTTGGAGCAGG#CCTGCTCCAAAGAGCCC#...((.(((((((((((((#))))))))))))).)).	3834	3851	1	-23.3	0	0.000426511	0.544	0.482635	0.0348226	-8.4155	15	17	13	3UTR		0	0
hsa-miR-1246	NM_031157	HNRNPA1	AATGGATTTTTGGAGCAGG#CCGCTCCATAAATCCGC#..(((((((.((((((.((#)))))))).))))))).	2045	2062	1	-19.7	1	0.0178408	0.529	0.450308	0.882157	-6.19951	15	17	8	3UTR		0	0
hsa-miR-1246	NM_031411	PCDHA1	AATGGATTTTTGGAGCAGG#CCTGCTCCTTTTTCCT#...(((.....((((((((#))))))))....))).	2283	2299	1	-19	0	0.203809	0.544	1.7458	2.52776	-15.4955	11	16	8	3UTR		0	0
hsa-miR-1246	NM_001142568	BBX	AATGGATTTTTGGAGCAGG#CCTGTTCCAGAGACTCCC#...((((((((((((((((#))))))))))))).))).	3660	3678	1	-21.9	0	0.0118037	0.559	2.09124	3.89989	-6.51454	16	18	13	3UTR		0	0
hsa-miR-1246	NM_001143824	SLC38A4	AATGGATTTTTGGAGCAGG#GCTCGAAAATCCATTC#(((((((((((.((((...#))))))))))))))).	2940	2956	1	-17.6	1	0.000158077	0.544	5.37962	4.67411	-7.28438	15	16	15	3UTR		0	0
hsa-miR-1246	NM_001143839	PDE2A	AATGGATTTTTGGAGCAGG#CCATGCTCTAAGATCCATTT#((((((.((((((((((((#)).)))))))))))))))).	3638	3658	1	-20.1	0	0.00478491	0.588	1.94794	1.62931	-5.48126	18	20	16	3UTR		0	0
hsa-miR-1246	NM_001143854	RPH3A	AATGGATTTTTGGAGCAGG#CCTGCTCCAAGTGCACCAG#..(((...(((((((((((#)))))))))))....))).	3055	3074	1	-21.1	0	0.000589569	0.456	-0.44042	-0.336249	-10.7153	14	19	11	3UTR		0	0
hsa-miR-1246	NM_001144761	TLE2	AATGGATTTTTGGAGCAGG#CCTGTACCCGAAGTCCAG#..((((((((.((.(((((#))))).)).)))))))).	2296	2314	1	-18.7	1	0.00749913	0.412	1.60878	3.04915	-8.63862	15	18	8	3UTR		0	0
hsa-miR-1246	NM_001144893	CD209	AATGGATTTTTGGAGCAGG#CCTTTGGGGGTGGACTTGTGTTCCAAGAATCCAC#..(((((((((((((((.(#.).))))))))))))))).	1038	1072	1	-22	1	0.00899796	0.544	2.89456	2.90943	-4.957	16	19	15	3UTR		0	0
hsa-miR-1246	NM_001144894	CD209	AATGGATTTTTGGAGCAGG#CCTTTGGGGGTGGACTTGTGTTCCAAGAATCCAC#..(((((((((((((((.(#.).))))))))))))))).	1314	1348	1	-22	1	0.00899796	0.544	0.396608	-0.0413444	-4.957	16	19	15	3UTR		0	0
hsa-miR-1246	NM_001144895	CD209	AATGGATTTTTGGAGCAGG#CCTTTGGGGGTGGACTTGTGTTCCAAGAATCCAC#..(((((((((((((((.(#.).))))))))))))))).	1170	1204	1	-22	1	0.00899796	0.544	3.13901	1.59544	-4.957	16	19	15	3UTR		0	0
hsa-miR-1246	NM_001144899	CD209	AATGGATTTTTGGAGCAGG#CCTTTGGGGGTGGACTTGTGTTCCAAGAATCCAC#..(((((((((((((((.(#.).))))))))))))))).	963	997	1	-22	1	0.00899796	0.544	2.27278	1.98081	-4.957	16	19	15	3UTR		0	0
hsa-miR-1246	NM_001145149	VAMP7	AATGGATTTTTGGAGCAGG#CTTGTTCCATGCCTCCAG#..((((....(((((((((#)))))))))....)))).	786	804	1	-16.6	0	0.0416925	0.647	0.688984	0.795428	-11.1132	13	18	9	3UTR		0	0
hsa-miR-1246	NM_001145158	HBS1L	AATGGATTTTTGGAGCAGG#TCTTCTCCAGAAGTCCT#...((((((((((((.(((#))).)))))))))))).	4019	4036	1	-19.4	0	0.00781088	0.632	0.0605565	-0.0408404	-6.74759	15	17	12	3UTR		0	0
hsa-miR-1246	NM_001145250	SP9	AATGGATTTTTGGAGCAGG#TGCTCCAAGTCCT#...((((..((((((((..#)))))))))))).	2137	2150	1	-17	0	0.0263212	0.706	2.58914	2.15327	-9.88456	12	13	12	3UTR		0	0
hsa-miR-1246	NM_001145398	TEF	AATGGATTTTTGGAGCAGG#CCTGCTCTTTCTTTCCAC#..((((.....((((((((#)))))))).....)))).	1734	1752	1	-18.6	0	0.0983778	0.5	0.237321	-0.215242	-13.938	12	18	8	3UTR		0	0
hsa-miR-1246	NM_001145427	SNX18	AATGGATTTTTGGAGCAGG#CTGCCTCAGAAATCCC#...((((((((((.((((.#)))).)))))))))).	3686	3702	1	-18.5	0	0.00337541	0.603	1.18523	0.764863	-7.37138	14	16	10	3UTR		0	0
hsa-miR-1246	NM_001145438	PGAP2	AATGGATTTTTGGAGCAGG#CCTGCTCCAGAAACAGCACCAG#..(((.(((((((((((((#))))))))))))).....))).	1616	1638	1	-21	0	0.0171331	0.574	0.108838	-0.00668195	-6.85796	16	22	13	3UTR		0	0
hsa-miR-1246	NM_001145657	RAP1GAP	AATGGATTTTTGGAGCAGG#CCATGCTGGGCCCTCCAGGCCAAGAGTCTCAGCTGGCCGAGAGTCCAG#..(((((((((((..(((.#.))).))))))))))).	3241	3289	1	-18.4	1	8.70339e-07	0.294	0.799821	1.27797	-6.54929	14	17	11	3UTR		0	0
hsa-miR-1246	NM_001145658	RAP1GAP	AATGGATTTTTGGAGCAGG#CCATGCTGGGCCCTCCAGGCCAAGAGTCTCAGCTGGCCGAGAGTCCAG#..(((((((((((..(((.#.))).))))))))))).	3096	3144	1	-18.4	1	8.70339e-07	0.294	0.908068	2.77277	-6.54929	14	17	11	3UTR		0	0
hsa-miR-1246	NM_001145670	SORBS2	AATGGATTTTTGGAGCAGG#CCTGCTCCGAAAACTAG#..(((.(((((((((((((#)))))))))))))))).	4047	4064	1	-21.8	0	0.0507964	0.603	3.46145	3.87725	-6.85796	16	17	16	3UTR		0	1
hsa-miR-1246	NM_001145673	SORBS2	AATGGATTTTTGGAGCAGG#CCTGCTCCGAAAACTAG#..(((.(((((((((((((#)))))))))))))))).	4364	4381	1	-21.8	0	0.0507964	0.603	1.5093	1.87455	-6.85796	16	17	16	3UTR		0	1
hsa-miR-1246	NM_001145674	SORBS2	AATGGATTTTTGGAGCAGG#CCTGCTCCGAAAACTAG#..(((.(((((((((((((#)))))))))))))))).	4486	4503	1	-21.8	0	0.0507964	0.603	2.13063	2.45746	-6.85796	16	17	16	3UTR		0	1
hsa-miR-1246	NM_001145675	SORBS2	AATGGATTTTTGGAGCAGG#CCTGCTCCGAAAACTAG#..(((.(((((((((((((#)))))))))))))))).	2950	2967	1	-21.8	0	0.0507964	0.603	1.79559	3.36615	-6.85796	16	17	16	3UTR		0	1
hsa-miR-1246	NM_001145719	SH2D4B	AATGGATTTTTGGAGCAGG#TCTGTTCCAAGAACTCCC#...((((((((((((((((#))))))))))))).))).	3172	3190	1	-19.5	0	0.000153611	0.529	0.506191	0.286028	-6.51454	16	18	13	3UTR		0	0
hsa-miR-1246	NM_001145720	ZBTB8B	AATGGATTTTTGGAGCAGG#CCTGTTCCAAGCGTCA#....(((.(((((((((((#))))))))))).))).	7825	7841	1	-19.1	0	0.00764771	0.471	0.130998	0.275424	-11.8602	14	16	11	3UTR		0	0
hsa-miR-1246	NM_001145819	SOX6	AATGGATTTTTGGAGCAGG#GCTCTAAATATCCATG#.((((((.((((((((...#)))))))).)))))).	5533	5549	1	-19.5	1	0.0117716	0.691	1.2491	1.5137	-6.10696	14	16	8	3UTR		0	0
hsa-miR-1246	NM_001146106	PARP9	AATGGATTTTTGGAGCAGG#CCTGCTCCAGAGACTTCTCCAG#..(((((((((((((((((#)))))))))))))....)))).	6375	6397	1	-24	1	0.000155219	0.456	0.509779	0.68435	-4.957	17	22	13	3UTR		0	0
hsa-miR-1246	NM_001146209	PDE2A	AATGGATTTTTGGAGCAGG#CCATGCTCTAAGATCCATTT#((((((.((((((((((((#)).)))))))))))))))).	3705	3725	1	-20.1	0	0.00478491	0.588	2.51348	1.89408	-5.48126	18	20	16	3UTR		0	0
hsa-miR-1246	NM_001146262	SYT14	AATGGATTTTTGGAGCAGG#CCACCTCCAGAGATTCT#...((((((((((((..((#))..)))))))))))).	7418	7435	1	-16.9	0	0.0113761	0.574	0.517808	0.334082	-6.74759	14	17	12	3UTR		0	0
hsa-miR-1246	NM_001146686	GMNC	AATGGATTTTTGGAGCAGG#TCTGCAGGGAATGGCTTCCAAGAATCCATA#.(((((((((((((((...#.))).)))))))))))).	1230	1260	1	-21	1	0.0266724	0.559	-0.176608	0.29632	-3.79332	15	18	12	3UTR		0	1
hsa-miR-1246	NM_001159280	ADAL	AATGGATTTTTGGAGCAGG#CTGCTCCTAAAATCCT#...(((((((.(((((((.#))))))).))))))).	3112	3128	1	-22.1	0	0.02011	0.559	-0.715935	-0.0491306	-9.33931	14	16	7	3UTR		0	0
hsa-miR-1246	NM_001159387	B4GALNT2	AATGGATTTTTGGAGCAGG#CCTGTTCCAGAATGCCAG#..(((..((((((((((((#))))))))))))..))).	2258	2276	1	-23.1	0	0.00123502	0.456	0.298061	0.0566332	-8.40165	15	18	12	3UTR		0	0
hsa-miR-1246	NM_001159596	BIVM	AATGGATTTTTGGAGCAGG#CTTGTTCCAGGACTCA#....((.((((((((((((#)))))))))))).)).	2798	2814	1	-15.9	0	0.00292747	0.618	0.530777	0.953526	-11.0902	14	16	12	3UTR		0	0
hsa-miR-1246	NM_001159673	SYNCRIP	AATGGATTTTTGGAGCAGG#CCTATTTTTGTAGCATGTCTTAGGATCTCCAGGAGTCCAA#..(((((((((((((....#.))))))))))))).	6164	6204	1	-18.8	1	0.00283203	0.588	6.22532	5.96339	-5.19005	13	15	13	3UTR		0	0
hsa-miR-1246	NM_001159677	SYNCRIP	AATGGATTTTTGGAGCAGG#CCTATTTTTGTAGCATGTCTTAGGATCTCCAGGAGTCCAA#..(((((((((((((....#.))))))))))))).	6324	6364	1	-18.8	1	0.00283203	0.588	4.09215	5.61732	-5.19005	13	15	13	3UTR		0	0
hsa-miR-1246	NM_001159699	FHL1	AATGGATTTTTGGAGCAGG#TCTGCTCTTTGTCCATG#.((((((....((((((((#))))))))..)))))).	1968	1985	1	-18.6	1	0.0112455	0.559	0.611548	0.426039	-11.2306	14	17	8	3UTR		0	0
hsa-miR-1246	NM_001159700	FHL1	AATGGATTTTTGGAGCAGG#TCTGCTCTTTGTCCATG#.((((((....((((((((#))))))))..)))))).	2133	2150	1	-18.6	1	0.0112455	0.559	0.611548	0.426039	-11.2306	14	17	8	3UTR		0	0
hsa-miR-1246	NM_001159701	FHL1	AATGGATTTTTGGAGCAGG#TCTGCTCTTTGTCCATG#.((((((....((((((((#))))))))..)))))).	1955	1972	1	-18.6	1	0.0112455	0.559	0.611548	0.426039	-11.2306	14	17	8	3UTR		0	0
hsa-miR-1246	NM_001159702	FHL1	AATGGATTTTTGGAGCAGG#TCTGCTCTTTGTCCATG#.((((((....((((((((#))))))))..)))))).	2250	2267	1	-18.6	1	0.0112455	0.559	0.611548	0.426039	-11.2306	14	17	8	3UTR		0	0
hsa-miR-1246	NM_001159703	FHL1	AATGGATTTTTGGAGCAGG#TCTGCTCTTTGTCCATG#.((((((....((((((((#))))))))..)))))).	1863	1880	1	-18.6	1	0.0112455	0.559	0.611548	0.426039	-11.2306	14	17	8	3UTR		0	0
hsa-miR-1246	NM_001160224	RNF170	AATGGATTTTTGGAGCAGG#CCACAGCTCACTCTGCTCCAGCCATCCAG#..(((((..((((((((((#.))))))))))..))))).	1326	1355	1	-21.2	0	0.00826591	0.426	0.0115325	1.8379	-8.32703	15	19	10	3UTR		0	0
hsa-miR-1246	NM_001162426	TSC1	AATGGATTTTTGGAGCAGG#GCTCTGAAGGTCCAA#..((((((((((((((...#)))))))))))))).	4695	4710	1	-20.1	1	0.00228305	0.559	1.73171	1.01405	-4.957	14	15	14	3UTR		0	0
hsa-miR-1246	NM_001162427	TSC1	AATGGATTTTTGGAGCAGG#CCTGTTTCAGAAATCTG#...((((((((((((((((#)))))))))))))))).	4202	4219	1	-21	0	0.00038624	0.515	0.163667	0.883542	-6.51454	16	17	16	3UTR		0	0
hsa-miR-1246	NM_001162427	TSC1	AATGGATTTTTGGAGCAGG#GCTCTGAAGGTCCAA#..((((((((((((((...#)))))))))))))).	4545	4560	1	-20.1	1	0.00228305	0.559	2.85465	1.12791	-4.957	14	15	14	3UTR		0	0
hsa-miR-1246	NM_001163296	MARK2	AATGGATTTTTGGAGCAGG#CCTGCCCAGAGATTCC#...((((((((((.(((((#))))))))))))))).	2757	2773	1	-20.2	0	0.084852	0.412	0.135599	0.682074	-7.37138	15	16	15	3UTR		0	0
hsa-miR-1246	NM_001163297	MARK2	AATGGATTTTTGGAGCAGG#CCTGCCCAGAGATTCC#...((((((((((.(((((#))))))))))))))).	2727	2743	1	-20.2	0	0.084852	0.412	0.135599	0.682074	-7.37138	15	16	15	3UTR		0	0
hsa-miR-1246	NM_001164629	GTDC1	AATGGATTTTTGGAGCAGG#CCTGCTCCCCCTCATCCC#...((((....((((((((#)))))))).....)))).	7997	8015	1	-18.5	0	0.021691	0.5	3.40784	2.39155	-13.9518	12	18	8	3UTR		0	0
hsa-miR-1246	NM_001164757	NOS1AP	AATGGATTTTTGGAGCAGG#CTGCTCCAAATCACTTAGATCTGATTCCTGTTTTGAAAGTCCT#...((((((((((((((((#.)))))))))))))))).	2727	2770	1	-20.1	0	0.156957	0.5	0.123228	0.10132	-6.51454	16	18	16	3UTR		0	0
hsa-miR-1246	NM_001165032	RNF182	AATGGATTTTTGGAGCAGG#TTCCAGAAATCCATTT#(((((((((((((((....#))))))))))))))).	3015	3031	1	-18.5	1	0.149687	0.691	0.81598	0.441675	-4.17062	15	16	15	3UTR		0	0
hsa-miR-1246	NM_001165033	RNF182	AATGGATTTTTGGAGCAGG#TTCCAGAAATCCATTT#(((((((((((((((....#))))))))))))))).	2967	2983	1	-18.5	1	0.149687	0.691	0.849599	1.217	-4.17062	15	16	15	3UTR		0	0
hsa-miR-1246	NM_001165034	RNF182	AATGGATTTTTGGAGCAGG#TTCCAGAAATCCATTT#(((((((((((((((....#))))))))))))))).	2987	3003	1	-18.5	1	0.149687	0.691	0.652691	1.2188	-4.17062	15	16	15	3UTR		0	0
hsa-miR-1246	NM_001165417	SLC25A11	AATGGATTTTTGGAGCAGG#CCTGCTCCAGCTTGCCC#...((....((((((((((#))))))))))....)).	1194	1211	1	-19.2	0	0.00990782	0.456	3.51137	3.83942	-13.3292	12	17	10	3UTR		0	0
hsa-miR-1246	NM_001165418	SLC25A11	AATGGATTTTTGGAGCAGG#CCTGCTCCAGCTTGCCC#...((....((((((((((#))))))))))....)).	1074	1091	1	-19.2	0	0.00990782	0.456	4.23038	3.69412	-13.3292	12	17	10	3UTR		0	0
hsa-miR-1246	NM_001165899	PDE4D	AATGGATTTTTGGAGCAGG#CCACACATTTCATGCTCTAATAATCCAC#..((((((.((((((((..#.)))))))).)))))).	3642	3670	1	-18.6	1	0.25474	0.735	-0.298676	0.0203434	-6.01339	14	17	8	3UTR		0	0
hsa-miR-1246	NM_001165969	STRADA	AATGGATTTTTGGAGCAGG#CCAAGAATCCATC#.((((((((((((......#)))))))))))).	2024	2037	1	-16.3	1	0.102686	0.441	2.17936	0.649428	-5.61866	12	13	12	3UTR		0	0
hsa-miR-1246	NM_001165970	STRADA	AATGGATTTTTGGAGCAGG#CCAAGAATCCATC#.((((((((((((......#)))))))))))).	1979	1992	1	-16.3	1	0.102686	0.441	2.17936	0.649428	-5.61866	12	13	12	3UTR		0	0
hsa-miR-1246	NM_001166012	ZSCAN30	AATGGATTTTTGGAGCAGG#TCTGCTCCCATGATCTAA#..((((((...((((((((#))))))))...)))))).	3777	3795	1	-18.4	1	0.0550361	0.485	0.0962798	0.216752	-10.0807	14	18	8	3UTR		0	0
hsa-miR-1246	NM_001166135	RBM28	AATGGATTTTTGGAGCAGG#CCAGAAGGTCAAGGCTCCAGAGATCCC#...(((((((((((((...#.))))))))))))).	5341	5368	1	-22	0	0.00322329	0.471	0.0236376	-0.103752	-6.51454	13	15	13	3UTR		0	0
hsa-miR-1246	NM_001166283	RGMA	AATGGATTTTTGGAGCAGG#CCTGCTCCTTGGCCATC#.((((......((((((((#))))))))....)))).	11169	11186	1	-19	0	0.00270348	0.485	0	0	-14.6753	12	17	8	3UTR		0	0
hsa-miR-1246	NM_001166287	RGMA	AATGGATTTTTGGAGCAGG#CCTGCTCCTTGGCCATC#.((((......((((((((#))))))))....)))).	11143	11160	1	-19	0	0.00270348	0.485	0	0	-14.6753	12	17	8	3UTR		0	0
hsa-miR-1246	NM_001166289	RGMA	AATGGATTTTTGGAGCAGG#CCTGCTCCTTGGCCATC#.((((......((((((((#))))))))....)))).	11047	11064	1	-19	0	0.00270348	0.485	0	0	-14.6753	12	17	8	3UTR		0	0
hsa-miR-1246	NM_001167	XIAP	AATGGATTTTTGGAGCAGG#CCTGTTCTGGGAGCCGC#..(((.(((((((((((((#)))))))))))))))).	4223	4240	1	-17.1	0	0.000629304	0.662	0.947517	1.01494	-6.85796	16	17	16	3UTR		0	0
hsa-miR-1246	NM_001168237	ABL2	AATGGATTTTTGGAGCAGG#CCTGCTTCAGTCTGGGATCCGTA#.((((((((((((((((((#))))))))))....)))))))).	8798	8821	1	-21.7	1	0.00196404	0.559	4.70005	2.70509	-3.79332	18	23	10	3UTR		0	0
hsa-miR-1246	NM_001168238	ABL2	AATGGATTTTTGGAGCAGG#CCTGCTTCAGTCTGGGATCCGTA#.((((((((((((((((((#))))))))))....)))))))).	8735	8758	1	-21.7	1	0.00196404	0.559	3.36077	3.28268	-3.79332	18	23	10	3UTR		0	0
hsa-miR-1246	NM_001168335	ME2	AATGGATTTTTGGAGCAGG#CTGTTCTAAGGATCCG#...(((((((((((((((.#))))))))))))))).	7462	7478	1	-21.6	0	0.00642022	0.618	0.0449329	-0.197291	-6.51454	15	16	15	3UTR		0	0
hsa-miR-1246	NM_001169	AQP8	AATGGATTTTTGGAGCAGG#CTGCTCCAGGTGTCCT#...((((.((((((((((.#)))))))))).)))).	907	923	1	-22.5	0	0.00281776	0.397	-0.0881429	0.274247	-8.82818	14	16	10	3UTR		0	0
hsa-miR-1246	NM_001169122	AFF2	AATGGATTTTTGGAGCAGG#CCATGCTCAGAAATCCT#...((((((((.(((((((#)).))))))))))))).	11077	11094	1	-17.5	0	0.0655789	0.618	0.222288	0.456698	-9.86134	15	17	13	3UTR		0	0
hsa-miR-1246	NM_001169124	AFF2	AATGGATTTTTGGAGCAGG#CCATGCTCAGAAATCCT#...((((((((.(((((((#)).))))))))))))).	11077	11094	1	-17.5	0	0.0655789	0.618	0.222288	0.456698	-9.86134	15	17	13	3UTR		0	0
hsa-miR-1246	NM_001170628	AFF2	AATGGATTTTTGGAGCAGG#CCATGCTCAGAAATCCT#...((((((((.(((((((#)).))))))))))))).	9714	9731	1	-17.5	0	0.0655789	0.618	0	0	-9.86134	15	17	13	3UTR		0	0
hsa-miR-1246	NM_001170794	BACH2	AATGGATTTTTGGAGCAGG#CTGCTCTAAAAACCATC#.((((.((((((((((((.#)))))))))))))))).	6008	6025	1	-21.1	0	0.175538	0.632	1.88725	2.59671	-5.69428	16	17	16	3UTR		0	1
hsa-miR-1246	NM_001172416	KCNJ13	AATGGATTTTTGGAGCAGG#TCTGCTCCAGCATGAAAATCCT#...((((((((((((((((#))))))))).....))))))).	665	687	1	-20.1	0	0.0380471	0.588	0.993097	0.43519	-6.51454	16	22	9	3UTR		0	0
hsa-miR-1246	NM_001172418	BTBD9	AATGGATTTTTGGAGCAGG#CTGTTCCGAAGTCCATG#.(((((.(((((((((((.#)))))))))))))))).	2925	2942	1	-21.5	0	0.00235299	0.544	2.02653	1.6771	-5.33701	16	17	16	3UTR		0	0
hsa-miR-1246	NM_001177314	RRAS2	AATGGATTTTTGGAGCAGG#CTGCTTCAAAGATTA#....((((((((((((((.#)))))))))))))).	821	836	1	-18.5	0	0.0396442	0.735	1.01024	2.04244	-9.54656	14	15	14	3UTR		0	0
hsa-miR-1246	NM_001178093	BCAT1	AATGGATTTTTGGAGCAGG#CTGCTCTAGAGAG#......((((((((((((.#)))))))))))).	2591	2604	1	-16.5	0	0.00176776	0.529	0.0598701	0.0725047	-15.5666	12	13	12	3UTR		0	0
hsa-miR-1246	NM_001184906	FBXL20	AATGGATTTTTGGAGCAGG#CCTGCTCCAAATGCTTAGCCAA#..(((...(((((((((((#))))))))))).......))).	9912	9934	1	-20	0	0.00840621	0.456	3.60498	4.82533	-10.7153	14	22	11	3UTR		0	0
hsa-miR-1246	NM_001190263	C1D	AATGGATTTTTGGAGCAGG#CCTCTCCAAAGATCA#....(((((((((((.(((#)))))))))))))).	706	721	1	-18.4	0	0.0427764	0.721	0.654157	0.607699	-9.77961	14	15	14	3UTR		0	0
hsa-miR-1246	NM_001190821	SMAD7	AATGGATTTTTGGAGCAGG#CCTGCTCCCATCCT#...((((....((((((((#)))))))).)))).	2710	2724	1	-18.1	0	0.269809	0.485	0.850897	2.83457	-13.9518	12	14	8	3UTR		0	0
hsa-miR-1246	NM_001190900	PDYN	AATGGATTTTTGGAGCAGG#GCTGCCAAGAGTCCAA#..((((((((((((((...#))).))))))))))).	1901	1917	1	-20	1	0.00129376	0.456	0.49556	0.291939	-4.957	14	16	11	3UTR		0	0
hsa-miR-1246	NM_004914	RAB36	AATGGATTTTTGGAGCAGG#CCTGCTCTCTGTCCATC#.((((((....((((((((#))))))))..)))))).	4069	4086	1	-19.9	1	0.138346	0.456	-0.300929	0.0377993	-11.2306	14	17	8	3UTR		0	0
hsa-miR-1246	NM_004938	DAPK1	AATGGATTTTTGGAGCAGG#TTGCTCTAGGAAGACATTT#((((..((((((((((((.#))))))))))))..)))).	5392	5411	1	-18	0	0.000763303	0.647	0.26121	0.566551	-9.95757	16	19	12	3UTR		0	0
hsa-miR-1246	NM_004954	MARK2	AATGGATTTTTGGAGCAGG#CCTGCCCAGAGATTCC#...((((((((((.(((((#))))))))))))))).	2772	2788	1	-20.2	0	0.084852	0.412	0.135599	0.682074	-7.37138	15	16	15	3UTR		0	0
hsa-miR-1246	NM_004975	KCNB1	AATGGATTTTTGGAGCAGG#TCTGTTCCTCCCTCCAAAGATCCT#...((((((((((((.(((#.)))..)))))))))))).	9133	9157	1	-20	0	0.0481681	0.574	2.64134	2.41327	-6.74759	15	19	12	3UTR		0	0
hsa-miR-1246	NM_005014	OMD	AATGGATTTTTGGAGCAGG#CCTGTTCCCAGGGACAACCTCAAGAATCCAG#..(((((((((((((((((#)))))))).............))))))))).	2885	2916	1	-19.4	1	0.0196914	0.544	0	0	-4.957	17	31	9	3UTR		0	0
hsa-miR-1246	NM_005054	RGPD5	AATGGATTTTTGGAGCAGG#TCTGTTTTGAGAATCCT#...((((((((((((((((#)))))))))))))))).	6401	6418	1	-17.8	0	0.00356164	0.588	2.50474	2.04141	-6.51454	16	17	16	3UTR		0	0
hsa-miR-1246	NM_005103	FEZ1	AATGGATTTTTGGAGCAGG#TCTGCTCCAGACTCCAG#..((((..(((((((((((#))))))))))).)))).	1751	1768	1	-20.7	0	0.00134148	0.456	-0.949511	-0.0661375	-8.81432	15	17	11	3UTR		0	0
hsa-miR-1246	NM_005187	CBFA2T3	AATGGATTTTTGGAGCAGG#TCTGCTCCAAAGGAAATCCAA#..(((((((((((((((((#)))))))))...)))))))).	3165	3186	1	-22.5	1	0.0129018	0.603	2.66356	3.04344	-4.957	17	21	9	3UTR		0	0
hsa-miR-1246	NM_005220	DLX3	AATGGATTTTTGGAGCAGG#CCTGCTCCAGGAGCCT#...((.(((((((((((((#))))))))))))))).	1359	1375	1	-22.9	0	7.50753e-05	0.456	0.755709	0.475297	-8.4155	15	16	15	3UTR		0	0
hsa-miR-1246	NM_005239	ETS2	AATGGATTTTTGGAGCAGG#CTGCTCCGAGGACCCAG#..(((.((((((((((((.#)))))))))))).))).	1668	1685	1	-22.2	0	0.000687636	0.441	0.27848	0.212902	-6.85796	15	17	12	3UTR		0	0
hsa-miR-1246	NM_005326	HAGH	AATGGATTTTTGGAGCAGG#GCCCGGGAGTCCAA#..(((((((((((.((...#))))))))))))).	2043	2057	1	-17.6	1	3.82504e-05	0.382	4.93001	4.00037	-5.81384	13	14	13	3UTR		0	0
hsa-miR-1246	NM_005374	MPP2	AATGGATTTTTGGAGCAGG#CCTGCTCCTCTTTTCCC#...(((.....((((((((#)))))))).....))).	3526	3543	1	-19.1	0	0.57453	0.544	4.03714	3.94293	-15.4955	11	17	8	3UTR	MIRT736369	0	0
hsa-miR-1246	NM_005381	NCL	AATGGATTTTTGGAGCAGG#CCTGTTCTAGTCCAA#..(((((...(((((((((#)))))))))))))).	3566	3581	1	-17.3	0	0.0107709	0.618	1.40598	1.43516	-9.56953	14	15	14	3UTR		0	0
hsa-miR-1246	NM_005391	PDK3	AATGGATTTTTGGAGCAGG#CTGTTCCAGGAATTCT#...(((((((((((((((.#))))))))))))))).	1452	1468	1	-20.7	0	0.0014712	0.559	0.0597278	0.278088	-6.51454	15	16	15	3UTR		0	0
hsa-miR-1246	NM_005407	SALL2	AATGGATTTTTGGAGCAGG#CCTGCTCCAGAAGGTGCCGG#..(((.(((((((((((((#)))))))))))))...))).	3946	3966	1	-21.9	0	5.37937e-06	0.471	0.895051	1.54318	-6.85796	16	20	13	3UTR		0	0
hsa-miR-1246	NM_005572	LMNA	AATGGATTTTTGGAGCAGG#CCCGTGCCAAAAATCTT#...((((((((((.((.((#)).)).)))))))))).	1985	2002	1	-14.8	0	0.19547	0.53	0.6658	1.02948	-7.37138	14	17	10	3UTR		0	0
hsa-miR-1246	NM_005575	LNPEP	AATGGATTTTTGGAGCAGG#TGCTCCAGAAATTGGA#..(.(((((((((((((..#))))))))))))).).	11605	11621	1	-18.2	0	0.000144844	0.574	1.07191	1.1269	-7.98902	14	16	13	3UTR		0	0
hsa-miR-1246	NM_005619	RTN2	AATGGATTTTTGGAGCAGG#CCAAGAGGCTCTGCTCCAGGAGTCCAG#..(((((((((((((((((#.))))))))))))))))).	2039	2066	1	-27	1	1.81481e-05	0.368	1.57238	1.93866	-4.957	17	19	17	3UTR		0	0
hsa-miR-1246	NM_005630	SLCO2A1	AATGGATTTTTGGAGCAGG#CCTGCTCCAGAGAGTGGACCTTGACTCTTCCAC#..(((((((((((((((((#)))))))))))))...............)))).	2074	2107	1	-22	1	0.108417	0.485	1.94433	2.77143	-4.957	17	33	13	3UTR		0	0
hsa-miR-1246	NM_005638	VAMP7	AATGGATTTTTGGAGCAGG#CTTGTTCCATGCCTCCAG#..((((....(((((((((#)))))))))....)))).	909	927	1	-16.6	0	0.0416925	0.647	0.97515	0.847691	-11.1132	13	18	9	3UTR		0	0
hsa-miR-1246	NM_005657	TP53BP1	AATGGATTTTTGGAGCAGG#CCTGCCCAGAGTTCCAC#..((((.((((((.(((((#))))))))))).)))).	9027	9044	1	-20.9	0	0.0250495	0.529	0.802114	1.05438	-7.35753	15	17	11	3UTR		0	0
hsa-miR-1246	NM_005801	EIF1	AATGGATTTTTGGAGCAGG#TCTGTTCCTGGGTCCATTA#(((((((((..((((((((#)))))))).))))))))).	2089	2108	1	-20.1	1	0.00546861	0.632	0.270936	-0.120493	-8.00486	17	19	9	3UTR		0	0
hsa-miR-1246	NM_005831	CALCOCO2	AATGGATTTTTGGAGCAGG#TTGCTCCCCAGATCCAG#..(((((((..(((((((.#)))))))..))))))).	3281	3298	1	-19.1	1	0.0441562	0.603	0.611995	0.165302	-9.02428	14	17	7	3UTR		0	0
hsa-miR-1246	NM_005875	EIF1B	AATGGATTTTTGGAGCAGG#CCTGCAGTAAACGGACTTTTCATTTATTTAATCATTCAAACTTCCATTC#((((((..(((((((((((#))))).............................))))))..)))))).	655	704	1	-14.9	0	0.240515	0.662	2.59809	1.88019	-7.7949	17	49	6	3UTR		0	0
hsa-miR-1246	NM_005882	MAEA	AATGGATTTTTGGAGCAGG#CCTGCCGCGGCGTTTCTGTTTCTTGCGACCAAAGATCCGTG#.((((((((((((.(((((#.)))))..)))))))))))).	1173	1214	1	-22.3	1	0.00152015	0.515	1.32468	1.34482	-4.65016	17	21	12	3UTR		0	0
hsa-miR-1246	NM_005882	MAEA	AATGGATTTTTGGAGCAGG#CCTGCTTCGAGAATGTATA#.(((.((((((((((((((#)))))))))))))).))).	1776	1795	1	-21.6	0	0.0665813	0.515	2.99563	1.25549	-7.91236	17	19	14	3UTR		0	0
hsa-miR-1246	NM_005885	MARCHF6	AATGGATTTTTGGAGCAGG#GCTCCAAAGATTTT#...(((((((((((((...#))))))))))))).	9379	9393	1	-17.5	0	0.0290005	0.735	0.203603	0.121638	-6.51454	13	14	13	3UTR		0	1
hsa-miR-1246	NM_005904	SMAD7	AATGGATTTTTGGAGCAGG#CCTGCTCCCATCCT#...((((....((((((((#)))))))).)))).	2713	2727	1	-18.1	0	0.269809	0.485	0.850897	2.83457	-13.9518	12	14	8	3UTR		0	0
hsa-miR-1246	NM_005905	SMAD9	AATGGATTTTTGGAGCAGG#CCATGGGAGAACTTCAACACAGTTTTTGCTCCAGAGATCA#....(((((((((((((((#.))))))))))))))).	3688	3728	1	-20.8	0	0.00510834	0.559	1.1071	0.50943	-9.54656	15	17	15	3UTR		0	0
hsa-miR-1246	NM_006047	RBM12	AATGGATTTTTGGAGCAGG#CCTGCTTCAGAAGTTG#....(((((((((((((((#))))))))))))))).	3600	3616	1	-20.2	0	0.0116965	0.574	3.49448	3.6057	-9.54656	15	16	15	3UTR		0	0
hsa-miR-1246	NM_006167	NKX3-1	AATGGATTTTTGGAGCAGG#CCTGCTCCAATCTGTCACATA#.((((((..((((((((((#))))))))))...))).))).	3147	3168	1	-21.2	1	0.0442508	0.603	1.34528	0.155536	-7.16335	16	21	10	3UTR		0	0
hsa-miR-1246	NM_006187	OAS3	AATGGATTTTTGGAGCAGG#CCTGCTGCAATCCATC#.((((((...((.((((((#)))))).)))))))).	3696	3712	1	-18.4	1	0.171588	0.485	-0.141383	-0.171263	-9.69499	14	16	8	3UTR		0	0
hsa-miR-1246	NM_006200	PCSK5	AATGGATTTTTGGAGCAGG#CCTGCCCTGGTTTTGAAGGTCCATTT#(((((((((((((.(((((#))))))).......))))))))))).	3576	3602	1	-18.6	1	0.00980213	0.632	2.24108	3.00459	-4.79441	18	26	11	3UTR		0	0
hsa-miR-1246	NM_006203	PDE4D	AATGGATTTTTGGAGCAGG#CCACACATTTCATGCTCTAATAATCCAC#..((((((.((((((((..#.)))))))).)))))).	3333	3361	1	-18.6	1	0.25474	0.735	0.300319	-0.13487	-6.01339	14	17	8	3UTR		0	0
hsa-miR-1246	NM_006264	PTPN13	AATGGATTTTTGGAGCAGG#CCTGCTCTCTATCCAA#..(((((....((((((((#))))))))..))))).	7936	7952	1	-18.6	0	0.00216697	0.559	0.34389	-0.0867653	-12.3943	13	16	8	3UTR		0	0
hsa-miR-1246	NM_006294	UQCRB	AATGGATTTTTGGAGCAGG#CCATTGTATGGAAGAAGAAATTAGGCTTCGAAAGTCCATTT#((((((((((((((((...#.)))))))))))))))).	5164	5205	1	-21.5	1	0.00616054	0.691	0.0933857	-0.0808974	-3.93757	16	18	16	3UTR		0	0
hsa-miR-1246	NM_006313	USP15	AATGGATTTTTGGAGCAGG#CTTGCTCCAAAATGCA#....(..((((((((((((#))))))))))))..).	14695	14711	1	-18.4	0	0.00326702	0.544	-0.529478	0.0667441	-12.9912	13	16	12	3UTR		0	0
hsa-miR-1246	NM_006371	CRTAP	AATGGATTTTTGGAGCAGG#CCTGCTCTAAGATGCCT#...((..((((((((((((#))))))))))))..)).	5066	5083	1	-22	0	0.00336126	0.471	-0.149325	0.245009	-9.95919	14	17	12	3UTR		0	0
hsa-miR-1246	NM_006408	AGR2	AATGGATTTTTGGAGCAGG#TCTCCTTCAGAGGTCTAA#..(((((((((((((.(((#))).))))))))))))).	1232	1250	1	-15	1	0.00779106	0.588	3.77161	5.03121	-5.19005	16	18	13	3UTR		0	0
hsa-miR-1246	NM_006482	DYRK2	AATGGATTTTTGGAGCAGG#CCATGCTCCAGGTCCATG#.((((((..((((((((((#)).)))))))))))))).	2598	2616	1	-20.6	1	0.00375285	0.456	-0.228322	0.190334	-7.16335	16	18	14	3UTR		0	0
hsa-miR-1246	NM_006582	GMEB1	AATGGATTTTTGGAGCAGG#CCTGTCCAGAAAGCCATTT#(((((.((((((((.((((#)))))))))))).))))).	2091	2110	1	-19.1	0	0.00673852	0.515	0.421386	0.600575	-6.57398	17	19	12	3UTR		0	0
hsa-miR-1246	NM_006646	WASF3	AATGGATTTTTGGAGCAGG#CCTGTTCTAGAAGCACATG#.(((..(((((((((((((#)))))))))))))..))).	2865	2884	1	-18.8	0	0.0029653	0.485	0.77299	-0.0282678	-9.81332	16	19	13	3UTR		0	1
hsa-miR-1246	NM_006657	FTCD	AATGGATTTTTGGAGCAGG#CCTGCCTCAGCTCCCTGCCCAGCCAGCCTCCTGTCTCCAGAGAAGTTCTCCATTA#(((((((((((((((((((#.)))).))))))))).....)))))).	1842	1897	1	-21.8	1	0.00326493	0.576	3.37801	1.83237	-3.93757	19	27	9	3UTR		0	0
hsa-miR-1246	NM_006709	EHMT2	AATGGATTTTTGGAGCAGG#CCTGACCAGAGATCCC#...((((((((((..((((#)))).)))))))))).	3781	3797	1	-17.9	0	0.0219577	0.382	-7.21e-05	0.941475	-8.10683	14	16	10	3UTR		0	0
hsa-miR-1246	NM_006717	SPIN1	AATGGATTTTTGGAGCAGG#CTTGTTCCAGGAATTCAA#..(((((((((((((((((#))))))))))))))))).	3480	3498	1	-21.2	1	0.000764185	0.632	2.38837	3.25149	-4.957	17	18	17	3UTR		0	0
hsa-miR-1246	NM_006729	DIAPH2	AATGGATTTTTGGAGCAGG#CCTGCTCTAGCCATTT#(((((....((((((((((#))))))))))))))).	5735	5751	1	-17.9	0	0.000209089	0.632	0.872402	0.368613	-10.7522	15	16	15	3UTR		0	0
hsa-miR-1246	NM_006868	RAB31	AATGGATTTTTGGAGCAGG#TTTGCTTCAAGAGTTCCAC#..(((((((((((((((((#)))))))))))))).))).	2287	2306	1	-17.9	1	0.00107814	0.574	0.6955	0.142687	-4.957	17	19	14	3UTR		0	0
hsa-miR-1246	NM_006883	SHOX	AATGGATTTTTGGAGCAGG#CTGAGGCTGGTCTTGAGCTCCTGAGCTCCAAAGATCCT#...((((((((((((((((#.)))..))))))))))))).	1832	1870	1	-23.1	0	0.00810821	0.471	0	0	-6.51454	16	20	13	3UTR		0	0
hsa-miR-1246	NM_006922	SCN3A	AATGGATTTTTGGAGCAGG#CCTGCTCTGTCCATTA#(((((((....((((((((#))))))))))))))).	7658	7674	1	-20.2	1	0.0032403	0.676	2.615	3.22937	-11.3749	15	16	15	3UTR		0	1
hsa-miR-1246	NM_006940	SOX5	AATGGATTTTTGGAGCAGG#CTGCACCCAGGGATCCT#...((((((((((.((((.#))))..)))))))))).	3926	3943	1	-18.8	0	0.026634	0.456	2.07394	2.86688	-7.37138	14	17	10	3UTR		0	0
hsa-miR-1246	NM_006951	TAF5	AATGGATTTTTGGAGCAGG#CCTGCTTCAAGATTCA#....((.((((((((((((#)))))))))))).)).	2743	2759	1	-19.2	0	0.0609874	0.75	1.25396	1.33306	-11.0902	14	16	12	3UTR		0	0
hsa-miR-1246	NM_007043	KRR1	AATGGATTTTTGGAGCAGG#CTGTTCCAGAAGTTCT#...(((((((((((((((.#))))))))))))))).	7966	7982	1	-21.1	0	0.013508	0.588	0.591792	0.557927	-6.51454	15	16	15	3UTR		0	0
hsa-miR-1246	NM_007066	PKIG	AATGGATTTTTGGAGCAGG#TCTGAGGTTCCCTCATGGAGCTCCACAGATCCATTT#(((((((((.((((((...#.)))))).))))))))).	961	997	1	-21.2	1	0.00069158	0.544	-0.0913008	0.616073	-5.18008	15	18	9	3UTR		0	0
hsa-miR-1246	NM_007067	KAT7	AATGGATTTTTGGAGCAGG#CCTGCTCCAGAATTCATG#.(((((.((((((((((((#))))))))))))))))).	8965	8983	1	-23.4	0	0.0396899	0.544	0.249126	-0.0637526	-5.33701	17	18	17	3UTR		0	0
hsa-miR-1246	NM_007080	LSM6	AATGGATTTTTGGAGCAGG#CCTGCTTTATTCTCCAA#..((((....(((((((((#)))))))))...)))).	1391	1408	1	-16.3	0	0.068205	0.618	0.757857	0.703032	-11.1132	13	17	9	3UTR		0	0
hsa-miR-1246	NM_007085	FSTL1	AATGGATTTTTGGAGCAGG#CCTGCTTCAAAGAATGCAC#..((.((((((((((((((#))))))))))))).).)).	4078	4097	1	-18.4	0	1.28932e-05	0.544	1.1169	0.629299	-9.07604	16	19	13	3UTR		0	0
hsa-miR-1246	NM_007160	OR2H2	AATGGATTTTTGGAGCAGG#TCTGCTCCAGGGTCATCCG#...((((((((((((((((#))))))))))))..)))).	2229	2248	1	-20.5	0	0.00037718	0.544	0	0	-6.51454	16	19	12	3UTR		0	0
hsa-miR-1246	NM_007175	ERLIN2	AATGGATTTTTGGAGCAGG#TCTGCTCCAAAGGACAA#..((..(((((((((((((#))))))))))))).)).	4846	4863	1	-17.8	0	0.0165088	0.632	0.197563	0.0418366	-10.977	15	17	13	3UTR		0	0
hsa-miR-1246	NM_007185	CELF3	AATGGATTTTTGGAGCAGG#CCTGGCTCCAAGGGCCCATTT#(((((.(((((((((((((#)))).))))))))).))))).	2376	2397	1	-21.2	0	4.20316e-05	0.426	2.96922	1.94953	-5.83853	18	21	9	3UTR		0	0
hsa-miR-1246	NM_007249	KLF12	AATGGATTTTTGGAGCAGG#TGCTCCAAAGATA#.....((((((((((((..#)))))))))))).	9326	9339	1	-17	0	0.0489015	0.691	3.17041	2.11008	-13.6656	12	13	12	3UTR		0	0
hsa-miR-1246	NM_007325	GRIA3	AATGGATTTTTGGAGCAGG#CCGAAAACGTGGCTGCTTCAAGGATCCT#...(((((((((((((((.#.))))))))))))))).	2983	3011	1	-23.2	0	0.000439847	0.485	2.44853	3.09076	-6.51454	15	17	15	3UTR		0	0
hsa-miR-1246	NM_007334	KLRD1	AATGGATTTTTGGAGCAGG#CCTGTTCCAAGAAAACT#...(..(((((((((((((#)))))))))))))..).	8701	8718	1	-19.1	0	0.0516242	0.647	0	0	-12.5345	14	17	13	3UTR		0	0
hsa-miR-1246	NM_012092	ICOS	AATGGATTTTTGGAGCAGG#CCTATATTCTCCCTACAAGAATATTTTTGCTCCAGAAAGACATG#.(((..(((((((((((((#.)))))))))))))..))).	1426	1470	1	-20.7	0	0.00616466	0.691	0.527948	-0.00210294	-9.81332	16	20	13	3UTR		0	0
hsa-miR-1246	NM_012173	FBXO25	AATGGATTTTTGGAGCAGG#CTGCTCTAAGACTCCAG#..((((.(((((((((((.#))))))))))).)))).	8238	8255	1	-21.4	0	0.00872854	0.618	0	0	-6.50069	15	17	11	3UTR		0	0
hsa-miR-1246	NM_012214	MGAT4A	AATGGATTTTTGGAGCAGG#CCAACTCTGGTTTCATGAAGAAAGACCATGCTCTGAAAATCTAG#..(((((((((((((((((#.)).))))))))))))))).	4100	4144	1	-20.7	1	0.0110486	0.559	-0.167227	-0.252516	-4.957	17	20	15	3UTR		0	0
hsa-miR-1246	NM_012250	RRAS2	AATGGATTTTTGGAGCAGG#CTGCTTCAAAGATTA#....((((((((((((((.#)))))))))))))).	1126	1141	1	-18.5	0	0.0396442	0.735	1.96674	1.24524	-9.54656	14	15	14	3UTR		0	0
hsa-miR-1246	NM_012262	HS2ST1	AATGGATTTTTGGAGCAGG#CCTGTTTCAAATCCAC#..(((((..((((((((((#))))))))))))))).	5344	5360	1	-17.5	0	0.0623937	0.5	0.574642	0.774662	-8.32703	15	16	15	3UTR		0	0
hsa-miR-1246	NM_012293	PXDN	AATGGATTTTTGGAGCAGG#CTGCTCCAACAGCCAA#..(((.((.(((((((((.#))))))))).))))).	6697	6713	1	-18.7	0	0.0512918	0.691	0.510809	0.816013	-7.91435	14	16	9	3UTR		0	0
hsa-miR-1246	NM_012308	KDM2A	AATGGATTTTTGGAGCAGG#CTGCCCCCTTTTACTTTGCATTGAACGGCCTGTCCAAAGATCCT#...(((((((((((.((((#.))))))))))))))).	5578	5622	1	-21.5	0	0.0303585	0.515	2.09267	2.54143	-7.24999	15	17	15	3UTR		0	0
hsa-miR-1246	NM_012396	PHLDA3	AATGGATTTTTGGAGCAGG#CCTGCTGCTTAGGTCCT#...((((((..(.((((((#)))))).)..)))))).	1341	1358	1	-19.4	0	0.0212549	0.397	0.507441	1.20679	-11.871	13	17	6	3UTR		0	0
hsa-miR-1246	NM_012448	STAT5B	AATGGATTTTTGGAGCAGG#CCTGCTCAGGGATCCAG#..(((((((((.(((((((#)))))))))))))))).	4310	4327	1	-21.7	1	1.39109e-07	0.368	2.57808	3.79502	-8.3038	16	17	16	3UTR		0	0
hsa-miR-1246	NM_012471	TRPC5	AATGGATTTTTGGAGCAGG#TTGCTCCAAATATCCAC#..(((((.((((((((((.#)))))))))).))))).	7929	7946	1	-21.5	0	0.0109069	0.574	0	0	-7.27064	15	17	10	3UTR		0	0
hsa-miR-1246	NM_013238	DNAJC15	AATGGATTTTTGGAGCAGG#CTGCTCCAAATTTTAAGTCTG#...(((((((((((((((.#)))))))))).....))))).	5546	5567	1	-18.3	0	0.0537196	0.647	0.743874	0.0924633	-6.51454	15	21	10	3UTR		0	0
hsa-miR-1246	NM_013296	GPSM2	AATGGATTTTTGGAGCAGG#CCTGTTCTGATTTTCCT#...(((...((((((((((#))))))))))...))).	4561	4578	1	-16.7	0	0.25045	0.603	0.160181	0.320881	-11.4283	13	17	10	3UTR		0	0
hsa-miR-1246	NM_013333	EPN1	AATGGATTTTTGGAGCAGG#CTGCTCCATAAATACAA#..((..(((.((((((((.#)))))))).)))..)).	6850	6867	1	-17.5	0	0.128306	0.735	0	0	-12.2195	13	17	8	3UTR		0	0
hsa-miR-1246	NM_013336	SEC61A1	AATGGATTTTTGGAGCAGG#CTGCTCCAGAAGCGCCT#...((.((((((((((((.#))))))))))))..)).	1574	1591	1	-19.6	0	4.70356e-05	0.368	0.219329	1.90991	-8.4155	14	17	12	3UTR		0	0
hsa-miR-1246	NM_013436	NCKAP1	AATGGATTTTTGGAGCAGG#GCTTCTAGAATCCATG#.(((((((((.(((((...#))))).))))))))).	8138	8154	1	-18.1	1	0.0416583	0.765	0.245488	0.207447	-6.6181	14	16	9	3UTR		0	0
hsa-miR-1246	NM_014016	SACM1L	AATGGATTTTTGGAGCAGG#TTTGTTCCAAAGATG#.....((((((((((((((#)))))))))))))).	3302	3317	1	-15	0	0.00206111	0.691	1.64777	0.721514	-13.6656	14	15	14	3UTR		0	0
hsa-miR-1246	NM_014069	PSORS1C2	AATGGATTTTTGGAGCAGG#CCTGTCCCCTCCTGAGATCCATA#.(((((((((.((((((((#))))....)))).))))))))).	614	637	1	-20.2	1	0.00728683	0.529	1.6376	1.83537	-6.6181	17	23	9	3UTR		0	0
hsa-miR-1246	NM_014217	KCNK2	AATGGATTTTTGGAGCAGG#CAAATAACTGTTCCGAAAATTTATA#.(((((((((((((((((.#.))))))))))))))))).	3662	3687	1	-21.4	1	0.0561849	0.632	1.57872	2.58403	-3.79332	17	19	17	3UTR		0	0
hsa-miR-1246	NM_001449	FHL1	AATGGATTTTTGGAGCAGG#TCTGCTCTTTGTCCATG#.((((((....((((((((#))))))))..)))))).	2050	2067	1	-18.6	1	0.0112455	0.559	0.568606	0.596845	-11.2306	14	17	8	3UTR		0	0
hsa-miR-1246	NM_001544	ICAM4	AATGGATTTTTGGAGCAGG#CCTGTCTCCAAAAATA#.....((((((((((((((#)))).)))))))))).	1209	1225	1	-18.2	0	0.222584	0.588	0	0	-13.6656	14	16	10	3UTR		0	0
hsa-miR-1246	NM_001565	CXCL10	AATGGATTTTTGGAGCAGG#CCTGCTTCAAATATTTCCC#...(((..(((((((((((#)))))))))))....))).	639	658	1	-18.7	0	0.413419	0.574	0.339411	0.12447	-10.3719	14	19	11	3UTR		0	0
hsa-miR-1246	NM_001631	ALPI	AATGGATTTTTGGAGCAGG#CCTGCTCCAAGAGAACATTG#((((..(((((((((((((#)))))))))))))..)))).	3042	3062	1	-23.7	0	0.100043	0.632	0	0	-9.95757	17	20	13	3UTR		0	0
hsa-miR-1246	NM_001872	CPB2	AATGGATTTTTGGAGCAGG#TCTGCTCCAAATTTTCAA#..((((..(((((((((((#)))))))))))..)))).	1675	1693	1	-20.8	0	0.0128978	0.691	0	0	-8.81432	15	18	11	3UTR		0	0
hsa-miR-1246	NM_001936	DPP6	AATGGATTTTTGGAGCAGG#GCTCTGAACGTCCGTTA#(((((((.((((((((...#)))))))).))))))).	4271	4288	1	-18.6	1	0.0056462	0.529	0	0	-6.25121	15	17	8	3UTR		0	0
hsa-miR-1246	NM_001975	ENO2	AATGGATTTTTGGAGCAGG#CCTGCTCCGCTGCTCCT#...(((....(((((((((#)))))))))....))).	1523	1540	1	-19.2	0	0.0461099	0.426	-0.833611	0.590719	-12.6708	12	17	9	3UTR		0	0
hsa-miR-1246	NM_002019	FLT1	AATGGATTTTTGGAGCAGG#CCTGCTCCAACCCCCGCCAC#..(((....((((((((((#))))))))))......))).	4571	4591	1	-19.5	0	0.138653	0.426	1.47737	3.1854	-11.7717	13	20	10	3UTR		0	0
hsa-miR-1246	NM_002025	AFF2	AATGGATTTTTGGAGCAGG#CCATGCTCAGAAATCCT#...((((((((.(((((((#)).))))))))))))).	11182	11199	1	-17.5	0	0.0655789	0.618	0	0	-9.86134	15	17	13	3UTR		0	0
hsa-miR-1246	NM_002073	GNAZ	AATGGATTTTTGGAGCAGG#TCTGCTCCAAAGAA#......(((((((((((((#))))))))))))).	2529	2543	1	-18.4	0	0.00486532	0.515	1.3592	1.77198	-15.5666	13	14	13	3UTR		0	0
hsa-miR-1246	NM_002103	GYS1	AATGGATTTTTGGAGCAGG#CCTGCACTCCAGAATCCAC#..((((.((((((((((((#)))))..))))))))))).	2579	2598	1	-19.3	0	0.0375985	0.471	0	0	-6.50069	16	19	11	3UTR		0	0
hsa-miR-1246	NM_002123	HLA-DQB1	AATGGATTTTTGGAGCAGG#CCTGCTTATGCCTGCCCAGAATTCCC#...(((.((((((.(((((#.))))))))))).))).	883	909	1	-20	0	0.0592983	0.426	-0.137654	-0.121756	-8.91507	14	17	11	3UTR		0	0
hsa-miR-1246	NM_002196	INSM1	AATGGATTTTTGGAGCAGG#TCTGCTTCGAGGGTCCC#...((((((((((((((((#)))))))))))))))).	2672	2689	1	-21.6	0	0.00063125	0.515	0	0	-6.51454	16	17	16	3UTR		0	0
hsa-miR-1246	NM_002214	ITGB8	AATGGATTTTTGGAGCAGG#CTGCTCTATTAATCA#....((((..((((((((.#))))))))..)))).	8138	8153	1	-17.4	0	0.0531451	0.647	0	0	-11.8455	12	15	8	3UTR		0	0
hsa-miR-1246	NM_002230	JUP	AATGGATTTTTGGAGCAGG#CCTGCTCCAGAAGATGCCAG#..(((.(((((((((((((#)))))))))))))...))).	3169	3189	1	-22.8	0	9.32085e-05	0.471	0	0	-6.85796	16	20	13	3UTR		0	0
hsa-miR-1246	NM_002230	JUP	AATGGATTTTTGGAGCAGG#CCTGCTGCACCCTGCGCCTCCAGAGGTCCT#...((((((((((((((((#.)))))...))))))))))).	2768	2798	1	-22.5	0	9.047e-05	0.441	0	0	-6.51454	16	21	11	3UTR		0	0
hsa-miR-1246	NM_002262	KLRD1	AATGGATTTTTGGAGCAGG#CCTGTTCCAAGAAAACT#...(..(((((((((((((#)))))))))))))..).	8794	8811	1	-19.1	0	0.0516242	0.647	0	0	-12.5345	14	17	13	3UTR		0	0
hsa-miR-1246	NM_002304	LFNG	AATGGATTTTTGGAGCAGG#TCTGCTCCGAGGGCCAG#..(((.(((((((((((((#)))))))))))))))).	1061	1078	1	-21	0	1.66071e-07	0.338	1.80776	1.36513	-6.85796	16	17	16	3UTR		0	0
hsa-miR-1246	NM_002396	ME2	AATGGATTTTTGGAGCAGG#CTGTTCTAAGGATCCG#...(((((((((((((((.#))))))))))))))).	7632	7648	1	-21.6	0	0.00642022	0.618	0	0	-6.51454	15	16	15	3UTR		0	0
hsa-miR-1246	NM_002410	MGAT5	AATGGATTTTTGGAGCAGG#CTGCTCCAGGGCAAAAGAAAGTCTCAAGAGTCCT#...(((((((((((((((.#)))))))))..................)))))).	2840	2874	1	-19	0	0.000114386	0.559	-0.284685	-0.18627	-6.51454	15	34	9	3UTR		0	0
hsa-miR-1246	NM_002481	PPP1R12B	AATGGATTTTTGGAGCAGG#CTGCTCCTGAAAATCCT#...(((((((((((((((.#))))))).)))))))).	14338	14355	1	-22.2	0	0.000350259	0.382	0	0	-6.51454	15	17	8	3UTR		0	0
hsa-miR-1246	NM_002481	PPP1R12B	AATGGATTTTTGGAGCAGG#TCTGCTTCAAAAATTCT#...((((((((((((((((#)))))))))))))))).	8133	8150	1	-20.2	0	0.117536	0.676	0	0	-6.51454	16	17	16	3UTR		0	0
hsa-miR-1246	NM_002508	NID1	AATGGATTTTTGGAGCAGG#CCTGTCCTAGAGATCTATG#.((((((((((((.(((((#))))).)))))))))))).	4367	4386	1	-19.9	1	0.00278778	0.544	0	0	-4.65016	17	19	12	3UTR		0	0
hsa-miR-1246	NM_002559	P2RX3	AATGGATTTTTGGAGCAGG#CCTGTTCCAGGAGTTCAG#..(((((((((((((((((#))))))))))))))))).	2269	2287	1	-23.9	1	0.000386167	0.515	0	0	-4.957	17	18	17	3UTR		0	0
hsa-miR-1246	NM_002562	P2RX7	AATGGATTTTTGGAGCAGG#CCTGCTTCAGGATTTCCT#...(((.((((((((((((#))))))))))))..))).	4161	4179	1	-20.1	0	4.95374e-06	0.544	0	0	-8.05823	15	18	12	3UTR		0	0
hsa-miR-1246	NM_002572	PAFAH1B2	AATGGATTTTTGGAGCAGG#TGGTCCAAATAAATCCATTA#((((((((((((((.((..#)).))))))..)))))))).	2984	3004	1	-17.5	1	0.0451747	0.559	4.46981	3.79648	-4.67302	16	20	8	3UTR		0	0
hsa-miR-1246	NM_002639	SERPINB5	AATGGATTTTTGGAGCAGG#TCTGCATCCAGAGATTCATTT#(((((((((((((((((((#))))).)))))))))))))).	1282	1303	1	-22	1	0.000225721	0.662	0	0	-3.93757	19	21	14	3UTR		0	0
hsa-miR-1246	NM_002677	PMP2	AATGGATTTTTGGAGCAGG#TCCATGAATCCATA#.((((((((.((((.....#)))).)))))))).	2210	2224	1	-15.1	1	0.132872	0.721	0.261082	0.0759291	-6.00433	12	14	8	3UTR		0	1
hsa-miR-1246	NM_002734	PRKAR1A	AATGGATTTTTGGAGCAGG#CTGCTCTAGAAAG#......((((((((((((.#)))))))))))).	3435	3448	1	-16.4	0	0.000976104	0.647	0	0	-15.5666	12	13	12	3UTR	MIRT733759	0	0
hsa-miR-1246	NM_002747	MAPK4	AATGGATTTTTGGAGCAGG#CCAATTCCAAGAATCCC#...((((((((((((..((#))..)))))))))))).	3692	3709	1	-16.6	0	0.116361	0.426	0	0	-6.74759	14	17	12	3UTR		0	0
hsa-miR-1246	NM_002749	MAPK7	AATGGATTTTTGGAGCAGG#CTTGCTGCCACAGTAGACCTAGTTCCAGGATCCATG#.(((((.((((((((((((#.))).)))))))))))))).	2605	2641	1	-20.2	0	0.000307842	0.471	0.0786154	2.0345	-5.33701	17	20	14	3UTR		0	0
hsa-miR-1246	NM_002790	PSMA5	AATGGATTTTTGGAGCAGG#CCTGTTCCTTGGAAAATCTCCATTG#(((((((((((((((((((#))))))))...)))))..)))))).	916	941	1	-18.7	1	0.00039225	0.662	0.409453	2.84667	-3.93757	19	25	8	3UTR		0	1
hsa-miR-1246	NM_002794	PSMB2	AATGGATTTTTGGAGCAGG#CCTGCTCCGCCCTCCATTA#((((((....(((((((((#)))))))))...)))))).	918	937	1	-21.9	0	0.278046	0.441	1.74493	1.22455	-10.0938	15	19	9	3UTR		0	0
hsa-miR-1246	NM_002822	TWF1	AATGGATTTTTGGAGCAGG#CCTGCTGCAAGAGCCATA#.((((.((((((.((((((#)))))).)))))))))).	2179	2197	1	-21.5	0	0.00270401	0.647	0	0	-6.98341	16	18	10	3UTR		0	0
hsa-miR-1246	NM_002839	PTPRD	AATGGATTTTTGGAGCAGG#CTGCTTCGGAAATTCATTT#((((((((((((((((((.#)))))))))))))))))).	9843	9862	1	-22.3	1	0.00412771	0.676	0	0	-3.93757	18	19	18	3UTR	MIRT555136	0	0
hsa-miR-1246	NM_002867	RAB3B	AATGGATTTTTGGAGCAGG#CCTGCTCCTGCCGGCCAC#..(((......((((((((#))))))))......))).	5838	5856	1	-18.8	0	0.00211556	0.471	0	0	-15.839	11	18	8	3UTR		0	0
hsa-miR-1246	NM_002885	RAP1GAP	AATGGATTTTTGGAGCAGG#CCATGCTGGGCCCTCCAGGCCAAGAGTCTCAGCTGGCCGAGAGTCCAG#..(((((((((((..(((.#.))).))))))))))).	3080	3128	1	-18.4	1	8.70339e-07	0.294	0.30448	0.08101	-6.54929	14	17	11	3UTR		0	0
hsa-miR-1246	NM_003045	SLC7A1	AATGGATTTTTGGAGCAGG#CCTGCTCCAAGTCTCATC#.((((((..((((((((((#))))))))))))).))).	4417	4435	1	-20.5	1	0.00161809	0.441	0	0	-7.16335	16	18	13	3UTR		0	0
hsa-miR-1246	NM_003135	SRP19	AATGGATTTTTGGAGCAGG#CCTTCAACAAATGAAATTGGATTGGTGCTCCAGAATTTCAG#..((((.((((((((((..#.)))))))))).)))).	1220	1261	1	-18.4	0	0.000194742	0.618	0.500016	1.0795	-6.50069	14	17	10	3UTR		0	0
hsa-miR-1246	NM_003157	NEK4	AATGGATTTTTGGAGCAGG#TTGCTCCAGAAATGTT#...(.(((((((((((((.#))))))))))))).).	3701	3717	1	-17.7	0	0.00532314	0.676	0.916234	1.53376	-10.6336	14	16	13	3UTR		0	0
hsa-miR-1246	NM_003178	SYN2	AATGGATTTTTGGAGCAGG#CCTGCTTCAGTTCTCAGCTGTTTACCACAGCCCTCCAGGGTCCAA#..(((((((((((((((((#))))))))))...........................))))))).	2715	2760	1	-17.9	1	9.09656e-05	0.485	1.90708	0.926254	-4.957	17	45	10	3UTR		0	1
hsa-miR-1246	NM_003216	TEF	AATGGATTTTTGGAGCAGG#CCTGCTCTTTCTTTCCAC#..((((.....((((((((#)))))))).....)))).	1849	1867	1	-18.6	0	0.0983778	0.5	3.03886	4.27169	-13.938	12	18	8	3UTR		0	0
hsa-miR-1246	NM_003260	TLE2	AATGGATTTTTGGAGCAGG#CCTGTACCCGAAGTCCAG#..((((((((.((.(((((#))))).)).)))))))).	2623	2641	1	-18.7	1	0.00749913	0.412	0.615754	1.62385	-8.63862	15	18	8	3UTR		0	0
hsa-miR-1246	NM_003266	TLR4	AATGGATTTTTGGAGCAGG#CGTGCTTCAAATATCCATA#.((((((.(((((((((.(#).))))))))).)))))).	3408	3427	1	-20.6	1	0.00581326	0.706	0	0	-6.10696	16	19	9	3UTR		0	0
hsa-miR-1246	NM_003298	NR2C2	AATGGATTTTTGGAGCAGG#CCTGCTCTTTAAGTCCC#...((((((..((((((((#))))))))..)))))).	4653	4670	1	-20.9	0	0.00163883	0.485	0	0	-10.5818	14	17	8	3UTR		0	0
hsa-miR-1246	NM_003348	UBE2N	AATGGATTTTTGGAGCAGG#TCTGCTCTAGTTATCCT#...((((..((((((((((#))))))))))..)))).	3639	3656	1	-18.5	0	0.0453559	0.544	1.29327	0.933424	-9.88456	14	17	10	3UTR		0	0
hsa-miR-1246	NM_003583	DYRK2	AATGGATTTTTGGAGCAGG#CCATGCTCCAGGTCCATG#.((((((..((((((((((#)).)))))))))))))).	2449	2467	1	-20.6	1	0.00375285	0.456	0	0	-7.16335	16	18	14	3UTR		0	0
hsa-miR-1246	NM_003595	TPST2	AATGGATTTTTGGAGCAGG#CTGCTCCAGAGGTCA#....((((((((((((((.#)))))))))))))).	2646	2661	1	-22.9	0	0.00030704	0.515	0	0	-9.54656	14	15	14	3UTR		0	0
hsa-miR-1246	NM_003603	SORBS2	AATGGATTTTTGGAGCAGG#CCTGCTCCGAAAACTAG#..(((.(((((((((((((#)))))))))))))))).	4075	4092	1	-21.8	0	0.0507964	0.603	0	0	-6.85796	16	17	16	3UTR		0	1
hsa-miR-1246	NM_003629	PIK3R3	AATGGATTTTTGGAGCAGG#CCTGCTCCAGTGGCCT#...((....((((((((((#))))))))))...)).	3439	3455	1	-19.8	0	4.92411e-05	0.471	3.86593	4.73873	-13.3292	12	16	10	3UTR		0	0
hsa-miR-1246	NM_003643	GCM1	AATGGATTTTTGGAGCAGG#CTGCTCTCAAACTCCT#...(((.(((.(((((((.#))))))).))).))).	1906	1922	1	-16.3	0	0.0260922	0.485	0	0	-10.883	13	16	7	3UTR		0	0
hsa-miR-1246	NM_003680	YARS1	AATGGATTTTTGGAGCAGG#TCTGCTCCATCCATC#.(((((....(((((((((#)))))))))))))).	1757	1772	1	-18.9	0	0.0673293	0.485	2.02638	1.47186	-9.94954	14	15	14	3UTR		0	0
hsa-miR-1246	NM_003687	PDLIM4	AATGGATTTTTGGAGCAGG#CCTGCTCCCACGCCTGCTTCTTAAGGTCCC#...(((((((.((((((((#.))))))))..))))))).	1040	1070	1	-19.6	0	0.00534104	0.412	-0.121095	0.350309	-9.33931	15	19	8	3UTR		0	0
hsa-miR-1246	NM_003848	SUCLG2	AATGGATTTTTGGAGCAGG#TGTTTGAAAAATCCGTG#.((((((((((.(((((..#))))).)))))))))).	1872	1889	1	-17.2	1	0.0129262	0.75	2.05329	2.58135	-7.14013	15	17	10	3UTR		0	0
hsa-miR-1246	NM_003875	GMPS	AATGGATTTTTGGAGCAGG#CTGCTCCACTGAGAAGGTCCATG#.(((((((((((((((((.#)))))))).....))))))))).	4063	4086	1	-22.6	1	0.00592924	0.603	0.185953	-0.0792157	-3.79332	17	23	9	3UTR		0	0
hsa-miR-1246	NM_003887	ASAP2	AATGGATTTTTGGAGCAGG#TGAACTGCTGCTTCAGAAGTCCATA#.(((((((((((((((((.#.))))))))))))))))).	3715	3740	1	-26.1	1	0.00045394	0.529	0	0	-3.79332	17	19	17	3UTR		0	0
hsa-miR-1246	NM_003940	USP13	AATGGATTTTTGGAGCAGG#CCTGCTCCACTTATCTATA#.((((((...(((((((((#)))))))))...)))))).	6204	6223	1	-22.1	1	0.20048	0.618	0	0	-8.40586	15	19	9	3UTR		0	0
hsa-miR-1246	NM_003958	RNF8	AATGGATTTTTGGAGCAGG#CTGCTCTGAAGGTCA#....((((((((((((((.#)))))))))))))).	1725	1740	1	-19.6	0	0.00305842	0.471	0	0	-9.54656	14	15	14	3UTR		0	0
hsa-miR-1246	NM_003966	SEMA5A	AATGGATTTTTGGAGCAGG#CCTGCTCCTTCCACAAGAAGTGCATAGGTCCATA#.((((((((..((((((((#)))))))).................)))))))).	4287	4321	1	-20.8	1	0.0279637	0.662	0	0	-7.86061	16	34	8	3UTR		0	0
hsa-miR-1246	NM_003978	PSTPIP1	AATGGATTTTTGGAGCAGG#CCTGCTCCAGTGTCCG#...((((..((((((((((#)))))))))).)))).	1887	1903	1	-22.9	0	3.66045e-05	0.441	0	0	-9.88456	14	16	10	3UTR		0	0
hsa-miR-1246	NM_003981	PRC1	AATGGATTTTTGGAGCAGG#CCTGCTCTAGCTTCCAC#..((((...((((((((((#))))))))))..)))).	2814	2831	1	-19.2	0	0.00986179	0.456	0	0	-9.87071	14	17	10	3UTR		0	0
hsa-miR-1246	NM_004090	DUSP3	AATGGATTTTTGGAGCAGG#TCTGCTCGAGAGGTCCGTG#.((((((((((.(((((((#))))))).)))))))))).	626	645	1	-23.9	1	0.00101474	0.294	1.99319	1.4897	-7.14013	17	19	10	3UTR		0	1
hsa-miR-1246	NM_004227	CYTH3	AATGGATTTTTGGAGCAGG#CTGCTCCAGAGCATACCGTG#.(((((((((((((((((.#))))))))))).)).)))).	1429	1449	1	-21.1	1	0.000151996	0.324	0.292863	0.344927	-3.79332	17	20	11	3UTR		0	0
hsa-miR-1246	NM_004257	TGFBRAP1	AATGGATTTTTGGAGCAGG#CCTGCTCTGAGGTGTCCT#...((((((((((((((((#)))))))))))).)))).	3895	3913	1	-20.5	0	5.81029e-05	0.441	0	0	-6.51454	16	18	12	3UTR		0	0
hsa-miR-1246	NM_004339	PTTG1IP	AATGGATTTTTGGAGCAGG#CCTGTTCCAGATTGCCT#...((...(((((((((((#)))))))))))...)).	1914	1931	1	-19.4	0	0.00167514	0.647	3.52693	2.21333	-12.2728	13	17	11	3UTR		0	0
hsa-miR-1246	NM_004387	NKX2-5	AATGGATTTTTGGAGCAGG#CTGTCCCCCCAGGAGTGCCCTCCGAGAGTCCATG#.((((((((((((((..((#.)))))))))))))))).	1328	1362	1	-20.5	1	0.00188592	0.338	0.358467	0.0530441	-4.02637	16	18	16	3UTR		0	0
hsa-miR-1246	NM_004406	DMBT1	AATGGATTTTTGGAGCAGG#CCTGACGTCCCAGAATCCATG#.(((((((((.((((((((#)))).).))).))))))))).	5604	5625	1	-19.2	1	0.00731219	0.544	0	0	-6.6181	17	21	9	3UTR		0	0
hsa-miR-1246	NM_004407	DMP1	AATGGATTTTTGGAGCAGG#CTGTTCTCTGAGTCCT#...((((((..(((((((.#)))))))..)))))).	2577	2593	1	-16.4	0	0.0401253	0.647	0	0	-10.5818	13	16	7	3UTR		0	0
hsa-miR-1246	NM_004412	TRDMT1	AATGGATTTTTGGAGCAGG#CCTGCTTCATATTTTTAGTATGTCTTCAGGATCCAA#..(((((((((((((((((#)))))))))..................)))))))).	3690	3726	1	-18.9	1	0.00185664	0.676	0	0	-4.957	17	36	9	3UTR		0	0
hsa-miR-1246	NM_004437	EPB41	AATGGATTTTTGGAGCAGG#GCTCCTTAGAATCCC#...(((((((.(((((...#)))))..))))))).	4240	4255	1	-17	0	0.00362468	0.515	-0.419829	-0.272183	-9.33931	12	15	7	3UTR		0	0
hsa-miR-1246	NM_004519	KCNQ3	AATGGATTTTTGGAGCAGG#CCTGGTTCACATTGGAATCCATTA#((((((((((((((.((((#)))).))))....)))))))))).	10556	10580	1	-18.9	1	0.0179134	0.529	0	0	-4.67302	18	24	10	3UTR		0	0
hsa-miR-1246	NM_004540	NCAM2	AATGGATTTTTGGAGCAGG#CCTGCCCATGATCCATTC#((((((((..(((.(((((#)))))))).)))))))).	2814	2832	1	-20.5	1	0.0904067	0.647	0	0	-7.09331	16	18	8	3UTR		0	0
hsa-miR-1246	NM_004613	TGM2	AATGGATTTTTGGAGCAGG#CCTGCTCCACGAAGCCT#...((.(((.(((((((((#))))))))).))).)).	3230	3247	1	-20.3	0	0.0151724	0.515	0.773605	0.678921	-9.65801	14	17	9	3UTR		0	0
hsa-miR-1246	NM_004664	LIN7A	AATGGATTTTTGGAGCAGG#CCTGCTCCACAATCCATA#.(((((((..(((((((((#))))))))).))))))).	1361	1379	1	-24.4	1	0.0463595	0.529	0	0	-6.09222	16	18	9	3UTR		0	0
hsa-miR-1246	NM_004730	ETF1	AATGGATTTTTGGAGCAGG#CCTGTGAGAAGAGTCCATTA#(((((((((((...(((((#)))))...))))))))))).	3139	3159	1	-19.3	1	0.00635944	0.529	0	0	-9.43035	16	20	11	3UTR		0	0
hsa-miR-1246	NM_203382	AMACR	AATGGATTTTTGGAGCAGG#TCTGCTCCATGTTGGTGTCCATA#.((((((...(((((((((#))))))))).......)))))).	2441	2464	1	-20.1	1	0.00581382	0.574	-0.0782949	-0.0454034	-8.40586	15	23	9	3UTR		0	0
hsa-miR-1246	NM_206900	RTN2	AATGGATTTTTGGAGCAGG#CCAAGAGGCTCTGCTCCAGGAGTCCAG#..(((((((((((((((((#.))))))))))))))))).	1820	1847	1	-27	1	1.81481e-05	0.368	1.57238	1.93866	-4.957	17	19	17	3UTR		0	0
hsa-miR-1246	NM_206901	RTN2	AATGGATTTTTGGAGCAGG#CCAAGAGGCTCTGCTCCAGGAGTCCAG#..(((((((((((((((((#.))))))))))))))))).	878	905	1	-27	1	1.81481e-05	0.368	2.60817	2.51583	-4.957	17	19	17	3UTR		0	0
hsa-miR-1246	NM_206925	CA12	AATGGATTTTTGGAGCAGG#TGCTCCAAGAACCAA#..(((.(((((((((((..#)))))))))))))).	3290	3305	1	-19.4	0	0.00833983	0.529	3.83591	3.48296	-6.85796	14	15	14	3UTR		0	0
hsa-miR-1246	NM_207335	KBTBD12	AATGGATTTTTGGAGCAGG#CCTGCTCCACCTGCTTGAAAAGTCCAG#..(((((((((.(((((((#.))))))).))))))))).	4124	4151	1	-24.2	1	0.00847085	0.441	0	0	-8.3038	16	19	9	3UTR		0	0
hsa-miR-1246	NM_207340	ZDHHC24	AATGGATTTTTGGAGCAGG#CCTGGTCCATGGGGCAGCAGTTACGCTCTAAGAATCCATG#.(((((((((((((((...#.))))))))))))))).	1450	1490	1	-22.7	1	0.00651377	0.471	0	0	-3.79332	15	17	15	3UTR		0	0
hsa-miR-1246	NM_207344	SPRYD4	AATGGATTTTTGGAGCAGG#CCTGCTCTAGGAATCG#....(((((((((((((((#))))))))))))))).	9651	9667	1	-22.8	0	0.000524001	0.559	0	0	-9.54656	15	16	15	3UTR		0	0
hsa-miR-1246	NM_207372	SH2D4B	AATGGATTTTTGGAGCAGG#TCTGTTCCAAGAACTCCC#...((((((((((((((((#))))))))))))).))).	3668	3686	1	-19.5	0	0.000153611	0.529	0.506191	0.286028	-6.51454	16	18	13	3UTR		0	0
hsa-miR-1246	NM_207409	CLPSL2	AATGGATTTTTGGAGCAGG#CCCTGGTTGCCACCAACTTGCTCCAAATCCAG#..(((((..((((((((((#.))))))))))))))).	365	397	1	-20.8	0	0.039992	0.485	0	0	-8.32703	15	17	15	3UTR		0	0
hsa-miR-1246	NM_212471	PRKAR1A	AATGGATTTTTGGAGCAGG#CTGCTCTAGAAAG#......((((((((((((.#)))))))))))).	3459	3472	1	-16.4	0	0.000976104	0.647	0	0	-15.5666	12	13	12	3UTR	MIRT733759	0	0
hsa-miR-1246	XM_005245790	PLEKHM2	AATGGATTTTTGGAGCAGG#CCTCCACTCCAGGGATCCAG#..(((((((((((((.(((#)))...))))))))))))).	3389	3409	1	-20.3	1	0.00576716	0.368	0	0	-5.19005	16	20	13	3UTR		0	0
hsa-miR-1246	XM_005248150	BOD1L1	AATGGATTTTTGGAGCAGG#CCTGCAGCAGAAATCCC#...(((((((((..(((((#)))))..))))))))).	10203	10220	1	-20.5	0	0.000133656	0.529	0	0	-8.66051	14	17	9	3UTR		0	0
hsa-miR-1246	XM_005256181	CMIP	AATGGATTTTTGGAGCAGG#CCTGCTCCGAAGACAAACCAACCTCCGTTT#(((((((((((((((((((#)))))))))))))..........)))))).	3413	3443	1	-23.2	1	0.0906844	0.559	0	0	-3.93757	19	30	13	3UTR		0	0
hsa-miR-1246	XM_005258271	MBD1	AATGGATTTTTGGAGCAGG#CCTGCTTCGAGTCCT#...((((..((((((((((#)))))))))))))).	3069	3084	1	-18.9	0	0.0721848	0.456	0	0	-9.88456	14	15	14	3UTR		0	0
hsa-miR-1246	XM_005259075	PSG9	AATGGATTTTTGGAGCAGG#GCTCCAATTTTTCCATC#.(((((...(((((((...#)))))))....))))).	2529	2546	1	-18	0	0.109728	0.588	0	0	-8.70704	12	17	7	3UTR		0	0
hsa-miR-1246	XM_005260203	SLCO4A1	AATGGATTTTTGGAGCAGG#CCTAATCCTGGCCCCACGTTGTTCCAAAGGTCCATG#.(((((((((((((((((.#.))))))))))))))))).	3980	4016	1	-23.6	1	0.000837354	0.441	0	0	-3.79332	17	19	17	3UTR		0	0
hsa-miR-1246	XM_005267516	SIPA1L1	AATGGATTTTTGGAGCAGG#CCTGTCCTCCAGAGATCA#....(((((((((((((((#))))..))))))))))).	6911	6929	1	-19.2	0	0.00183039	0.529	0	0	-9.54656	15	18	11	3UTR		0	0
hsa-miR-1246	XM_005267683	MAP3K9	AATGGATTTTTGGAGCAGG#CCTGTTCCTGAGATCCT#...(((((((.((((((((#)))))))).))))))).	9267	9284	1	-22.3	0	0.0142978	0.5	0	0	-9.33931	15	17	8	3UTR		0	0
hsa-miR-1246	XM_005268502	TCOF1	AATGGATTTTTGGAGCAGG#CTTGCTCCACAGATCCAG#..(((((((.(((((((((#))))))))).))))))).	4973	4991	1	-23.2	1	0.0218271	0.353	0	0	-6.19951	16	18	9	3UTR		0	0
hsa-miR-1246	XM_005268506	TCOF1	AATGGATTTTTGGAGCAGG#CTTGCTCCACAGATCCAG#..(((((((.(((((((((#))))))))).))))))).	4859	4877	1	-23.2	1	0.0218271	0.353	0	0	-6.19951	16	18	9	3UTR		0	0
hsa-miR-1246	XM_005274689	ATP2B3	AATGGATTTTTGGAGCAGG#CCTGCCCAGAGTCCAG#..((((.((((((.(((((#))))))))))))))).	5408	5424	1	-19.9	0	0.0116346	0.397	0	0	-7.35753	15	16	15	3UTR		0	0
hsa-miR-1246	XM_006711262	SYT14	AATGGATTTTTGGAGCAGG#TCTGCTCCTTGACCACTTTTAGGAATCCAA#..(((((((((((((((((#))))))))............))))))))).	7436	7466	1	-19.2	1	0.007069	0.618	0	0	-4.957	17	30	9	3UTR		0	0
hsa-miR-1246	XM_006712128	SLC5A6	AATGGATTTTTGGAGCAGG#CCTGGTCCTCTGGGAATAGAAGATCCATTT#((((((((((((((.((((#)))).)))..........))))))))))).	2907	2937	1	-19.7	1	0.00395513	0.544	0	0	-4.67302	18	30	11	3UTR		0	0
hsa-miR-1246	XM_006712514	ANKRD36	AATGGATTTTTGGAGCAGG#CCTGACATCCATGAATCCGTTT#(((((((((.(((((((((#)))).).)))).))))))))).	9684	9706	1	-19.8	1	0.0241196	0.544	0	0	-5.18008	18	22	9	3UTR		0	0
hsa-miR-1246	XM_011512194	CD28	AATGGATTTTTGGAGCAGG#CTGCTCCTGTACCTTGGAGGTCCATTC#((((((((((((((((((.#)))))))........))))))))))).	2302	2329	1	-21.1	1	0.000183447	0.515	0	0	-3.93757	18	27	11	3UTR		0	0
hsa-miR-1246	XM_011514156	SEMA5A	AATGGATTTTTGGAGCAGG#CCTGCTCCTTCCACAAGAAGTGCATAGGTCCATA#.((((((((..((((((((#)))))))).................)))))))).	4505	4539	1	-20.8	1	0.0279637	0.662	0	0	-7.86061	16	34	8	3UTR		0	0
hsa-miR-1246	XM_011517029	RBM12B	AATGGATTTTTGGAGCAGG#CCTAATCTGGTAATCTGAAATTTCACATGCTCCGAAAATCACAA#..(((((((((((((((..#.))))))))))))).)).	6453	6497	1	-20.3	1	0.217013	0.632	0	0	-4.957	15	18	13	3UTR		0	0
hsa-miR-1246	XM_011518839	NIPSNAP3B	AATGGATTTTTGGAGCAGG#CCTGCCACAGAAGTCCC#...(((((((((..(((((#)))))..))))))))).	4802	4819	1	-20.9	0	0.027321	0.515	0	0	-8.66051	14	17	9	3UTR		0	0
hsa-miR-1246	XM_011519620	DCLRE1C	AATGGATTTTTGGAGCAGG#CCTAACAGCTCCAAAAATTTATG#.(((((((((((((((...#.))))))))))))))).	5320	5343	1	-19.9	1	0.0268744	0.632	0	0	-3.79332	15	17	15	3UTR		0	0
hsa-miR-1246	XM_011520853	SSPN	AATGGATTTTTGGAGCAGG#TGCTCAGAAGTCTATTT#(((((((((((.(((((..#)))))))))))))))).	1422	1439	1	-16.4	1	0.000108591	0.662	0	0	-7.28438	16	17	16	3UTR		0	0
hsa-miR-1246	XM_011520855	SSPN	AATGGATTTTTGGAGCAGG#TGCTCAGAAGTCTATTT#(((((((((((.(((((..#)))))))))))))))).	1305	1322	1	-16.4	1	0.000108591	0.662	0	0	-7.28438	16	17	16	3UTR		0	0
hsa-miR-1246	XM_011521046	FARP1	AATGGATTTTTGGAGCAGG#CTTGCTTCCAAAAATCCT#...((((((((((((((((#)))))).)))))))))).	6990	7008	1	-21.8	0	0.104287	0.515	0	0	-6.51454	16	18	10	3UTR		0	0
hsa-miR-1246	XM_011521239	PLA2G4E	AATGGATTTTTGGAGCAGG#CCTGCTCCAAGAGCATCTC#...((((((((((((((((#))))))))))))..)))).	2604	2623	1	-21.3	0	0.000140123	0.426	0	0	-6.51454	16	19	12	3UTR		0	0
hsa-miR-1246	XM_011521682	DUOX1	AATGGATTTTTGGAGCAGG#CCTGCTCCAGTAGTCTC#...(((((.((((((((((#)))))))))).))))).	4243	4260	1	-22.2	0	0.0304674	0.508	0	0	-7.57093	15	17	10	3UTR		0	0
hsa-miR-1246	XM_011522882	CMTM4	AATGGATTTTTGGAGCAGG#CCTGCTCCAGGGACTGCCATTA#(((((.(((((((((((((#)))))))))))))...))))).	4625	4647	1	-24.2	0	1.64222e-06	0.544	0	0	-5.83853	18	22	13	3UTR		0	0
hsa-miR-1246	XM_011524984	PRKAR1A	AATGGATTTTTGGAGCAGG#CTGCTCTAGAAAG#......((((((((((((.#)))))))))))).	3536	3549	1	-16.4	0	0.000976104	0.647	0	0	-15.5666	12	13	12	3UTR	MIRT733759	0	0
hsa-miR-1246	XM_011530260	TTC38	AATGGATTTTTGGAGCAGG#CTGCTCCATTTTCTAA#..((((....((((((((.#))))))))...)))).	1458	1474	1	-17.6	0	0.0624643	0.515	0	0	-11.1132	12	16	8	3UTR		0	0
hsa-miR-1246	XM_011531705	DMP1	AATGGATTTTTGGAGCAGG#CTGTTCTCTGAGTCCT#...((((((..(((((((.#)))))))..)))))).	2996	3012	1	-16.4	0	0.0401253	0.647	0	0	-10.5818	13	16	7	3UTR		0	0
hsa-miR-1246	XM_011531706	DMP1	AATGGATTTTTGGAGCAGG#CTGTTCTCTGAGTCCT#...((((((..(((((((.#)))))))..)))))).	2948	2964	1	-16.4	0	0.0401253	0.647	0	0	-10.5818	13	16	7	3UTR		0	0
hsa-miR-1246	XM_011532148	RNF150	AATGGATTTTTGGAGCAGG#CCTAATGAGAGGCCCAGAGGTCCATTT#(((((((((((((.((...#.))))))))))))))).	4307	4334	1	-19.4	1	8.25796e-05	0.529	0	0	-4.79441	15	17	15	3UTR		0	0
hsa-miR-1246	XM_011532220	FHIP1A	AATGGATTTTTGGAGCAGG#CCTGTTTCTGAATCCATTA#(((((((((..((((((((#)))))))).))))))))).	7822	7841	1	-20.4	1	0.000608849	0.603	0	0	-8.00486	17	19	9	3UTR		0	0
hsa-miR-1246	XM_011532712	EXOC6B	AATGGATTTTTGGAGCAGG#CCTGCTGCTAGGGGTCTAG#..(((((((((((((((((#)))))).))))))))))).	4635	4654	1	-19.9	1	0.000211826	0.632	0	0	-4.957	17	19	11	3UTR		0	0
hsa-miR-1246	XM_011534472	ATP10B	AATGGATTTTTGGAGCAGG#CCTGTTCCTAAGTTCCAA#..((((.(((.((((((((#)))))))).))).)))).	6460	6478	1	-19.4	0	0.0206528	0.632	0	0	-9.32546	15	18	8	3UTR		0	0
hsa-miR-1246	XM_011535230	RNASEH2B	AATGGATTTTTGGAGCAGG#TCTGCTCCAAGAC#.......((((((((((((#)))))))))))).	1276	1289	1	-17.4	0	0.000653511	0.529	0	0	-17.1102	12	13	12	3UTR		0	0
hsa-miR-1246	XM_011535231	RNASEH2B	AATGGATTTTTGGAGCAGG#TCTGCTCCAAGAC#.......((((((((((((#)))))))))))).	1231	1244	1	-17.4	0	0.000653511	0.529	0	0	-17.1102	12	13	12	3UTR		0	0
hsa-miR-1246	XM_011536638	SIPA1L1	AATGGATTTTTGGAGCAGG#CCTGTCCTCCAGAGATCA#....(((((((((((((((#))))..))))))))))).	4581	4599	1	-19.2	0	0.00183039	0.529	0	0	-9.54656	15	18	11	3UTR		0	0
hsa-miR-1246	XM_011542870	SPA17	AATGGATTTTTGGAGCAGG#CTGCTCCATTCTTCCATTT#((((((....((((((((.#))))))))....)))))).	3292	3311	1	-21.6	0	0.0802336	0.603	0	0	-10.0938	14	19	8	3UTR		0	1
hsa-miR-1246	XM_011544861	KDM2A	AATGGATTTTTGGAGCAGG#CTGCCCCCTTTTACTTTGCATTGAACGGCCTGTCCAAAGATCCT#...(((((((((((.((((#.))))))))))))))).	4039	4083	1	-21.5	0	0.0303585	0.515	0	0	-7.24999	15	17	15	3UTR		0	0
hsa-miR-1246	XM_017000771	KAZN	AATGGATTTTTGGAGCAGG#CCTGGTCCAAAAGTCA#....((((((((((.((((#)))).)))))))))).	3401	3417	1	-21.1	0	0.00218569	0.515	0	0	-10.282	14	16	10	3UTR		0	0
hsa-miR-1246	XM_017000934	SYT14	AATGGATTTTTGGAGCAGG#TCTGCTCCTTGACCACTTTTAGGAATCCAA#..(((((((((((((((((#))))))))............))))))))).	6111	6141	1	-19.2	1	0.007069	0.618	0	0	-4.957	17	30	9	3UTR		0	0
hsa-miR-1246	XM_017001203	IL12RB2	AATGGATTTTTGGAGCAGG#CCTGCTCCAACTGGCCACAAAGGGAAAAAGGAATCCAA#..(((((((((((((((((#))))))))))....................))))))).	2704	2742	1	-22.3	1	0.00646284	0.5	0	0	-4.957	17	38	10	3UTR		0	0
hsa-miR-1246	XM_017001245	KCND3	AATGGATTTTTGGAGCAGG#TCTGTTCCAGAGATCA#....(((((((((((((((#))))))))))))))).	1837	1853	1	-20.7	0	0.00045373	0.515	0	0	-9.54656	15	16	15	3UTR		0	0
hsa-miR-1246	XM_017001690	POMGNT1	AATGGATTTTTGGAGCAGG#CCTGCTCCAACACCCCGTTC#(((((....((((((((((#))))))))))....))))).	2336	2356	1	-21.2	0	0.034896	0.515	0	0	-10.7522	15	20	10	3UTR		0	0
hsa-miR-1246	XM_017004661	SCN3A	AATGGATTTTTGGAGCAGG#CCTGCTCTGTCCATTA#(((((((....((((((((#))))))))))))))).	7607	7623	1	-20.2	1	0.0032403	0.676	0	0	-11.3749	15	16	15	3UTR		0	1
hsa-miR-1246	XM_017005750	XXYLT1	AATGGATTTTTGGAGCAGG#GCCCCAGGGGTCCATTT#(((((((((((((.((...#)).))))))))))))).	6608	6625	1	-19	1	0.000451661	0.574	0	0	-4.79441	15	17	13	3UTR		0	0
hsa-miR-1246	XM_017007425	USP13	AATGGATTTTTGGAGCAGG#CCTGCTCCACTTATCTATA#.((((((...(((((((((#)))))))))...)))))).	5943	5962	1	-22.1	1	0.20048	0.618	0	0	-8.40586	15	19	9	3UTR		0	0
hsa-miR-1246	XM_017007427	USP13	AATGGATTTTTGGAGCAGG#CCTGCTCCACTTATCTATA#.((((((...(((((((((#)))))))))...)))))).	5629	5648	1	-22.1	1	0.20048	0.618	0	0	-8.40586	15	19	9	3UTR		0	0
hsa-miR-1246	XM_017007931	ADGRL3	AATGGATTTTTGGAGCAGG#TCTGCTCCAAATATTA#....(((.(((((((((((#))))))))))).))).	11134	11150	1	-17.7	0	0.229099	0.676	0	0	-11.8602	14	16	11	3UTR		0	0
hsa-miR-1246	XM_017007940	ADGRL3	AATGGATTTTTGGAGCAGG#TCTGCTCCAAATATTA#....(((.(((((((((((#))))))))))).))).	11057	11073	1	-17.7	0	0.229099	0.676	0	0	-11.8602	14	16	11	3UTR		0	0
hsa-miR-1246	XM_017007941	ADGRL3	AATGGATTTTTGGAGCAGG#TCTGCTCCAAATATTA#....(((.(((((((((((#))))))))))).))).	11030	11046	1	-17.7	0	0.229099	0.676	0	0	-11.8602	14	16	11	3UTR		0	0
hsa-miR-1246	XM_017008476	RNF150	AATGGATTTTTGGAGCAGG#CCTAATGAGAGGCCCAGAGGTCCATTT#(((((((((((((.((...#.))))))))))))))).	4156	4183	1	-19.4	1	8.25796e-05	0.529	0	0	-4.79441	15	17	15	3UTR		0	0
hsa-miR-1246	XM_017011812	DPP6	AATGGATTTTTGGAGCAGG#GCTCTGAACGTCCGTTA#(((((((.((((((((...#)))))))).))))))).	3665	3682	1	-18.6	1	0.0056462	0.529	0	0	-6.25121	15	17	8	3UTR		0	0
hsa-miR-1246	XM_017012183	ITGB8	AATGGATTTTTGGAGCAGG#CTGCTCTATTAATCA#....((((..((((((((.#))))))))..)))).	7268	7283	1	-17.4	0	0.0531451	0.647	0	0	-11.8455	12	15	8	3UTR		0	0
hsa-miR-1246	XM_017013400	KCNQ3	AATGGATTTTTGGAGCAGG#CCTGGTTCACATTGGAATCCATTA#((((((((((((((.((((#)))).))))....)))))))))).	21961	21985	1	-18.9	1	0.0179134	0.529	0	0	-4.67302	18	24	10	3UTR		0	0
hsa-miR-1246	XM_017013408	RBM12B	AATGGATTTTTGGAGCAGG#CCTAATCTGGTAATCTGAAATTTCACATGCTCCGAAAATCACAA#..(((((((((((((((..#.))))))))))))).)).	6520	6564	1	-20.3	1	0.217013	0.632	0	0	-4.957	15	18	13	3UTR		0	0
hsa-miR-1246	NM_001042549	NSL1	AATGGATTTTTGGAGCAGG#CCTGCTCCAGGTCCCATA#.((((...(((((((((((#)))))))))))..)))).	9828	9846	1	-21.8	0	0.000798166	0.412	0.219141	0.00699025	-9.55161	15	18	11	3UTR		0	0
hsa-miR-1246	NM_001042589	TMEM8B	AATGGATTTTTGGAGCAGG#CCTGCTCCATCTATA#.(((((....(((((((((#)))))))))))))).	10423	10438	1	-19.2	0	0.0197052	0.456	0	0	-9.94954	14	15	14	3UTR		0	0
hsa-miR-1246	NM_001042632	SNX21	AATGGATTTTTGGAGCAGG#CCTGCAAGGAAGGTCCAA#..(((((((((...(((((#)))))...))))))))).	2895	2913	1	-17.9	1	0.000348097	0.426	0	0	-10.4498	14	18	9	3UTR		0	0
hsa-miR-1246	NM_001042633	SNX21	AATGGATTTTTGGAGCAGG#CCTGCAAGGAAGGTCCAA#..(((((((((...(((((#)))))...))))))))).	2913	2931	1	-17.9	1	0.000348097	0.426	-0.102037	-0.0770722	-10.4498	14	18	9	3UTR		0	0
hsa-miR-1246	NM_001042692	WDPCP	AATGGATTTTTGGAGCAGG#CCTCTTAACATTGCTCTATAGGAATAGGGCTCAGAGAATCCATG#.((((((((((.((((...#.)))).)))))))))).	2816	2860	1	-18.7	1	0.00716165	0.603	4.59179	3.77641	-7.14013	14	17	10	3UTR		0	0
hsa-miR-1246	NM_001049	SSTR1	AATGGATTTTTGGAGCAGG#CTTGCTCCATTGTCATGAGTCCATG#.((((((((.(((((((((#))))))))).......)))))))).	3573	3598	1	-20.1	1	0.000184974	0.603	0.464315	0.140571	-5.03583	17	25	9	3UTR		0	0
hsa-miR-1246	NM_001077195	ZNF436	AATGGATTTTTGGAGCAGG#TCTGCTCCCAAGTCCC#...((((((..((((((((#)))))))).)))))).	4276	4292	1	-18.7	0	0.0435465	0.471	0.497924	0.648952	-10.5818	14	16	8	3UTR		0	0
hsa-miR-1246	NM_001077196	PDE11A	AATGGATTTTTGGAGCAGG#CTGTCCCAAGAATCCT#...((((((((((.((((.#)))).)))))))))).	2086	2102	1	-19.8	0	0.086335	0.632	0.213203	0.453251	-7.37138	14	16	10	3UTR		0	0
hsa-miR-1246	NM_001077197	PDE11A	AATGGATTTTTGGAGCAGG#CTGTCCCAAGAATCCT#...((((((((((.((((.#)))).)))))))))).	2599	2615	1	-19.8	0	0.086335	0.632	0.250547	0.604466	-7.37138	14	16	10	3UTR		0	0
hsa-miR-1246	NM_001077358	PDE11A	AATGGATTTTTGGAGCAGG#CTGTCCCAAGAATCCT#...((((((((((.((((.#)))).)))))))))).	2309	2325	1	-19.8	0	0.086335	0.632	0.149767	0.200227	-7.37138	14	16	10	3UTR		0	0
hsa-miR-1246	NM_001077498	FAM222B	AATGGATTTTTGGAGCAGG#CCTGCCCTCTGTCCATTC#(((((((....((.(((((#)))))))...))))))).	2995	3013	1	-18.2	1	0.221868	0.5	2.40921	2.8365	-12.2317	14	18	7	3UTR		0	0
hsa-miR-1246	NM_001077620	PRCD	AATGGATTTTTGGAGCAGG#CCTGCGCAGGAGGTGGTGGCTGCTCCAGGGATCCATC#.(((((((((((((((((.#.))))))))))))))))).	1526	1563	1	-27.9	1	0.0014213	0.397	0.010901	0.0270499	-3.79332	17	19	17	3UTR		0	0
hsa-miR-1246	NM_001077710	FAM110C	AATGGATTTTTGGAGCAGG#TTGCTCTAAAAATGCT#...(.(((((((((((((.#))))))))))))).).	2746	2762	1	-17.2	0	0.0135765	0.632	0.0532023	-0.127233	-10.6336	14	16	13	3UTR		0	0
hsa-miR-1246	NM_001080467	MYO5B	AATGGATTTTTGGAGCAGG#CTGTTCCAGAAACCAA#..(((.((((((((((((.#))))))))))))))).	6841	6857	1	-20.1	0	0.0115859	0.647	2.79205	2.66514	-6.85796	15	16	15	3UTR		0	0
hsa-miR-1246	NM_001080508	TBX18	AATGGATTTTTGGAGCAGG#CTTGCTCTGAGCTTCCT#...(((..(((((((((((#)))))))))))..))).	3218	3235	1	-17.2	0	0.038243	0.706	0.150241	0.345015	-10.3719	14	17	11	3UTR		0	0
hsa-miR-1246	NM_001080533	UNC119B	AATGGATTTTTGGAGCAGG#CTTGCTCCACATCTCCT#...(((..(.(((((((((#))))))))).)..))).	1484	1501	1	-17.5	0	0.132331	0.5	0.108705	-0.148855	-11.6144	13	17	9	3UTR		0	0
hsa-miR-1246	NM_001081550	THOC2	AATGGATTTTTGGAGCAGG#CTGCGACCAGAAATTTATTT#(((((((((((((.((((.#))))..))))))))))))).	4855	4875	1	-18.2	1	0.00183185	0.588	6.07012	5.58733	-4.79441	17	20	13	3UTR		0	0
hsa-miR-1246	NM_001081677	SCN3A	AATGGATTTTTGGAGCAGG#CCTGCTCTGTCCATTA#(((((((....((((((((#))))))))))))))).	7511	7527	1	-20.2	1	0.0032403	0.676	2.615	3.22937	-11.3749	15	16	15	3UTR		0	1
hsa-miR-1246	NM_001082576	RBFOX2	AATGGATTTTTGGAGCAGG#CCTGCTCTCATGTCCATA#.((((((....((((((((#))))))))...)))))).	2248	2266	1	-20.7	1	0.0177208	0.588	0.00173	-0.00162816	-11.2306	14	18	8	3UTR		0	0
hsa-miR-1246	NM_001082577	RBFOX2	AATGGATTTTTGGAGCAGG#CTTGCTCCAAAGCCATA#.((((..((((((((((((#)))))))))))))))).	2536	2553	1	-20.1	0	0.00677587	0.529	-0.406427	0.0421204	-7.23797	16	17	16	3UTR		0	0
hsa-miR-1246	NM_001082578	RBFOX2	AATGGATTTTTGGAGCAGG#CCTGCTCTCATGTCCATA#.((((((....((((((((#))))))))...)))))).	2626	2644	1	-20.7	1	0.0177208	0.588	0.409113	-0.130308	-11.2306	14	18	8	3UTR		0	0
hsa-miR-1246	NM_001082578	RBFOX2	AATGGATTTTTGGAGCAGG#CTTGCTCCAAAGCCATA#.((((..((((((((((((#)))))))))))))))).	2942	2959	1	-20.1	0	0.00677587	0.529	0.231339	1.03154	-7.23797	16	17	16	3UTR		0	0
hsa-miR-1246	NM_001082967	TAFA5	AATGGATTTTTGGAGCAGG#CCTGTTCCGGTATCCATG#.((((((..((((((((((#)))))))))).)))))).	2163	2181	1	-21.7	1	0.00148682	0.632	0.199218	0.470483	-7.16335	16	18	10	3UTR		0	0
hsa-miR-1246	NM_001085375	C1orf226	AATGGATTTTTGGAGCAGG#CCTGCTCCAATCTAA#..(((((...(((((((((#)))))))))))))).	3370	3385	1	-19.4	0	0.0544035	0.441	-0.0377797	-0.302042	-9.56953	14	15	14	3UTR		0	0
hsa-miR-1246	NM_001098515	MRGPRF	AATGGATTTTTGGAGCAGG#CCTGCTTCTGAGTCCATA#.((((((((..((((((((#)))))))).)))))))).	1336	1354	1	-22.2	1	0.0151369	0.485	1.27651	0.0481739	-7.86061	16	18	8	3UTR		0	0
hsa-miR-1246	NM_001098515	MRGPRF	AATGGATTTTTGGAGCAGG#CCTGCCATTCAGGGCTGTTCCAGAGATTCG#...(((((((((((((((.#.))))))))))))))).	1658	1688	1	-21.6	0	0.00413038	0.515	3.08068	1.165	-6.51454	15	17	15	3UTR		0	0
hsa-miR-1246	NM_001098517	CADM1	AATGGATTTTTGGAGCAGG#TCTGTTCCAAATGATTCCATC#.(((((..(((((((((((#)))))))))))....))))).	2239	2260	1	-19.5	0	0.124875	0.544	1.14649	0.854406	-7.65065	16	21	11	3UTR		0	1
hsa-miR-1246	NM_001099272	BTBD9	AATGGATTTTTGGAGCAGG#CTGTTCCGAAGTCCATG#.(((((.(((((((((((.#)))))))))))))))).	2834	2851	1	-21.5	0	0.00235299	0.544	1.30096	0.652536	-5.33701	16	17	16	3UTR		0	0
hsa-miR-1246	NM_001099652	GPR137C	AATGGATTTTTGGAGCAGG#CTTGATGGCCTCCAAAAATCCT#...((((((((((((((((#)))).....)))))))))))).	1832	1854	1	-18.2	0	0.000222876	0.603	0.937599	1.36616	-6.51454	16	22	12	3UTR		0	0
hsa-miR-1246	NM_001099694	ZNF578	AATGGATTTTTGGAGCAGG#CTGCTCCAAAAGCACCCATG#.((((.((((((((((((.#))))))))))))...)))).	4529	4549	1	-22.1	0	0.00543197	0.544	-0.283861	-0.0475125	-5.69428	16	20	12	3UTR		0	0
hsa-miR-1246	NM_001099733	ADCYAP1	AATGGATTTTTGGAGCAGG#CCTGCTCCAGGGAG#......(((((((((((((#))))))))))))).	1209	1223	1	-19.9	0	7.06517e-06	0.588	3.46556	3.12341	-15.5666	13	14	13	3UTR		0	0
hsa-miR-1246	NM_001099784	FBXL19	AATGGATTTTTGGAGCAGG#CCTGCTTCATTGTCCATC#.((((((...(((((((((#)))))))))..)))))).	2461	2479	1	-20.9	1	0.0269007	0.412	1.10363	2.01125	-8.40586	15	18	9	3UTR		0	0
hsa-miR-1246	NM_001100624	CENPN	AATGGATTTTTGGAGCAGG#CTTGTATTTTCAAGAATCCT#...((((((((((((((((#)))))...))))))))))).	1185	1205	1	-15.6	0	0.0033032	0.691	4.55228	2.40152	-6.51454	16	20	11	3UTR		0	0
hsa-miR-1246	NM_001102450	RGS8	AATGGATTTTTGGAGCAGG#CCTGAGATGGGGCCCAGAAATCCAC#..(((((((((((.((...#.))))))))))))).	4186	4211	1	-18.3	1	0.00407455	0.559	0.770757	0.531164	-5.81384	13	15	13	3UTR		0	0
hsa-miR-1246	NM_001102575	SNX18	AATGGATTTTTGGAGCAGG#CTGCCTCAGAAATCCC#...((((((((((.((((.#)))).)))))))))).	3533	3549	1	-18.5	0	0.00337541	0.603	1.18523	0.764863	-7.37138	14	16	10	3UTR		0	0
hsa-miR-1246	NM_001105544	ECHDC1	AATGGATTTTTGGAGCAGG#TCTGCTCCAAACAGCTGGAGTAAAATTCATG#.((((((((((((((((((#)))))))))))............))))))).	1424	1455	1	-18.7	1	0.00063329	0.632	2.35816	2.2468	-3.79332	18	31	11	3UTR		0	0
hsa-miR-1246	NM_001105545	ECHDC1	AATGGATTTTTGGAGCAGG#TCTGCTCCAAACAGCTGGAGTAAAATTCATG#.((((((((((((((((((#)))))))))))............))))))).	1371	1402	1	-18.7	1	0.00063329	0.632	1.89421	2.16485	-3.79332	18	31	11	3UTR		0	0
hsa-miR-1246	NM_001105669	TTC24	AATGGATTTTTGGAGCAGG#CTGTCTCCAGACGTCCATTT#(((((((.((((((((((.#))).))))))).))))))).	2130	2150	1	-21.7	1	8.32038e-05	0.588	0.154874	0.0616705	-6.25121	17	20	7	3UTR		0	0
hsa-miR-1246	NM_001109754	PTPRB	AATGGATTTTTGGAGCAGG#CTGTTCCAGAATCTAC#..((((.(((((((((((.#))))))))))))))).	8676	8692	1	-18	0	0.0410774	0.588	2.58533	2.70628	-6.50069	15	16	15	3UTR		0	0
hsa-miR-1246	NM_001109754	PTPRB	AATGGATTTTTGGAGCAGG#GCTTCAAAGATTCAC#..((((((((((((((...#)))))))))))))).	8328	8343	1	-17.8	1	0.000939573	0.662	2.2652	3.11249	-4.957	14	15	14	3UTR		0	0
hsa-miR-1246	NM_001110356	RNASE9	AATGGATTTTTGGAGCAGG#CCAAGAGGAAAAGGAAATGGTTGCCTGAAGTGTGCTCCAAAGACACATCCATG#.((((((((((((((((.(#.).)))))))))))....))))).	1004	1057	1	-20.3	1	0.00178616	0.603	-0.0835014	0.0968089	-3.79332	17	24	11	3UTR		0	0
hsa-miR-1246	NM_001110357	RNASE9	AATGGATTTTTGGAGCAGG#CCAAGAGGAAAAGGAAATGGTTGCCTGAAGTGTGCTCCAAAGACACATCCATG#.((((((((((((((((.(#.).)))))))))))....))))).	987	1040	1	-20.3	1	0.00178616	0.603	0.148552	0.12347	-3.79332	17	24	11	3UTR		0	0
hsa-miR-1246	NM_001113567	LRRC75A	AATGGATTTTTGGAGCAGG#CCTGTTCAGAAATCCC#...((((((((.(((((((#))))))))))))))).	1938	1954	1	-18.5	0	0.115233	0.471	3.74846	2.96991	-9.86134	15	16	15	3UTR		0	0
hsa-miR-1246	NM_001114086	CLIC5	AATGGATTTTTGGAGCAGG#CCTGGACCTACCTGCCTCCAGGGATCTC#...((((((((((((((((#.))))).))))))))))).	2988	3016	1	-21.9	0	4.44582e-05	0.529	-0.0459449	0.537213	-6.51454	16	19	11	3UTR		0	0
hsa-miR-1246	NM_001114118	NCBP3	AATGGATTTTTGGAGCAGG#CTGCTTCAAAAAGCCAA#..(((.((((((((((((.#)))))))))))).))).	8269	8286	1	-19.9	0	0.000152414	0.544	0.675036	0.441763	-6.85796	15	17	12	3UTR		0	0
hsa-miR-1246	NM_001114395	CNTLN	AATGGATTTTTGGAGCAGG#CCTGTTCCAAGAC#.......((((((((((((#)))))))))))).	3871	3884	1	-17.3	0	0.000725281	0.529	0.019627	0.0154199	-17.1102	12	13	12	3UTR		0	0
hsa-miR-1246	NM_001114396	KLRD1	AATGGATTTTTGGAGCAGG#CCTGTTCCAAGAAAACT#...(..(((((((((((((#)))))))))))))..).	8788	8805	1	-19.1	0	0.0516242	0.647	0	0	-12.5345	14	17	13	3UTR		0	0
hsa-miR-1246	NM_001114397	DHX36	AATGGATTTTTGGAGCAGG#CTGCTCCCAATCCT#...(((((...(((((((.#))))))).))))).	5508	5522	1	-18.5	0	0.00023719	0.559	0	0	-11.6382	12	14	7	3UTR		0	0
hsa-miR-1246	NM_001117	ADCYAP1	AATGGATTTTTGGAGCAGG#CCTGCTCCAGGGAG#......(((((((((((((#))))))))))))).	1039	1053	1	-19.9	0	7.06517e-06	0.588	3.46556	3.12341	-15.5666	13	14	13	3UTR		0	0
hsa-miR-1246	NM_001122770	ZBTB37	AATGGATTTTTGGAGCAGG#CCTGCTCCATCCC#...(((....(((((((((#)))))))))))).	16836	16849	1	-18.6	0	0.432416	0.544	0	0	-12.6708	12	13	12	3UTR		0	0
hsa-miR-1246	NM_001122819	KIF17	AATGGATTTTTGGAGCAGG#CCTGCTCCAGCTGTTCATA#.((((((..((((((((((#))))))))))..)))))).	3608	3627	1	-22.1	1	0.0334754	0.485	2.80246	1.43246	-7.16335	16	19	10	3UTR		0	0
hsa-miR-1246	NM_001126060	NOS1AP	AATGGATTTTTGGAGCAGG#CTGCTCCAAATCACTTAGATCTGATTCCTGTTTTGAAAGTCCT#...((((((((((((((((#.)))))))))))))))).	3737	3780	1	-20.1	0	0.156957	0.5	0.123228	0.10132	-6.51454	16	18	16	3UTR		0	0
hsa-miR-1246	NM_001127217	SMAD9	AATGGATTTTTGGAGCAGG#CCATGGGAGAACTTCAACACAGTTTTTGCTCCAGAGATCA#....(((((((((((((((#.))))))))))))))).	3799	3839	1	-20.8	0	0.00510834	0.559	0.963129	1.85916	-9.54656	15	17	15	3UTR		0	0
hsa-miR-1246	NM_001127714	HIVEP3	AATGGATTTTTGGAGCAGG#CCTGCTCCATTCCCACCCAGTCCT#...(((((..(((((((((#))))))))).........))))).	11708	11732	1	-19.2	0	0.0499755	0.485	1.37966	1.04833	-8.81344	14	24	9	3UTR		0	0
hsa-miR-1246	NM_001127898	CLCN5	AATGGATTTTTGGAGCAGG#CTTGCTCCAAGGAG#......(((((((((((((#))))))))))))).	7800	7814	1	-17.6	0	0.000550001	0.588	0.624814	0.211798	-15.5666	13	14	13	3UTR		0	0
hsa-miR-1246	NM_001127899	CLCN5	AATGGATTTTTGGAGCAGG#CTTGCTCCAAGGAG#......(((((((((((((#))))))))))))).	8059	8073	1	-17.6	0	0.000550001	0.588	0.624814	0.211798	-15.5666	13	14	13	3UTR		0	0
hsa-miR-1246	NM_001128325	SPON2	AATGGATTTTTGGAGCAGG#CTGCTCCAGGAGATTGTCCT#...(((((((((((((((.#)))))))))))....)))).	1552	1572	1	-20.8	0	4.3785e-05	0.456	-0.445653	-0.0213677	-6.51454	15	20	11	3UTR		0	0
hsa-miR-1246	NM_001128833	ZBTB4	AATGGATTTTTGGAGCAGG#CCTGCTCCCCTGATTCGTA#.(((((((...((((((((#))))))))...))))))).	3637	3656	1	-21	1	0.0655571	0.5	0	0	-8.917	15	19	8	3UTR		0	0
hsa-miR-1246	NM_001129883	PATE3	AATGGATTTTTGGAGCAGG#CCTGCCCCAAGAGTTCC#...((((((((((.(((((#))))).)))))))))).	575	592	1	-20.3	0	0.00935091	0.574	0.216281	-0.0446548	-7.37138	15	17	10	3UTR		0	0
hsa-miR-1246	NM_001129891	INSYN2B	AATGGATTTTTGGAGCAGG#CCTGTTCCCAGAATTAAGAGATCCAG#..(((((((((((((((((#))))))))........))))))))).	4709	4735	1	-20	1	0.0278149	0.574	0.20015	0.338832	-4.957	17	26	9	3UTR		0	0
hsa-miR-1246	NM_001129899	KRBOX4	AATGGATTTTTGGAGCAGG#GCGGTCAAGAATCCAG#..(((((((((((.((...#))..))))))))))).	590	606	1	-15.6	1	0.00661111	0.603	0.744996	0.206931	-5.81384	13	16	11	3UTR		0	0
hsa-miR-1246	NM_001130071	EPN1	AATGGATTTTTGGAGCAGG#CTGCTCCATAAATACAA#..((..(((.((((((((.#)))))))).)))..)).	7418	7435	1	-17.5	0	0.128306	0.735	0	0	-12.2195	13	17	8	3UTR		0	0
hsa-miR-1246	NM_001130072	EPN1	AATGGATTTTTGGAGCAGG#CTGCTCCATAAATACAA#..((..(((.((((((((.#)))))))).)))..)).	6928	6945	1	-17.5	0	0.128306	0.735	-0.055625	-0.0812	-12.2195	13	17	8	3UTR		0	0
hsa-miR-1246	NM_001130524	AP1M1	AATGGATTTTTGGAGCAGG#TGTGCTCTCGAGAATCCATC#.((((((((((((((((.(#).))))).))))))))))).	10981	11001	1	-21.3	1	0.00391833	0.544	0.0841697	0.229705	-3.79332	17	20	11	3UTR		0	0
hsa-miR-1246	NM_001130682	GUCY1A1	AATGGATTTTTGGAGCAGG#CTGCTCTCAATCCATA#.(((((((...(((((((.#))))))).))))))).	8320	8336	1	-19.1	1	0.0784323	0.647	-0.0856984	-0.143862	-8.917	14	16	7	3UTR		0	1
hsa-miR-1246	NM_001130683	GUCY1A1	AATGGATTTTTGGAGCAGG#CTGCTCTCAATCCATA#.(((((((...(((((((.#))))))).))))))).	8575	8591	1	-19.1	1	0.0784323	0.647	-0.0856984	-0.143862	-8.917	14	16	7	3UTR		0	1
hsa-miR-1246	NM_001131062	SAP30L	AATGGATTTTTGGAGCAGG#CCTGCCCAGAAGTTCAG#..(((((((((((.(((((#)))))))))))))))).	2005	2022	1	-21.7	1	0.0196775	0.456	0.159266	0.106605	-5.81384	16	17	16	3UTR		0	0
hsa-miR-1246	NM_001131063	SAP30L	AATGGATTTTTGGAGCAGG#CCTGCCCAGAAGTTCAG#..(((((((((((.(((((#)))))))))))))))).	1990	2007	1	-21.7	1	0.0196775	0.456	0.159266	0.106605	-5.81384	16	17	16	3UTR		0	0
hsa-miR-1246	NM_001135191	ASAP2	AATGGATTTTTGGAGCAGG#TGAACTGCTGCTTCAGAAGTCCATA#.(((((((((((((((((.#.))))))))))))))))).	3580	3605	1	-26.1	1	0.00045394	0.529	-0.0299798	0.127443	-3.79332	17	19	17	3UTR		0	0
hsa-miR-1246	NM_001135240	C1orf226	AATGGATTTTTGGAGCAGG#CCTGCTCCAATCTAA#..(((((...(((((((((#)))))))))))))).	3398	3413	1	-19.4	0	0.0544035	0.441	-0.0377797	-0.302042	-9.56953	14	15	14	3UTR		0	0
hsa-miR-1246	NM_001135243	TCOF1	AATGGATTTTTGGAGCAGG#CTTGCTCCACAGATCCAG#..(((((((.(((((((((#))))))))).))))))).	4859	4877	1	-23.2	1	0.0218271	0.353	0.759267	0.453594	-6.19951	16	18	9	3UTR		0	0
hsa-miR-1246	NM_001135244	TCOF1	AATGGATTTTTGGAGCAGG#CTTGCTCCACAGATCCAG#..(((((((.(((((((((#))))))))).))))))).	4748	4766	1	-23.2	1	0.0218271	0.353	-0.352631	-0.12428	-6.19951	16	18	9	3UTR		0	0
hsa-miR-1246	NM_001135245	TCOF1	AATGGATTTTTGGAGCAGG#CTTGCTCCACAGATCCAG#..(((((((.(((((((((#))))))))).))))))).	4631	4649	1	-23.2	1	0.0218271	0.353	-0.352631	-0.12428	-6.19951	16	18	9	3UTR		0	0
hsa-miR-1246	NM_001135597	CCDC88A	AATGGATTTTTGGAGCAGG#TGTGCTTCAGATCTGTCCATG#.((((((.(((((((((.(#).)))))))))...)))))).	8904	8925	1	-17.7	1	0.0592918	0.618	5.32773	3.53165	-6.10696	16	21	9	3UTR		0	0
hsa-miR-1246	NM_001135643	DCTN4	AATGGATTTTTGGAGCAGG#CTGCTCCATATTTGCCAG#..(((.....((((((((.#))))))))......))).	3154	3172	1	-17.9	0	0.00151356	0.559	6.05032	4.66385	-13.0142	11	18	8	3UTR		0	0
hsa-miR-1246	NM_001135644	DCTN4	AATGGATTTTTGGAGCAGG#CTGCTCCATATTTGCCAG#..(((.....((((((((.#))))))))......))).	3366	3384	1	-17.9	0	0.00151356	0.559	5.36017	5.81451	-13.0142	11	18	8	3UTR		0	0
hsa-miR-1246	NM_001137675	ATXN1L	AATGGATTTTTGGAGCAGG#CCTAGCTCCTGCAAGAGAAAGTCCAG#..(((((((((((((((((#))).))))).......))))))))).	2685	2711	1	-18.9	1	0.00225501	0.426	1.24591	1.97325	-4.957	17	26	9	3UTR		0	0
hsa-miR-1246	NM_001139510	ECHDC1	AATGGATTTTTGGAGCAGG#TCTGCTCCAAACAGCTGGAGTAAAATTCATG#.((((((((((((((((((#)))))))))))............))))))).	1424	1455	1	-18.7	1	0.00063329	0.632	2.35816	2.2468	-3.79332	18	31	11	3UTR		0	0
hsa-miR-1246	NM_001142285	RPS24	AATGGATTTTTGGAGCAGG#CTTGCTCCAGAGGTCA#....(((((((((((((((#))))))))))))))).	2487	2503	1	-22.2	0	0.00437595	0.5	0.304647	-0.044648	-9.54656	15	16	15	3UTR		0	0
hsa-miR-1246	NM_001142339	GNAL	AATGGATTTTTGGAGCAGG#TCTGCCCAAAGTTCCATTT#((((((.((((((.(((((#))))))))))).)))))).	4618	4637	1	-20	0	0.0342861	0.603	0.273022	0.449892	-6.3381	17	19	11	3UTR		0	0
hsa-miR-1246	NM_031849	PCDHA6	AATGGATTTTTGGAGCAGG#CCTGCTCCTTTTTCCT#...(((.....((((((((#))))))))....))).	2264	2280	1	-19	0	0.203809	0.544	1.7458	2.52776	-15.4955	11	16	8	3UTR		0	0
hsa-miR-1246	NM_031857	PCDHA9	AATGGATTTTTGGAGCAGG#CCTGCTCCTTTTTCCT#...(((.....((((((((#))))))))....))).	3038	3054	1	-19	0	0.203809	0.544	1.7458	2.52776	-15.4955	11	16	8	3UTR		0	1
hsa-miR-1246	NM_031860	PCDHA10	AATGGATTTTTGGAGCAGG#CCTGCTCCTTTTTCCT#...(((.....((((((((#))))))))....))).	2281	2297	1	-19	0	0.203809	0.544	1.7458	2.52776	-15.4955	11	16	8	3UTR		0	0
hsa-miR-1246	NM_031889	ENAM	AATGGATTTTTGGAGCAGG#TTTGCTCTCAAAGTTCCATA#.(((((.((((((((((((#))))))).))))).))))).	4017	4037	1	-18.7	0	0.00698213	0.662	0.794155	0.631195	-5.33701	17	20	7	3UTR		0	0
hsa-miR-1246	NM_032041	NCALD	AATGGATTTTTGGAGCAGG#TCTGCTGTAATTGGCAGCAGAAATCCAA#..((((((((((..((...#.))..)))))))))).	2458	2486	1	-16	1	0.00347689	0.632	0.390088	0.44866	-7.10297	12	16	10	3UTR		0	0
hsa-miR-1246	NM_032103	PPP1R12B	AATGGATTTTTGGAGCAGG#TCTGCTTCAAAAATTCT#...((((((((((((((((#)))))))))))))))).	6514	6531	1	-20.2	0	0.117536	0.676	0.292284	0.262123	-6.51454	16	17	16	3UTR		0	0
hsa-miR-1246	NM_032104	PPP1R12B	AATGGATTTTTGGAGCAGG#TCTGCTTCAAAAATTCT#...((((((((((((((((#)))))))))))))))).	6695	6712	1	-20.2	0	0.117536	0.676	0.292284	0.262123	-6.51454	16	17	16	3UTR		0	0
hsa-miR-1246	NM_032108	SEMA6B	AATGGATTTTTGGAGCAGG#CCTGCCCGGAAGTCACATC#.((((((((((((.(((((#)))))))))))))).))).	3608	3627	1	-21	1	5.28614e-05	0.338	1.0003	1.50879	-4.65016	17	19	14	3UTR		0	0
hsa-miR-1246	NM_032268	ZNRF1	AATGGATTTTTGGAGCAGG#CCTGCTCCAGGGAG#......(((((((((((((#))))))))))))).	1376	1390	1	-19.9	0	2.3202e-07	0.324	1.53415	2.01556	-15.5666	13	14	13	3UTR		0	0
hsa-miR-1246	NM_032421	CLIP2	AATGGATTTTTGGAGCAGG#CCAGAGGTCCATC#.((((((((((((......#)))))))))))).	5260	5273	1	-15.9	1	0.00729388	0.382	0.662767	-0.0754517	-5.61866	12	13	12	3UTR		0	0
hsa-miR-1246	NM_032493	AP1M1	AATGGATTTTTGGAGCAGG#TGTGCTCTCGAGAATCCATC#.((((((((((((((((.(#).))))).))))))))))).	10945	10965	1	-21.3	1	0.00391833	0.544	0.0841697	0.229705	-3.79332	17	20	11	3UTR		0	0
hsa-miR-1246	NM_032522	ZBTB37	AATGGATTTTTGGAGCAGG#CCTGCTCTGAGAAGAAATATGGACAGAGAATGAATTTCATTGTCCATA#.((((((((((((((((((#)))))))))))).............................)))))).	23546	23594	1	-20.1	1	0.000847657	0.676	0.363346	0.418434	-3.79332	18	48	12	3UTR		0	0
hsa-miR-1246	NM_032539	SLITRK2	AATGGATTTTTGGAGCAGG#GTTTCAAAAATCCT#...(((((((((((((...#))))))))))))).	5814	5828	1	-17.2	0	0.0351017	0.706	0.361727	0.585841	-6.51454	13	14	13	3UTR		0	0
hsa-miR-1246	NM_032682	FOXP1	AATGGATTTTTGGAGCAGG#CCTGTCCCTAGAGTCCGTC#.(((((((((.((.(((((#))))).)).))))))))).	6348	6367	1	-19.4	1	0.000840175	0.485	4.20367	4.38306	-7.47494	16	19	9	3UTR		0	0
hsa-miR-1246	NM_032717	GPAT3	AATGGATTTTTGGAGCAGG#CCTGCTCTGAAAGTCA#....(((((((((((((((#))))))))))))))).	2324	2340	1	-22	0	0.00784931	0.603	0.31037	0.122585	-9.54656	15	16	15	3UTR		0	0
hsa-miR-1246	NM_032788	ZNF514	AATGGATTTTTGGAGCAGG#CCTGCCCTCCAAAAATCCT#...((((((((((((((((#)))))..))))))))))).	4520	4539	1	-22.9	0	0.13179	0.515	1.11074	0.775	-6.51454	16	19	11	3UTR		0	0
hsa-miR-1246	NM_032834	ALG10	AATGGATTTTTGGAGCAGG#CCTGCTTCAAAAGCCT#...((.(((((((((((((#))))))))))))))).	1717	1733	1	-20.3	0	0.00425713	0.676	0.00186296	0.20911	-8.4155	15	16	15	3UTR		0	0
hsa-miR-1246	NM_032856	WDR73	AATGGATTTTTGGAGCAGG#CCTGCTTCTCAAGTCCT#...((((((..((((((((#))))))))..)))))).	3194	3211	1	-20.3	0	0.00801004	0.5	0.00896037	0.163638	-10.5818	14	17	8	3UTR		0	0
hsa-miR-1246	NM_032864	PRPF38A	AATGGATTTTTGGAGCAGG#CTGCTTTGAGAATCCT#...(((((((((((((((.#))))))))))))))).	1457	1473	1	-20.5	0	0.0066055	0.588	0.33171	0.219575	-6.51454	15	16	15	3UTR		0	0
hsa-miR-1246	NM_032875	FBXL20	AATGGATTTTTGGAGCAGG#CCTGCTCCAAATGCTTAGCCAA#..(((...(((((((((((#))))))))))).......))).	10008	10030	1	-20	0	0.00840621	0.456	3.60498	4.82533	-10.7153	14	22	11	3UTR		0	0
hsa-miR-1246	NM_032975	DTNA	AATGGATTTTTGGAGCAGG#GGTCCAGAAGTCTGTTT#((((((((((((((.(...#).)))))))))))))).	4009	4026	1	-17.7	1	0.0248862	0.515	0.0755963	0.084181	-4.67302	15	17	14	3UTR		0	0
hsa-miR-1246	NM_032980	DTNA	AATGGATTTTTGGAGCAGG#GGTCCAGAAGTCTGTTT#((((((((((((((.(...#).)))))))))))))).	3140	3157	1	-17.7	1	0.0248862	0.515	0.0996936	0.00827606	-4.67302	15	17	14	3UTR		0	0
hsa-miR-1246	NM_033088	STRIP1	AATGGATTTTTGGAGCAGG#CCTGCTCCGAAGCAGTCATCTCTGCCTGAGATCCATTC#(((((((((((((((((((#)))))))))))..................)))))))).	2711	2749	1	-23.5	1	0.00372832	0.471	0.311317	-0.18235	-3.93757	19	38	11	3UTR		0	0
hsa-miR-1246	NM_033121	ANKRD13A	AATGGATTTTTGGAGCAGG#TCTGCTCCCTAAGGTCCT#...(((((((.((((((((#))))))))..))))))).	3761	3779	1	-20.4	0	0.018918	0.544	0.717813	0.345743	-9.33931	15	18	8	3UTR		0	0
hsa-miR-1246	NM_033135	PDGFD	AATGGATTTTTGGAGCAGG#CCTGTCTCCAAAACCATG#.((((..((((((((((((#)))).)))))))))))).	1950	1968	1	-19.4	0	0.288328	0.691	0.115923	0.203849	-7.23797	16	18	12	3UTR		0	0
hsa-miR-1246	NM_033326	SOX6	AATGGATTTTTGGAGCAGG#GCTCTAAATATCCATG#.((((((.((((((((...#)))))))).)))))).	5483	5499	1	-19.5	1	0.0117716	0.691	2.26713	2.70615	-6.10696	14	16	8	3UTR		0	0
hsa-miR-1246	NM_033334	NR6A1	AATGGATTTTTGGAGCAGG#CCTGCTCCAAGCCCAA#..(((...(((((((((((#))))))))))).))).	6217	6233	1	-20.9	0	0.000237014	0.456	3.34104	5.25871	-10.7153	14	16	11	3UTR		0	0
hsa-miR-1246	NM_033397	ITPRIP	AATGGATTTTTGGAGCAGG#CCTGCTTGGAATCTGTG#.(((((((((..(((((((#)))))))))))))))).	5255	5272	1	-16.4	1	0.000115378	0.485	4.17497	2.47935	-9.9649	16	17	16	3UTR		0	0
hsa-miR-1246	NM_033421	SNX21	AATGGATTTTTGGAGCAGG#CCTGCAAGGAAGGTCCAA#..(((((((((...(((((#)))))...))))))))).	2902	2920	1	-17.9	1	0.000348097	0.426	-0.102037	-0.0770722	-10.4498	14	18	9	3UTR		0	0
hsa-miR-1246	NM_052849	CCDC32	AATGGATTTTTGGAGCAGG#TCTGCTCCTTGAATCCAA#..(((((((..((((((((#))))))))..))))))).	1306	1324	1	-22.5	1	0.00252422	0.485	3.92547	1.23082	-9.02428	15	18	8	3UTR		0	0
hsa-miR-1246	NM_052859	RFT1	AATGGATTTTTGGAGCAGG#TCTGCTCCAGGAAC#......(((((((((((((#))))))))))))).	3606	3620	1	-17.8	0	0.000575852	0.456	1.86783	2.98253	-15.5666	13	14	13	3UTR		0	0
hsa-miR-1246	NM_052885	SLC2A13	AATGGATTTTTGGAGCAGG#TGCCCTAAAAATCCATTA#(((((((((((((.(((..#))).))))))))))))).	3993	4011	1	-19.2	1	0.234329	0.662	0.280817	0.436318	-4.79441	16	18	13	3UTR		0	0
hsa-miR-1246	NM_052936	ATG4A	AATGGATTTTTGGAGCAGG#CTTGCTTCAAGAACCAG#..(((.(((((((((((((#)))))))))))))))).	1588	1605	1	-18.9	0	0.000444527	0.574	0.846015	0.624663	-6.85796	16	17	16	3UTR		0	0
hsa-miR-1246	NM_053034	ANTXR1	AATGGATTTTTGGAGCAGG#TGCTCTGAAAATCA#....(((((((((((((..#))))))))))))).	1535	1549	1	-16.9	0	0.0282162	0.618	0.645201	0.21612	-9.54656	13	14	13	3UTR		0	1
hsa-miR-1246	NM_057180	VPS29	AATGGATTTTTGGAGCAGG#CCATCTTCTCTGTTAATACATAATTGCTCCAAGCTTCCT#...(((..((((((((((.#.))))))))))..))).	742	781	1	-18.4	0	0.0154803	0.706	5.45607	5.5243	-10.3719	13	17	10	3UTR		0	0
hsa-miR-1246	NM_058169	BORCS5	AATGGATTTTTGGAGCAGG#CCTCAAACTCCCGGGCTCCGGGGATCCT#...(((((((((((((.((#.))..))))))))))))).	2198	2226	1	-21.8	0	4.80086e-05	0.382	-0.345411	-0.153164	-6.51454	15	19	13	3UTR		0	0
hsa-miR-1246	NM_058172	ANTXR2	AATGGATTTTTGGAGCAGG#CTGTTCCAAGAGGCCT#...((..(((((((((((.#)))))))))))..)).	3838	3854	1	-19	0	0.00742348	0.574	0.334591	0.402929	-9.95919	13	16	11	3UTR		0	1
hsa-miR-1246	NM_080591	PTGS1	AATGGATTTTTGGAGCAGG#CCTGCTTCCGAGATCCC#...(((((((.((((((((#)))))))).))))))).	3988	4005	1	-21.3	0	0.0176281	0.426	0.123597	0.17506	-9.33931	15	17	8	3UTR		0	0
hsa-miR-1246	NM_080654	CCDC34	AATGGATTTTTGGAGCAGG#TCTTTCCTCTAAAAGTCCT#...((((((((((((....#.)))))))))))).	1807	1826	1	-15.8	0	0.339462	0.662	0.303508	0.699341	-6.74759	12	14	12	3UTR		0	0
hsa-miR-1246	NM_080683	PTPN13	AATGGATTTTTGGAGCAGG#CCTGCTCTCTATCCAA#..(((((....((((((((#))))))))..))))).	7993	8009	1	-18.6	0	0.00216697	0.559	0.34389	-0.0867653	-12.3943	13	16	8	3UTR		0	0
hsa-miR-1246	NM_080684	PTPN13	AATGGATTTTTGGAGCAGG#CCTGCTCTCTATCCAA#..(((((....((((((((#))))))))..))))).	7420	7436	1	-18.6	0	0.00216697	0.559	0.34389	-0.0867653	-12.3943	13	16	8	3UTR		0	0
hsa-miR-1246	NM_080685	PTPN13	AATGGATTTTTGGAGCAGG#CCTGCTCTCTATCCAA#..(((((....((((((((#))))))))..))))).	8008	8024	1	-18.6	0	0.00216697	0.559	0.34389	-0.0867653	-12.3943	13	16	8	3UTR		0	0
hsa-miR-1246	NM_080759	DACH1	AATGGATTTTTGGAGCAGG#CCTGTTGAAGAAATCCATG#.((((((((((..((((((#))))))..)))))))))).	2562	2581	1	-19.3	1	0.046439	0.647	3.22577	1.74269	-8.42926	16	19	10	3UTR		0	0
hsa-miR-1246	NM_080822	OVCA2	AATGGATTTTTGGAGCAGG#TCTGCTCCTACATCCAG#..(((((....((((((((#))))))))...))))).	726	743	1	-18.7	0	0.027051	0.485	-0.385635	0.98809	-12.3943	13	17	8	3UTR		0	0
hsa-miR-1246	NM_080823	SRMS	AATGGATTTTTGGAGCAGG#CTGCCCAGAAATCTATG#.((((((((((((.((((.#)))))))))))))))).	3965	3982	1	-21.7	1	0.00503009	0.529	0	0	-4.65016	16	17	16	3UTR		0	0
hsa-miR-1246	NM_130783	TSPAN18	AATGGATTTTTGGAGCAGG#CCTGCTGCAAAGATTCAG#..((((((((((.((((((#)))))).)))))))))).	3161	3179	1	-22.4	1	0.000332931	0.441	-0.159015	-0.432495	-6.24613	16	18	10	3UTR		0	0
hsa-miR-1246	NM_130797	DPP6	AATGGATTTTTGGAGCAGG#GCTCTGAACGTCCGTTA#(((((((.((((((((...#)))))))).))))))).	4544	4561	1	-18.6	1	0.0056462	0.529	1.46858	0.356657	-6.25121	15	17	8	3UTR		0	0
hsa-miR-1246	NM_130901	OTUD7A	AATGGATTTTTGGAGCAGG#CCTGCTCCAGGCTGATACATTACCACTCAGTCCAC#..(((((((((((((((((#))))))))))).................)))))).	5632	5667	1	-21.2	1	0.0109397	0.544	0.0189276	-0.195458	-4.957	17	35	11	3UTR		0	0
hsa-miR-1246	NM_133170	PTPRT	AATGGATTTTTGGAGCAGG#CTGTCCAGAAGTCCAG#..((((((((((((.(((.#))))))))))))))).	7150	7166	1	-20.5	1	0.00103104	0.441	0.0508775	0.207225	-5.69245	15	16	15	3UTR		0	0
hsa-miR-1246	NM_133458	ZFP90	AATGGATTTTTGGAGCAGG#CCTGCTCCATCCC#...(((....(((((((((#)))))))))))).	3621	3634	1	-18.6	0	0.00421947	0.485	-0.304047	0.113032	-12.6708	12	13	12	3UTR		0	0
hsa-miR-1246	NM_133477	SYNPO2	AATGGATTTTTGGAGCAGG#CTGCTTCATCAATCCC#...(((((..((((((((.#))))))))..))))).	5442	5458	1	-18.6	0	0.0273151	0.544	0.316306	0.138637	-8.81344	13	16	8	3UTR		0	0
hsa-miR-1246	NM_133640	MED22	AATGGATTTTTGGAGCAGG#CCTGTTCCTAAAATCCT#...(((((((.((((((((#)))))))).))))))).	2343	2360	1	-21.7	0	0.0451809	0.529	0	0	-9.33931	15	17	8	3UTR		0	0
hsa-miR-1246	NM_138270	ATRX	AATGGATTTTTGGAGCAGG#CTGCTCTAAAAGTTGGA#..(.((((((((((((((.#)))))))))))))).).	8183	8200	1	-18.9	0	0.000646285	0.676	0.904043	0.441296	-7.98902	15	17	14	3UTR		0	0
hsa-miR-1246	NM_138317	KCNK10	AATGGATTTTTGGAGCAGG#CCTGCTCCGTCGATTCAG#..((((((..(((((((((#)))))))))..)))))).	7089	7107	1	-20.5	1	0.00210414	0.529	1.67605	2.76364	-7.2559	15	18	9	3UTR		0	0
hsa-miR-1246	NM_138350	THAP3	AATGGATTTTTGGAGCAGG#TCTGCTCCAGATTCAA#..((((((..(((((((((#))))))))))))))).	1626	1642	1	-18.2	1	0.000541464	0.588	1.01509	0.478836	-7.2559	15	16	15	3UTR		0	0
hsa-miR-1246	NM_138435	FAM83F	AATGGATTTTTGGAGCAGG#CTGCTCCAAGGATA#.....(((((((((((((.#))))))))))))).	10500	10514	1	-19.7	0	0.000321761	0.515	-0.245946	0.100934	-13.6656	13	14	13	3UTR		0	0
hsa-miR-1246	NM_138554	TLR4	AATGGATTTTTGGAGCAGG#CGTGCTTCAAATATCCATA#.((((((.(((((((((.(#).))))))))).)))))).	3288	3307	1	-20.6	1	0.00581326	0.706	0.519683	0.531772	-6.10696	16	19	9	3UTR		0	0
hsa-miR-1246	NM_138715	MSR1	AATGGATTTTTGGAGCAGG#CTGCTCAAAAATGATTTTATTACCTTGTTCCTGTAAAATCCATTT#((((((((((.((((((((#.))))))))...)))))))))).	1447	1492	1	-20	1	0.0812362	0.794	0.208858	0.0483905	-6.76235	18	23	10	3UTR		0	1
hsa-miR-1246	NM_138740	C1orf43	AATGGATTTTTGGAGCAGG#CCTGTTCCAGGTTTATTTAATTCCAA#..((((..(((((((((((#)))))))))))..........)))).	1110	1136	1	-17.6	0	0.0774797	0.588	2.86897	3.01892	-8.81432	15	26	11	3UTR		0	0
hsa-miR-1246	NM_138809	CMBL	AATGGATTTTTGGAGCAGG#CCTGCTTCTAGTATGAGAAAGTCCAA#..(((((((((((((((((#))))))))........))))))))).	3234	3260	1	-19.7	1	0.0064479	0.632	2.62205	2.66749	-4.957	17	26	9	3UTR		0	0
hsa-miR-1246	NM_138982	MAPK10	AATGGATTTTTGGAGCAGG#CTGCTGCAAGAGTTTG#...(((((((((.(((((.#))))).))))))))).	5112	5128	1	-17.3	0	9.76061e-06	0.603	1.29549	0.553977	-7.80367	14	16	9	3UTR		0	0
hsa-miR-1246	NM_139032	MAPK7	AATGGATTTTTGGAGCAGG#CTTGCTGCCACAGTAGACCTAGTTCCAGGATCCATG#.(((((.((((((((((((#.))).)))))))))))))).	2421	2457	1	-20.2	0	0.000307842	0.471	0.366001	1.19046	-5.33701	17	20	14	3UTR		0	0
hsa-miR-1246	NM_139033	MAPK7	AATGGATTTTTGGAGCAGG#CTTGCTGCCACAGTAGACCTAGTTCCAGGATCCATG#.(((((.((((((((((((#.))).)))))))))))))).	2824	2860	1	-20.2	0	0.000307842	0.471	2.40756	2.3224	-5.33701	17	20	14	3UTR		0	0
hsa-miR-1246	NM_139034	MAPK7	AATGGATTTTTGGAGCAGG#CTTGCTGCCACAGTAGACCTAGTTCCAGGATCCATG#.(((((.((((((((((((#.))).)))))))))))))).	2517	2553	1	-20.2	0	0.000307842	0.471	0.366001	1.19046	-5.33701	17	20	14	3UTR		0	0
hsa-miR-1246	NM_139052	TAF5	AATGGATTTTTGGAGCAGG#CCTGCTTCAAGATTCA#....((.((((((((((((#)))))))))))).)).	2578	2594	1	-19.2	0	0.0609874	0.75	1.25396	1.33306	-11.0902	14	16	12	3UTR		0	0
hsa-miR-1246	NM_139312	YME1L1	AATGGATTTTTGGAGCAGG#CCTGCGTCAGAAATGCCAA#..(((((((((((.(((((#))))).)))))))).))).	3828	3847	1	-19.7	1	0.0104995	0.618	2.54398	1.16222	-5.81384	16	19	8	3UTR		0	0
hsa-miR-1246	NM_139321	ATRN	AATGGATTTTTGGAGCAGG#CCTGCTCCTTTGATTTAA#..((((((...((((((((#))))))))...)))))).	7725	7743	1	-18.6	1	0.0450972	0.515	0.428811	-0.0728588	-10.0807	14	18	8	3UTR		0	1
hsa-miR-1246	NM_144990	SLFNL1	AATGGATTTTTGGAGCAGG#CCTGCCCAGAGCTCCC#...(((.((((((.(((((#))))))))))).))).	1698	1714	1	-18.8	0	0.023857	0.529	-0.0309698	0.418983	-8.91507	14	16	11	3UTR		0	0
hsa-miR-1246	NM_145015	MRGPRF	AATGGATTTTTGGAGCAGG#CCTGCTTCTGAGTCCATA#.((((((((..((((((((#)))))))).)))))))).	1325	1343	1	-22.2	1	0.0151369	0.485	0.411036	0.103647	-7.86061	16	18	8	3UTR		0	0
hsa-miR-1246	NM_145015	MRGPRF	AATGGATTTTTGGAGCAGG#CCTGCCATTCAGGGCTGTTCCAGAGATTCG#...(((((((((((((((.#.))))))))))))))).	1647	1677	1	-21.6	0	0.00413038	0.515	2.53033	1.05015	-6.51454	15	17	15	3UTR		0	0
hsa-miR-1246	NM_145167	PIGM	AATGGATTTTTGGAGCAGG#CTGCTCCAAAAT#.......(((((((((((.#))))))))))).	6258	6270	1	-17.7	0	0.00373346	0.559	4.13958	2.4873	-17.1102	11	12	11	3UTR		0	0
hsa-miR-1246	NM_145244	DDIT4L	AATGGATTTTTGGAGCAGG#TCTATGTTGTTTTGCATGGCTATTGTTAAGCTCCAAAGGTTCAC#..((((((((((((((...#.)))))))))))))).	2336	2380	1	-20	1	0.0180838	0.529	2.58381	2.40008	-4.957	14	16	14	3UTR		0	0
hsa-miR-1246	NM_145259	ACVR1C	AATGGATTTTTGGAGCAGG#CTGTTCCATACCATTG#(((((.....((((((((.#))))))))..))))).	6978	6994	1	-15.9	0	0.0938073	0.676	0.0704074	1.00501	-11.9948	13	16	8	3UTR		0	0
hsa-miR-1246	NM_145698	ACBD5	AATGGATTTTTGGAGCAGG#CCTGTTCCAAAGTCTT#...(((.((((((((((((#))))))))))))))).	3693	3709	1	-18.8	0	0.00428437	0.647	1.53632	2.09507	-8.05823	15	16	15	3UTR		0	0
hsa-miR-1246	NM_145811	CACNG5	AATGGATTTTTGGAGCAGG#CTGCTCTAGGAACCCATC#.((((.((((((((((((.#)))))))))))).)))).	9961	9979	1	-21.2	0	0.0327517	0.471	-0.0933861	-0.0746961	-5.69428	16	18	12	3UTR		0	0
hsa-miR-1246	NM_148955	SNX1	AATGGATTTTTGGAGCAGG#CCTGTTCTGAGGGTCTC#...((((((((((((((((#)))))))))))))))).	1975	1992	1	-19.5	0	0.000702404	0.515	0.39485	0.196272	-6.51454	16	17	16	3UTR		0	0
hsa-miR-1246	NM_148975	MS4A4A	AATGGATTTTTGGAGCAGG#CCAAAAGATCAACAGACAAATGCTCCAGAAATCTATG#.((((((((((((((((..#.)))))))))))))))).	735	772	1	-23.6	1	0.057348	0.559	-0.0101283	-0.200606	-3.79332	16	18	16	3UTR		0	0
hsa-miR-1246	NM_152381	XIRP2	AATGGATTTTTGGAGCAGG#CCTGCTCCAAAACCAA#..(((..((((((((((((#))))))))))))))).	11857	11873	1	-21.8	0	0.00685038	0.412	1.32383	0.592991	-8.40165	15	16	15	3UTR		0	0
hsa-miR-1246	NM_152432	ARHGAP42	AATGGATTTTTGGAGCAGG#CCTGCTTCAAAATGTGCCAG#..(((..((((((((((((#))))))))))))....))).	6849	6869	1	-19.7	0	0.00411948	0.559	0.224182	0.144093	-8.40165	15	20	12	3UTR		0	0
hsa-miR-1246	NM_001291107	CELF3	AATGGATTTTTGGAGCAGG#CCTGGCTCCAAGGGCCCATTT#(((((.(((((((((((((#)))).))))))))).))))).	2373	2394	1	-21.2	0	4.20316e-05	0.426	3.10076	1.92836	-5.83853	18	21	9	3UTR		0	0
hsa-miR-1246	NM_001291965	WASF3	AATGGATTTTTGGAGCAGG#CCTGTTCTAGAAGCACATG#.(((..(((((((((((((#)))))))))))))..))).	2836	2855	1	-18.8	0	0.0029653	0.485	0.77299	-0.0282678	-9.81332	16	19	13	3UTR		0	1
hsa-miR-1246	NM_001292039	MAPK4	AATGGATTTTTGGAGCAGG#CCAATTCCAAGAATCCC#...((((((((((((..((#))..)))))))))))).	2276	2293	1	-16.6	0	0.116361	0.426	0.253543	-0.326031	-6.74759	14	17	12	3UTR		0	0
hsa-miR-1246	NM_001292040	MAPK4	AATGGATTTTTGGAGCAGG#CCAATTCCAAGAATCCC#...((((((((((((..((#))..)))))))))))).	3316	3333	1	-16.6	0	0.116361	0.426	0.253543	-0.326031	-6.74759	14	17	12	3UTR		0	0
hsa-miR-1246	NM_001297431	MAEA	AATGGATTTTTGGAGCAGG#CCTGCCGCGGCGTTTCTGTTTCTTGCGACCAAAGATCCGTG#.((((((((((((.(((((#.)))))..)))))))))))).	1092	1133	1	-22.3	1	0.00152015	0.515	1.32468	1.34482	-4.65016	17	21	12	3UTR		0	0
hsa-miR-1246	NM_001297431	MAEA	AATGGATTTTTGGAGCAGG#CCTGCTTCGAGAATGTATA#.(((.((((((((((((((#)))))))))))))).))).	1695	1714	1	-21.6	0	0.0665813	0.515	2.99563	1.25549	-7.91236	17	19	14	3UTR		0	0
hsa-miR-1246	NM_001297432	MAEA	AATGGATTTTTGGAGCAGG#CCTGCCGCGGCGTTTCTGTTTCTTGCGACCAAAGATCCGTG#.((((((((((((.(((((#.)))))..)))))))))))).	1474	1515	1	-22.3	1	0.00152015	0.515	1.32468	1.34482	-4.65016	17	21	12	3UTR		0	0
hsa-miR-1246	NM_001297432	MAEA	AATGGATTTTTGGAGCAGG#CCTGCTTCGAGAATGTATA#.(((.((((((((((((((#)))))))))))))).))).	2077	2096	1	-21.6	0	0.0665813	0.515	2.99563	1.25549	-7.91236	17	19	14	3UTR		0	0
hsa-miR-1246	NM_001297433	MAEA	AATGGATTTTTGGAGCAGG#CCTGCCGCGGCGTTTCTGTTTCTTGCGACCAAAGATCCGTG#.((((((((((((.(((((#.)))))..)))))))))))).	1414	1455	1	-22.3	1	0.00152015	0.515	1.73721	1.2461	-4.65016	17	21	12	3UTR		0	0
hsa-miR-1246	NM_001297433	MAEA	AATGGATTTTTGGAGCAGG#CCTGCTTCGAGAATGTATA#.(((.((((((((((((((#)))))))))))))).))).	2017	2036	1	-21.6	0	0.0665813	0.515	3.11028	1.30505	-7.91236	17	19	14	3UTR		0	0
hsa-miR-1246	NM_001297598	MIER3	AATGGATTTTTGGAGCAGG#CCTGTTTCAAAATTCTAG#..((((.((((((((((((#)))))))))))).)))).	2376	2394	1	-18.7	0	0.0225738	0.574	0.482508	0.913983	-6.50069	16	18	12	3UTR		0	1
hsa-miR-1246	NM_001297737	NSL1	AATGGATTTTTGGAGCAGG#CCTGCTCCAGGTCCCATA#.((((...(((((((((((#)))))))))))..)))).	9675	9693	1	-21.8	0	0.000798166	0.412	0.282803	0.154631	-9.55161	15	18	11	3UTR		0	0
hsa-miR-1246	NM_001300742	BORCS5	AATGGATTTTTGGAGCAGG#CCTCAAACTCCCGGGCTCCGGGGATCCT#...(((((((((((((.((#.))..))))))))))))).	1807	1835	1	-21.8	0	4.80086e-05	0.382	0	0	-6.51454	15	19	13	3UTR		0	0
hsa-miR-1246	NM_001300746	TMEM53	AATGGATTTTTGGAGCAGG#TCTGCTCCAGAAATAAATG#.((..((((((((((((((#))))))))))))))..)).	822	841	1	-20.1	0	0.00493821	0.471	0	0	-10.9444	16	19	14	3UTR		0	0
hsa-miR-1246	NM_001300747	TMEM53	AATGGATTTTTGGAGCAGG#TCTGCTCCAGAAATAAATG#.((..((((((((((((((#))))))))))))))..)).	854	873	1	-20.1	0	0.00493821	0.471	-0.681606	-0.265217	-10.9444	16	19	14	3UTR		0	0
hsa-miR-1246	NM_001300842	SLC10A7	AATGGATTTTTGGAGCAGG#CCAAGAGTCCATC#.((((((((((((......#)))))))))))).	1308	1321	1	-16.3	1	0.00479747	0.559	0.487697	-0.0267797	-5.61866	12	13	12	3UTR		0	0
hsa-miR-1246	NM_001300884	CHIC1	AATGGATTTTTGGAGCAGG#CCTGCTTCACAAGTCA#....(((((.(((((((((#))))))))).))))).	5761	5777	1	-18.6	0	0.0487772	0.721	0	0	-10.7891	14	16	9	3UTR		0	0
hsa-miR-1246	NM_001301089	SNX19	AATGGATTTTTGGAGCAGG#CCTGTCATCCTCACCTGTCTCTGGTCTGAAAGTCCATTT#((((((((((((((.((((#.)))).)))))))))))))).	7666	7705	1	-21.3	1	0.00896099	0.544	-0.233001	0.0118096	-4.67302	18	21	14	3UTR		0	0
hsa-miR-1246	NM_001303496	SAMD9L	AATGGATTTTTGGAGCAGG#CCTGTTTCTTAGATCCC#...((((((..((((((((#))))))))..)))))).	6507	6524	1	-18.5	0	0.0410273	0.588	0.2718	-0.0554858	-10.5818	14	17	8	3UTR		0	0
hsa-miR-1246	NM_001303497	SAMD9L	AATGGATTTTTGGAGCAGG#CCTGTTTCTTAGATCCC#...((((((..((((((((#))))))))..)))))).	6336	6353	1	-18.5	0	0.0410273	0.588	-0.226129	-0.214032	-10.5818	14	17	8	3UTR		0	0
hsa-miR-1246	NM_001303498	SAMD9L	AATGGATTTTTGGAGCAGG#CCTGTTTCTTAGATCCC#...((((((..((((((((#))))))))..)))))).	6072	6089	1	-18.5	0	0.0410273	0.588	0	0	-10.5818	14	17	8	3UTR		0	0
hsa-miR-1246	NM_001303500	SAMD9L	AATGGATTTTTGGAGCAGG#CCTGTTTCTTAGATCCC#...((((((..((((((((#))))))))..)))))).	5940	5957	1	-18.5	0	0.0410273	0.588	-0.25991	0.0847011	-10.5818	14	17	8	3UTR		0	0
hsa-miR-1246	NM_001303628	MLEC	AATGGATTTTTGGAGCAGG#CCTGCTCAAGGATCCT#...((((((((.(((((((#))))))))))))))).	1065	1081	1	-20.9	0	0.000124782	0.559	0.736561	0.976926	-9.86134	15	16	15	3UTR		0	0
hsa-miR-1246	NM_001304533	NKAIN3	AATGGATTTTTGGAGCAGG#TCTGCTTAATAAATCCAA#..(((((((...(((((((#)))))))...))))))).	2553	2571	1	-16.9	1	0.227148	0.662	0	0	-12.3711	14	18	7	3UTR		0	0
hsa-miR-1246	NM_001304947	KRBA2	AATGGATTTTTGGAGCAGG#CCTGCTCAAGAATCTCCATTG#((((((..(((.(((((((#)))))))..)))..)))))).	9338	9359	1	-20.1	0	0.00598787	0.5	0.405844	0.194793	-11.1417	16	21	7	3UTR		0	0
hsa-miR-1246	NM_001305203	ZFP90	AATGGATTTTTGGAGCAGG#CCTGCTCCATCCC#...(((....(((((((((#)))))))))))).	3631	3644	1	-18.6	0	0.00421947	0.485	-0.304047	0.113032	-12.6708	12	13	12	3UTR		0	0
hsa-miR-1246	NM_001305208	ZFP90	AATGGATTTTTGGAGCAGG#CCTGCTCCATCCC#...(((....(((((((((#)))))))))))).	3676	3689	1	-18.6	0	0.00421947	0.485	-0.304047	0.113032	-12.6708	12	13	12	3UTR		0	0
hsa-miR-1246	NM_001307930	RASL12	AATGGATTTTTGGAGCAGG#CCTGCTCCCTTCCAG#..((((.....((((((((#))))))))..)))).	2411	2426	1	-18.7	0	0.00094988	0.676	-0.346527	-0.452378	-13.938	12	15	8	3UTR		0	0
hsa-miR-1246	NM_001308069	XXYLT1	AATGGATTTTTGGAGCAGG#CCTGTACGTAGGCTGCAGACGTGAAAGCCCCAGGGGTCCATTT#(((((((((((((.((...#.)).))))))))))))).	2062	2105	1	-18.8	1	0.000451661	0.574	4.83803	3.78279	-4.79441	15	18	13	3UTR		0	0
hsa-miR-1246	NM_001308090	HDAC7	AATGGATTTTTGGAGCAGG#CCTGGGTCTTTAGAGATCCT#...((((((((((((((((#))))...)))))))))))).	3119	3139	1	-16.9	0	2.7682e-05	0.471	0.880195	1.30528	-6.51454	16	20	12	3UTR		0	0
hsa-miR-1246	NM_001308301	MYLK3	AATGGATTTTTGGAGCAGG#CCTGCTCCAAGTTGGTCA#....(((((((((((((((#)))))))))))..)))).	4441	4459	1	-20.1	0	6.17626e-05	0.529	0.123256	0.155452	-9.54656	15	18	11	3UTR		0	0
hsa-miR-1246	NM_001317062	WDR77	AATGGATTTTTGGAGCAGG#CTGAATCAGAAATCCATTT#(((((((((((((..(((.#)))..))))))))))))).	1721	1740	1	-17.8	1	0.0178177	0.632	2.26239	2.94628	-5.52986	16	19	13	3UTR		0	0
hsa-miR-1246	NM_001317944	BSPRY	AATGGATTTTTGGAGCAGG#CCTGCTCCAGCTGTTCAC#..(((((..((((((((((#))))))))))..))))).	1732	1750	1	-20.6	0	0.0056705	0.471	0	0	-8.32703	15	18	10	3UTR		0	0
hsa-miR-1246	NM_001317991	FAM214B	AATGGATTTTTGGAGCAGG#CCTGCCCATCCTGCTCCATC#..........(((((((((#.))))))))).	2053	2073	1	-17.1	0	0.00617695	0.5	2.4701	2.39195	-21.7228	9	11	9	3UTR		0	0
hsa-miR-1246	NM_001318069	MAPK10	AATGGATTTTTGGAGCAGG#CTGCTGCAAGAGTTTG#...(((((((((.(((((.#))))).))))))))).	5112	5128	1	-17.3	0	9.76061e-06	0.603	1.29549	0.553977	-7.80367	14	16	9	3UTR		0	0
hsa-miR-1246	NM_001318207	TMEM239	AATGGATTTTTGGAGCAGG#CCTGCTCCAGACAGGCCG#...((...(((((((((((#)))))))))))....)).	3152	3170	1	-20.8	0	1.17245e-05	0.574	-0.377475	0.174887	-12.2728	13	18	11	3UTR		0	0
hsa-miR-1246	NM_001318833	EHMT2	AATGGATTTTTGGAGCAGG#CCTGACCAGAGATCCC#...((((((((((..((((#)))).)))))))))).	4103	4119	1	-17.9	0	0.0219577	0.382	0.267745	1.14234	-8.10683	14	16	10	3UTR		0	0
hsa-miR-1246	NM_001319071	SACM1L	AATGGATTTTTGGAGCAGG#TTTGTTCCAAAGATG#.....((((((((((((((#)))))))))))))).	3302	3317	1	-15	0	0.00206111	0.691	1.64777	0.721514	-13.6656	14	15	14	3UTR		0	0
hsa-miR-1246	NM_001319073	SACM1L	AATGGATTTTTGGAGCAGG#TTTGTTCCAAAGATG#.....((((((((((((((#)))))))))))))).	3342	3357	1	-15	0	0.00206111	0.691	1.64777	0.721514	-13.6656	14	15	14	3UTR		0	0
hsa-miR-1246	NM_001319674	GMEB1	AATGGATTTTTGGAGCAGG#CCTGTCCAGAAAGCCATTT#(((((.((((((((.((((#)))))))))))).))))).	2061	2080	1	-19.1	0	0.00673852	0.515	0.421386	0.600575	-6.57398	17	19	12	3UTR		0	0
hsa-miR-1246	NM_001320412	FTCD	AATGGATTTTTGGAGCAGG#CCTGCCTCAGCTCCCTGCCCAGCCAGCCTCCTGTCTCCAGAGAAGTTCTCCATTA#(((((((((((((((((((#.)))).))))))))).....)))))).	1892	1947	1	-21.8	1	0.00326493	0.576	3.37801	1.83237	-3.93757	19	27	9	3UTR		0	0
hsa-miR-1246	NM_001321038	GPSM2	AATGGATTTTTGGAGCAGG#CCTGTTCTGATTTTCCT#...(((...((((((((((#))))))))))...))).	4329	4346	1	-16.7	0	0.25045	0.603	0.160181	0.320881	-11.4283	13	17	10	3UTR		0	0
hsa-miR-1246	NM_001321039	GPSM2	AATGGATTTTTGGAGCAGG#CCTGTTCTGATTTTCCT#...(((...((((((((((#))))))))))...))).	3224	3241	1	-16.7	0	0.25045	0.603	0.160181	0.320881	-11.4283	13	17	10	3UTR		0	0
hsa-miR-1246	NM_001321135	PSTPIP1	AATGGATTTTTGGAGCAGG#CCTGCTCCAGTGTCCG#...((((..((((((((((#)))))))))).)))).	1830	1846	1	-22.9	0	3.66045e-05	0.441	-0.629539	-0.0952144	-9.88456	14	16	10	3UTR		0	0
hsa-miR-1246	NM_001321137	PSTPIP1	AATGGATTTTTGGAGCAGG#CCTGCTCCAGTGTCCG#...((((..((((((((((#)))))))))).)))).	1744	1760	1	-22.9	0	3.66045e-05	0.441	-0.629539	-0.0952144	-9.88456	14	16	10	3UTR		0	0
hsa-miR-1246	NM_001321244	VOPP1	AATGGATTTTTGGAGCAGG#CCTGGAATCGGGTGCAGCTGAATAGGCACCCAAAAGTCCGTG#.((((((((((((.((...#.))..)))))))))))).	2565	2607	1	-17.6	1	0.0115111	0.559	6.14201	4.97838	-4.65016	14	18	12	3UTR		0	0
hsa-miR-1246	NM_001321248	VOPP1	AATGGATTTTTGGAGCAGG#CCTGGAATCGGGTGCAGCTGAATAGGCACCCAAAAGTCCGTG#.((((((((((((.((...#.))..)))))))))))).	2260	2302	1	-17.6	1	0.0115111	0.559	3.30725	1.37476	-4.65016	14	18	12	3UTR		0	0
hsa-miR-1246	NM_001321821	RAD51B	AATGGATTTTTGGAGCAGG#CTTGCTTCCAGTCTAGCTGTGGCCTGACTCCAAGTCCAG#..(((((..((((((((((#.)))).))))))))))).	1946	1985	1	-19.7	0	0.00106343	0.574	0.10414	0.0504939	-8.32703	15	18	11	3UTR		0	0
hsa-miR-1246	NM_001321853	JAK1	AATGGATTTTTGGAGCAGG#CCTGCTGCCAGCTGATCTG#...(((((.((((((((((#)))))).))))..))))).	4327	4346	1	-17.7	0	0.00140566	0.588	3.22461	3.54891	-7.57093	15	19	6	3UTR		0	0
hsa-miR-1246	NM_001321876	HDAC9	AATGGATTTTTGGAGCAGG#CTGCTTTCGAAATCTATTG#((((((((((.(((((((.#))))))).)))))))))).	1884	1903	1	-18.7	1	0.00493853	0.515	0	0	-6.76235	17	19	10	3UTR		0	0
hsa-miR-1246	NM_001322462	SH3BP5L	AATGGATTTTTGGAGCAGG#CCTGCTCCAGCCTGCCCGTG#.((((....((((((((((#)))))))))).....)))).	2924	2944	1	-20.3	0	0.00195118	0.368	0	0	-10.608	14	20	10	3UTR		0	0
hsa-miR-1246	NM_001322799	KCNS1	AATGGATTTTTGGAGCAGG#CCTGCCTCCAAGCCATTCATG#.((((((.(((((((((((#))))).))))))..)))))).	2001	2022	1	-18.4	1	0.00821473	0.515	-0.277563	-0.00942534	-6.10696	17	21	6	3UTR		0	0
hsa-miR-1246	NM_001322811	GDPGP1	AATGGATTTTTGGAGCAGG#CCTGCTCCACCCAAATGCCC#...((..((((((((((((#)))))))))...)))..)).	2659	2679	1	-18.7	0	0.272523	0.456	0	0	-9.95919	14	20	9	3UTR		0	0
hsa-miR-1246	NM_001324366	ADAL	AATGGATTTTTGGAGCAGG#CTGCTCCTAAAATCCT#...(((((((.(((((((.#))))))).))))))).	3193	3209	1	-22.1	0	0.02011	0.559	-0.715935	-0.0491306	-9.33931	14	16	7	3UTR		0	0
hsa-miR-1246	NM_001330204	PTPRB	AATGGATTTTTGGAGCAGG#GCTTCAAAGATTCAC#..((((((((((((((...#)))))))))))))).	8064	8079	1	-17.8	1	0.000939573	0.662	1.83796	3.24836	-4.957	14	15	14	3UTR		0	0
hsa-miR-1246	NM_001330218	CCNYL1	AATGGATTTTTGGAGCAGG#CCTGCTCAAAAACCAG#..(((.(((((.(((((((#))))))))))))))).	1404	1420	1	-17.3	0	0.00432902	0.632	2.09766	0.968346	-10.2048	15	16	15	3UTR		0	0
hsa-miR-1246	NM_001330297	GLDN	AATGGATTTTTGGAGCAGG#CCTGCTCCCCTGAAAGTCCC#...((((((((((((((((#))))))))...)))))))).	3269	3289	1	-22.5	0	0.0145993	0.574	0.118724	0.214441	-6.51454	16	20	8	3UTR		0	0
hsa-miR-1246	NM_001330351	TPM1	AATGGATTTTTGGAGCAGG#CTGCTCTGTGAGAATCCGTG#.(((((((((((((((((.#)))))))..)))))))))).	1753	1773	1	-21.9	1	0.0180121	0.441	-0.174526	-0.151914	-3.79332	17	20	10	3UTR		0	0
hsa-miR-1246	NM_001330356	BORCS5	AATGGATTTTTGGAGCAGG#CCTCAAACTCCCGGGCTCCGGGGATCCT#...(((((((((((((.((#.))..))))))))))))).	2054	2082	1	-21.8	0	4.80086e-05	0.382	-0.345411	-0.153164	-6.51454	15	19	13	3UTR		0	0
hsa-miR-1246	NM_001330360	POLA1	AATGGATTTTTGGAGCAGG#TTGCTCCAAAGTCCAA#..((((.(((((((((((.#))))))))))))))).	5036	5052	1	-20.3	0	0.00142465	0.544	0.486777	0.528435	-6.50069	15	16	15	3UTR		0	0
hsa-miR-1246	NM_000084	CLCN5	AATGGATTTTTGGAGCAGG#CTTGCTCCAAGGAG#......(((((((((((((#))))))))))))).	7409	7423	1	-17.6	0	0.000550001	0.588	0.624814	0.211798	-15.5666	13	14	13	3UTR		0	0
hsa-miR-1246	NM_000131	F7	AATGGATTTTTGGAGCAGG#GCTCCCAGGATCCT#...(((((((.(((((...#))))).))))))).	2630	2644	1	-18	0	0.000393296	0.515	-0.0864121	-0.0687213	-9.33931	12	14	7	3UTR		0	0
hsa-miR-1246	NM_000193	SHH	AATGGATTTTTGGAGCAGG#CCTGCTCAGAGTCTATTT#((((((((((..(((((((#))))))))))))))))).	2134	2152	1	-19	1	0.015576	0.515	0.508158	1.71538	-10.1092	17	18	17	3UTR		0	0
hsa-miR-1246	NM_000232	SGCB	AATGGATTTTTGGAGCAGG#CCTGAAACATAAGCTTGGAAAATCTATTA#(((((((((((.((((...#.)))).))))))))))).	3189	3218	1	-17.7	1	0.00770759	0.618	2.14389	0.66888	-7.28438	15	18	11	3UTR		0	0
hsa-miR-1246	NM_000235	LIPA	AATGGATTTTTGGAGCAGG#CCTGCTTCACGTCCCTATGTTGGGAAGTCCATA#.((((((((((((((((((#)))))))))..............))))))))).	2256	2289	1	-21.1	1	0.0012126	0.574	2.98174	1.44701	-3.79332	18	33	9	3UTR		0	0
hsa-miR-1246	NM_000246	CIITA	AATGGATTTTTGGAGCAGG#CCTGCTCTGATTCCAA#..((((...((((((((((#)))))))))).)))).	9864	9880	1	-18.8	0	0.00809246	0.412	0	0	-9.87071	14	16	10	3UTR		0	0
hsa-miR-1246	NM_000353	TAT	AATGGATTTTTGGAGCAGG#CCTGTTCCTCCATCCAA#..(((((....((((((((#))))))))...))))).	3523	3540	1	-18.6	0	0.381142	0.559	0	0	-12.3943	13	17	8	3UTR		0	0
hsa-miR-1246	NM_000356	TCOF1	AATGGATTTTTGGAGCAGG#CTTGCTCCACAGATCCAG#..(((((((.(((((((((#))))))))).))))))).	4628	4646	1	-23.2	1	0.0218271	0.353	0	0	-6.19951	16	18	9	3UTR		0	0
hsa-miR-1246	NM_000367	TPMT	AATGGATTTTTGGAGCAGG#CCTGCTCCCAGTCGATA#.((.((((...((((((((#)))))))).)))).)).	2286	2303	1	-19	0	0.00235736	0.471	0	0	-11.949	14	17	8	3UTR		0	0
hsa-miR-1246	NM_000522	HOXA13	AATGGATTTTTGGAGCAGG#CTGCTCCAATATCCGTTA#(((((((..(((((((((.#))))))))).))))))).	1920	1938	1	-23.3	1	0.0317873	0.691	0	0	-7.3076	16	18	9	3UTR		0	0
hsa-miR-1246	NM_000525	KCNJ11	AATGGATTTTTGGAGCAGG#GCTCCAAGAAGTGCCT#...((.((((((((((...#))))))))))...)).	2124	2140	1	-16.1	0	0.000227207	0.382	0	0	-8.4155	12	16	10	3UTR		0	0
hsa-miR-1246	NM_000554	CRX	AATGGATTTTTGGAGCAGG#CTTGCTCCAAGAAG#......(((((((((((((#))))))))))))).	1308	1322	1	-18	0	0.0162762	0.559	0	0	-15.5666	13	14	13	3UTR		0	0
hsa-miR-1246	NM_000564	IL5RA	AATGGATTTTTGGAGCAGG#CTGCTCCAGGAGAGTCTT#...(((((((((((((((.#)))))))))..)))))).	4038	4056	1	-19.3	0	0.00239616	0.529	0	0	-6.51454	15	18	9	3UTR		0	0
hsa-miR-1246	NM_000620	NOS1	AATGGATTTTTGGAGCAGG#CCTGCATCCAAATGTCCT#...((((.(((((((((((#))))).)))))).)))).	9836	9854	1	-21.4	0	0.0390747	0.5	0	0	-8.82818	15	18	6	3UTR		0	0
hsa-miR-1246	NM_000748	CHRNB2	AATGGATTTTTGGAGCAGG#CCTGCCCTGAGATCCATC#.(((((((((.((.(((((#))))))).))))))))).	2726	2744	1	-21.9	1	0.0281633	0.456	0	0	-7.47494	16	18	9	3UTR		0	0
hsa-miR-1246	NM_000750	CHRNB4	AATGGATTTTTGGAGCAGG#GCTCCAATCCATTC#(((((((...((((((...#))))))))))))).	2306	2320	1	-17.2	1	0.0119568	0.456	0	0	-8.55011	13	14	13	3UTR		0	0
hsa-miR-1246	NM_000829	GRIA4	AATGGATTTTTGGAGCAGG#CCTGTGTCTCCAGAACATCCATA#.((((((((((((((((((#))))...)))))))).)))))).	3569	3592	1	-20.5	1	0.0683853	0.559	0	0	-3.79332	18	23	8	3UTR		0	0
hsa-miR-1246	NM_000831	GRIK3	AATGGATTTTTGGAGCAGG#GTGATGAATGCTCTAGAGGTCTGTG#.((((((((((((((((..#.)))))))))))))))).	4589	4614	1	-19.9	1	0.000701254	0.574	0	0	-3.79332	16	18	16	3UTR		0	0
hsa-miR-1246	NM_000834	GRIN2B	AATGGATTTTTGGAGCAGG#TCTGGTCCATAAATCCATC#.((((((((.((((.((((#)))).)))).)))))))).	11868	11887	1	-20.8	1	0.0308219	0.544	0	0	-5.77128	16	19	8	3UTR		0	0
hsa-miR-1246	NM_000896	CYP4F3	AATGGATTTTTGGAGCAGG#CCTGTTCCACAGTCCT#...(((((..(((((((((#))))))))).))))).	1691	1707	1	-19.5	0	0.0167887	0.574	0	0	-8.81344	14	16	9	3UTR		0	0
hsa-miR-1246	NM_000934	SERPINF2	AATGGATTTTTGGAGCAGG#CCTGGCTGTGGCCTAACCTGCCGAGAGTCCATC#.(((((((((((..(((((#.)))))))))))))))).	1999	2032	1	-20.2	1	0.00917513	0.368	0	0	-5.9393	16	18	16	3UTR		0	0
hsa-miR-1246	NM_000984	RPL23A	AATGGATTTTTGGAGCAGG#CCTGTTCTACTTATCCT#...((((...(((((((((#)))))))))...)))).	625	642	1	-17.2	0	0.0720712	0.5	0	0	-11.1271	13	17	9	3UTR		0	0
hsa-miR-1246	NM_001001132	ITSN1	AATGGATTTTTGGAGCAGG#TTGTTCCAAATGTCCATA#.((((((.((((((((((.#)))))))))).)))))).	4358	4376	1	-20.8	1	0.215718	0.706	0	0	-6.10696	16	18	10	3UTR		0	0
hsa-miR-1246	NM_001001344	ATP2B3	AATGGATTTTTGGAGCAGG#CCTGCCCAGAGTCCAG#..((((.((((((.(((((#))))))))))))))).	5321	5337	1	-19.9	0	0.0116346	0.397	0	0	-7.35753	15	16	15	3UTR		0	0
hsa-miR-1246	NM_001001481	UBE2W	AATGGATTTTTGGAGCAGG#CCTGCTCTTTCTATCCC#...((((....((((((((#))))))))....)))).	8347	8364	1	-18.5	0	0.0465178	0.662	0	0	-13.9518	12	17	8	3UTR		0	0
hsa-miR-1246	NM_001001673	RNASE9	AATGGATTTTTGGAGCAGG#CCAAGAGGAAAAGGAAATGGTTGCCTGAAGTGTGCTCCAAAGACACATCCATG#.((((((((((((((((.(#.).)))))))))))....))))).	952	1005	1	-20.3	1	0.00178616	0.603	-0.0491045	0.195172	-3.79332	17	24	11	3UTR		0	0
hsa-miR-1246	NM_001002257	LCLAT1	AATGGATTTTTGGAGCAGG#CTTGTTCCAAGGATTCT#...((((((((((((((((#)))))))))))))))).	4440	4457	1	-20	0	0.00268458	0.618	0	0	-6.51454	16	17	16	3UTR		0	0
hsa-miR-1246	NM_001002257	LCLAT1	AATGGATTTTTGGAGCAGG#TCTGCTCCAGACCCAG#..(((...(((((((((((#))))))))))).))).	2992	3008	1	-19	0	0.00193252	0.603	0	0	-10.7153	14	16	11	3UTR		0	0
hsa-miR-1246	NM_001002814	RAB11FIP1	AATGGATTTTTGGAGCAGG#CCTGCTCCAGGGGTCA#....(((((((((((((((#))))))))))))))).	3954	3970	1	-24	0	4.15248e-05	0.471	0	0	-9.54656	15	16	15	3UTR		0	0
hsa-miR-1246	NM_001007471	TRPM3	AATGGATTTTTGGAGCAGG#TCTGCTTCAAAGGTGCCAA#..(((((((((((((((((#)))))))))))))).))).	8622	8641	1	-20.1	1	0.0094139	0.706	0	0	-4.957	17	19	14	3UTR		0	0
hsa-miR-1246	NM_001008566	TPST2	AATGGATTTTTGGAGCAGG#CTGCTCCAGAGGTCA#....((((((((((((((.#)))))))))))))).	2684	2699	1	-22.9	0	0.00030704	0.515	0	0	-9.54656	14	15	14	3UTR		0	0
hsa-miR-1246	NM_001008938	CKAP5	AATGGATTTTTGGAGCAGG#CTGCTCTAGAAGACTGTCCGTG#.(((((((((((((((((.#)))))))))))....)))))).	6384	6406	1	-21.1	1	0.00312729	0.529	0	0	-3.79332	17	22	11	3UTR		0	0
hsa-miR-1246	NM_001009185	ACSL6	AATGGATTTTTGGAGCAGG#CTTGCTTCAGATTTCCC#...(((..(((((((((((#)))))))))))..))).	5161	5178	1	-18.9	0	0.00723819	0.647	0	0	-10.3719	14	17	11	3UTR		0	0
hsa-miR-1246	NM_001010854	TTC7B	AATGGATTTTTGGAGCAGG#CCTGACTCCAGAATCCATA#.(((((.((((((((((((#)))).))))))))))))).	14467	14486	1	-22.4	0	0.0309943	0.5	0	0	-5.33701	17	19	13	3UTR		0	0
hsa-miR-1246	NM_001010883	FAM102B	AATGGATTTTTGGAGCAGG#CCTGTTCTGGAAATCTT#...((((((((((((((((#)))))))))))))))).	1872	1889	1	-19.9	0	0.00203386	0.662	0	0	-6.51454	16	17	16	3UTR		0	0
hsa-miR-1246	NM_001010909	MUC21	AATGGATTTTTGGAGCAGG#CTGCTCCATCTTCCAC#..((((....((((((((.#))))))))...)))).	2949	2965	1	-19.7	0	0.0452374	0.515	0	0	-11.1132	12	16	8	3UTR		0	0
hsa-miR-1246	NM_001010917	GOLGA7B	AATGGATTTTTGGAGCAGG#CCTGTCACAGAGGTCCAG#..((((((((((..(((((#)))))..)))))))))).	3540	3558	1	-20.4	1	0.0062571	0.485	0	0	-7.10297	15	18	10	3UTR		0	0
hsa-miR-1246	NM_001010922	BCL2L15	AATGGATTTTTGGAGCAGG#CCTGCTCCATTCCAGTCTGTC#.(((((((..(((((((((#)))))))))....))))))).	4100	4121	1	-20.5	1	0.0141994	0.588	0	0	-6.09222	16	21	9	3UTR		0	0
hsa-miR-1246	NM_001010984	SPRTN	AATGGATTTTTGGAGCAGG#TCTGTTCCCAGTTGATACCCATGACCCTCACCACCTCCAGAGGTCCC#...((((((((((((..((#.))..)))))))))))).	3774	3821	1	-19.4	0	0.00141939	0.456	0	0	-6.74759	14	18	12	3UTR		0	0
hsa-miR-1246	NM_001012515	FECH	AATGGATTTTTGGAGCAGG#CCTGCTCCTGAAATG#.....(((((.((((((((#)))))))).))))).	6945	6960	1	-18.4	0	0.0022583	0.5	0	0	-16.4904	13	15	8	3UTR		0	0
hsa-miR-1246	NM_001013620	ALG10B	AATGGATTTTTGGAGCAGG#CCTGCTTCAAAAGCCT#...((.(((((((((((((#))))))))))))))).	1733	1749	1	-20.3	0	0.00212671	0.647	0	0	-8.4155	15	16	15	3UTR		0	0
hsa-miR-1246	NM_001013657	GDPGP1	AATGGATTTTTGGAGCAGG#CCTGCTCCACCCAAATGCCC#...((..((((((((((((#)))))))))...)))..)).	2540	2560	1	-18.7	0	0.272523	0.456	0	0	-9.95919	14	20	9	3UTR		0	0
hsa-miR-1246	NM_001017395	TMCC1	AATGGATTTTTGGAGCAGG#TCTGCTCCAATTTCCATTC#((((((...((((((((((#))))))))))..)))))).	5566	5585	1	-21.3	0	0.0263944	0.603	0	0	-8.85129	16	19	10	3UTR		0	0
hsa-miR-1246	NM_001017405	MAEA	AATGGATTTTTGGAGCAGG#CCTGCCGCGGCGTTTCTGTTTCTTGCGACCAAAGATCCGTG#.((((((((((((.(((((#.)))))..)))))))))))).	1296	1337	1	-22.3	1	0.00152015	0.515	0	0	-4.65016	17	21	12	3UTR		0	0
hsa-miR-1246	NM_001017999	KAZN	AATGGATTTTTGGAGCAGG#CCTGGTCCAAAAGTCA#....((((((((((.((((#)))).)))))))))).	3327	3343	1	-21.1	0	0.00218569	0.515	0	0	-10.282	14	16	10	3UTR		0	0
hsa-miR-1246	NM_001018000	KAZN	AATGGATTTTTGGAGCAGG#CCTGGTCCAAAAGTCA#....((((((((((.((((#)))).)))))))))).	3353	3369	1	-21.1	0	0.00218569	0.515	0	0	-10.282	14	16	10	3UTR		0	0
hsa-miR-1246	NM_001018001	KAZN	AATGGATTTTTGGAGCAGG#CCTGGTCCAAAAGTCA#....((((((((((.((((#)))).)))))))))).	3239	3255	1	-21.1	0	0.00218569	0.515	0	0	-10.282	14	16	10	3UTR		0	0
hsa-miR-1246	NM_001024843	TNRC6B	AATGGATTTTTGGAGCAGG#TCTTTAGATTTGAAATAATTATCAGCTCCAAGAATCTGTG#.(((((((((((((((.((#.)).))))))))))))))).	9610	9650	1	-20.6	1	0.0346642	0.75	0	0	-3.79332	17	20	15	3UTR		0	0
hsa-miR-1246	NM_001025436	SPAG16	AATGGATTTTTGGAGCAGG#CTGCTCTAAAAATA#.....(((((((((((((.#))))))))))))).	1142	1156	1	-17.7	0	0.553759	0.809	0	0	-13.6656	13	14	13	3UTR		0	0
hsa-miR-1246	NM_001029955	DCAF4L1	AATGGATTTTTGGAGCAGG#CTGTGTCCGAGAGTCCAA#..((((((((((((((((.#)))).)))))))))))).	4207	4225	1	-21.1	1	0.00141063	0.529	0	0	-4.957	16	18	12	3UTR		0	0
hsa-miR-1246	NM_001030001	RPS29	AATGGATTTTTGGAGCAGG#CCTGTTCTAAGAGTCCAA#..(((((((((((((((((#))))))))))))))))).	3110	3128	1	-24.9	1	0.000201961	0.529	0	0	-4.957	17	18	17	3UTR		0	0
hsa-miR-1246	NM_001030273	ARNTL	AATGGATTTTTGGAGCAGG#CCTGCTCCAGTGTTTCCT#...(((...((((((((((#))))))))))....))).	2475	2493	1	-21.3	0	0.000244412	0.559	0	0	-11.4283	13	18	10	3UTR		0	0
hsa-miR-1246	NM_001031695	RBFOX2	AATGGATTTTTGGAGCAGG#CCTGCTCTCATGTCCATA#.((((((....((((((((#))))))))...)))))).	2260	2278	1	-20.7	1	0.0177208	0.588	0	0	-11.2306	14	18	8	3UTR		0	0
hsa-miR-1246	NM_001032999	CBFA2T2	AATGGATTTTTGGAGCAGG#CCTGCTCCAGCTGGCCT#...((....((((((((((#))))))))))....)).	3725	3742	1	-19.6	0	0.00109039	0.544	0	0	-13.3292	12	17	10	3UTR		0	0
hsa-miR-1246	NM_001033855	DCLRE1C	AATGGATTTTTGGAGCAGG#CCTAACAGCTCCAAAAATTTATG#.(((((((((((((((...#.))))))))))))))).	2984	3007	1	-19.9	1	0.0268744	0.632	0	0	-3.79332	15	17	15	3UTR		0	0
hsa-miR-1246	NM_001033857	DCLRE1C	AATGGATTTTTGGAGCAGG#CCTAACAGCTCCAAAAATTTATG#.(((((((((((((((...#.))))))))))))))).	3069	3092	1	-19.9	1	0.0268744	0.632	0	0	-3.79332	15	17	15	3UTR		0	0
hsa-miR-1246	NM_001033858	DCLRE1C	AATGGATTTTTGGAGCAGG#CCTAACAGCTCCAAAAATTTATG#.(((((((((((((((...#.))))))))))))))).	3391	3414	1	-19.9	1	0.0268744	0.632	0	0	-3.79332	15	17	15	3UTR		0	0
hsa-miR-1246	NM_001035511	SDHC	AATGGATTTTTGGAGCAGG#CTGCTTTTAAAATCCATA#.(((((((((.(((((((.#))))))).))))))))).	1619	1637	1	-20	1	0.128889	0.647	0	0	-6.6181	16	18	9	3UTR		0	1
hsa-miR-1246	NM_001035512	SDHC	AATGGATTTTTGGAGCAGG#CTGCTTTTAAAATCCATA#.(((((((((.(((((((.#))))))).))))))))).	1681	1699	1	-20	1	0.128889	0.647	0	0	-6.6181	16	18	9	3UTR		0	1
hsa-miR-1246	NM_001035513	SDHC	AATGGATTTTTGGAGCAGG#CTGCTTTTAAAATCCATA#.(((((((((.(((((((.#))))))).))))))))).	1624	1642	1	-20	1	0.128889	0.647	0	0	-6.6181	16	18	9	3UTR		0	1
hsa-miR-1246	NM_001037293	PALM2AKAP2	AATGGATTTTTGGAGCAGG#CCTGCTCCTCTGTCTG#...((((....((((((((#))))))))...)))).	8298	8314	1	-18.6	0	0.00652602	0.515	0	0	-13.9518	12	16	8	3UTR		0	1
hsa-miR-1246	NM_001037814	GAB4	AATGGATTTTTGGAGCAGG#GCCCCAGAAATCCGG#..(((((((((((.((...#)).))))))))))).	2529	2544	1	-18.1	1	7.82385e-05	0.353	-0.245191	-0.17809	-5.81384	13	15	11	3UTR		0	0
hsa-miR-1246	NM_001039111	TRIM71	AATGGATTTTTGGAGCAGG#CCTGCTTTGAAAGTTCAG#..(((((((((((((((((#))))))))))))))))).	3920	3938	1	-20.7	1	0.000275277	0.706	0	0	-4.957	17	18	17	3UTR		0	0
hsa-miR-1246	NM_001039132	ICAM4	AATGGATTTTTGGAGCAGG#CCTGTCTCCAAAAATA#.....((((((((((((((#)))).)))))))))).	1132	1148	1	-18.2	0	0.222584	0.588	0	0	-13.6656	14	16	10	3UTR		0	0
hsa-miR-1246	NM_001039350	DPP6	AATGGATTTTTGGAGCAGG#GCTCTGAACGTCCGTTA#(((((((.((((((((...#)))))))).))))))).	4279	4296	1	-18.6	1	0.0056462	0.529	0	0	-6.25121	15	17	8	3UTR		0	0
hsa-miR-1246	NM_001039469	MARK2	AATGGATTTTTGGAGCAGG#CCTGCCCAGAGATTCC#...((((((((((.(((((#))))))))))))))).	2964	2980	1	-20.2	0	0.084852	0.412	0	0	-7.37138	15	16	15	3UTR		0	0
hsa-miR-1246	NM_001039500	VWA5B1	AATGGATTTTTGGAGCAGG#CTTGCTCCAGGCTTCCAG#..((((..(((((((((((#)))))))))))..)))).	5673	5691	1	-21.2	0	7.81381e-05	0.441	0	0	-8.81432	15	18	11	3UTR		0	0
hsa-miR-1246	NM_001039500	VWA5B1	AATGGATTTTTGGAGCAGG#CCTGCTCTGACAGTCCC#...(((((.((((((((((#)))))))))).))))).	5942	5959	1	-21	0	0.00429178	0.412	0	0	-7.57093	15	17	10	3UTR		0	0
hsa-miR-1246	NM_001039709	CBFA2T2	AATGGATTTTTGGAGCAGG#CCTGCTCCAGCTGGCCT#...((....((((((((((#))))))))))....)).	3852	3869	1	-19.6	0	0.00109039	0.544	0	0	-13.3292	12	17	10	3UTR		0	0
hsa-miR-1246	NM_001039840	CHIC1	AATGGATTTTTGGAGCAGG#CCTGCTTCACAAGTCA#....(((((.(((((((((#))))))))).))))).	5772	5788	1	-18.6	0	0.0487772	0.721	0	0	-10.7891	14	16	9	3UTR		0	0
hsa-miR-1246	NM_001040424	PRDM15	AATGGATTTTTGGAGCAGG#CCATTCTCCAGATACAAGTGCTCCAGGCATCCATG#.((((((.(((((((((..#.))))))))).)))))).	5401	5436	1	-21.4	1	8.92721e-05	0.471	0	0	-6.10696	15	18	9	3UTR		0	0
hsa-miR-1290	NM_001271164	PTGS1	TGGATTTTTGGATCAGGGA#CCCTGGTCTGAGGATGTAG#((.(((((((((((((((.#))))))))))))))).)).	2334	2353	0.952991	-21.7	0	0.00165348	0.456	0	0	-5.49511	17	19	15	3UTR		0	0
hsa-miR-1290	NM_000962	PTGS1	TGGATTTTTGGATCAGGGA#CCCTGGTCTGAGGATGTAG#((.(((((((((((((((.#))))))))))))))).)).	2478	2497	0.952991	-21.7	0	0.00165348	0.456	0	0	-5.49511	17	19	15	3UTR		0	0
hsa-miR-1290	NM_005465	AKT3	TGGATTTTTGGATCAGGGA#TCCCTGATTTCCAGCTTCTT#.(((...((((((((((((#)))))))..)))))..))).	4669	4689	0.953846	-16.4	0	0.0154781	0.559	4.34402	2.02914	-11.357	15	20	7	3UTR		0	0
hsa-miR-1290	NM_206909	PSD3	TGGATTTTTGGATCAGGGA#TCCTGGTGCCATATGTCCC#.((((...((((((((((.#))))))).)))...)))).	9438	9457	0.953846	-17.8	0	0.0242964	0.603	2.01351	3.53605	-9.55161	14	19	7	3UTR		0	0
hsa-miR-1290	NM_001128827	DLG4	TGGATTTTTGGATCAGGGA#TTCCTGGCCCTAAGTCCT#.((((((..((.(((((((#)))))))))..)))))).	4752	4770	0.953846	-17.8	1	0.00287859	0.559	4.16572	3.86111	-10.5102	15	18	9	3UTR		0	0
hsa-miR-1290	NM_001318327	DNMBP	TGGATTTTTGGATCAGGGA#CCCTTAGACCAAGAATCTT#.((((((((((.((((((.#))))..)))))))))))).	3888	3907	0.953846	-17.9	1	0.0195065	0.588	4.60751	3.97011	-7.14013	16	19	12	3UTR		0	0
hsa-miR-1290	NM_001321077	DLG4	TGGATTTTTGGATCAGGGA#TTCCTGGCCCTAAGTCCT#.((((((..((.(((((((#)))))))))..)))))).	4418	4436	0.953846	-17.8	1	0.00287859	0.559	3.80112	4.75987	-10.5102	15	18	9	3UTR		0	0
hsa-miR-1290	NM_001351491	SLC8A1	TGGATTTTTGGATCAGGGA#TCCCTGATCCTAAACTGTCA#..(((.(((((((((((((#)))))))))).)))..))).	7322	7342	0.961538	-20.1	0	0.0483259	0.603	0.725522	0.345241	-6.85796	16	20	10	3UTR		0	0
hsa-miR-1290	NM_001351494	SLC8A1	TGGATTTTTGGATCAGGGA#TCCCTGATCCTAAACTGTCA#..(((.(((((((((((((#)))))))))).)))..))).	7319	7339	0.961538	-20.1	0	0.0483259	0.603	0.752479	0.328393	-6.85796	16	20	10	3UTR		0	0
hsa-miR-1290	NM_001351967	CMC2	TGGATTTTTGGATCAGGGA#CCCTGCATCCAATTTATTCTAA#((((...(((((((((((.#))))).)))))).....)))).	5800	5822	0.961538	-18.3	0	0.26498	0.632	0	0	-11.5013	15	22	6	3UTR		0	0
hsa-miR-1290	NM_001367873	SOX6	TGGATTTTTGGATCAGGGA#CCACTGTCCACAGATCCAG#(((((((.((((.(((((.#)).))))))).))))))).	6271	6290	0.961538	-19.4	1	0.0455008	0.574	0	0	-7.54034	16	19	7	3UTR		0	0
hsa-miR-1290	XM_047429235	PTPRR	TGGATTTTTGGATCAGGGA#TCATGGCCTGATCACAAGACTCCAG#((((.((((((((((((..#.))))))).))))).)))).	1308	1333	0.961538	-21.3	0	0.0045668	0.456	0	0	-8.05661	16	20	7	3UTR		0	0
hsa-miR-1290	NM_152623	CDC20B	TGGATTTTTGGATCAGGGA#CTCTGCTTCCCAGAGATCCG#.((((((((((..(((((.#)))))....)))))))))).	1887	1907	0.961538	-19.1	1	2.74264e-05	0.574	3.79296	2.15764	-8.42926	15	20	10	3UTR		0	0
hsa-miR-1290	NM_181674	PPP2R2B	TGGATTTTTGGATCAGGGA#TCCTGTTCCAGATCCT#.(((((..((((.(((((.#))))).))))))))).	7177	7193	0.961538	-17.7	0	0.0255824	0.632	0	0	-8.93978	14	16	9	3UTR		0	0
hsa-miR-1290	NM_181675	PPP2R2B	TGGATTTTTGGATCAGGGA#TCCTGTTCCAGATCCT#.(((((..((((.(((((.#))))).))))))))).	7047	7063	0.961538	-17.7	0	0.0255824	0.632	0	0	-8.93978	14	16	9	3UTR		0	0
hsa-miR-1290	NM_014848	SV2B	TGGATTTTTGGATCAGGGA#CTCTGATCTAGAAAGCCAA#(((.((((((((((((((.#)))))))))))))).))).	3171	3190	0.961538	-22	0	0.0102497	0.632	0.406967	0.204623	-6.9696	17	19	14	3UTR		0	0
hsa-miR-1290	NM_014951	ZNF365	TGGATTTTTGGATCAGGGA#CCCATGATCTTCAGAAAGTACCAT#((((((((((((((((((.#))).))))))...)))))).))).	3369	3393	0.961538	-17	1	0.036165	0.603	0.35538	0.344761	-3.93757	18	24	6	3UTR		0	0
hsa-miR-1290	NM_015088	TNRC6B	TGGATTTTTGGATCAGGGA#TCTCTGATCCCTCAGTCCC#.(((((...((((((((((#))))))))))...))))).	10250	10269	0.961538	-20.6	0	0.0113113	0.544	0.395853	0.114542	-8.70704	15	19	10	3UTR		0	0
hsa-miR-1290	NM_015459	ATL3	TGGATTTTTGGATCAGGGA#CCTTGGTTTAATTATCCAG#(((((..(((((((((((.#)))))))))))..))))).	3994	4013	0.961538	-20.1	0	0.00482453	0.676	0.376879	0.0588534	-7.38222	16	19	11	3UTR		0	0
hsa-miR-1290	NM_016732	RALY	TGGATTTTTGGATCAGGGA#CCCTGGTCCAGTGAACTGCGGGATTCAT#((((((((((((((((((.#))))))))))).........))))))).	2526	2554	0.961538	-21.2	1	0.000570819	0.471	-0.156036	-0.0196486	-3.93757	18	28	11	3UTR		0	0
hsa-miR-1290	NM_017929	PEX26	TGGATTTTTGGATCAGGGA#TTCTTGACCCAAAGATTCAA#(((((((((((.(((((((#))))))).))))))))))).	14161	14181	0.961538	-19.6	1	0.0301095	0.662	0.166493	0.19247	-7.28438	18	20	11	3UTR		0	0
hsa-miR-1290	NM_001199041	STRA6	TGGATTTTTGGATCAGGGA#CCTTGGTCCAGGAGCCAG#(((.((((((((((((((.#))))))))))))))))).	2616	2634	0.961538	-23.2	0	5.89894e-05	0.397	0.231059	0.0984742	-6.9696	17	18	17	3UTR		0	0
hsa-miR-1290	NM_001199319	PEX26	TGGATTTTTGGATCAGGGA#TTCTTGACCCAAAGATTCAA#(((((((((((.(((((((#))))))).))))))))))).	14014	14034	0.961538	-19.6	1	0.0301095	0.662	0.166493	0.19247	-7.28438	18	20	11	3UTR		0	0
hsa-miR-1290	NM_001271165	PTGS1	TGGATTTTTGGATCAGGGA#CCCTGGTCTGAGGATGTAG#((.(((((((((((((((.#))))))))))))))).)).	2466	2485	0.961538	-21.7	0	0.00165348	0.456	0.304397	0.172384	-5.49511	17	19	15	3UTR		0	0
hsa-miR-1290	NM_001271166	PTGS1	TGGATTTTTGGATCAGGGA#CCCTGGTCTGAGGATGTAG#((.(((((((((((((((.#))))))))))))))).)).	2609	2628	0.961538	-21.7	0	0.00165348	0.456	0.304397	0.172384	-5.49511	17	19	15	3UTR		0	0
hsa-miR-1290	NM_001271368	PTGS1	TGGATTTTTGGATCAGGGA#CCCTGGTCTGAGGATGTAG#((.(((((((((((((((.#))))))))))))))).)).	2831	2850	0.961538	-21.7	0	0.00165348	0.456	0.304397	0.172384	-5.49511	17	19	15	3UTR		0	0
hsa-miR-1290	NM_001271900	PPP2R2B	TGGATTTTTGGATCAGGGA#TCCTGTTCCAGATCCT#.(((((..((((.(((((.#))))).))))))))).	7136	7152	0.961538	-17.7	0	0.0255824	0.632	0.14566	-0.117222	-8.93978	14	16	9	3UTR		0	0
hsa-miR-1290	NM_001271948	PPP2R2B	TGGATTTTTGGATCAGGGA#TCCTGTTCCAGATCCT#.(((((..((((.(((((.#))))).))))))))).	7527	7543	0.961538	-17.7	0	0.0255824	0.632	0	0	-8.93978	14	16	9	3UTR		0	0
hsa-miR-1290	NM_001278431	C1QTNF5	TGGATTTTTGGATCAGGGA#TCCCCCAGTTGCTCTGGTCCAGGAGCCCAC#(((.((((((((((((((.#.)))))))))))))).))).	1213	1243	0.961538	-22.9	0	0.00013707	0.382	0	0	-6.9696	17	20	14	3UTR		0	0
hsa-miR-1290	NM_001278516	MDM4	TGGATTTTTGGATCAGGGA#TCCCTGATTGTCGAAGAACCAT#(((.(((((((((((((((#)))))))))..)))))).))).	1146	1168	0.961538	-19.9	0	0.0107836	0.574	1.7295	4.06204	-6.9696	18	22	9	3UTR		0	1
hsa-miR-1290	NM_019884	GSK3A	TGGATTTTTGGATCAGGGA#TCCCTGTCCCCACCTCCAG#((((.....(((.((((((#))))))))).....)))).	1713	1732	0.961538	-17.6	0	0.0625064	0.368	4.90322	5.16729	-16.1604	13	19	9	3UTR		0	0
hsa-miR-1290	NM_020375	TIGAR	TGGATTTTTGGATCAGGGA#CCTGTGGCTTTTTTTTTTTTTCTGAATCAAGAATCCAA#(((((((((((.(((((((#.))))))).))))))))))).	6898	6936	0.961538	-20.1	1	0.019527	0.632	-0.0251367	-0.0124835	-7.28438	18	21	11	3UTR		0	0
hsa-miR-1290	NM_020766	PCDH19	TGGATTTTTGGATCAGGGA#CCCTGATCCATCCT#.(((....((((((((((.#))))))))))))).	7186	7200	0.961538	-21.4	0	0.0352761	0.647	3.96092	4.12981	-13.6706	13	14	13	3UTR		0	0
hsa-miR-1290	NM_021225	OPRPN	TGGATTTTTGGATCAGGGA#CCCTGATCTAACCAG#(((....(((((((((((.#)))))))))))))).	940	955	0.961538	-19.3	0	0.00738457	0.642	-0.0238121	0.454016	-14.5333	14	15	14	3UTR		0	0
hsa-miR-1290	NM_024939	ESRP2	TGGATTTTTGGATCAGGGA#CTCTGAGTAAAGATCCC#.(((((((((..((((((.#)))))).))))))))).	2657	2674	0.961538	-16.9	1	0.009575	0.515	2.74687	2.92757	-9.9649	15	17	9	3UTR		0	0
hsa-miR-1290	NM_001144872	CFAP73	TGGATTTTTGGATCAGGGA#TCCTGGTCCTCACATCCT#.((((....(((((((((.#)))))))))....)))).	1239	1257	0.961538	-19.4	0	0.116973	0.368	4.12156	3.39642	-10.608	13	18	9	3UTR		0	0
hsa-miR-1290	NM_001145734	CDC20B	TGGATTTTTGGATCAGGGA#CTCTGCTTCCCAGAGATCCG#.((((((((((..(((((.#)))))....)))))))))).	1773	1793	0.961538	-19.1	1	2.74264e-05	0.574	3.79296	2.15764	-8.42926	15	20	10	3UTR		0	0
hsa-miR-1290	NM_001145951	TIMM8A	TGGATTTTTGGATCAGGGA#TCTTGAATCGACTGGAACAGACCCAGAAATCCAA#(((((((((((.((.....#.)).))))))))))).	2048	2082	0.961538	-16.9	1	0.12616	0.559	0.765972	0.164733	-8.25288	13	16	11	3UTR		0	0
hsa-miR-1290	NM_001162501	TNRC6B	TGGATTTTTGGATCAGGGA#TCTCTGATCCCTCAGTCCC#.(((((...((((((((((#))))))))))...))))).	10580	10599	0.961538	-20.6	0	0.0113113	0.544	0.395853	0.114542	-8.70704	15	19	10	3UTR		0	0
hsa-miR-1290	NM_001164832	FXYD6	TGGATTTTTGGATCAGGGA#CCCTGATTTAGGGATGCGT#((.(((((((((((((((.#))))))))))))))).)).	906	925	0.961538	-21	0	0.00554502	0.382	-0.0662579	0.162058	-5.49511	17	19	15	3UTR		0	0
hsa-miR-1290	NM_001167580	SV2B	TGGATTTTTGGATCAGGGA#CTCTGATCTAGAAAGCCAA#(((.((((((((((((((.#)))))))))))))).))).	2241	2260	0.961538	-22	0	0.0102497	0.632	0.406967	0.204623	-6.9696	17	19	14	3UTR		0	0
hsa-miR-1290	NM_001170402	CDC20B	TGGATTTTTGGATCAGGGA#CTCTGCTTCCCAGAGATCCG#.((((((((((..(((((.#)))))....)))))))))).	1899	1919	0.961538	-19.1	1	2.74264e-05	0.574	3.79296	2.15764	-8.42926	15	20	10	3UTR		0	0
hsa-miR-1290	NM_001184880	PCDH19	TGGATTTTTGGATCAGGGA#CCCTGATCCATCCT#.(((....((((((((((.#))))))))))))).	7330	7344	0.961538	-21.4	0	0.0352761	0.647	3.96092	4.12981	-13.6706	13	14	13	3UTR		0	0
hsa-miR-1290	NM_005474	HDAC5	TGGATTTTTGGATCAGGGA#CCCAGGGATCCAGGAGTCG#..((((((((((((.(((.#)))...)))))))))))).	4698	4717	0.961538	-21	1	0.00285284	0.426	3.47474	4.04709	-5.69245	15	19	12	3UTR		0	0
hsa-miR-1290	NM_006287	TFPI	TGGATTTTTGGATCAGGGA#TCCAACAATAACCACTGGTCCATTGGTTCAC#((((((..((((((((((.#.)).))))))))..)))))).	3535	3566	0.961538	-19.8	0	0.00854628	0.632	0.457396	0.269421	-7.7949	16	21	8	3UTR		0	0
hsa-miR-1290	NM_007367	RALY	TGGATTTTTGGATCAGGGA#CCCTGGTCCAGTGAACTGCGGGATTCAT#((((((((((((((((((.#))))))))))).........))))))).	2478	2506	0.961538	-21.2	1	0.000570819	0.471	-0.156036	-0.0196486	-3.93757	18	28	11	3UTR		0	0
hsa-miR-1290	NM_001415	EIF2S3	TGGATTTTTGGATCAGGGA#TCCCTGATTCAAGTGATTCT#.((((((((((((((((((#))))))))))))).))))).	2761	2781	0.961538	-21.6	1	0.0579551	0.471	0	0	-3.79332	18	20	13	3UTR		0	0
hsa-miR-1290	NM_002025	AFF2	TGGATTTTTGGATCAGGGA#TCCCACATCCAGAAACTAG#(((.(((((((((..((((#))))..)))))))))))).	6634	6653	0.961538	-16.8	0	0.0889624	0.588	0	0	-8.56189	16	19	12	3UTR		0	0
hsa-miR-1290	NM_003468	FZD5	TGGATTTTTGGATCAGGGA#TTCTTGTTTCCAAAGTCCAA#((((.(((((((.((((((#))))))..))))))))))).	6156	6176	0.961538	-16.7	0	0.0297391	0.559	0	0	-9.34574	17	20	11	3UTR		0	0
hsa-miR-1290	XM_011521883	STRA6	TGGATTTTTGGATCAGGGA#CCTTGGTCCAGGAGCCAG#(((.((((((((((((((.#))))))))))))))))).	2391	2409	0.961538	-23.2	0	5.89894e-05	0.397	0	0	-6.9696	17	18	17	3UTR		0	0
hsa-miR-1290	NM_001080534	UNC13C	TGGATTTTTGGATCAGGGA#CTGATGCCAAAAGTCA#..((((((((((((((...#))))).))))))))).	8315	8331	0.961538	-17.4	1	0.0122461	0.691	2.51927	2.39924	-4.957	14	16	9	3UTR		0	0
hsa-miR-1290	NM_001105243	PCDH19	TGGATTTTTGGATCAGGGA#CCCTGATCCATCCT#.(((....((((((((((.#))))))))))))).	7189	7203	0.961538	-21.4	0	0.0352761	0.647	3.96092	4.12981	-13.6706	13	14	13	3UTR		0	0
hsa-miR-1290	NM_001127649	PEX26	TGGATTTTTGGATCAGGGA#TTCTTGACCCAAAGATTCAA#(((((((((((.(((((((#))))))).))))))))))).	14409	14429	0.961538	-19.6	1	0.0301095	0.662	0.166493	0.19247	-7.28438	18	20	11	3UTR		0	0
hsa-miR-1290	NM_001134672	FAM204A	TGGATTTTTGGATCAGGGA#TCCGTGGTTCAGAAACCAC#(((.(((((((((((.(((#))).)))))))))))))).	11454	11473	0.961538	-19.9	0	4.15062e-06	0.544	0.487284	0.00995161	-7.20265	17	19	14	3UTR		0	0
hsa-miR-1290	NM_001142421	MORF4L2	TGGATTTTTGGATCAGGGA#CCCTGATTCCTAGTGCCAAAGGTTCAA#((((((((((((((((((.#)))))))........))))))))))).	1481	1508	0.961538	-21	1	0.00161907	0.588	4.0178	4.03731	-3.93757	18	27	11	3UTR		0	0
hsa-miR-1290	NM_033224	PURB	TGGATTTTTGGATCAGGGA#CCCTGATCCAAGTAAGGCCT#.((...((((((((((((.#)))))))))))).....)).	6834	6854	0.961538	-22.3	0	0.048404	0.662	2.59417	2.14901	-12.8453	14	20	12	3UTR		0	1
hsa-miR-1290	NM_033406	FBXO3	TGGATTTTTGGATCAGGGA#TCCTTGTCCTAAAGTTCAA#((((((((.(((.((((((#))))))))).)))))))).	3303	3322	0.961538	-17.8	1	0.0157112	0.603	0.615283	0.334059	-6.28309	17	19	9	3UTR		0	0
hsa-miR-1290	NM_080591	PTGS1	TGGATTTTTGGATCAGGGA#CCCTGGTCTGAGGATGTAG#((.(((((((((((((((.#))))))))))))))).)).	2367	2386	0.961538	-21.7	0	0.00165348	0.456	0.304397	0.172384	-5.49511	17	19	15	3UTR		0	0
hsa-miR-1290	NM_148900	FOXP2	TGGATTTTTGGATCAGGGA#TCACAGAGTAATCTTCTGAGGCCAAAAGTCCAT#(((((((((((.(((((((#.))).))))..))))))))))).	3781	3814	0.961538	-20.6	1	0.00513389	0.647	2.65403	4.54765	-7.28438	18	23	11	3UTR		0	0
hsa-miR-1290	NM_001291398	WASHC2A	TGGATTTTTGGATCAGGGA#CCTGACCAGAAGTCTT#.((((((((((.(((((..#))))))))))))))).	4352	4368	0.961538	-20.2	1	0.00841981	0.559	0.398292	0.147121	-7.14013	15	16	15	3UTR		0	0
hsa-miR-1290	NM_001320803	ORMDL3	TGGATTTTTGGATCAGGGA#TCCTCTTCCAGGGGTCCAA#((((((((((((..((((.#))))..)))))))))))).	1827	1846	0.961538	-20.8	1	0.00278839	0.412	4.74118	4.80093	-6.08354	16	19	12	3UTR		0	0
hsa-miR-1290	NM_001323031	SV2B	TGGATTTTTGGATCAGGGA#CTCTGATCTAGAAAGCCAA#(((.((((((((((((((.#)))))))))))))).))).	3079	3098	0.961538	-22	0	0.0102497	0.632	0.406967	0.204623	-6.9696	17	19	14	3UTR		0	0
hsa-miR-1290	NM_001323032	SV2B	TGGATTTTTGGATCAGGGA#CTCTGATCTAGAAAGCCAA#(((.((((((((((((((.#)))))))))))))).))).	3083	3102	0.961538	-22	0	0.0102497	0.632	0.406967	0.204623	-6.9696	17	19	14	3UTR		0	0
hsa-miR-1290	NM_001329240	TFPI	TGGATTTTTGGATCAGGGA#TCCAACAATAACCACTGGTCCATTGGTTCAC#((((((..((((((((((.#.)).))))))))..)))))).	3566	3597	0.961538	-19.8	0	0.00854628	0.632	1.13302	0.318712	-7.7949	16	21	8	3UTR		0	0
hsa-miR-1290	NM_001201480	OSBPL6	TGGATTTTTGGATCAGGGA#TCCCTCCAAAGATTCT#.(((((((((((...((((#))))))))))))))).	9572	9588	0.969231	-17.3	1	0.00520888	0.5	0.254609	0.0124891	-6.67474	15	16	15	3UTR		0	1
hsa-miR-1290	NM_001201481	OSBPL6	TGGATTTTTGGATCAGGGA#TCCCTCCAAAGATTCT#.(((((((((((...((((#))))))))))))))).	9404	9420	0.969231	-17.3	1	0.00520888	0.5	0.254609	0.0124891	-6.67474	15	16	15	3UTR		0	1
hsa-miR-1290	NM_001284330	POLM	TGGATTTTTGGATCAGGGA#CCTTGAATCAAAAGCCAC#(((.(((((((.((((((.#)))))).)))))))))).	2350	2368	0.969231	-16.6	0	0.0391544	0.471	2.28144	2.28726	-10.3164	16	18	10	3UTR		0	0
hsa-miR-1290	NM_001284331	POLM	TGGATTTTTGGATCAGGGA#CCTTGAATCAAAAGCCAC#(((.(((((((.((((((.#)))))).)))))))))).	2426	2444	0.969231	-16.6	0	0.0391544	0.471	2.28144	2.28726	-10.3164	16	18	10	3UTR		0	0
hsa-miR-1290	NM_013284	POLM	TGGATTTTTGGATCAGGGA#CCTTGAATCAAAAGCCAC#(((.(((((((.((((((.#)))))).)))))))))).	2537	2555	0.969231	-16.6	0	0.0391544	0.471	2.28144	2.28726	-10.3164	16	18	10	3UTR		0	0
hsa-miR-1290	NM_032494	ZC3H8	TGGATTTTTGGATCAGGGA#TCCCTGAACCAAGAGCCAT#(((.(((((((.(((((((#))))))).)))))))))).	2766	2785	0.969231	-22.8	0	0.00786537	0.426	0.280714	0.113613	-10.3164	17	19	10	3UTR		0	0
hsa-miR-1290	NM_032523	OSBPL6	TGGATTTTTGGATCAGGGA#TCCCTCCAAAGATTCT#.(((((((((((...((((#))))))))))))))).	9497	9513	0.969231	-17.3	1	0.00520888	0.5	0.254609	0.0124891	-6.67474	15	16	15	3UTR		0	1
hsa-miR-1290	NM_145739	OSBPL6	TGGATTTTTGGATCAGGGA#TCCCTCCAAAGATTCT#.(((((((((((...((((#))))))))))))))).	9118	9134	0.969231	-17.3	1	0.00520888	0.5	0.254609	0.0124891	-6.67474	15	16	15	3UTR		0	1
hsa-miR-1290	NM_001345871	PPIP5K2	TGGATTTTTGGATCAGGGA#CCTGGTCTAGGAATGCAG#((.((((((((((((((..#)))))))))))))).)).	9442	9460	0.974359	-21.3	0	0.00014182	0.456	0	0	-5.49511	16	18	14	3UTR		0	0
hsa-miR-1290	NM_001353214	DYM	TGGATTTTTGGATCAGGGA#TGCCTGAGCCCAGGAGTTCAA#(((((((((((.(((((.(#).)))))..))))))))))).	3297	3318	0.974359	-19.8	1	0.000605704	0.456	0	0	-7.28438	17	21	11	3UTR		0	0
hsa-miR-1290	NM_001365838	KCNN3	TGGATTTTTGGATCAGGGA#CCTTGAAACCAGAAATCTAA#(((((((((((.((((((.#))))))..))))))))))).	1549	1569	0.974359	-20.5	1	0.0130921	0.5	0	0	-7.28438	17	20	11	3UTR		0	0
hsa-miR-1290	XM_047447227	IL23R	TGGATTTTTGGATCAGGGA#TGCTTGAGCCCAGGAGTCCAA#(((((((((((.(((((.(#).)))))..))))))))))).	1415	1436	0.974359	-20	1	0.000113263	0.471	0	0	-7.28438	17	21	11	3UTR		0	0
hsa-miR-1290	NM_153768	CABYR	TGGATTTTTGGATCAGGGA#CCCTCTATTTACCTAATCCTAAGGATCCAC#(((((((((((((.(((..#.))).)))).))))))))).	1654	1684	0.974359	-18.3	1	0.0167037	0.544	1.53299	2.06729	-4.79441	16	20	9	3UTR		0	0
hsa-miR-1290	NM_170782	KCNN3	TGGATTTTTGGATCAGGGA#CCTTGAAACCAGAAATCTAA#(((((((((((.((((((.#))))))..))))))))))).	1609	1629	0.974359	-20.5	1	0.0130921	0.5	1.1221	0.127063	-7.28438	17	20	11	3UTR		0	0
hsa-miR-1290	NM_198153	TREML4	TGGATTTTTGGATCAGGGA#TGCCTGAACCAAGAATCTAG#(((((((((((.(((((.(#).))))).))))))))))).	2329	2349	0.974359	-21.5	1	0.00540657	0.588	0.284981	0.168439	-7.28438	17	20	11	3UTR		0	0
hsa-miR-1290	NM_001370182	SYT15B	TGGATTTTTGGATCAGGGA#CCTTGAGCCCAGGAGTTCAA#(((((((((((.((((((.#))))))..))))))))))).	7456	7476	0.974359	-20.6	1	0.00012612	0.397	0	0	-7.28438	17	20	11	3UTR		0	0
hsa-miR-1290	NM_001370184	SYT15B	TGGATTTTTGGATCAGGGA#CCTTGAGCCCAGGAGTTCAA#(((((((((((.((((((.#))))))..))))))))))).	7661	7681	0.974359	-20.6	1	0.00012612	0.397	0	0	-7.28438	17	20	11	3UTR		0	0
hsa-miR-1290	NM_001374442	DYM	TGGATTTTTGGATCAGGGA#TGCCTGAGCCCAGGAGTTCAA#(((((((((((.(((((.(#).)))))..))))))))))).	2562	2583	0.974359	-19.8	1	0.000605704	0.456	0	0	-7.28438	17	21	11	3UTR		0	0
hsa-miR-1290	NM_015216	PPIP5K2	TGGATTTTTGGATCAGGGA#CCTGGTCTAGGAATGCAG#((.((((((((((((((..#)))))))))))))).)).	9553	9571	0.974359	-21.3	0	0.00014182	0.456	0.13139	-0.110188	-5.49511	16	18	14	3UTR		0	0
hsa-miR-1290	NM_015578	LSM14A	TGGATTTTTGGATCAGGGA#GATCCAAAGATTTAA#((((((((((((((.....#)))))))))))))).	2845	2860	0.974359	-16.8	1	0.00737561	0.779	4.33684	1.78287	-4.90607	14	15	14	3UTR		0	0
hsa-miR-1290	NM_017653	DYM	TGGATTTTTGGATCAGGGA#TGCCTGAGCCCAGGAGTTCAA#(((((((((((.(((((.(#).)))))..))))))))))).	3132	3153	0.974359	-19.8	1	0.000605704	0.456	0.102872	0.101882	-7.28438	17	21	11	3UTR		0	0
hsa-miR-1290	NM_001257361	AMPD2	TGGATTTTTGGATCAGGGA#CCTGGTCCATGAAGTGCCC#.((((((((((((((((..#))))))))).))))).)).	2449	2468	0.974359	-19.1	1	0.000210636	0.441	1.86049	1.68613	-3.79332	16	19	9	3UTR		0	0
hsa-miR-1290	NM_001276277	PPIP5K2	TGGATTTTTGGATCAGGGA#CCTGGTCTAGGAATGCAG#((.((((((((((((((..#)))))))))))))).)).	9616	9634	0.974359	-21.3	0	0.00014182	0.456	0	0	-5.49511	16	18	14	3UTR		0	0
hsa-miR-1290	NM_001281471	PPIP5K2	TGGATTTTTGGATCAGGGA#CCTGGTCTAGGAATGCAG#((.((((((((((((((..#)))))))))))))).)).	9721	9739	0.974359	-21.3	0	0.00014182	0.456	0.13139	-0.110188	-5.49511	16	18	14	3UTR		0	0
hsa-miR-1290	NM_001288616	TTC23	TGGATTTTTGGATCAGGGA#CCTGAACTGAGAGTCCAT#(((((((((((.(((((..#))))).))))))))))).	3246	3264	0.974359	-20.8	1	8.16396e-06	0.588	0	0	-7.28438	16	18	11	3UTR		0	0
hsa-miR-1290	NM_001290204	DCP1A	TGGATTTTTGGATCAGGGA#CCCTGGCCCGAAAGTCACAG#(((((((((((.((((((.#)))))).))))))))).)).	3895	3915	0.974359	-22.2	1	0.00211215	0.515	0.0469812	1.28985	-7.28438	17	20	9	3UTR		0	0
hsa-miR-1290	NM_025151	RAB11FIP1	TGGATTTTTGGATCAGGGA#TCATAAGATCTGATCCTGAGCCAGAGATTCAG#(((((((((((.((((((.#.)))))).))))))))))).	2272	2304	0.974359	-21.4	1	5.92836e-06	0.603	-0.727782	0.18741	-7.28438	17	20	11	3UTR		0	0
hsa-miR-1290	NM_001144899	CD209	TGGATTTTTGGATCAGGGA#TTGTGTTCCAAGAATCCAC#((((((((((((.((.((.#)).)).)))))))))))).	978	997	0.974359	-19.1	1	0.00899796	0.544	2.59719	1.98081	-5.45975	16	19	12	3UTR		0	0
hsa-miR-1290	NM_005422	TECTA	TGGATTTTTGGATCAGGGA#TCCAATGGTCCAAGGTCCAG#((((.((((((((((.(((#)))..)))))))))))))).	6797	6817	0.974359	-19.7	0	2.98809e-05	0.471	0.292287	0.198098	-8.28966	17	20	14	3UTR		0	0
hsa-miR-1290	NM_005530	IDH3A	TGGATTTTTGGATCAGGGA#CCCTGACCTGGAGATCTAA#(((((((((((.((((((.#)))))).))))))))))).	3455	3474	0.974359	-21.4	1	0.0120081	0.471	-0.231901	-0.409646	-7.28438	17	19	11	3UTR		0	0
hsa-miR-1290	NM_006013	RPL10	TGGATTTTTGGATCAGGGA#TCCCAGGGCCTTCACCACCTGACCAAAGGTCTAG#(((((((((((.(((((..#.)))))))))))))))).	1270	1304	0.974359	-21.3	1	5.51508e-06	0.5	-1.1909	-0.557478	-7.28438	16	18	16	3UTR		0	0
hsa-miR-1290	NM_012092	ICOS	TGGATTTTTGGATCAGGGA#CCCTGAGCCAGAGGCCAC#(((.(((((((.((((((.#)))))).)))))))))).	1837	1855	0.974359	-21.5	0	7.26989e-06	0.456	0.308926	-0.030497	-10.3164	16	18	10	3UTR		0	0
hsa-miR-1290	NM_012189	CABYR	TGGATTTTTGGATCAGGGA#CCCTCTATTTACCTAATCCTAAGGATCCAC#(((((((((((((.(((..#.))).)))).))))))))).	1708	1738	0.974359	-18.3	1	0.0167037	0.544	1.53299	2.06729	-4.79441	16	20	9	3UTR		0	0
hsa-miR-1290	NM_001938	DR1	TGGATTTTTGGATCAGGGA#TCCTGGAGATCAGAAGTCCAA#(((((((((((.((((((.#))))))...))))))))))).	4029	4050	0.974359	-19.5	1	0.0140557	0.676	0	0	-7.28438	17	21	11	3UTR		0	0
hsa-miR-1290	NM_002249	KCNN3	TGGATTTTTGGATCAGGGA#CCTTGAAACCAGAAATCTAA#(((((((((((.((((((.#))))))..))))))))))).	2677	2697	0.974359	-20.5	1	0.0130921	0.5	0	0	-7.28438	17	20	11	3UTR		0	0
hsa-miR-1290	NM_004332	BPHL	TGGATTTTTGGATCAGGGA#TGCCTGAGCCCAGGAGTTCAA#(((((((((((.(((((.(#).)))))..))))))))))).	1136	1157	0.974359	-19.8	1	1.44561e-05	0.456	0	0	-7.28438	17	21	11	3UTR		0	0
hsa-miR-1290	NM_004412	TRDMT1	TGGATTTTTGGATCAGGGA#TCCCACATTGATCCAGTCCTCCAG#((((...((((((((((((#))))....))))))))...)))).	12192	12216	0.974359	-19.6	0	0.0194886	0.574	0	0	-11.5013	16	24	8	3UTR		0	1
hsa-miR-1290	XM_006718011	SYT15	TGGATTTTTGGATCAGGGA#TCCCAGCACCCTTGAGCCCAGGAGTTCAA#(((((((((((.((((((.#.))))))..))))))))))).	3920	3949	0.974359	-21	1	0.000125949	0.397	0	0	-7.28438	17	21	11	3UTR		0	0
hsa-miR-1290	NM_001114093	LSM14A	TGGATTTTTGGATCAGGGA#GATCCAAAGATTTAA#((((((((((((((.....#)))))))))))))).	2902	2917	0.974359	-16.8	1	0.00737561	0.779	4.79807	1.72863	-4.90607	14	15	14	3UTR		0	0
hsa-miR-1290	NM_001142473	FCMR	TGGATTTTTGGATCAGGGA#CCCTGATCCAAATGTTA#..(((.((((((((((((.#)))))))))))).))).	1437	1454	0.974359	-22.6	0	0.0111133	0.544	0.669534	-0.146832	-6.85796	15	17	12	3UTR		0	0
hsa-miR-1290	NM_033036	GAL3ST3	TGGATTTTTGGATCAGGGA#TCCCAGAACCAAGAGTTCT#.((((((((((.((.((((#)))).)).)))))))))).	2034	2053	0.974359	-18.9	1	0.00018906	0.529	1.79263	1.5911	-7.87558	16	19	10	3UTR		0	0
hsa-miR-1290	NM_001301097	KIRREL3	TGGATTTTTGGATCAGGGA#TCGCTGACCAGAAGCTCTAC#(((((((((((.((((.((#)).))))))))))).)))).	3046	3066	0.974359	-16.9	1	0.0152859	0.397	3.81989	3.94373	-7.28438	17	20	11	3UTR		0	0
hsa-miR-1290	NM_001303624	RPL10	TGGATTTTTGGATCAGGGA#TCCCAGGGCCTTCACCACCTGACCAAAGGTCTAG#(((((((((((.(((((..#.)))))))))))))))).	1372	1406	0.974359	-21.3	1	5.51508e-06	0.5	-1.1909	-0.557478	-7.28438	16	18	16	3UTR		0	0
hsa-miR-1290	NM_001320825	WDR54	TGGATTTTTGGATCAGGGA#GATCCGGAGATTCAG#((((((((((((((.....#)))))))))))))).	775	790	0.974359	-18.2	1	0.0011335	0.471	3.36766	2.07327	-4.90607	14	15	14	3UTR		0	0
hsa-miR-1290	NM_001002814	RAB11FIP1	TGGATTTTTGGATCAGGGA#TCATAAGATCTGATCCTGAGCCAGAGATTCAG#(((((((((((.((((((.#.)))))).))))))))))).	4174	4206	0.974359	-21.4	1	5.92836e-06	0.603	0	0	-7.28438	17	20	11	3UTR		0	0
hsa-miR-1290	NM_001031672	CYB5RL	TGGATTTTTGGATCAGGGA#TGCCTGAGCCCAGAAGTTCGA#(((((((((((.(((((.(#).)))))..))))))))))).	3430	3451	0.974359	-19.5	1	0.00147189	0.397	0	0	-7.28438	17	21	11	3UTR		0	0
hsa-miR-1290	NM_001348233	OR6J1	TGGATTTTTGGATCAGGGA#CCCTGGTCCTGTGGTCCT#.(((((...(((((((((.#)))))))))...))))).	3946	3964	0.974359	-23.7	0	0.000351089	0.515	0	0	-8.70704	14	18	9	3UTR		0	0
hsa-miR-1290	NM_001394057	RAET1E	TGGATTTTTGGATCAGGGA#CCCTGACACAGGAATCCT#.(((((((((..((((((.#))))))..))))))))).	4821	4839	0.978022	-23.7	1	0.00146917	0.397	0	0	-9.9649	15	18	9	3UTR		0	0
hsa-miR-1290	NM_001243325	RAET1E	TGGATTTTTGGATCAGGGA#CCCTGACACAGGAATCCT#.(((((((((..((((((.#))))))..))))))))).	4343	4361	0.978022	-23.7	1	0.00146917	0.397	0	0	-9.9649	15	18	9	3UTR		0	0
hsa-miR-1290	NM_001243327	RAET1E	TGGATTTTTGGATCAGGGA#CCCTGACACAGGAATCCT#.(((((((((..((((((.#))))))..))))))))).	5131	5149	0.978022	-23.7	1	0.00146917	0.397	0	0	-9.9649	15	18	9	3UTR		0	0
hsa-miR-1290	XM_047440129	SIRPB2	TGGATTTTTGGATCAGGGA#TCCCTGATTCATTCAAGTCTC#.((((((.(((((((((((#)))))))))))...)))))).	1143	1164	0.980769	-20.7	1	0.052632	0.574	0	0	-6.10696	17	21	11	3UTR		0	0
hsa-miR-1290	NM_152891	PRSS33	TGGATTTTTGGATCAGGGA#CTCTGACTCCACCAACCCTCATCCAGGAATCTG#.((((((((((((.((((.#.)))).)))))))))))).	1110	1143	0.980769	-21.9	1	0.00488995	0.412	-0.679075	-0.29941	-4.65016	16	19	12	3UTR		0	0
hsa-miR-1290	NM_014276	RBPJL	TGGATTTTTGGATCAGGGA#TCCCTGGTCCACAGATTTG#.((((((.(((((((((((#))))))))))).)))))).	2344	2363	0.980769	-22.5	1	0.000668913	0.426	0.0915969	-0.254977	-6.10696	17	19	11	3UTR		0	0
hsa-miR-1290	NM_001199803	CENPO	TGGATTTTTGGATCAGGGA#CTTTGGGTGGTTGGAGCCGAGCACTGATCCATGGGTCCC#.((((((.((((((((...#.)))))))).)))))).	1796	1835	0.980769	-20.3	1	8.29161e-05	0.397	-0.828344	-0.245686	-6.10696	14	17	8	3UTR		0	0
hsa-miR-1290	NM_001276468	B4GALNT1	TGGATTTTTGGATCAGGGA#CCCTGTCCAGGAGTCCT#.(((((((((((.(((((.#)))))))))))))))).	2694	2711	0.980769	-25.3	1	0.000144185	0.397	-0.12693	0.30605	-5.08246	16	17	16	3UTR		0	0
hsa-miR-1290	NM_001281448	RBPJL	TGGATTTTTGGATCAGGGA#TCCCTGGTCCACAGATTTG#.((((((.(((((((((((#))))))))))).)))))).	2354	2373	0.980769	-22.5	1	0.000668913	0.426	0	0	-6.10696	17	19	11	3UTR		0	0
hsa-miR-1290	NM_001281449	RBPJL	TGGATTTTTGGATCAGGGA#TCCCTGGTCCACAGATTTG#.((((((.(((((((((((#))))))))))).)))))).	2341	2360	0.980769	-22.5	1	0.000668913	0.426	0.0915969	-0.254977	-6.10696	17	19	11	3UTR		0	0
hsa-miR-1290	NM_001286195	C12orf43	TGGATTTTTGGATCAGGGA#TCCCTTTAGTCCAGGAGTTCAA#(((((((((((((.(((((#)))))...))))))))))))).	2118	2140	0.980769	-21.6	1	0.0825649	0.456	1.66769	0.633058	-4.79441	18	22	13	3UTR		0	0
hsa-miR-1290	NM_022153	VSIR	TGGATTTTTGGATCAGGGA#CCCTGTTCCAAGGATTTT#.(((((((((((.(((((.#))))).))))))))))).	1213	1231	0.980769	-21	1	7.92867e-05	0.412	-0.807653	-0.538301	-5.08246	16	18	11	3UTR		0	0
hsa-miR-1290	NM_001172649	CELF3	TGGATTTTTGGATCAGGGA#CCCAGGTCTGGAGATCCC#.(((((((((((((.(((.#))).))))))))))))).	2036	2054	0.980769	-21.1	1	0.000203514	0.324	-0.421542	-0.251873	-4.52877	16	18	13	3UTR		0	0
hsa-miR-1290	NM_001478	B4GALNT1	TGGATTTTTGGATCAGGGA#CCCTGTCCAGGAGTCCT#.(((((((((((.(((((.#)))))))))))))))).	3150	3167	0.980769	-25.3	1	0.000144185	0.397	0	0	-5.08246	16	17	16	3UTR		0	0
hsa-miR-1290	NM_001291107	CELF3	TGGATTTTTGGATCAGGGA#CCCAGGTCTGGAGATCCC#.(((((((((((((.(((.#))).))))))))))))).	2183	2201	0.980769	-21.1	1	0.000203514	0.324	-0.44956	-0.0494513	-4.52877	16	18	13	3UTR		0	0
hsa-miR-1290	NM_001322101	CENPO	TGGATTTTTGGATCAGGGA#CTGATCCATGGGTCCC#.((((((.((((((((...#)))))))).)))))).	1933	1949	0.980769	-20	1	8.29161e-05	0.397	-0.448708	-0.547744	-6.10696	14	16	8	3UTR		0	0
hsa-miR-1290	NM_001030001	RPS29	TGGATTTTTGGATCAGGGA#CCCTGTTCTAAGAGTCCAA#((((((((((((.(((((.#))))).)))))))))))).	3109	3128	0.980769	-25.4	1	0.000201961	0.529	0	0	-5.22671	17	19	12	3UTR		0	0
hsa-miR-1290	NM_001385284	KIT	TGGATTTTTGGATCAGGGA#CCCTGAGTCCAAGAGGGTCCT#.(((((((((((((((((.#)))))).)))))))..)))).	4147	4168	0.987179	-22.6	1	0.00239592	0.559	-0.0135115	-0.0956134	-3.79332	17	21	7	3UTR		0	0
hsa-miR-1290	NM_144778	MBNL2	TGGATTTTTGGATCAGGGA#TCCATAACTATAGCTGATGCAGAAAGTCCAG#((((((((((.(((((...#.))))).)))))).)))).	2231	2262	0.987179	-17.6	1	0.00263526	0.632	3.32056	2.35331	-6.76235	15	19	6	3UTR		0	1
hsa-miR-1290	NM_001306070	MBNL2	TGGATTTTTGGATCAGGGA#TCCATAACTATAGCTGATGCAGAAAGTCCAG#((((((((((.(((((...#.))))).)))))).)))).	2136	2167	0.987179	-17.6	1	0.00263526	0.632	3.32056	2.35331	-6.76235	15	19	6	3UTR		0	1
hsa-miR-1290	XM_005246377	ERBB4	TGGATTTTTGGATCAGGGA#CCCTGGTTCAAAGTAGTCCC#.(((((((((((((((((.#)))))))))))))..)))).	9642	9662	0.991453	-22.1	1	0.00149157	0.485	0	0	-3.79332	17	20	13	3UTR		0	1
hsa-miR-1290	NM_001330414	BCAS3	TGGATTTTTGGATCAGGGA#CCCTGGTCCTGTACTGATCA#..((((...(((((((((.#)))))))))......)))).	3484	3504	1	-18.9	0	0.000175662	0.515	0	0	-9.87071	13	20	9	3UTR		0	0
hsa-miR-1290	NM_001330431	MAP3K3	TGGATTTTTGGATCAGGGA#CCTGGGCCCAAAGGTTCT#.((((((((((.(((((..#)))))..)))))))))).	4399	4417	1	-18	1	1.56601e-05	0.382	0	0	-7.14013	15	18	10	3UTR		0	0
hsa-miR-1290	NM_001330450	MAP2K6	TGGATTTTTGGATCAGGGA#TCTCTGGTCTAGGTCCGA#(((((..((((((((((((#))))))))))))))))).	3393	3411	1	-19.6	0	7.20388e-05	0.588	0.354929	-0.0752284	-7.38222	17	18	17	3UTR		0	0
hsa-miR-1290	NM_001330620	MSANTD1	TGGATTTTTGGATCAGGGA#CCCTGATTGATGGATCCC#.((((((.(.((((((((.#)))))))).).)))))).	2027	2045	1	-21.1	1	0.000264772	0.485	-0.379204	-0.565765	-7.34947	15	18	8	3UTR		0	0
hsa-miR-1290	NM_001330724	CDKL2	TGGATTTTTGGATCAGGGA#TTCCTGACTGAGAATCCC#.((((((((((.(((((((#))))))))))))))))).	4551	4569	1	-20	1	0.00550143	0.574	0.0485822	0.511392	-7.14013	17	18	17	3UTR		0	0
hsa-miR-1290	NM_001330741	SLAMF8	TGGATTTTTGGATCAGGGA#CCCTGTCCAAGGACCT#.((.((((((((.(((((.#))))))))))))))).	1934	1950	1	-20.2	0	0.000222149	0.426	-0.155165	-0.0402333	-8.11448	15	16	15	3UTR		0	0
hsa-miR-1290	NM_001337	CX3CR1	TGGATTTTTGGATCAGGGA#TGCCTGATCCAGCCTCTCCC#.(((...((((((((((.(#).))))))))))....))).	1860	1880	1	-18.6	0	0.0597531	0.485	-0.227126	-0.221161	-11.357	14	20	10	3UTR		0	0
hsa-miR-1290	NM_001346048	TRIM52	TGGATTTTTGGATCAGGGA#CCCTGCTTTTTGAAGATCTAA#((((((((((((.(((((.#)))))...)))))))))))).	2018	2039	1	-17.3	1	0.0922542	0.647	1.34004	0.0615241	-5.22671	17	21	12	3UTR		0	0
hsa-miR-1290	NM_001346169	ZNF287	TGGATTTTTGGATCAGGGA#CCCAGGCCTGGAATGAAACCTTTTTCCAAGAATCCC#.(((((((((((..((((.#.))))..))))))))))).	7054	7090	1	-20.4	1	0.0938224	0.559	0.963489	1.11156	-5.9393	15	19	11	3UTR		0	0
hsa-miR-1290	NM_001346580	ZKSCAN1	TGGATTTTTGGATCAGGGA#TCCTTTGGTCCAGGGAAGGGTCCAA#(((((((((((((((((((#))))).)))))))))....))))).	8183	8208	1	-19.3	1	9.01999e-05	0.515	0.299331	0.136002	-3.93757	19	25	9	3UTR		0	1
hsa-miR-1290	NM_001347032	TMEM62	TGGATTTTTGGATCAGGGA#CCCTTATCTAGGACATCCAC#(((((((((((((.((((.#)))).)))))))).))))).	2306	2326	1	-18.8	1	0.0140753	0.515	0.397033	0.900059	-4.79441	17	20	8	3UTR		0	0
hsa-miR-1290	NM_001347723	DYRK1A	TGGATTTTTGGATCAGGGA#CCCTGGACCAGGAATTTT#.((((((((((.((((((.#)))))).)))))))))).	7173	7191	1	-19	1	0.00274641	0.485	0	0	-7.14013	16	18	10	3UTR		0	1
hsa-miR-1290	NM_001347865	KNDC1	TGGATTTTTGGATCAGGGA#ACCTGGACCCTGATCCAAGAATCTC#.(((((((((((((((((.#.))))))))))))))))).	1232	1257	1	-28.4	1	0.00039126	0.382	0	0	-3.79332	17	19	17	3UTR		0	0
hsa-miR-1290	NM_001347866	KNDC1	TGGATTTTTGGATCAGGGA#ACCTGGACCCTGATCCAAGAATCTC#.(((((((((((((((((.#.))))))))))))))))).	805	830	1	-28.4	1	0.00039126	0.382	0	0	-3.79332	17	19	17	3UTR		0	0
hsa-miR-1290	NM_001347884	GVQW3	TGGATTTTTGGATCAGGGA#CCCTGGTCACAAACTTCTG#.(((..((((((((((((.#)))))))).))))..))).	4169	4188	1	-19.8	0	0.0197453	0.515	-0.013247	0.130901	-9.81332	15	19	8	3UTR		0	0
hsa-miR-1290	NM_001347927	SNX19	TGGATTTTTGGATCAGGGA#TCCCTGTCATCCTCACCTGTCTCTGGTCTGAAAGTCCAT#(((((((((((((((((((#.))))))))))))))))))).	7394	7433	1	-25.9	1	0.00439532	0.529	0.127144	-0.000859435	-3.93757	19	21	19	3UTR		0	0
hsa-miR-1290	NM_001347994	NWD1	TGGATTTTTGGATCAGGGA#CTGATCCAATGTCCAC#(((((..(((((((((...#))))))))).))))).	5138	5154	1	-19.8	0	0.00512265	0.544	0	0	-7.38222	14	16	9	3UTR		0	0
hsa-miR-1290	NM_001348096	GFRA1	TGGATTTTTGGATCAGGGA#TCCTTGCCAGGAATCCC#.((((((((((..((((((#)))))))))))))))).	6405	6422	1	-19.4	1	0.00183307	0.485	0	0	-8.42926	16	17	16	3UTR		0	1
hsa-miR-1290	NM_001348096	GFRA1	TGGATTTTTGGATCAGGGA#GATCTGAGAGTCCG#.(((((((((((((.....#))))))))))))).	5687	5701	1	-17.7	1	0.000295224	0.485	0	0	-4.76182	13	14	13	3UTR		0	1
hsa-miR-1290	NM_001348255	SMIM10L2B	TGGATTTTTGGATCAGGGA#TCTCTGGCCTTGCCAAGAGTCTC#.((((((((((..(((((.#.))))))))))))))).	712	735	1	-17.2	1	0.00398324	0.338	0.79182	0.0505198	-8.42926	15	17	15	3UTR		0	0
hsa-miR-1290	NM_001348321	TRIP12	TGGATTTTTGGATCAGGGA#TCCCTGATTCATTATTATCTG#.((((...(((((((((((#))))))))))).....)))).	6870	6891	1	-19.2	0	0.0204217	0.662	0	0	-9.55161	15	21	11	3UTR		0	1
hsa-miR-1290	NM_001348323	TRIP12	TGGATTTTTGGATCAGGGA#TCCCTGATTCATTATTATCTG#.((((...(((((((((((#))))))))))).....)))).	6882	6903	1	-19.2	0	0.0204217	0.662	0	0	-9.55161	15	21	11	3UTR		0	1
hsa-miR-1290	NM_001348325	TRIP12	TGGATTTTTGGATCAGGGA#TCCCTGATTCATTATTATCTG#.((((...(((((((((((#))))))))))).....)))).	7393	7414	1	-19.2	0	0.0204217	0.662	0	0	-9.55161	15	21	11	3UTR		0	1
hsa-miR-1290	NM_001348328	TRIP12	TGGATTTTTGGATCAGGGA#TCCCTGATTCATTATTATCTG#.((((...(((((((((((#))))))))))).....)))).	6885	6906	1	-19.2	0	0.0204217	0.662	0	0	-9.55161	15	21	11	3UTR		0	1
hsa-miR-1290	NM_001348571	ZDHHC24	TGGATTTTTGGATCAGGGA#TGCCTGGTCTAAAGTCCC#.(((.((((((((((((.(#).))))))))))))))).	1130	1148	1	-19.2	0	0.00438089	0.544	1.84751	2.89202	-7.91236	16	18	15	3UTR		0	0
hsa-miR-1290	NM_001348732	KIDINS220	TGGATTTTTGGATCAGGGA#CCCTGGTCTGTTCTCCAA#((((....((((((((((.#))))))))))...)))).	6184	6202	1	-19.5	0	0.015888	0.515	5.62314	5.21196	-13.8149	14	18	10	3UTR		0	0
hsa-miR-1290	NM_001348736	KIDINS220	TGGATTTTTGGATCAGGGA#CCCTGGTCTGTTCTCCAA#((((....((((((((((.#))))))))))...)))).	6241	6259	1	-19.5	0	0.015888	0.515	5.64633	5.14767	-13.8149	14	18	10	3UTR		0	0
hsa-miR-1290	NM_001348800	ZBTB20	TGGATTTTTGGATCAGGGA#CCTGGTCTTACTGTCCAC#(((((....((((((((..#))))))))....))))).	20933	20951	1	-18.8	0	0.00435555	0.515	0	0	-10.7522	13	18	8	3UTR		0	0
hsa-miR-1290	NM_001348803	ZBTB20	TGGATTTTTGGATCAGGGA#CCTGGTCTTACTGTCCAC#(((((....((((((((..#))))))))....))))).	21056	21074	1	-18.8	0	0.00435555	0.515	0	0	-10.7522	13	18	8	3UTR		0	0
hsa-miR-1290	NM_001348995	NXPE3	TGGATTTTTGGATCAGGGA#CTTGATCCAGTTTAATAACTGAATCCAG#(((((((((((((((((..#))))))))))..........))))))).	6433	6461	1	-19.4	1	0.000558399	0.706	0.51291	0.482225	-3.93757	17	28	10	3UTR		0	1
hsa-miR-1290	NM_001348997	NXPE3	TGGATTTTTGGATCAGGGA#CTTGATCCAGTTTAATAACTGAATCCAG#(((((((((((((((((..#))))))))))..........))))))).	6222	6250	1	-19.4	1	0.000558399	0.706	0.654957	0.440357	-3.93757	17	28	10	3UTR		0	1
hsa-miR-1290	NM_001348998	NXPE3	TGGATTTTTGGATCAGGGA#CTTGATCCAGTTTAATAACTGAATCCAG#(((((((((((((((((..#))))))))))..........))))))).	6345	6373	1	-19.4	1	0.000558399	0.706	0.329432	0.257916	-3.93757	17	28	10	3UTR		0	1
hsa-miR-1290	NM_001349811	SAMD12	TGGATTTTTGGATCAGGGA#TCCTTGATTCTATGATCCC#.(((((...((((((((((#))))))))))...))))).	6420	6439	1	-19.6	0	0.0107446	0.574	-0.371295	-0.0945043	-8.70704	15	19	10	3UTR		0	0
hsa-miR-1290	NM_001351264	C17orf80	TGGATTTTTGGATCAGGGA#TGATCCATGAGTCCT#.((((((.(((((((....#))))))).)))))).	2283	2298	1	-18.2	1	0.0234533	0.676	0	0	-6.34001	13	15	7	3UTR		0	0
hsa-miR-1290	NM_001351306	C10orf67	TGGATTTTTGGATCAGGGA#TCACCTGAATCTAAAGTCCAC#((((.((((((((((((((#)).))))).))))))))))).	1325	1346	1	-17.8	0	0.00736651	0.544	1.92673	0.995938	-8.05661	18	21	11	3UTR		0	0
hsa-miR-1290	NM_001351693	PLEKHG2	TGGATTTTTGGATCAGGGA#CCCTGCCCAGGAATCTG#.((((((((((..(((((.#))))).)))))))))).	6723	6740	1	-20.1	1	0.00614703	0.574	0.295394	0.0200678	-8.42926	15	17	10	3UTR		0	0
hsa-miR-1290	NM_001351694	PLEKHG2	TGGATTTTTGGATCAGGGA#CCCTGCCCAGGAATCTG#.((((((((((..(((((.#))))).)))))))))).	4197	4214	1	-20.1	1	0.00614703	0.574	0.295394	0.0200678	-8.42926	15	17	10	3UTR		0	0
hsa-miR-1290	NM_001352385	STK4	TGGATTTTTGGATCAGGGA#TTGCTGATCCAACAAAGTCTAT#((((((((((((((((.((#)).)))))))))..))))))).	4303	4325	1	-19.2	1	0.0539505	0.544	0.0769589	0.204794	-3.93757	18	22	9	3UTR		0	0
hsa-miR-1290	NM_001353869	TTC23	TGGATTTTTGGATCAGGGA#CCTGAACTGAGAGTCCAT#(((((((((((.(((((..#))))).))))))))))).	3368	3386	1	-20.8	1	8.16396e-06	0.588	-2.38028	-0.462337	-7.28438	16	18	11	3UTR		0	0
hsa-miR-1290	NM_001353893	SH3KBP1	TGGATTTTTGGATCAGGGA#TCCCCACGACCTAATGATCTAAGAATGCAG#((.((((((((((((((((#))))..........)))))))))))).)).	3862	3892	1	-18.7	0	0.00207787	0.618	3.74425	3.81412	-5.49511	18	30	12	3UTR		0	0
hsa-miR-1290	NM_001353894	SH3KBP1	TGGATTTTTGGATCAGGGA#TCCCCACGACCTAATGATCTAAGAATGCAG#((.((((((((((((((((#))))..........)))))))))))).)).	3733	3763	1	-18.7	0	0.00207787	0.618	3.10907	3.9523	-5.49511	18	30	12	3UTR		0	0
hsa-miR-1290	NM_001353895	SH3KBP1	TGGATTTTTGGATCAGGGA#TCCCCACGACCTAATGATCTAAGAATGCAG#((.((((((((((((((((#))))..........)))))))))))).)).	3790	3820	1	-18.7	0	0.00207787	0.618	4.17545	4.02984	-5.49511	18	30	12	3UTR		0	0
hsa-miR-1290	NM_001353897	SH3KBP1	TGGATTTTTGGATCAGGGA#TCCCCACGACCTAATGATCTAAGAATGCAG#((.((((((((((((((((#))))..........)))))))))))).)).	3159	3189	1	-18.7	0	0.00207787	0.618	3.86608	4.02916	-5.49511	18	30	12	3UTR		0	0
hsa-miR-1290	NM_001353921	ARHGEF9	TGGATTTTTGGATCAGGGA#TCCTGATCCAGACCAG#(((...((((((((((((.#))))))))))))))).	3537	3553	1	-20.4	0	0.000544526	0.515	4.75018	5.48767	-12.9896	15	16	15	3UTR		0	0
hsa-miR-1290	NM_001353967	STAMBP	TGGATTTTTGGATCAGGGA#GATCCAGAATCCAG#((((.(((((((((.....#))))))))))))).	5386	5400	1	-17.1	0	0.00542077	0.5	0	0	-9.02511	13	14	13	3UTR		0	0
hsa-miR-1290	NM_001353968	STAMBP	TGGATTTTTGGATCAGGGA#GATCCAGAATCCAG#((((.(((((((((.....#))))))))))))).	5354	5368	1	-17.1	0	0.00542077	0.5	0	0	-9.02511	13	14	13	3UTR		0	0
hsa-miR-1290	NM_001353969	STAMBP	TGGATTTTTGGATCAGGGA#GATCCAGAATCCAG#((((.(((((((((.....#))))))))))))).	5336	5350	1	-17.1	0	0.00542077	0.5	0	0	-9.02511	13	14	13	3UTR		0	0
hsa-miR-1290	NM_001353970	STAMBP	TGGATTTTTGGATCAGGGA#GATCCAGAATCCAG#((((.(((((((((.....#))))))))))))).	5516	5530	1	-17.1	0	0.00542077	0.5	0	0	-9.02511	13	14	13	3UTR		0	0
hsa-miR-1290	NM_001353972	STAMBP	TGGATTTTTGGATCAGGGA#GATCCAGAATCCAG#((((.(((((((((.....#))))))))))))).	5065	5079	1	-17.1	0	0.00542077	0.5	0	0	-9.02511	13	14	13	3UTR		0	0
hsa-miR-1290	NM_001353974	STAMBP	TGGATTTTTGGATCAGGGA#GATCCAGAATCCAG#((((.(((((((((.....#))))))))))))).	5942	5956	1	-17.1	0	0.00542077	0.5	0	0	-9.02511	13	14	13	3UTR		0	0
hsa-miR-1290	NM_001354238	ST3GAL5	TGGATTTTTGGATCAGGGA#TCCCTGGTCGGAGAGGGACAT#((..(((((.(((((((((#))))))))).)))))...)).	1916	1937	1	-20.3	0	1.59749e-06	0.441	1.77692	1.69077	-9.76964	16	21	9	3UTR		0	0
hsa-miR-1290	NM_001354382	PPIP5K1	TGGATTTTTGGATCAGGGA#CTTTTTCCAAAGATCCAG#((((((((((((..(((..#)))..)))))))))))).	5536	5554	1	-18.9	1	0.0142421	0.5	0	0	-6.08354	15	18	12	3UTR		0	0
hsa-miR-1290	NM_001354412	RABL2A	TGGATTTTTGGATCAGGGA#TCCCTGGTTCAAACGATTCT#.((((((((((((((((((#))))))))))))).))))).	1482	1502	1	-21.4	1	0.0430553	0.397	0	0	-3.79332	18	20	13	3UTR		0	0
hsa-miR-1290	NM_001354473	SERTM2	TGGATTTTTGGATCAGGGA#TCTCTGATCTAAATCTAG#(((((..((((((((((((#))))))))))))))))).	2806	2824	1	-18.6	0	0.000117682	0.618	1.6911	1.23367	-7.38222	17	18	17	3UTR		0	0
hsa-miR-1290	NM_001354486	RC3H2	TGGATTTTTGGATCAGGGA#CCCAGGCTGAAAATCCAT#(((((((((((.((.(((.#))).))))))))))))).	2056	2074	1	-17.7	1	0.00217237	0.574	6.09549	5.60261	-8.01983	16	18	13	3UTR		0	0
hsa-miR-1290	NM_001354828	PPARGC1A	TGGATTTTTGGATCAGGGA#CTCTTATCTAAAAATCA#..(((((((((((.((((.#)))).))))))))))).	2065	2082	1	-15.9	1	0.135797	0.647	6.36695	2.7697	-5.81384	15	17	11	3UTR		0	0
hsa-miR-1290	NM_001354939	CUL4A	TGGATTTTTGGATCAGGGA#CCTGACCAGAAGTCA#..(((((((((.(((((..#)))))))))))))).	4933	4948	1	-19.5	1	0.0071451	0.574	-0.467538	-0.339315	-8.3038	14	15	14	3UTR		0	1
hsa-miR-1290	NM_001354983	DDR2	TGGATTTTTGGATCAGGGA#CCCTAGATCCAGTTTTCCC#.(((...(((((((((((.#)))).)))))))...))).	7877	7896	1	-20.2	0	0.312405	0.647	-0.219822	0.3377	-11.357	14	19	7	3UTR		0	0
hsa-miR-1290	NM_001355407	NUDT4B	TGGATTTTTGGATCAGGGA#CCCAGCCAAAGATCA#..(((((((((....(((.#)))..))))))))).	2246	2261	1	-15.2	1	0.0362998	0.588	0.878944	0.647177	-11.1852	12	15	9	3UTR		0	0
hsa-miR-1290	NM_001359084	CD24	TGGATTTTTGGATCAGGGA#CCCAGATCCAAGCATCCT#.((((.((((((((.(((.#))).)))))))).)))).	997	1015	1	-21.6	0	0.018975	0.588	1.24361	0.237653	-6.42973	15	18	8	3UTR		0	0
hsa-miR-1290	NM_001361041	FRRS1	TGGATTTTTGGATCAGGGA#TCCCAAACTCCTGGTCTAAAGTAATCCAC#((((((((((((((((((.#.))))))))))))..)))))).	4245	4274	1	-21.6	1	0.00371623	0.426	0	0	-3.93757	18	22	12	3UTR		0	0
hsa-miR-1290	NM_001361041	FRRS1	TGGATTTTTGGATCAGGGA#TCCCTGACTTGCTGTCCAA#(((((....((.(((((((#)))))))))....))))).	6565	6584	1	-18.5	0	0.0148962	0.603	0	0	-14.099	14	19	9	3UTR		0	0
hsa-miR-1290	NM_001362949	LARGE1	TGGATTTTTGGATCAGGGA#CCTTGGACAAGGATCCAG#((((((((((..((((((.#)))))).)))))))))).	2773	2791	1	-19.3	1	0.000124763	0.412	0	0	-10.1092	16	18	10	3UTR		0	0
hsa-miR-1290	NM_001362951	LARGE1	TGGATTTTTGGATCAGGGA#CCTTGGACAAGGATCCAG#((((((((((..((((((.#)))))).)))))))))).	2593	2611	1	-19.3	1	0.000124763	0.412	0	0	-10.1092	16	18	10	3UTR		0	0
hsa-miR-1290	NM_001362953	LARGE1	TGGATTTTTGGATCAGGGA#CCTTGGACAAGGATCCAG#((((((((((..((((((.#)))))).)))))))))).	2710	2728	1	-19.3	1	0.000124763	0.412	0	0	-10.1092	16	18	10	3UTR		0	0
hsa-miR-1290	NM_001363514	DUSP13	TGGATTTTTGGATCAGGGA#TCCCTGACCCAATTCAGAGATTCT#.((((((((((((((((((#))))))).....))))))))))).	1242	1266	1	-19.8	1	0.00225263	0.559	0	0	-3.79332	18	24	11	3UTR		0	0
hsa-miR-1290	NM_001363578	MEA1	TGGATTTTTGGATCAGGGA#TCCCTGGTTGTAATGTCCAT#(((((.....(((((((((#))))))))).....))))).	811	831	1	-19.8	0	0.00926478	0.5	0	0	-11.9948	14	20	9	3UTR		0	0
hsa-miR-1290	NM_001363597	POLD3	TGGATTTTTGGATCAGGGA#CCCTGGTCCGC#........((((((((((.#)))))))))).	2030	2041	1	-18	0	0.000368528	0.5	0	0	-19.4239	10	11	10	3UTR		0	0
hsa-miR-1290	NM_001363603	BICD1	TGGATTTTTGGATCAGGGA#CCCTGATCCCACCTCCAC#((((.....(((((((((.#)))))))))....)))).	3026	3044	1	-21.1	0	0.145938	0.529	0	0	-14.8713	13	18	9	3UTR		0	0
hsa-miR-1290	NM_001363689	EHMT2	TGGATTTTTGGATCAGGGA#TTCCTGACCAGAGATCCC#.((((((((((.(((((((#))))))))))))))))).	4425	4443	1	-23.3	1	0.0219577	0.382	0	0	-7.14013	17	18	17	3UTR		0	0
hsa-miR-1290	NM_001363730	DAPK2	TGGATTTTTGGATCAGGGA#TCCCTGAGAACAGGAGTCCC#.(((((((((..(((((((#)))))))...))))))))).	4081	4101	1	-23	1	0.000234291	0.485	0	0	-9.9649	16	20	9	3UTR		0	0
hsa-miR-1290	NM_001363730	DAPK2	TGGATTTTTGGATCAGGGA#TCCTGACTTCAGAGATCCAA#((((((((((((((((((.#)))))).)))))))))))).	4307	4327	1	-22.8	1	0.0426553	0.588	0	0	-3.93757	18	20	12	3UTR		0	0
hsa-miR-1290	NM_001363744	MSR1	TGGATTTTTGGATCAGGGA#CCTTGTTCCTGTAAAATCCAT#((((((((.(((.(((((.#))))).)))...)))))))).	1529	1550	1	-18.7	1	0.142363	0.794	0	0	-6.28309	16	21	8	3UTR		0	1
hsa-miR-1290	NM_001363748	EPHA4	TGGATTTTTGGATCAGGGA#TCCCTGATTCTCTCTCCAT#((((.....((((((((((#))))))))))....)))).	3385	3404	1	-19.7	0	0.00358857	0.603	0	0	-14.8713	14	19	10	3UTR		0	0
hsa-miR-1290	NM_001363768	MAP3K3	TGGATTTTTGGATCAGGGA#CCTGGGCCCAAAGGTTCT#.((((((((((.(((((..#)))))..)))))))))).	4492	4510	1	-18	1	1.56601e-05	0.382	0	0	-7.14013	15	18	10	3UTR		0	0
hsa-miR-1290	NM_001363835	RHBDL3	TGGATTTTTGGATCAGGGA#CCCTCCAAGGATCCC#.(((((((((((...(((.#)))))))))))))).	2285	2300	1	-18.6	1	5.58309e-05	0.382	0	0	-6.67474	14	15	14	3UTR		0	0
hsa-miR-1290	NM_001363862	ATP2B2	TGGATTTTTGGATCAGGGA#TCCCTGGTCCAGACGAGAAAGAGGAGTCTC#.((((((((((((((((((#)))))))))))))...........))))).	8080	8110	1	-21.7	1	0.000841187	0.426	0	0	-3.79332	18	30	13	3UTR		0	0
hsa-miR-1290	NM_001363872	PLSCR1	TGGATTTTTGGATCAGGGA#TCTCTGATTCATTGTCCAT#(((((...(((((((((((#)))))))))))..))))).	1298	1317	1	-19.9	0	0.04769	0.706	0	0	-9.69585	16	19	11	3UTR		0	0
hsa-miR-1290	NM_001363881	HMCES	TGGATTTTTGGATCAGGGA#CCCTGATCTGGTACTCCT#.(((...(((((((((((.#)))))))))))...))).	1339	1357	1	-20.1	0	0.006195	0.485	0	0	-11.357	14	18	11	3UTR		0	0
hsa-miR-1290	NM_001364826	PPHLN1	TGGATTTTTGGATCAGGGA#TCCCTGGGGTTTTTCCTTACCATAAGTATTCTGGTCCGAGGGTTCAG#((((((((((((((((((.#.)))))))))))))))))).	2721	2768	1	-21.4	1	1.63049e-05	0.618	0	0	-3.93757	18	20	18	3UTR		0	0
hsa-miR-1290	NM_001365304	LOC112694756	TGGATTTTTGGATCAGGGA#TCCCTGGCCAAAGATTTAT#(((((((((((.(((((((#)))))))))))))))))).	924	943	1	-21.9	1	0.00170514	0.515	0	0	-7.28438	18	19	18	3UTR		0	0
hsa-miR-1290	NM_001365305	LOC112694756	TGGATTTTTGGATCAGGGA#TCCCTGGCCAAAGATTTAT#(((((((((((.(((((((#)))))))))))))))))).	1026	1045	1	-21.9	1	0.00170514	0.515	0	0	-7.28438	18	19	18	3UTR		0	0
hsa-miR-1290	NM_001365455	C13orf46	TGGATTTTTGGATCAGGGA#TCTCTGATCCGGGTGTCTC#.((((.(((((((((((((#))))))))))))).)))).	3221	3240	1	-21.5	0	0.000115484	0.382	0	0	-5.69428	17	19	13	3UTR		0	0
hsa-miR-1290	NM_001365677	P4HA2	TGGATTTTTGGATCAGGGA#TTCCTGGTCCTTCAGCCCAT#(((......((((((((((#))))))))))......))).	1711	1731	1	-17.7	0	0.00968539	0.5	0	0	-17.9033	13	20	10	3UTR		0	0
hsa-miR-1290	NM_001365678	P4HA2	TGGATTTTTGGATCAGGGA#TTCCTGGTCCTTCAGCCCAT#(((......((((((((((#))))))))))......))).	1878	1898	1	-17.7	0	0.00968539	0.5	0	0	-17.9033	13	20	10	3UTR		0	0
hsa-miR-1290	NM_001365679	P4HA2	TGGATTTTTGGATCAGGGA#TTCCTGGTCCTTCAGCCCAT#(((......((((((((((#))))))))))......))).	2267	2287	1	-17.7	0	0.00968539	0.5	0	0	-17.9033	13	20	10	3UTR		0	0
hsa-miR-1290	NM_001365692	CCM2L	TGGATTTTTGGATCAGGGA#TCCTGCTTTGTCCCAGAAGTCCAG#(((((((((((..(((((.#.)))))..))))))))))).	1995	2019	1	-20.6	1	0.00477884	0.382	0	0	-8.57351	16	20	11	3UTR		0	0
hsa-miR-1290	NM_001365819	SBF1	TGGATTTTTGGATCAGGGA#CCTGACCGAAGTTCCT#.(((.((((((.(((((..#))))))))))).))).	7290	7306	1	-18.7	0	8.35166e-05	0.397	0	0	-11.2592	14	16	11	3UTR		0	0
hsa-miR-1290	NM_001365927	NLGN1	TGGATTTTTGGATCAGGGA#TCCAGAAATCCAT#((((((((((((.......#)))))))))))).	5477	5490	1	-16.5	1	0.212946	0.735	0.775232	0.624166	-7.05204	12	13	12	3UTR		0	0
hsa-miR-1290	NM_001366022	TET3	TGGATTTTTGGATCAGGGA#TCCTGATCCCTGAATTTCCAC#((((..((((((((((((.#)))))))))..)))..)))).	6392	6413	1	-20.5	0	0.0486508	0.544	0	0	-9.95757	16	21	9	3UTR		0	0
hsa-miR-1290	NM_001366022	TET3	TGGATTTTTGGATCAGGGA#TCCCTGATCCTGTCTT#.((((....((((((((((#)))))))))).)))).	9029	9045	1	-19.2	0	0.0512567	0.544	0	0	-10.608	14	16	10	3UTR		0	0
hsa-miR-1290	NM_001366282	GOLGB1	TGGATTTTTGGATCAGGGA#CCCTGATCTTTTGTGGTCCT#.(((((...(((((((((.#))))))))).....))))).	10189	10209	1	-20.9	0	5.02947e-05	0.588	0	0	-8.70704	14	20	9	3UTR		0	0
hsa-miR-1290	NM_001366417	SETDB1	TGGATTTTTGGATCAGGGA#CCCTGACCCGAAGTCTC#.(((((((.((.((((((.#)))))))).))))))).	4046	4063	1	-19.4	1	0.000796548	0.426	0.83652	0.366326	-8.19652	15	17	8	3UTR		0	0
hsa-miR-1290	NM_001366418	SETDB1	TGGATTTTTGGATCAGGGA#CCCTGACCCGAAGTCTC#.(((((((.((.((((((.#)))))))).))))))).	4115	4132	1	-19.4	1	0.000796548	0.426	0.659087	0.459545	-8.19652	15	17	8	3UTR		0	0
hsa-miR-1290	NM_001366784	ODF2L	TGGATTTTTGGATCAGGGA#CCTGGTCCCCTCTGATCCC#.(((((...((((((((..#)))))))).....))))).	3227	3246	1	-18.6	0	0.00293709	0.515	0.00659488	0.188628	-8.70704	13	19	8	3UTR		0	0
hsa-miR-1290	NM_001367713	LARP1	TGGATTTTTGGATCAGGGA#TCCCTTCCAAGGTTGGTCCAT#((((((((((((..(((((#))))))))))))...))))).	5589	5610	1	-17.6	1	0.000303476	0.5	4.51351	2.81863	-6.08354	17	21	12	3UTR		0	0
hsa-miR-1290	NM_001367783	ZNF704	TGGATTTTTGGATCAGGGA#TCCCTGAATCAATATTTTCCT#.(((...((((.(((((((#))))))).)))).....))).	12671	12692	1	-16.8	0	0.391274	0.75	0	0	-14.7038	14	21	7	3UTR		0	1
hsa-miR-1290	NM_001368095	TGOLN2	TGGATTTTTGGATCAGGGA#TCCCTGGTCTGAAGCTTTGGTGTGAACTTCTCAAGGCTTAGAGAATCCAG#(((((((((((((((((((#))))))))))..............................))))))))).	3860	3910	1	-22.2	1	0.00163137	0.559	0	0	-3.93757	19	50	10	3UTR		0	0
hsa-miR-1290	NM_001368096	TGOLN2	TGGATTTTTGGATCAGGGA#TCCCTGGTCTGAAGCTTTGGTGTGAACTTCTCAAGGCTTAGAGAATCCAG#(((((((((((((((((((#))))))))))..............................))))))))).	3819	3869	1	-22.2	1	0.00163137	0.559	0	0	-3.93757	19	50	10	3UTR		0	0
hsa-miR-1290	NM_001368125	CDYL	TGGATTTTTGGATCAGGGA#CCCTGATCCATTCTCACAG#((((....((((((((((.#))))))))))...)).)).	2015	2034	1	-19.9	0	0.131336	0.456	0	0	-13.8149	14	19	10	3UTR		0	0
hsa-miR-1290	NM_001368719	GREM1	TGGATTTTTGGATCAGGGA#TCCCTGGTCCCCCAAAGAGTCTC#.((((((((((((((((((#))))))))))....)))))))).	5355	5378	1	-22.4	1	0.0208333	0.559	0	0	-3.79332	18	23	10	3UTR		0	0
hsa-miR-1290	NM_001369145	CUL4B	TGGATTTTTGGATCAGGGA#CCCTAGATACAAAGGTCCT#.(((((((((..((((((.#)))).))..))))))))).	3336	3355	1	-19.8	1	0.0286018	0.588	0	0	-9.9649	15	19	9	3UTR		0	0
hsa-miR-1290	NM_001369268	ACAN	TGGATTTTTGGATCAGGGA#TCCCTCCAAGGGTCCC#.(((((((((((...((((#))))))))))))))).	8720	8736	1	-18.9	1	7.6782e-05	0.382	0	0	-6.67474	15	16	15	3UTR		0	0
hsa-miR-1290	NM_001369369	FOXN1	TGGATTTTTGGATCAGGGA#TCCAGCGTTTGCCTGGTCTGGAAGTCCT#.((((((((((((((((.(#.).)))))))))))))))).	2078	2106	1	-23.2	1	1.54276e-06	0.353	0	0	-3.79332	17	20	16	3UTR		0	0
hsa-miR-1290	NM_001369532	NTRK2	TGGATTTTTGGATCAGGGA#CCCTGAAGCCTGGAAATCCT#.((((((((((.((((((.#))))))...)))))))))).	4691	4711	1	-20.6	1	0.00237836	0.485	0	0	-7.14013	16	20	10	3UTR		0	0
hsa-miR-1290	NM_001369533	NTRK2	TGGATTTTTGGATCAGGGA#CCCTGAAGCCTGGAAATCCT#.((((((((((.((((((.#))))))...)))))))))).	4482	4502	1	-20.6	1	0.00237836	0.485	0	0	-7.14013	16	20	10	3UTR		0	0
hsa-miR-1290	NM_001369534	NTRK2	TGGATTTTTGGATCAGGGA#CCCTGAAGCCTGGAAATCCT#.((((((((((.((((((.#))))))...)))))))))).	4342	4362	1	-20.6	1	0.00237836	0.485	0	0	-7.14013	16	20	10	3UTR		0	0
hsa-miR-1290	NM_001369535	NTRK2	TGGATTTTTGGATCAGGGA#CCCTGAAGCCTGGAAATCCT#.((((((((((.((((((.#))))))...)))))))))).	3715	3735	1	-20.6	1	0.00237836	0.485	0.838705	1.0401	-7.14013	16	20	10	3UTR		0	0
hsa-miR-1290	NM_001369536	NTRK2	TGGATTTTTGGATCAGGGA#CCCTGAAGCCTGGAAATCCT#.((((((((((.((((((.#))))))...)))))))))).	3763	3783	1	-20.6	1	0.00237836	0.485	0	0	-7.14013	16	20	10	3UTR		0	0
hsa-miR-1290	XM_017015056	SNAPC3	TGGATTTTTGGATCAGGGA#CCCTGATTTAAGAC#.....(((((((((((((.#))))))))))))).	2504	2518	1	-17.1	0	0.107715	0.647	0	0	-13.6656	13	14	13	3UTR		0	0
hsa-miR-1290	XM_017016180	VWA2	TGGATTTTTGGATCAGGGA#GGTCTAAAGATCCC#.(((((((((((((.....#))))))))))))).	1594	1608	1	-17.3	1	0.000137956	0.559	0	0	-4.76182	13	14	13	3UTR		0	0
hsa-miR-1290	XM_017017095	HYOU1	TGGATTTTTGGATCAGGGA#TCCCTATCCCAAGATCCT#.(((((((.((((.(((((#))))))))).))))))).	4139	4157	1	-20.4	1	0.014404	0.529	0	0	-5.70655	16	18	9	3UTR		0	0
hsa-miR-1290	XM_017017096	HYOU1	TGGATTTTTGGATCAGGGA#TCCCTATCCCAAGATCCT#.(((((((.((((.(((((#))))))))).))))))).	4351	4369	1	-20.4	1	0.014404	0.529	0	0	-5.70655	16	18	9	3UTR		0	0
hsa-miR-1290	XM_017017097	HYOU1	TGGATTTTTGGATCAGGGA#TCCCTATCCCAAGATCCT#.(((((((.((((.(((((#))))))))).))))))).	4081	4099	1	-20.4	1	0.014404	0.529	0	0	-5.70655	16	18	9	3UTR		0	0
hsa-miR-1290	XM_017017390	SHANK2	TGGATTTTTGGATCAGGGA#TCCCTGTCCATTGATTCCAC#((((.((.((((.((((((#))))))))))..)).)))).	8729	8749	1	-19.7	0	0.0149936	0.632	0	0	-11.6594	16	20	10	3UTR		0	0
hsa-miR-1290	XM_017017391	KDM2A	TGGATTTTTGGATCAGGGA#CCCTTTTACTTTGCATTGAACGGCCTGTCCAAAGATCCT#.(((((((((((.((((..#.))))))))))))))).	4880	4919	1	-22.7	1	0.0303585	0.515	0	0	-5.08246	15	17	15	3UTR		0	0
hsa-miR-1290	XM_017018690	MCRS1	TGGATTTTTGGATCAGGGA#TCCCTAGATCCAGAGCCCCT#.((..((((((((((((((#))))).)))))))))..)).	2219	2239	1	-21	0	0.0253972	0.456	0	0	-10.9444	16	20	9	3UTR		0	0
hsa-miR-1290	XM_017018806	AEBP2	TGGATTTTTGGATCAGGGA#TCCCTAATCCAAAAATCTG#.((((((((((((.(((((#))))).)))))))))))).	3004	3023	1	-23	1	0.293716	0.676	0	0	-4.65016	17	19	12	3UTR		0	0
hsa-miR-1290	XM_017021870	ARPP19	TGGATTTTTGGATCAGGGA#TTCCTGATCTACTCACCCCAA#(((.....(((((((((((#)))))))))))......))).	2382	2403	1	-16.5	0	0.315828	0.544	0	0	-16.8469	14	21	11	3UTR		0	0
hsa-miR-1290	XM_017022124	GLDN	TGGATTTTTGGATCAGGGA#TCCCTGCTCCCCTGAAAGTCCC#.(((((((((((.((((((#)))))).)))...)))))))).	3249	3271	1	-21	1	0.0145993	0.574	0	0	-5.08246	17	22	8	3UTR		0	0
hsa-miR-1290	XM_017022132	FMN1	TGGATTTTTGGATCAGGGA#TTCCTGATCCAGCCTCCAC#((((...((((((((((((#))))))))))))..)))).	3982	4001	1	-21.4	0	0.0491561	0.471	0	0	-11.5013	16	19	12	3UTR		0	1
hsa-miR-1290	XM_017023233	MAF	TGGATTTTTGGATCAGGGA#CCCTGATTACACCTAATCCGA#((((((....((((((((.#))))))))......)))))).	2049	2070	1	-18.3	0	0.0375125	0.588	0	0	-10.0938	14	21	8	3UTR		0	1
hsa-miR-1290	XM_017025375	GOSR1	TGGATTTTTGGATCAGGGA#TGCCTGATGTACCAGGAATCCT#.((((((((((((((((.(#).))))))...)))))))))).	3185	3207	1	-20.8	1	0.000242928	0.618	0	0	-3.79332	17	22	10	3UTR		0	0
hsa-miR-1290	XM_017026145	CEACAM5	TGGATTTTTGGATCAGGGA#CTCTGACCAGAGATCGAG#(.(((((((((.((((((.#))))))))))))))).).	2332	2350	1	-20	1	0.00260954	0.544	0	0	-8.44805	16	18	15	3UTR		0	0
hsa-miR-1290	XM_017026146	CEACAM5	TGGATTTTTGGATCAGGGA#CTCTGACCAGAGATCGAG#(.(((((((((.((((((.#))))))))))))))).).	2080	2098	1	-20	1	0.00260954	0.544	0	0	-8.44805	16	18	15	3UTR		0	0
hsa-miR-1290	XM_017027993	BCL2L1	TGGATTTTTGGATCAGGGA#TCCCAGTCCAAATGTCCT#.((((.(((((((..((((#)))).))))))).)))).	1488	1506	1	-19.1	0	0.116187	0.397	0	0	-7.28657	15	18	7	3UTR		0	0
hsa-miR-1290	XM_017028756	TMEM184B	TGGATTTTTGGATCAGGGA#CCCTGTCCACCTTTGTCCAG#(((((...((((.(((((.#))))))))).....))))).	1886	1906	1	-19.2	0	0.0206811	0.368	0	0	-10.985	14	20	9	3UTR		0	0
hsa-miR-1290	XM_017029315	SPIN3	TGGATTTTTGGATCAGGGA#TCCCTGGTCCCATTTTCAA#((((.....((((((((((#))))))))))....)))).	4389	4408	1	-19.3	0	0.0179169	0.544	0	0	-14.8713	14	19	10	3UTR		0	0
hsa-miR-1290	XM_017029469	SH3KBP1	TGGATTTTTGGATCAGGGA#CCCTAGCCAAAGGTCCT#.((((((((((.(.((((.#)))).))))))))))).	2146	2163	1	-19.1	1	0.00700181	0.485	0	0	-7.99697	15	17	11	3UTR		0	0
hsa-miR-1290	XM_017029568	PDZD11	TGGATTTTTGGATCAGGGA#TCCCTGGCCATCTTATCCC#.((((...(((.(((((((#))))))))))....)))).	1098	1117	1	-18.9	0	0.0276878	0.529	0	0	-12.8984	14	19	10	3UTR		0	0
hsa-miR-1290	XM_024446012	GABRP	TGGATTTTTGGATCAGGGA#TCCCTGATCCTTCCAG#((((.....((((((((((#)))))))))).)))).	2699	2715	1	-20.8	0	0.00545498	0.5	0	0	-14.8713	14	16	10	3UTR		0	0
hsa-miR-1290	XM_024446445	MEA1	TGGATTTTTGGATCAGGGA#TCCCTGGTTGTAATGTCCAT#(((((.....(((((((((#))))))))).....))))).	667	687	1	-19.8	0	0.00926478	0.5	0	0	-11.9948	14	20	9	3UTR		0	0
hsa-miR-1290	XM_024447005	CREB5	TGGATTTTTGGATCAGGGA#CCTTGATTGCGAAAGTCCAA#((((((((((((((((((.#)))))))).)))))))))).	2460	2480	1	-22.2	1	0.00117666	0.544	0	0	-3.93757	18	20	10	3UTR		0	1
hsa-miR-1290	XM_024449858	ADAL	TGGATTTTTGGATCAGGGA#TGCTTGATCCTAGGAGTTCAG#(((((((((((((((((.(#).)))))))).))))))))).	1966	1987	1	-18.7	1	0.0110615	0.5	0	0	-3.93757	18	21	9	3UTR		0	0
hsa-miR-1290	XM_024450656	ZNF652	TGGATTTTTGGATCAGGGA#TTCCTGATCTAAATCCT#.((((..((((((((((((#)))))))))))))))).	7110	7127	1	-19.8	0	0.35685	0.618	0	0	-7.23797	16	17	16	3UTR		0	1
hsa-miR-1290	XM_024451466	NWD1	TGGATTTTTGGATCAGGGA#CTGATCCAATGTCCAC#(((((..(((((((((...#))))))))).))))).	5733	5749	1	-19.8	0	0.00512265	0.544	0	0	-7.38222	14	16	9	3UTR		0	0
hsa-miR-1290	XM_024451466	NWD1	TGGATTTTTGGATCAGGGA#TCTGATCCGAGAGAATTTCCAG#(((((((((((((((((..#)))))))))))))....)))).	5152	5174	1	-19.8	1	0.00711336	0.471	0	0	-3.93757	17	22	13	3UTR		0	0
hsa-miR-1290	XM_047416871	S100Z	TGGATTTTTGGATCAGGGA#TCCCTAGGTCCATGTATCTAT#(((((...(((((((((((#))))).))))))...))))).	875	896	1	-20	0	0.0114479	0.691	0	0	-9.69585	16	21	6	3UTR		0	0
hsa-miR-1290	XM_047417451	SEMA6A	TGGATTTTTGGATCAGGGA#CTGAGGGTGGGTGAGAGCCCTTTGTTCCAAAAGTCCAT#((((((((((((..((((.#.))))....)))))))))))).	6035	6073	1	-22.3	1	0.101588	0.515	0	0	-6.08354	16	22	12	3UTR		0	1
hsa-miR-1290	XM_047417744	PTCD2	TGGATTTTTGGATCAGGGA#TCCCTGATTCCTTTTTCCT#.(((.....((((((((((#)))))))))).....))).	7662	7681	1	-19.2	0	0.0428154	0.544	0	0	-14.727	13	19	10	3UTR		0	0
hsa-miR-1290	XM_047417744	PTCD2	TGGATTTTTGGATCAGGGA#TCCCTGGCCAACTTCCT#.(((...((((.(((((((#)))))))))))..))).	8836	8853	1	-18.3	0	0.0618213	0.544	0	0	-14.7038	14	17	11	3UTR		0	0
hsa-miR-1290	XM_047418782	MEA1	TGGATTTTTGGATCAGGGA#TCCCTGGTTGTAATGTCCAT#(((((.....(((((((((#))))))))).....))))).	624	644	1	-19.8	0	0.00926478	0.5	0	0	-11.9948	14	20	9	3UTR		0	0
hsa-miR-1290	XM_047419935	ILDR2	TGGATTTTTGGATCAGGGA#TCCCTGTCTATGGATCCGT#(((((((.((((.((((((#)))))))))).))))))).	3993	4012	1	-21	1	1.15611e-05	0.544	0	0	-7.54034	17	19	10	3UTR		0	0
hsa-miR-1290	XM_047419935	ILDR2	TGGATTTTTGGATCAGGGA#TCCCTGAACCTCTTAATCCAT#((((((...((.(((((((#))))))).))....)))))).	3845	3866	1	-20.8	0	0.197932	0.588	0	0	-12.1981	15	21	7	3UTR		0	0
hsa-miR-1290	XM_047419938	ILDR2	TGGATTTTTGGATCAGGGA#TCCCTGTCTATGGATCCGT#(((((((.((((.((((((#)))))))))).))))))).	3873	3892	1	-21	1	1.15611e-05	0.544	0	0	-7.54034	17	19	10	3UTR		0	0
hsa-miR-1290	XM_047419938	ILDR2	TGGATTTTTGGATCAGGGA#TCCCTGAACCTCTTAATCCAT#((((((...((.(((((((#))))))).))....)))))).	3725	3746	1	-20.8	0	0.197932	0.588	0	0	-12.1981	15	21	7	3UTR		0	0
hsa-miR-1290	XM_047419950	ILDR2	TGGATTTTTGGATCAGGGA#TCCCTGTCTATGGATCCGT#(((((((.((((.((((((#)))))))))).))))))).	3669	3688	1	-21	1	1.15611e-05	0.544	0	0	-7.54034	17	19	10	3UTR		0	0
hsa-miR-1290	XM_047419950	ILDR2	TGGATTTTTGGATCAGGGA#TCCCTGAACCTCTTAATCCAT#((((((...((.(((((((#))))))).))....)))))).	3521	3542	1	-20.8	0	0.197932	0.588	0	0	-12.1981	15	21	7	3UTR		0	0
hsa-miR-1290	XM_047421687	GFRA2	TGGATTTTTGGATCAGGGA#TCCTGATCCGCATCCAA#(((((...((((((((((.#)))))))))).))))).	2751	2768	1	-21.3	0	0.0104064	0.426	0	0	-9.69585	15	17	10	3UTR		0	0
hsa-miR-1290	XM_047422817	LINGO2	TGGATTTTTGGATCAGGGA#TCCCTGATCCCCTTCTCCC#.(((.....((((((((((#)))))))))).....))).	7505	7524	1	-21.1	0	0.0426214	0.529	0	0	-14.727	13	19	10	3UTR		0	0
hsa-miR-1290	XM_047422818	LINGO2	TGGATTTTTGGATCAGGGA#TCCCTGATCCCCTTCTCCC#.(((.....((((((((((#)))))))))).....))).	7424	7443	1	-21.1	0	0.0426214	0.529	0	0	-14.727	13	19	10	3UTR		0	0
hsa-miR-1290	XM_047423236	GLE1	TGGATTTTTGGATCAGGGA#TCCCTGGATGGCTAGGGATCCAT#(((((((((((.(((((((#)))))))....))))))))))).	2119	2142	1	-20.6	1	0.000601593	0.559	0	0	-7.28438	18	23	11	3UTR		0	0
hsa-miR-1290	XM_047423501	BNC2	TGGATTTTTGGATCAGGGA#CCCTGAGCCCAAAGATTGGC#(.(((((((((.((((((.#))))))..))))))))).).	10017	10037	1	-20.5	1	0.000207569	0.676	0	0	-8.44805	16	20	9	3UTR		0	1
hsa-miR-1290	XM_047423512	BNC2	TGGATTTTTGGATCAGGGA#CCCTGAGCCCAAAGATTGGC#(.(((((((((.((((((.#))))))..))))))))).).	10340	10360	1	-20.5	1	0.000207569	0.676	0	0	-8.44805	16	20	9	3UTR		0	1
hsa-miR-1290	XM_047423518	HAUS6	TGGATTTTTGGATCAGGGA#TCCCTATCCAGTATCTCCT#.(((...((((((.(((((#)))))))))))....))).	4254	4273	1	-16.9	0	0.369793	0.603	0	0	-12.2138	14	19	11	3UTR		0	0
hsa-miR-1290	XM_047425479	TMEM234	TGGATTTTTGGATCAGGGA#TCCAACAGCTTACCTGATCCAAGGGCTCCT#.((((((((((((((((..#.))))))))))))).))).	1277	1307	1	-23.3	1	0.000259556	0.515	0	0	-3.79332	16	19	13	3UTR		0	0
hsa-miR-1290	XM_047428982	HDAC7	TGGATTTTTGGATCAGGGA#TTCCTGATCCAATGGTGCCAA#((((((.((((((((((((#)))))))))))).))).))).	3663	3684	1	-22.5	0	0.00706516	0.441	0	0	-5.48126	18	21	12	3UTR		0	0
hsa-miR-1290	XM_047429143	LMBR1L	TGGATTTTTGGATCAGGGA#CCCTGATCCCAAATCTG#.((((((..(((((((((.#))))))))).)))))).	1942	1959	1	-21.7	1	0.0304407	0.471	0	0	-7.16335	15	17	9	3UTR		0	0
hsa-miR-1290	XM_047429368	C12orf43	TGGATTTTTGGATCAGGGA#TCCCTTTAGTCCAGGAGTTCAA#(((((((((((((.(((((#)))))...))))))))))))).	2080	2102	1	-21.6	1	0.0825649	0.456	0	0	-4.79441	18	22	13	3UTR		0	0
hsa-miR-1290	XM_047429403	WNK1	TGGATTTTTGGATCAGGGA#TCCCTCACTCCCTCAAGAATCCGA#((((((((((....(((((#.))))))))))))))).	5846	5870	1	-16.8	1	0.159843	0.471	0	0	-12.2551	15	17	15	3UTR		0	0
hsa-miR-1290	XM_047431139	SAMD4A	TGGATTTTTGGATCAGGGA#CCCTGGTCCCTCTCCC#.(((.....(((((((((.#)))))))))...))).	2874	2890	1	-18.7	0	0.037718	0.515	0	0	-14.727	12	16	9	3UTR		0	0
hsa-miR-1290	XM_047431195	CCDC197	TGGATTTTTGGATCAGGGA#TCCGGCCGAGAATCCAA#(((((((((((.((.(((.#)))))))))))))))).	763	780	1	-17.8	1	0.00706616	0.574	0	0	-8.01983	16	17	16	3UTR		0	0
hsa-miR-1290	XM_047432112	ARPP19	TGGATTTTTGGATCAGGGA#TTCCTGATCTACTCACCCCAA#(((.....(((((((((((#)))))))))))......))).	2374	2395	1	-16.5	0	0.315828	0.544	0	0	-16.8469	14	21	11	3UTR		0	0
hsa-miR-1290	XM_047432115	DYRK3	TGGATTTTTGGATCAGGGA#TCTCTGGTCCCTGAGATCCAC#((((((((.((((((((((#))))))))))..)))))))).	7789	7810	1	-24.1	1	0.00196134	0.544	0	0	-4.99396	18	21	10	3UTR		0	0
hsa-miR-1290	XM_047432436	FMN1	TGGATTTTTGGATCAGGGA#TTCCTGATCCAGCCTCCAC#((((...((((((((((((#))))))))))))..)))).	5557	5576	1	-21.4	0	0.0491561	0.471	0	0	-11.5013	16	19	12	3UTR		0	1
hsa-miR-1290	XM_047432517	MAP1A	TGGATTTTTGGATCAGGGA#TCCCTTCCCCAAGGATCCAC#(((((((((((...(((((#)))))...))))))))))).	9172	9192	1	-21.4	1	0.0081544	0.441	0	0	-9.43035	16	20	11	3UTR		0	0
hsa-miR-1290	XM_047432840	MCTP2	TGGATTTTTGGATCAGGGA#TCCCTGCCATGTAAAAATCCT#.(((((((((.((((((((#))))))..)).))))))))).	3730	3751	1	-19.7	1	0.180957	0.647	0	0	-6.6181	17	21	9	3UTR		0	0
hsa-miR-1290	XM_047432852	MAPK6	TGGATTTTTGGATCAGGGA#TCCCTGATCCTCCAT#((((.....((((((((((#)))))))))))))).	5154	5169	1	-21.2	0	0.0119114	0.559	0	0	-14.8713	14	15	14	3UTR		0	1
hsa-miR-1290	XM_047433381	PPIP5K1	TGGATTTTTGGATCAGGGA#CTTTTTCCAAAGATCCAG#((((((((((((..(((..#)))..)))))))))))).	5487	5505	1	-18.9	1	0.0142421	0.5	0	0	-6.08354	15	18	12	3UTR		0	0
hsa-miR-1290	XM_047433787	TCF25	TGGATTTTTGGATCAGGGA#TCCCTGGTCCACTGTTTCTCCT#.(((....(((((((((((#))))))))))).......))).	2260	2282	1	-20.4	0	0.0429658	0.526	0	0	-13.6706	14	22	11	3UTR		0	0
hsa-miR-1290	XM_047434501	MTHFSD	TGGATTTTTGGATCAGGGA#CTCTGGTCCACAGCTTCCT#.(((....((((((((((.#)))))))))).....))).	1241	1260	1	-18.6	0	0.000504171	0.515	0	0	-13.6706	13	19	10	3UTR		0	1
hsa-miR-1290	XM_047434505	MTHFSD	TGGATTTTTGGATCAGGGA#CTCTGGTCCACAGCTTCCT#.(((....((((((((((.#)))))))))).....))).	1130	1149	1	-18.6	0	0.000504171	0.515	0	0	-13.6706	13	19	10	3UTR		0	1
hsa-miR-1290	XM_047434685	ATF7IP2	TGGATTTTTGGATCAGGGA#TCCCTGGTTCAAGCAATTCT#.((((((((((((((((((#))))))))))))).))))).	2823	2843	1	-21.4	1	0.025331	0.456	0	0	-3.79332	18	20	13	3UTR		0	0
hsa-miR-1290	XM_047435286	RNF157	TGGATTTTTGGATCAGGGA#CCTTGAATCTGAGAATCCC#.(((((((((((((((((.#)))))).))))))))))).	3214	3233	1	-20.7	1	0.0202463	0.618	0	0	-3.79332	17	19	11	3UTR		0	0
hsa-miR-1290	XM_047435559	ZNF385C	TGGATTTTTGGATCAGGGA#TCCCTGGTTCAAGT#......(((((((((((((#))))))))))))).	2797	2811	1	-18	0	0.00182031	0.5	0	0	-15.5666	13	14	13	3UTR		0	0
hsa-miR-1290	XM_047436156	MFN2	TGGATTTTTGGATCAGGGA#TCCCTGATCTCCAGAACCT#.((.(((..((((((((((#))))))))))..))).)).	3503	3522	1	-19	0	0.0573574	0.485	0	0	-10.1954	15	19	10	3UTR		0	0
hsa-miR-1290	XM_047436371	FAM222B	TGGATTTTTGGATCAGGGA#TCCCTGTCCTGATCCC#.(((((...(((.((((((#))))))))).))))).	3416	3432	1	-18.6	0	0.202691	0.441	0	0	-9.99617	14	16	9	3UTR		0	0
hsa-miR-1290	XM_047436389	PRKCA	TGGATTTTTGGATCAGGGA#CCCTGATACCAAATCCAG#(((((..(((((((((((.#))))))).))))))))).	4702	4720	1	-21.6	0	0.000592655	0.588	0	0	-7.38222	16	18	9	3UTR		0	0
hsa-miR-1290	XM_047436462	NLGN2	TGGATTTTTGGATCAGGGA#TCCCTGGTCTTGAGTCCC#.((((((..((((((((((#)))))))))).)))))).	5143	5161	1	-22.8	1	0.000335969	0.485	0	0	-7.16335	16	18	10	3UTR		0	0
hsa-miR-1290	XM_047436697	METTL16	TGGATTTTTGGATCAGGGA#TGGATTCCCCTGGTCTAGAAATTTT#.(((((((((((((((((.#.))))))))))))))))).	3627	3652	1	-23.2	1	0.00122492	0.456	0	0	-3.79332	17	19	17	3UTR		0	0
hsa-miR-1290	XM_047437435	PIGN	TGGATTTTTGGATCAGGGA#TCCCTGGTTCAAGCGATTCT#.((((((((((((((((((#))))))))))))).))))).	6647	6667	1	-21	1	0.00674882	0.412	0	0	-3.79332	18	20	13	3UTR		0	0
hsa-miR-1290	XM_047437436	PIGN	TGGATTTTTGGATCAGGGA#TCCCTGGTTCAAGCGATTCT#.((((((((((((((((((#))))))))))))).))))).	6724	6744	1	-21	1	0.00674882	0.412	0	0	-3.79332	18	20	13	3UTR		0	0
hsa-miR-1290	XM_047437439	PIGN	TGGATTTTTGGATCAGGGA#TCCCTGGTTCAAGCGATTCT#.((((((((((((((((((#))))))))))))).))))).	6594	6614	1	-21	1	0.00674882	0.412	0	0	-3.79332	18	20	13	3UTR		0	0
hsa-miR-1290	XM_047437459	PIGN	TGGATTTTTGGATCAGGGA#TCCCTGGTTCAAGCGATTCT#.((((((((((((((((((#))))))))))))).))))).	6245	6265	1	-21	1	0.00674882	0.412	0	0	-3.79332	18	20	13	3UTR		0	0
hsa-miR-1290	XM_047438700	FFAR2	TGGATTTTTGGATCAGGGA#TCCCATCCAGATTCAGAAATCCT#.(((((((((((((..(((#.))).))))))))))))).	1189	1212	1	-20.4	1	0.0371541	0.441	0	0	-4.76182	16	19	13	3UTR		0	0
hsa-miR-1290	XM_047438721	ADGRE2	TGGATTTTTGGATCAGGGA#TCCTGATCCTCAACCTCCAT#((((.....(((((((((.#)))))))))......)))).	5642	5662	1	-19	0	0.012213	0.5	0	0	-14.8713	13	20	9	3UTR		0	0
hsa-miR-1290	XM_047438722	ADGRE2	TGGATTTTTGGATCAGGGA#TCCTGATCCTCAACCTCCAT#((((.....(((((((((.#)))))))))......)))).	5528	5548	1	-19	0	0.012213	0.5	0	0	-14.8713	13	20	9	3UTR		0	0
hsa-miR-1290	XM_047438726	ADGRE2	TGGATTTTTGGATCAGGGA#TCCTGATCCTCAACCTCCAT#((((.....(((((((((.#)))))))))......)))).	5396	5416	1	-19	0	0.012213	0.5	0	0	-14.8713	13	20	9	3UTR		0	0
hsa-miR-1290	XM_047438741	HPN	TGGATTTTTGGATCAGGGA#CCCGGTCCACAGGTCCAA#(((((((.((((((.(((.#))))))))).))))))).	2134	2152	1	-21.6	1	6.04924e-05	0.397	0	0	-6.98666	16	18	9	3UTR		0	0
hsa-miR-1290	XM_047438818	ZNF793	TGGATTTTTGGATCAGGGA#TGCCTGATCCAGAAT#.....((((((((((((.(#).)))))))))))).	3332	3347	1	-18.7	0	0.0280085	0.588	0	0	-13.6656	13	15	12	3UTR		0	0
hsa-miR-1290	XM_047438821	ZNF793	TGGATTTTTGGATCAGGGA#TGCCTGATCCAGAAT#.....((((((((((((.(#).)))))))))))).	3251	3266	1	-18.7	0	0.0280085	0.588	0	0	-13.6656	13	15	12	3UTR		0	0
hsa-miR-1290	XM_047439047	SHFL	TGGATTTTTGGATCAGGGA#CCCTGATCTTCCAT#((((.....(((((((((.#))))))))))))).	1419	1433	1	-18.7	0	0.195844	0.529	0	0	-14.8713	13	14	13	3UTR		0	0
hsa-miR-1290	XM_047439228	PLEKHG2	TGGATTTTTGGATCAGGGA#CCCTGCCCAGGAATCTG#.((((((((((..(((((.#))))).)))))))))).	6752	6769	1	-20.1	1	0.00614703	0.574	0	0	-8.42926	15	17	10	3UTR		0	0
hsa-miR-1290	XM_047439457	CCNP	TGGATTTTTGGATCAGGGA#CCCGGATCCAAGACTCCT#.(((.(((((((((.(((.#))).))))))))).))).	520	538	1	-22.2	0	0.00221893	0.368	0	0	-8.64781	15	18	9	3UTR		0	0
hsa-miR-1290	XM_047439466	ITPKC	TGGATTTTTGGATCAGGGA#CCTGATCCAAACCAA#(((...(((((((((((..#)))))))))))))).	2699	2714	1	-19.8	0	0.0194931	0.397	0	0	-12.9896	14	15	14	3UTR		0	0
hsa-miR-1290	XM_047439467	ITPKC	TGGATTTTTGGATCAGGGA#CCTGATCCAAACCAA#(((...(((((((((((..#)))))))))))))).	2997	3012	1	-19.8	0	0.0194931	0.397	0	0	-12.9896	14	15	14	3UTR		0	0
hsa-miR-1290	XM_047441059	LOC124900467	TGGATTTTTGGATCAGGGA#CCCTGTGCCGAAAACCAC#(((.(((((((..(((((.#)))))..)))))))))).	775	793	1	-21.2	0	0.00606365	0.368	0	0	-11.6055	15	18	10	3UTR		0	0
hsa-miR-1290	XM_047441060	LOC124900467	TGGATTTTTGGATCAGGGA#CCCTGTGCCGAAAACCAC#(((.(((((((..(((((.#)))))..)))))))))).	775	793	1	-21.2	0	0.0142087	0.368	0	0	-11.6055	15	18	10	3UTR		0	0
hsa-miR-1290	XM_047441426	PPARA	TGGATTTTTGGATCAGGGA#CCTGATGCAGGGATCCC#.(((((((((.((((((..#)))))).))))))))).	6770	6787	1	-22.2	1	0.00142702	0.5	0	0	-6.6181	15	17	9	3UTR		0	0
hsa-miR-1290	XM_047441426	PPARA	TGGATTTTTGGATCAGGGA#TCCTGATCCAGTGGCCAC#(((....(((((((((((.#)))))))))))...))).	6208	6226	1	-20.5	0	0.000107037	0.529	0	0	-14.5333	14	18	11	3UTR		0	0
hsa-miR-1290	XM_047441454	SBF1	TGGATTTTTGGATCAGGGA#CCTGACCGAAGTTCCT#.(((.((((((.(((((..#))))))))))).))).	7368	7384	1	-18.7	0	8.35166e-05	0.397	0	0	-11.2592	14	16	11	3UTR		0	0
hsa-miR-1290	XM_047442040	SH3KBP1	TGGATTTTTGGATCAGGGA#CCCTAGCCAAAGGTCCT#.((((((((((.(.((((.#)))).))))))))))).	2817	2834	1	-19.1	1	0.00700181	0.485	0	0	-7.99697	15	17	11	3UTR		0	0
hsa-miR-1290	XM_047442044	SH3KBP1	TGGATTTTTGGATCAGGGA#CCCTAGCCAAAGGTCCT#.((((((((((.(.((((.#)))).))))))))))).	2685	2702	1	-19.1	1	0.00700181	0.485	0	0	-7.99697	15	17	11	3UTR		0	0
hsa-miR-1290	XM_047442049	SH3KBP1	TGGATTTTTGGATCAGGGA#CCCTAGCCAAAGGTCCT#.((((((((((.(.((((.#)))).))))))))))).	2556	2573	1	-19.1	1	0.00700181	0.485	0	0	-7.99697	15	17	11	3UTR		0	0
hsa-miR-1290	XM_047442067	NHSL2	TGGATTTTTGGATCAGGGA#CCCTGATCCAGACTGTCTT#.((((.((((((((((((.#))))))))))))..)))).	11796	11815	1	-23.9	0	0.0111424	0.471	0	0	-5.69428	16	19	12	3UTR		0	0
hsa-miR-1290	XM_047442067	NHSL2	TGGATTTTTGGATCAGGGA#CTCTGTTCCAAAAACCAA#(((.((((((((.(((((.#))))).))))))))))).	5041	5059	1	-19.5	0	0.00990561	0.676	0	0	-8.25873	16	18	11	3UTR		0	0
hsa-miR-1290	XM_047442071	NHSL2	TGGATTTTTGGATCAGGGA#CCCTGATCCAGACTGTCTT#.((((.((((((((((((.#))))))))))))..)))).	11184	11203	1	-23.9	0	0.0111424	0.471	0	0	-5.69428	16	19	12	3UTR		0	0
hsa-miR-1290	XM_047442071	NHSL2	TGGATTTTTGGATCAGGGA#CTCTGTTCCAAAAACCAA#(((.((((((((.(((((.#))))).))))))))))).	4429	4447	1	-19.5	0	0.00990561	0.676	0	0	-8.25873	16	18	11	3UTR		0	0
hsa-miR-1290	XM_047443717	MYSM1	TGGATTTTTGGATCAGGGA#TCCCTGAGCCTTAATTCTT#.(((.((..((.(((((((#))))))).))..)).))).	3832	3851	1	-17	0	0.197619	0.632	0	0	-14.6292	14	19	7	3UTR		0	1
hsa-miR-1290	XM_047443775	SATB2	TGGATTTTTGGATCAGGGA#TCCCTGATCTCTCCTGTCCC#.((((....((((((((((#)))))))))).....)))).	3638	3658	1	-20.7	0	0.0112534	0.544	0	0	-10.608	14	20	10	3UTR		0	0
hsa-miR-1290	XM_047446353	TRIP12	TGGATTTTTGGATCAGGGA#TCCCTGATTCATTATTATCTG#.((((...(((((((((((#))))))))))).....)))).	6981	7002	1	-19.2	0	0.0204217	0.662	0	0	-9.55161	15	21	11	3UTR		0	1
hsa-miR-1290	XM_047446377	TRIP12	TGGATTTTTGGATCAGGGA#TCCCTGATTCATTATTATCTG#.((((...(((((((((((#))))))))))).....)))).	6837	6858	1	-19.2	0	0.0204217	0.662	0	0	-9.55161	15	21	11	3UTR		0	1
hsa-miR-1290	XM_047447091	RC3H1	TGGATTTTTGGATCAGGGA#TCCTGTCTTAGATAACGTACAGAGGCTGAAGTGACCAAAGATCCAT#(((((((((((.(((....#.)))))))))))))).	7166	7212	1	-17.2	1	0.0852037	0.676	0	0	-7.51743	14	16	14	3UTR		0	0
hsa-miR-1290	XM_047447990	GOLGB1	TGGATTTTTGGATCAGGGA#CCCTGATCTTTTGTGGTCCT#.(((((...(((((((((.#))))))))).....))))).	10171	10191	1	-20.9	0	5.02947e-05	0.588	0	0	-8.70704	14	20	9	3UTR		0	0
hsa-miR-1290	XM_047447995	GOLGB1	TGGATTTTTGGATCAGGGA#CCCTGATCTTTTGTGGTCCT#.(((((...(((((((((.#))))))))).....))))).	9949	9969	1	-20.9	0	5.02947e-05	0.588	0	0	-8.70704	14	20	9	3UTR		0	0
hsa-miR-1290	XM_047448599	BBX	TGGATTTTTGGATCAGGGA#CCTGTTCCAGAGACTCCC#.(((((((((((.((((..#)))).)))))))).))).	3588	3606	1	-19.3	1	0.0118037	0.559	0	0	-5.08246	15	18	8	3UTR		0	1
hsa-miR-1290	XM_047449470	CLSTN1	TGGATTTTTGGATCAGGGA#TCCCAGTCCCAAGGGTCCAC#(((((((((((..(.((((#)))).)..))))))))))).	3708	3728	1	-20.4	1	0.000649572	0.456	0	0	-9.30896	16	20	11	3UTR		0	0
hsa-miR-1290	XM_047449505	ANAPC10	TGGATTTTTGGATCAGGGA#TCCCTGCTCTCCAGAGTCCAT#((((.(((((((.((((((#))))))...))))))))))).	17107	17128	1	-21.4	0	0.00252186	0.544	0	0	-9.34574	17	21	11	3UTR		0	0
hsa-miR-1290	NM_152457	ZNF597	TGGATTTTTGGATCAGGGA#TCTCTGACTCCAAAGGCCAT#(((.(((((((((((((((#))))))).))))))))))).	2437	2457	1	-20.2	0	0.00114245	0.5	0.380389	0.110278	-6.9696	18	20	11	3UTR		0	0
hsa-miR-1290	NM_152526	PARD3B	TGGATTTTTGGATCAGGGA#TCCCCTCCAAAGATTCAT#((((((((((((...((((#)))).)))))))))))).	7279	7297	1	-19	1	0.16835	0.676	0.370258	0.260757	-6.81899	16	18	12	3UTR		0	0
hsa-miR-1290	NM_152570	LINGO2	TGGATTTTTGGATCAGGGA#TCCCTGATCCCCTTCTCCC#.(((.....((((((((((#)))))))))).....))).	7406	7425	1	-21.1	0	0.0426214	0.529	0.257765	0.447211	-14.727	13	19	10	3UTR		0	0
hsa-miR-1290	NM_152618	BBS12	TGGATTTTTGGATCAGGGA#TCCTGGTCTTTGTCCAA#(((((....(((((((((.#)))))))))..))))).	2735	2752	1	-18.7	0	0.00351093	0.647	-0.0361681	0.0501689	-10.7522	14	17	9	3UTR		0	0
hsa-miR-1290	NM_152623	CDC20B	TGGATTTTTGGATCAGGGA#CCCTTTCTAGAGATTCAT#((((((((((((..((((.#)))).)))))))))))).	1977	1995	1	-18.1	1	0.0360652	0.662	0.830882	1.59655	-6.08354	16	18	12	3UTR		0	0
hsa-miR-1290	NM_152628	SNX31	TGGATTTTTGGATCAGGGA#TCTCTGATCTATCCAC#(((((....((((((((((#))))))))))))))).	1979	1995	1	-17.9	0	0.00440536	0.588	2.40708	1.52565	-10.7522	15	16	15	3UTR		0	0
hsa-miR-1290	NM_152721	DOK6	TGGATTTTTGGATCAGGGA#TCCTTGATTCAGTGGCTAAGTCCT#.((((((((((((((((((#)))))))))))).....)))))).	1510	1534	1	-19.7	1	0.00178445	0.618	2.23302	1.13305	-3.79332	18	24	12	3UTR		0	0
hsa-miR-1290	NM_152722	HEPACAM	TGGATTTTTGGATCAGGGA#CCCTGGCCCGAAAACTAG#(((.(((((((.((((((.#)))))).)))))))))).	2113	2131	1	-18.6	0	0.0154561	0.574	1.15163	2.02689	-10.3164	16	18	10	3UTR		0	0
hsa-miR-1290	NM_152733	BTBD9	TGGATTTTTGGATCAGGGA#TCCCTGGTCCTTATGTCCC#.((((....((((((((((#))))))))))....)))).	7990	8009	1	-23.3	0	0.00928945	0.382	5.03242	5.27388	-10.608	14	19	10	3UTR		0	0
hsa-miR-1290	NM_152736	ZSCAN26	TGGATTTTTGGATCAGGGA#TCCATATATATCCTGGTCTTGGGAGTCCAT#((((((((.(((((((((.#.)))))))))..)))))))).	2213	2243	1	-20.8	1	0.000104774	0.618	0.0283299	0.385469	-4.99396	17	21	9	3UTR		0	0
hsa-miR-1290	NM_152737	RNF182	TGGATTTTTGGATCAGGGA#TCCAGAAATCCAT#((((((((((((.......#)))))))))))).	2933	2946	1	-16.5	1	0.163046	0.691	0.645487	1.18998	-7.05204	12	13	12	3UTR		0	0
hsa-miR-1290	NM_152871	FAS	TGGATTTTTGGATCAGGGA#TCCCGAGTTGAGGTGACCCCACGGTCCAGAATCATCCT#.(((((((((((((.(((.#.)))..)))))))))..)))).	3214	3252	1	-19.4	1	9.43981e-05	0.471	0.596157	0.223072	-4.52877	16	22	9	3UTR		0	0
hsa-miR-1290	NM_152872	FAS	TGGATTTTTGGATCAGGGA#TCCCGAGTTGAGGTGACCCCACGGTCCAGAATCATCCT#.(((((((((((((.(((.#.)))..)))))))))..)))).	3252	3290	1	-19.4	1	9.43981e-05	0.471	0.596157	0.223072	-4.52877	16	22	9	3UTR		0	0
hsa-miR-1290	NM_152943	ZNF268	TGGATTTTTGGATCAGGGA#CCCTGCCAAGGGTCCC#.((((((((((..(((((.#))))))))))))))).	9362	9378	1	-20.8	1	9.48749e-06	0.412	-0.0661783	0.175732	-8.42926	15	16	15	3UTR		0	0
hsa-miR-1290	NM_153207	AEBP2	TGGATTTTTGGATCAGGGA#TCCCTAATCCAAAAATCTG#.((((((((((((.(((((#))))).)))))))))))).	4391	4410	1	-23	1	0.293716	0.676	-0.139911	0.0966213	-4.65016	17	19	12	3UTR		0	0
hsa-miR-1290	NM_153211	TTC39C	TGGATTTTTGGATCAGGGA#TCCCTGATGTGAATTCCGT#((((..((((.((((((((#)))))))).)))).)))).	3289	3308	1	-18.9	0	0.00057885	0.618	0.455552	0.176682	-12.7823	16	19	8	3UTR		0	0
hsa-miR-1290	NM_153216	POU5F2	TGGATTTTTGGATCAGGGA#TCCCATGGTCCAGCGTCCT#.((((..((((((((((((#)))).)))))))).)))).	5476	5495	1	-20.7	0	0.00459137	0.485	0.435934	0.0825372	-7.23797	16	19	8	3UTR		0	0
hsa-miR-1290	NM_153262	SYT14	TGGATTTTTGGATCAGGGA#TCATTTGCCTCCGCTTTCGCCTGATCCAAAGAGACCAA#(((.(((((((((((((((#.)).)))))))))))))..))).	2376	2414	1	-23.8	0	0.000375887	0.5	1.07074	1.40201	-6.9696	18	23	13	3UTR		0	1
hsa-miR-1290	NM_153337	SNX20	TGGATTTTTGGATCAGGGA#CCCATGGTAAGATCAAGAAAATGCCCTCCCCTCCAAAAGTCCC#.(((((((((((...((((#.)))).))))))))))).	1648	1691	1	-20.5	1	0.664355	0.441	0.103733	-0.183653	-6.67474	15	18	11	3UTR		0	0
hsa-miR-1290	NM_153369	MFSD4B	TGGATTTTTGGATCAGGGA#TCTCTGGTCCAGATTCCAG#((((..(((((((((((((#))))))))))))).)))).	11655	11674	1	-23.3	0	3.77379e-06	0.544	-0.472656	-0.377552	-9.95757	17	19	13	3UTR		0	0
hsa-miR-1290	NM_153369	MFSD4B	TGGATTTTTGGATCAGGGA#TCTCTGGTCCAGATTCCGG#((((..(((((((((((((#))))))))))))).)))).	11744	11763	1	-22.6	0	9.58236e-06	0.5	0.00375977	-0.196523	-9.95757	17	19	13	3UTR		0	0
hsa-miR-1290	NM_153369	MFSD4B	TGGATTTTTGGATCAGGGA#TCCCTGGTTCAAGCGATTCT#.((((((((((((((((((#))))))))))))).))))).	4088	4108	1	-21	1	0.00506187	0.412	-0.0957398	0.064113	-3.79332	18	20	13	3UTR		0	0
hsa-miR-1290	NM_153815	RASGRF1	TGGATTTTTGGATCAGGGA#TCCTTACCCAGCCCAGCCTGGGACCGGAGATCCAG#(((((((((((.(((((..#.)))))..))))))))))).	3943	3978	1	-22	1	0.000378612	0.456	-0.34965	-0.250981	-7.28438	16	20	11	3UTR		0	0
hsa-miR-1290	NM_153834	ADGRG4	TGGATTTTTGGATCAGGGA#CCCTGATTGGGGAAAAGGTTGAATTTGTGAAACAATCTGCTCCAA#(((((((((.((((((((.#)))))))).)))))..........................)))).	9812	9857	1	-17.7	1	0.0584417	0.691	0.659483	0.599217	-5.18008	17	45	8	3UTR		0	0
hsa-miR-1290	NM_170589	KNL1	TGGATTTTTGGATCAGGGA#CCAAAATGGGTGAATAGCCTGAGTCCAGGAATTCAA#(((((((((((((((((..#.))))).)))))))))))).	7725	7761	1	-21.9	1	3.40501e-05	0.471	-0.188677	-0.0268991	-3.93757	17	20	12	3UTR		0	0
hsa-miR-1290	NM_170601	SIAE	TGGATTTTTGGATCAGGGA#CCTTAATGCTATTAACAGGGTCCAAAAATCCAG#((((((((((((((..(..#.)..)))))))))))))).	5224	5257	1	-21.7	1	0.000536957	0.632	1.82972	1.59992	-4.90607	15	19	14	3UTR		0	0
hsa-miR-1290	NM_170707	LMNA	TGGATTTTTGGATCAGGGA#TCCCTGCTTCCAGGAAACTCCAC#((((((((((((.((((((#))))))..))))))))..)))).	2460	2483	1	-21.5	1	0.005186	0.5	0.533455	0.63505	-5.22671	18	23	8	3UTR		0	0
hsa-miR-1290	NM_170708	LMNA	TGGATTTTTGGATCAGGGA#TCCCTGCTTCCAGGAAACTCCAC#((((((((((((.((((((#))))))..))))))))..)))).	2370	2393	1	-21.5	1	0.005186	0.5	0.533455	0.63505	-5.22671	18	23	8	3UTR		0	0
hsa-miR-1290	NM_170740	ALDH5A1	TGGATTTTTGGATCAGGGA#TCCTGATCTAGACCAA#(((...((((((((((((.#))))))))))))))).	4487	4503	1	-18.1	0	0.00752816	0.603	-0.176595	-0.190654	-12.9896	15	16	15	3UTR		0	0
hsa-miR-1290	NM_170776	ADGRG3	TGGATTTTTGGATCAGGGA#TCCAACTATAGGTCCAAGAGTCCAC#((((((((((((((.....#.)))))))))))))).	1858	1883	1	-20.7	1	0.0173019	0.515	-0.759551	-0.402152	-4.90607	14	16	14	3UTR		0	0
hsa-miR-1290	NM_172016	TRIM39	TGGATTTTTGGATCAGGGA#CCTGGCCAAGGTGTCCAA#(((((((((((.(((((..#))))))))))).))))).	3047	3065	1	-18.5	1	1.10633e-05	0.529	0.415275	0.663802	-7.28438	16	18	11	3UTR		0	0
hsa-miR-1290	NM_172071	RC3H1	TGGATTTTTGGATCAGGGA#TCCTGTCTTAGATAACGTACAGAGGCTGAAGTGACCAAAGATCCAT#(((((((((((.(((....#.)))))))))))))).	7332	7378	1	-17.2	1	0.0852037	0.676	0	0	-7.51743	14	16	14	3UTR		0	0
hsa-miR-1290	NM_172130	KCNAB2	TGGATTTTTGGATCAGGGA#TCCCACTTTCCAAGGGCTCCAG#((((((((((((...((((#))))....)))))))).)))).	1757	1779	1	-17.6	1	0.000445562	0.397	0.944434	0.468787	-6.81899	16	22	8	3UTR		0	0
hsa-miR-1290	NM_173091	NFATC2	TGGATTTTTGGATCAGGGA#TCCCTGAGCCATCAGGGTCCT#.((((((((((.(((((((#))))))).)))..))))))).	6941	6962	1	-21.3	1	2.50473e-05	0.515	0	0	-7.14013	17	21	7	3UTR		0	0
hsa-miR-1290	NM_173200	NR4A3	TGGATTTTTGGATCAGGGA#TCCCTGCCCTGACTGTCCAGCTATCCT#.((((..(((((((((((.#.))))))...)))))..)))).	3454	3481	1	-20.4	0	0.00285341	0.544	0	0	-7.23797	15	22	6	3UTR		0	0
hsa-miR-1290	NM_173473	ANAPC16	TGGATTTTTGGATCAGGGA#ATCCAGAGATCCAC#(((((((((((((......#))))))))))))).	562	576	1	-17.1	1	0.0480013	0.559	1.36823	1.45443	-5.76291	13	14	13	3UTR		0	0
hsa-miR-1290	NM_173475	DCUN1D3	TGGATTTTTGGATCAGGGA#CCCTGGTCCCCAGCTCCGT#((((.....(((((((((.#))))))))).....)))).	5716	5735	1	-20.4	0	0.000784711	0.456	0	0	-14.8713	13	19	9	3UTR		0	0
hsa-miR-1290	NM_173481	MISP	TGGATTTTTGGATCAGGGA#TCCAGGATCCAAGAACCAC#(((.((((((((((..(((#)))..))))))))))))).	2254	2273	1	-20.6	0	0.0152506	0.456	0	0	-7.9381	16	19	13	3UTR		0	0
hsa-miR-1290	NM_173483	CYP4F22	TGGATTTTTGGATCAGGGA#TCCCTTGCCCAAAGATCCT#.((((((((((...(((((#)))))...)))))))))).	2395	2414	1	-20.9	1	0.0158781	0.544	0	0	-9.2861	15	19	10	3UTR		0	0
hsa-miR-1290	NM_173528	CFAP161	TGGATTTTTGGATCAGGGA#TCCCTGGTCCC#.........((((((((((#)))))))))).	988	999	1	-18	0	0.0682829	0.529	1.142	1.24972	-20.4803	10	11	10	3UTR		0	0
hsa-miR-1290	NM_173602	DIP2B	TGGATTTTTGGATCAGGGA#TCCTTGAATATCCAGGAATCTT#.((((((((((((((((((#)))))))...))))))))))).	8227	8249	1	-20.8	1	0.0227566	0.647	0	0	-3.79332	18	22	11	3UTR		0	0
hsa-miR-1290	NM_173808	NEGR1	TGGATTTTTGGATCAGGGA#CCTTGCTTCGAGAATCCAC#((((((((((((.(((((.#))))).)))))))))))).	8026	8045	1	-21.1	1	0.019367	0.647	0	0	-5.22671	17	19	12	3UTR		0	0
hsa-miR-1290	NM_173814	PRTG	TGGATTTTTGGATCAGGGA#TTCCTGATCTCTTGCCAAAAGTCACAG#(((((((((((((((((((#))))))))......))))))))).)).	9790	9817	1	-18.7	1	0.000600797	0.574	0	0	-3.93757	19	27	9	3UTR		0	0
hsa-miR-1290	NM_173848	RALYL	TGGATTTTTGGATCAGGGA#CCCTTGGATCCAAAAGTTTAA#((((((((((((((((((.#))))..)))))))))))))).	2775	2796	1	-21.5	1	0.0695529	0.632	0	0	-3.93757	18	21	14	3UTR		0	0
hsa-miR-1290	NM_175063	EMC10	TGGATTTTTGGATCAGGGA#TTCCTGACCTCATGATCCG#.(((((...((.(((((((#)))))))))....))))).	8992	9011	1	-17.2	0	0.0299063	0.426	0	0	-12.0538	14	19	9	3UTR		0	0
hsa-miR-1290	NM_175630	DNMT3A	TGGATTTTTGGATCAGGGA#CCCTGTTTGCCTCCCTGAGTGCAGAGGTCCT#.(((((((((.((((((((#.))))))).).))))))))).	1277	1308	1	-23.2	1	0.000822551	0.426	2.77786	2.4678	-6.6181	17	21	9	3UTR		0	0
hsa-miR-1290	NM_175726	IL5RA	TGGATTTTTGGATCAGGGA#TCCTGATTAAAAATCCAA#(((((((((.((((((((.#))))))))))))))))).	5345	5363	1	-20	1	0.0575874	0.603	0	0	-5.18008	17	18	17	3UTR		0	1
hsa-miR-1290	NM_175737	KLB	TGGATTTTTGGATCAGGGA#CCCTGACCCAAGAACTCCAG#(((((((((((.((((((.#)))))).))))))).)))).	5248	5268	1	-23.5	1	0.00329333	0.559	0	0	-7.28438	17	20	7	3UTR		0	0
hsa-miR-1290	NM_175876	EXOC8	TGGATTTTTGGATCAGGGA#CTCTGATCCTTACAGAATCCAA#((((((((.(((((((((.#)))))))))....)))))))).	3089	3111	1	-21.5	1	0.00189192	0.632	1.20449	0.352809	-4.99396	17	22	9	3UTR		0	0
hsa-miR-1290	NM_175907	PTGR3	TGGATTTTTGGATCAGGGA#TCCCTGGTTCAAGCCATCCT#.((((.(((((((((((((#)))))))))))))..)))).	6070	6090	1	-22.2	0	0.00309493	0.441	0	0	-5.69428	17	20	13	3UTR		0	0
hsa-miR-1290	NM_175929	FGF14	TGGATTTTTGGATCAGGGA#CTCTGATTCAATCCAC#(((((...((((((((((.#))))))))))))))).	12360	12376	1	-17.9	0	0.125967	0.618	0	0	-9.69585	15	16	15	3UTR		0	0
hsa-miR-1290	NM_175931	CBFA2T3	TGGATTTTTGGATCAGGGA#CTCTGCTCCAAAGGAAATCCAA#((((((((((((.(((((.#))))).))))...)))))))).	2869	2891	1	-19.5	1	0.0129018	0.603	0.164377	-0.0920532	-5.22671	17	22	8	3UTR		0	1
hsa-miR-1290	NM_176787	PIGN	TGGATTTTTGGATCAGGGA#TCCCTGGTTCAAGCGATTCT#.((((((((((((((((((#))))))))))))).))))).	6850	6870	1	-21	1	0.00674882	0.412	0	0	-3.79332	18	20	13	3UTR		0	0
hsa-miR-1290	NM_176823	S100A7A	TGGATTTTTGGATCAGGGA#TCTAAGTGGTCCAGGAGTCCAA#(((((((((((((((....#.))))))))))))))).	1119	1141	1	-21.5	1	0.00101729	0.5	0.635973	2.25762	-4.17062	15	17	15	3UTR	MIRT646028	0	0
hsa-miR-1290	NM_177401	MIDN	TGGATTTTTGGATCAGGGA#CCCTGGAGGGCAGGCGGCCACTCCCCCAGCCAGAAGTCTT#.((((((((((....((((#.))))....)))))))))).	1977	2017	1	-17.7	1	0.0748132	0.559	4.11169	3.10248	-10.0215	14	20	10	3UTR		0	0
hsa-miR-1290	NM_177559	CSNK2A1	TGGATTTTTGGATCAGGGA#TCCCTTCCCCAGAGGTCCC#.((((((((((...(((((#)))))...)))))))))).	6097	6116	1	-20.1	1	0.000405149	0.544	0	0	-9.2861	15	19	10	3UTR		0	0
hsa-miR-1290	NM_177952	PPM1A	TGGATTTTTGGATCAGGGA#TTCCTGGTCCAAAGAA#....(((((((((((((((#))))))))))))))).	7889	7905	1	-20.4	0	0.0606596	0.75	0	0	-9.54656	15	16	15	3UTR		0	0
hsa-miR-1290	NM_177968	PPM1B	TGGATTTTTGGATCAGGGA#CTCTGATCCAAC#.......(((((((((((.#))))))))))).	3183	3195	1	-17.2	0	0.234665	0.603	0	0	-17.1102	11	12	11	3UTR		0	0
hsa-miR-1290	NM_177986	DSG4	TGGATTTTTGGATCAGGGA#CCCTGTCTACATCCAC#(((((...((((.(((((.#))))))))).))))).	3621	3637	1	-16.9	0	0.146592	0.618	0.280805	0.440411	-10.985	14	16	9	3UTR		0	0
hsa-miR-1290	NM_178122	STPG1	TGGATTTTTGGATCAGGGA#CCCTTCCATGGAGTCCAC#((((((((((((..((((.#)))))))).)))))))).	1784	1802	1	-18.1	1	0.00691088	0.5	0.602742	0.417871	-6.08354	16	18	8	3UTR		0	0
hsa-miR-1290	NM_178123	SESTD1	TGGATTTTTGGATCAGGGA#TCTGGATTACATACCTGGTCCAGAAATCTAG#(((((((((((((((((..#.))))))))))))))))).	4186	4217	1	-26.3	1	0.000131307	0.632	0	0	-3.93757	17	19	17	3UTR		0	0
hsa-miR-1290	NM_178153	DCX	TGGATTTTTGGATCAGGGA#CCCTGGTCCTACCCCAGTCCAA#((((((...(((((((((.#)))))))))......)))))).	6906	6928	1	-22.2	0	0.00712287	0.515	4.30409	2.97327	-8.85129	15	22	9	3UTR		0	1
hsa-miR-1290	NM_178566	ZDHHC21	TGGATTTTTGGATCAGGGA#TTCCTGGTCCTGATCCC#.(((((...((((((((((#)))))))))).))))).	3329	3346	1	-20.2	0	0.00326927	0.559	0	0	-8.70704	15	17	10	3UTR		0	1
hsa-miR-1290	NM_178835	ZNF827	TGGATTTTTGGATCAGGGA#CCCTGACAAGTTTCCAT#((((..((((..((((((.#))))))))))..)))).	5733	5750	1	-16.4	0	0.0282027	0.559	0	0	-16.1291	14	17	10	3UTR		0	0
hsa-miR-1290	NM_178849	HNF4A	TGGATTTTTGGATCAGGGA#CCCTGGTCTCTTGATTCCAA#((((.((..(((((((((.#)))))))))...)).)))).	4978	4998	1	-19.7	0	0.000220406	0.559	0.0699817	1.65277	-11.4266	15	20	9	3UTR		0	0
hsa-miR-1290	NM_178849	HNF4A	TGGATTTTTGGATCAGGGA#CCCAGTGCCCAGAAATCCC#.((((((((((....(((.#))).....)))))))))).	3658	3677	1	-17.3	1	0.0137787	0.529	2.30949	2.20519	-10.0215	13	19	10	3UTR		0	0
hsa-miR-1290	NM_181349	SMURF1	TGGATTTTTGGATCAGGGA#TCCCCCATTCCAAAAGTCCAG#((((((((((((...((((#))))....)))))))))))).	4081	4102	1	-22.2	1	0.0539003	0.529	0	0	-6.81899	16	21	12	3UTR		0	0
hsa-miR-1290	NM_181607	KRTAP19-1	TGGATTTTTGGATCAGGGA#TTTCATTCCAAAAATCCAT#((((((((((((.......#.)))))))))))).	385	404	1	-16.6	1	0.12183	0.574	-0.118551	0.915187	-7.05204	12	14	12	3UTR		0	0
hsa-miR-1290	NM_181644	MFSD4A	TGGATTTTTGGATCAGGGA#TTCCTGGTCCAGTCAGCCAG#(((....((((((((((((#))))))))))))....))).	3405	3425	1	-21.1	0	2.25527e-06	0.426	0	0	-14.5333	15	20	12	3UTR		0	0
hsa-miR-1290	NM_181644	MFSD4A	TGGATTTTTGGATCAGGGA#TAACTGGTCCAGAAATCG#..((((((((((((((..(#)..)))))))))))))).	2586	2604	1	-19.9	1	0.0119332	0.559	1.5761	1.11781	-4.957	15	18	14	3UTR		0	0
hsa-miR-1290	NM_181672	OGT	TGGATTTTTGGATCAGGGA#CCTGATTCAAAACATCCT#.((((((((((((((((..#)))))))))))).)))).	4060	4078	1	-20.9	1	0.00446898	0.603	0.512439	0.486611	-3.79332	16	18	12	3UTR		0	0
hsa-miR-1290	NM_181673	OGT	TGGATTTTTGGATCAGGGA#CCTGATTCAAAACATCCT#.((((((((((((((((..#)))))))))))).)))).	4030	4048	1	-20.9	1	0.00446898	0.603	1.10882	0.726433	-3.79332	16	18	12	3UTR		0	0
hsa-miR-1290	NM_181741	ORC4	TGGATTTTTGGATCAGGGA#CCCTGGCCAGAACTTCCAA#((((.((((((.((((((.#))))))))))))..)))).	4984	5003	1	-21.3	0	0.00108589	0.515	0	0	-11.4034	16	19	12	3UTR		0	0
hsa-miR-1290	NM_181741	ORC4	TGGATTTTTGGATCAGGGA#CCCTAGAAAATCTGAGAATCCAT#((((((((((((((((((.#)))).))...)))))))))))).	4185	4208	1	-19.5	1	0.089152	0.559	0	0	-3.93757	18	23	12	3UTR		0	0
hsa-miR-1290	NM_181742	ORC4	TGGATTTTTGGATCAGGGA#CCCTGGCCAGAACTTCCAA#((((.((((((.((((((.#))))))))))))..)))).	4983	5002	1	-21.3	0	0.00108589	0.515	-0.285074	0.564811	-11.4034	16	19	12	3UTR		0	0
hsa-miR-1290	NM_181789	GLDN	TGGATTTTTGGATCAGGGA#TCCCTGCTCCCCTGAAAGTCCC#.(((((((((((.((((((#)))))).)))...)))))))).	3623	3645	1	-21	1	0.0145993	0.574	0.13809	-0.20674	-5.08246	17	22	8	3UTR		0	0
hsa-miR-1290	NM_182503	ADAT2	TGGATTTTTGGATCAGGGA#CCCTGGTCTAGAGT#.....(((((((((((((.#))))))))))))).	5943	5957	1	-18.8	0	0.000735871	0.5	0	0	-13.6656	13	14	13	3UTR		0	0
hsa-miR-1290	NM_182528	C1QL2	TGGATTTTTGGATCAGGGA#TCCCTGTCCATCAGCCAA#(((.....((((.((((((#))))))))))....))).	1778	1796	1	-18.2	0	0.0178218	0.5	0	0	-18.136	13	18	10	3UTR		0	0
hsa-miR-1290	NM_182678	UBE2E3	TGGATTTTTGGATCAGGGA#CTGGTCCTGAAGTCTAC#((((((((.(((((((...#))))))).)))))))).	1137	1154	1	-18.6	1	0.0123767	0.676	1.85272	1.88359	-4.99396	15	17	8	3UTR		0	0
hsa-miR-1290	NM_182701	GPX6	TGGATTTTTGGATCAGGGA#TCTCTGATCCTGAAATATCTAT#(((((((((((((((((((#)))))))))).)))).))))).	1021	1043	1	-19.3	1	0.0548106	0.647	2.03519	1.24424	-3.93757	19	22	10	3UTR		0	0
hsa-miR-1290	NM_182899	CREB5	TGGATTTTTGGATCAGGGA#CCTTGATTGCGAAAGTCCAA#((((((((((((((((((.#)))))))).)))))))))).	2525	2545	1	-22.2	1	0.00117666	0.544	-0.0780389	0.38546	-3.93757	18	20	10	3UTR		0	1
hsa-miR-1290	NM_182935	MOBP	TGGATTTTTGGATCAGGGA#TCCATATGATCCAGAGATGCAA#((.((((((((((((.(((#)))...)))))))))))).)).	978	1000	1	-20.2	0	0.0120406	0.588	0.249309	-0.0934849	-5.72816	17	22	12	3UTR		0	0
hsa-miR-1290	NM_182962	BIRC3	TGGATTTTTGGATCAGGGA#TGCCTGAGACAAGAATCA#..((((((((..(((((.(#).)))))..)))))))).	2823	2841	1	-18.5	1	0.0178813	0.691	0.138817	0.0317203	-11.1286	14	18	8	3UTR		0	0
hsa-miR-1290	NM_182969	XRRA1	TGGATTTTTGGATCAGGGA#CCCTGGTCCAAGTCCT#.((((..(((((((((((.#))))))))))))))).	3566	3582	1	-23.9	0	0.0293273	0.515	0	0	-7.23797	15	16	15	3UTR		0	0
hsa-miR-1290	NM_183040	DTNBP1	TGGATTTTTGGATCAGGGA#CCAGAAATCCAT#(((((((((((........#))))))))))).	1277	1289	1	-15.1	1	0.117245	0.559	3.49454	2.8311	-10.3988	11	12	11	3UTR		0	0
hsa-miR-1290	NM_183397	PXMP4	TGGATTTTTGGATCAGGGA#TCCCTGGTGCCAAAAAG#....(((((((((((((((#)))))))).))))))).	4209	4226	1	-19.4	0	0.00173608	0.471	0	0	-9.54656	15	17	8	3UTR		0	1
hsa-miR-1290	NM_183415	UBE3B	TGGATTTTTGGATCAGGGA#TCCCAGGAGTTCCAAGAGTCTAG#((((((((((((((.((((#))))..))..)))))))))))).	3813	3836	1	-20.3	1	0.0200643	0.529	0	0	-4.67302	18	23	12	3UTR		0	0
hsa-miR-1290	NM_194259	UBE2I	TGGATTTTTGGATCAGGGA#CCACTGTATCTAAGAATCCAC#((((((((((((((((((.#)).))).))))))))))))).	3066	3087	1	-21.8	1	0.00999755	0.61	0	0	-3.93757	18	21	13	3UTR		0	0
hsa-miR-1290	NM_194286	SRRM4	TGGATTTTTGGATCAGGGA#CCCAGGATCCAAAGGTCA#..((((((((((((.(((.#)))..)))))))))))).	5347	5365	1	-21.9	1	0.000176461	0.456	1.7181	3.93322	-5.69245	15	18	12	3UTR		0	0
hsa-miR-1290	NM_197939	RNF135	TGGATTTTTGGATCAGGGA#CCTGGCCAAGAATACCAC#(((((((((((.(((((..#))))))))))))).))).	1386	1404	1	-19.1	1	0.0219046	0.574	2.29847	2.69467	-7.28438	16	18	13	3UTR		0	0
hsa-miR-1290	NM_198077	C1orf52	TGGATTTTTGGATCAGGGA#TCTCTGATCCTTAAACAACCT#.((.(((..((((((((((#))))))))))..)))...)).	1152	1173	1	-17.8	0	0.192542	0.676	1.52414	0.811536	-10.1954	15	21	10	3UTR		0	1
hsa-miR-1290	NM_198243	ASB7	TGGATTTTTGGATCAGGGA#TTCTTGGTCCAAGTTTAAGAGGTCCAA#(((((((((((((((((((#))))))))))).......)))))))).	1911	1938	1	-20	1	0.000721448	0.676	4.75093	3.53084	-3.93757	19	27	11	3UTR		0	0
hsa-miR-1290	NM_198403	MMD2	TGGATTTTTGGATCAGGGA#TCCCATCTCCAAAAATCCAG#((((((((((((...((((#))))...)))))))))))).	1758	1778	1	-22.3	1	0.0309837	0.603	0	0	-6.81899	16	20	12	3UTR		0	1
hsa-miR-1290	NM_198484	ZNF621	TGGATTTTTGGATCAGGGA#CCCTGAAGCCAGGAGTCCGA#(((((((((((.((((((.#))))))..))))))))))).	5988	6008	1	-24.4	1	3.81477e-05	0.368	0	0	-7.28438	17	20	11	3UTR		0	0
hsa-miR-1290	NM_198511	LANCL3	TGGATTTTTGGATCAGGGA#CCCTGTGCTGGAAATCTC#.((((((((((..(((((.#)))))..)))))))))).	4778	4796	1	-19.7	1	0.00629723	0.5	0.662167	1.21184	-8.42926	15	18	10	3UTR		0	0
hsa-miR-1290	NM_198533	HSD11B1L	TGGATTTTTGGATCAGGGA#TCCCTGATTTATTCTTTCCAT#((((....(((((((((((#))))))))))).....)))).	1315	1336	1	-19.6	0	0.0756873	0.485	0.101898	0.746185	-13.8149	15	21	11	3UTR		0	0
hsa-miR-1290	NM_198705	HSD11B1L	TGGATTTTTGGATCAGGGA#TCCCTGATTTATTCTTTCCAT#((((....(((((((((((#))))))))))).....)))).	1235	1256	1	-19.6	0	0.0756873	0.485	-0.0789765	-0.311562	-13.8149	15	21	11	3UTR		0	0
hsa-miR-1290	NM_198706	HSD11B1L	TGGATTTTTGGATCAGGGA#TCCCTGATTTATTCTTTCCAT#((((....(((((((((((#))))))))))).....)))).	1478	1499	1	-19.6	0	0.0756873	0.485	0	0	-13.8149	15	21	11	3UTR		0	0
hsa-miR-1290	NM_198707	HSD11B1L	TGGATTTTTGGATCAGGGA#TCCCTGATTTATTCTTTCCAT#((((....(((((((((((#))))))))))).....)))).	1415	1436	1	-19.6	0	0.0756873	0.485	-0.0961894	-0.183758	-13.8149	15	21	11	3UTR		0	0
hsa-miR-1290	NM_198793	CD47	TGGATTTTTGGATCAGGGA#TCCCTGATCCCAGTTTCTG#.(((..((.((((((((((#)))))))))).))..))).	3432	3451	1	-20	0	0.00791253	0.632	0.628311	0.413464	-10.8697	15	19	10	3UTR		0	0
hsa-miR-1290	NM_198841	FAM120AOS	TGGATTTTTGGATCAGGGA#GGTCTAGAAATCCT#.(((((((((((((.....#))))))))))))).	4691	4705	1	-17.7	1	0.000345423	0.603	0	0	-4.76182	13	14	13	3UTR		0	0
hsa-miR-1290	NM_198903	GABRG2	TGGATTTTTGGATCAGGGA#TCACTTTAAATATGAAAGCCTAGTCCAGAAATCTAT#(((((((((((((.(((..#.))).))))))))))))).	2353	2389	1	-20.4	1	0.365599	0.691	1.08467	0.791707	-4.79441	16	19	13	3UTR		0	0
hsa-miR-1290	NM_198990	NAPEPLD	TGGATTTTTGGATCAGGGA#CCTGATTCAGATGTCTT#.((((.(((((((((((..#))))))))))).)))).	2517	2534	1	-19.3	0	0.00944943	0.779	0.373801	0.448836	-5.69428	15	17	11	3UTR		0	1
hsa-miR-1290	NM_199040	NUDT4	TGGATTTTTGGATCAGGGA#CCTGAATCCAAAAGTCTG#.((((((((((((((((..#))))).))))))))))).	8816	8834	1	-21.7	1	0.0546911	0.559	0	0	-3.79332	16	18	11	3UTR		0	0
hsa-miR-1290	NM_199046	TEPP	TGGATTTTTGGATCAGGGA#CCTGGTTTGAGAGTCA#..(((((((((((((((..#))))))))))))))).	1105	1121	1	-18.1	1	0.000483486	0.485	1.50085	2.77041	-4.957	15	16	15	3UTR		0	0
hsa-miR-1290	NM_199069	NDUFAF3	TGGATTTTTGGATCAGGGA#TCCTTGACTTTTCAGAAGTCGGG#(.(((((((((((((((((#)))))))...)))))))))).).	801	824	1	-17.9	1	0.00055308	0.588	0.0764082	0.163064	-5.10125	18	23	10	3UTR		0	0
hsa-miR-1290	NM_199078	CNNM3	TGGATTTTTGGATCAGGGA#TCCCTGGTTCAGGCCATCCT#.((((.(((((((((((((#)))))))))))))..)))).	3807	3827	1	-21.8	0	5.45366e-06	0.368	0	0	-5.69428	17	20	13	3UTR		0	0
hsa-miR-1290	NM_199177	MRRF	TGGATTTTTGGATCAGGGA#CCTTGATCCAAATAGCTCCC#.(((..((((((((((((.#))))))))))))....))).	8555	8575	1	-20.7	0	0.136259	0.456	0	0	-9.81332	15	20	12	3UTR		0	0
hsa-miR-1290	NM_199262	SP6	TGGATTTTTGGATCAGGGA#CCCAACCAGAGATCCC#.((((((((((....(((.#)))..)))))))))).	3143	3159	1	-17.2	1	0.0169921	0.426	0	0	-10.0215	13	16	10	3UTR		0	0
hsa-miR-1290	NM_199351	ILDR2	TGGATTTTTGGATCAGGGA#TCCCTGTCTATGGATCCGT#(((((((.((((.((((((#)))))))))).))))))).	4050	4069	1	-21	1	1.15611e-05	0.544	0	0	-7.54034	17	19	10	3UTR		0	0
hsa-miR-1290	NM_199351	ILDR2	TGGATTTTTGGATCAGGGA#TCCCTGAACCTCTTAATCCAT#((((((...((.(((((((#))))))).))....)))))).	3902	3923	1	-20.8	0	0.197932	0.588	0	0	-12.1981	15	21	7	3UTR		0	0
hsa-miR-1290	NM_201430	RTN3	TGGATTTTTGGATCAGGGA#TTCCTGATTCCAAGAATGCCAT#(((((((((((((((((((#)))))))).)))))))).))).	1367	1389	1	-22.1	1	0.00492185	0.676	0.282749	0.167085	-3.93757	19	22	8	3UTR		0	0
hsa-miR-1290	NM_201536	NDRG2	TGGATTTTTGGATCAGGGA#TCCTGATCTAGGTGTCTAT#(((((.((((((((((((.#)))))))))))).))))).	1437	1456	1	-20.7	0	0.00666635	0.515	0	0	-5.83853	17	19	12	3UTR		0	0
hsa-miR-1290	NM_201542	MED8	TGGATTTTTGGATCAGGGA#TCCTTGATCCAGAACTTACCC#.((..((((((((((((((#))))))))))))))....)).	1186	1207	1	-20.2	0	0.0430794	0.471	2.86556	4.02927	-10.9444	16	21	14	3UTR		0	0
hsa-miR-1290	NM_201591	GPM6A	TGGATTTTTGGATCAGGGA#CCCTGGTTCATGTTTTCAT#((((....((((((((((.#))))))))))....)))).	1409	1428	1	-18.1	0	0.0291469	0.632	2.85051	2.79696	-13.8149	14	19	10	3UTR		0	0
hsa-miR-1290	NM_201647	STAMBP	TGGATTTTTGGATCAGGGA#GATCCAGAATCCAG#((((.(((((((((.....#))))))))))))).	5280	5294	1	-17.1	0	0.00542077	0.5	0	0	-9.02511	13	14	13	3UTR		0	0
hsa-miR-1290	NM_001369769	KIFC2	TGGATTTTTGGATCAGGGA#TCCTGACCCAAAAATCA#..(((((((((.((((((.#)))))).))))))))).	2775	2792	1	-20.3	1	0.0100199	0.559	0	0	-8.3038	15	17	9	3UTR		0	0
hsa-miR-1290	NM_001370087	FFAR2	TGGATTTTTGGATCAGGGA#TCCCATCCAGATTCAGAAATCCT#.(((((((((((((..(((#.))).))))))))))))).	1193	1216	1	-20.4	1	0.0371541	0.441	0	0	-4.76182	16	19	13	3UTR		0	0
hsa-miR-1290	NM_001370136	KAT6B	TGGATTTTTGGATCAGGGA#TCCCTGTCCACTCCAT#((((....((((.((((((#)))))))))).)))).	7123	7139	1	-17.5	0	0.339195	0.618	0	0	-15.104	14	16	10	3UTR		0	0
hsa-miR-1290	NM_001370141	KAT6B	TGGATTTTTGGATCAGGGA#TCCCTGTCCACTCCAT#((((....((((.((((((#)))))))))).)))).	6177	6193	1	-17.5	0	0.339195	0.618	0	0	-15.104	14	16	10	3UTR		0	0
hsa-miR-1290	NM_001370142	KAT6B	TGGATTTTTGGATCAGGGA#TCCCTGTCCACTCCAT#((((....((((.((((((#)))))))))).)))).	6167	6183	1	-17.5	0	0.339195	0.618	0	0	-15.104	14	16	10	3UTR		0	0
hsa-miR-1290	NM_001370174	PDZD11	TGGATTTTTGGATCAGGGA#TCCCTGGCCATCTTATCCC#.((((...(((.(((((((#))))))))))....)))).	931	950	1	-18.9	0	0.0276878	0.529	0	0	-12.8984	14	19	10	3UTR		0	0
hsa-miR-1290	NM_001370343	HMCES	TGGATTTTTGGATCAGGGA#CCCTGATCTGGTACTCCT#.(((...(((((((((((.#)))))))))))...))).	1610	1628	1	-20.1	0	0.006195	0.485	0	0	-11.357	14	18	11	3UTR		0	0
hsa-miR-1290	NM_001370345	HMCES	TGGATTTTTGGATCAGGGA#CCCTGATCTGGTACTCCT#.(((...(((((((((((.#)))))))))))...))).	1330	1348	1	-20.1	0	0.006195	0.485	0	0	-11.357	14	18	11	3UTR		0	0
hsa-miR-1290	NM_001370370	PLCXD1	TGGATTTTTGGATCAGGGA#TCCCTGGTTCAAGCAATTCT#.((((((((((((((((((#))))))))))))).))))).	2692	2712	1	-21.4	1	0.0624029	0.368	0	0	-3.79332	18	20	13	3UTR		0	0
hsa-miR-1290	NM_001370485	OR7C1	TGGATTTTTGGATCAGGGA#CCTGATCCAACCAATCTT#.(((((.((((((((((..#))))))))))..))))).	2181	2199	1	-19.7	0	0.104235	0.588	4.22657	4.38706	-5.33701	15	18	10	3UTR		0	0
hsa-miR-1290	NM_001370548	FOXP1	TGGATTTTTGGATCAGGGA#CCTGTCCCTAGAGTCCGT#((((((((.(((.((((..#)))))))..)))))))).	5739	5757	1	-17.7	1	0.000729597	0.471	0	0	-6.28309	15	18	8	3UTR		0	0
hsa-miR-1290	NM_001371389	FBXO41	TGGATTTTTGGATCAGGGA#CCCTGACAAGGGTCTT#.(((((((((..((((((.#))))))))))))))).	6927	6943	1	-17.4	1	2.22678e-06	0.368	0	0	-9.9649	15	16	15	3UTR		0	0
hsa-miR-1290	NM_001371473	GALNT11	TGGATTTTTGGATCAGGGA#CCCTGTCAGAACCAGGAATCCAC#(((((((((((..(((((.#)))))......))))))))))).	1162	1185	1	-21.3	1	0.000149494	0.515	0	0	-8.57351	16	23	11	3UTR		0	0
hsa-miR-1290	NM_001371474	GALNT11	TGGATTTTTGGATCAGGGA#CCCTGTCAGAACCAGGAATCCAC#(((((((((((..(((((.#)))))......))))))))))).	1217	1240	1	-21.3	1	0.000149494	0.515	0	0	-8.57351	16	23	11	3UTR		0	0
hsa-miR-1290	NM_001371487	MAPKAPK5	TGGATTTTTGGATCAGGGA#TCCCTGTTCCTCTGGTCCT#.(((((...(((.((((((#)))))).)))...))))).	3004	3023	1	-20.8	0	0.0910818	0.603	0	0	-9.99617	14	19	6	3UTR		0	0
hsa-miR-1290	NM_001371910	MAP3K2	TGGATTTTTGGATCAGGGA#CCCTGATGTAAAGATCA#..((((((((.(((((((.#))))))).)))))))).	3769	3786	1	-21.6	1	0.000402794	0.588	0	0	-7.78178	15	17	8	3UTR		0	1
hsa-miR-1290	NM_001371911	MAP3K2	TGGATTTTTGGATCAGGGA#CCCTGATGTAAAGATCA#..((((((((.(((((((.#))))))).)))))))).	3463	3480	1	-21.6	1	0.000402794	0.588	0	0	-7.78178	15	17	8	3UTR		0	1
hsa-miR-1290	NM_001372066	TFAP2A	TGGATTTTTGGATCAGGGA#TCCCTATTAGTTCTTCATGTGGTTCATGGTACTGATTTAGAAATCCAG#((((((((((((((((...#.)))))))))))))))).	2204	2252	1	-20.9	1	0.00698938	0.603	0	0	-3.93757	16	18	16	3UTR		0	0
hsa-miR-1290	NM_001375462	LPP	TGGATTTTTGGATCAGGGA#CCCTGATCCTTCCAT#((((.....(((((((((.#))))))))).)))).	5888	5903	1	-19.8	0	0.0428918	0.529	0	0	-14.8713	13	15	9	3UTR		0	1
hsa-miR-1290	NM_001375803	ZNF639	TGGATTTTTGGATCAGGGA#TCCCTGTATTCCAGAAATTGAA#(.((((((((((.((((((#))))))...)))))))))).).	5661	5683	1	-20.5	1	0.021199	0.676	0	0	-6.39038	17	22	10	3UTR		0	0
hsa-miR-1290	NM_001375812	NTRK3	TGGATTTTTGGATCAGGGA#CCCTGAGTCCGCAGAGTCCAT#((((((((((((((((((.#)))))).)))).)))))))).	8982	9003	1	-23.9	1	0.020366	0.5	0	0	-3.93757	18	21	8	3UTR		0	0
hsa-miR-1290	NM_001375815	ZNF24	TGGATTTTTGGATCAGGGA#CCTGATTCATTGTCCC#.((((...(((((((((..#)))))))))..)))).	1522	1538	1	-17.6	0	0.0263729	0.706	0	0	-9.55161	13	16	9	3UTR		0	1
hsa-miR-1290	NM_001376013	EPB41	TGGATTTTTGGATCAGGGA#CCCTGATCCACAGACCT#.((.(((.((((((((((.#)))))))))).))))).	3336	3353	1	-22	0	0.0060044	0.412	0	0	-9.13898	15	17	10	3UTR		0	0
hsa-miR-1290	NM_001376014	EPB41	TGGATTTTTGGATCAGGGA#CCCTGATCCACAGACCT#.((.(((.((((((((((.#)))))))))).))))).	3267	3284	1	-22	0	0.0060044	0.412	0	0	-9.13898	15	17	10	3UTR		0	0
hsa-miR-1290	NM_001376022	EPB41	TGGATTTTTGGATCAGGGA#CCCTGATCCACAGACCT#.((.(((.((((((((((.#)))))))))).))))).	3230	3247	1	-22	0	0.0060044	0.412	0	0	-9.13898	15	17	10	3UTR		0	0
hsa-miR-1290	NM_001376302	PAK1	TGGATTTTTGGATCAGGGA#TTCCTGATCTAGCACTCCT#.(((...((((((((((((#))))))))))))...))).	1802	1821	1	-18.8	0	0.0281703	0.515	0	0	-11.357	15	19	12	3UTR		0	0
hsa-miR-1290	NM_001376312	GTDC1	TGGATTTTTGGATCAGGGA#CCTAGCAGGCATCTAAGATAAAGAAAGCAATGATTCGGAAGTCCAG#(((((((((((((((..(.#.)..))))))))))))))).	3012	3058	1	-20	1	0.00570632	0.544	0	0	-4.17062	16	20	15	3UTR		0	0
hsa-miR-1290	NM_001377421	HEMK1	TGGATTTTTGGATCAGGGA#TCCCTGATCTTTTTTCCC#.(((.....((((((((((#))))))))))....))).	6587	6605	1	-19.9	0	4.84111e-05	0.574	0	0	-14.727	13	18	10	3UTR		0	0
hsa-miR-1290	NM_001378024	ARHGAP32	TGGATTTTTGGATCAGGGA#TCCCTGATCCTTCAAGGTCA#..((((((.((((((((((#))))))))))...)))))).	6966	6986	1	-22	1	0.000404108	0.618	0	0	-6.01339	16	20	10	3UTR		0	0
hsa-miR-1290	NM_001378157	XRRA1	TGGATTTTTGGATCAGGGA#CCCTGGTCCAAGTCCT#.((((..(((((((((((.#))))))))))))))).	3590	3606	1	-23.9	0	0.0293273	0.515	0	0	-7.23797	15	16	15	3UTR		0	0
hsa-miR-1290	NM_001378355	MED25	TGGATTTTTGGATCAGGGA#TGCTTGGTCCTGGGGAATCCAC#(((((((((((((((((.(#).))))))))..))))))))).	3315	3337	1	-19	1	0.00085541	0.559	0	0	-3.93757	18	22	9	3UTR		0	0
hsa-miR-1290	NM_001378624	LARGE1	TGGATTTTTGGATCAGGGA#CCTTGGACAAGGATCCAG#((((((((((..((((((.#)))))).)))))))))).	2656	2674	1	-19.3	1	0.000124763	0.412	0	0	-10.1092	16	18	10	3UTR		0	0
hsa-miR-1290	NM_001378627	LARGE1	TGGATTTTTGGATCAGGGA#CCTTGGACAAGGATCCAG#((((((((((..((((((.#)))))).)))))))))).	2446	2464	1	-19.3	1	0.000124763	0.412	0	0	-10.1092	16	18	10	3UTR		0	0
hsa-miR-1290	NM_001378629	LARGE1	TGGATTTTTGGATCAGGGA#CCTTGGACAAGGATCCAG#((((((((((..((((((.#)))))).)))))))))).	2832	2850	1	-19.3	1	0.000124763	0.412	0	0	-10.1092	16	18	10	3UTR		0	0
hsa-miR-1290	NM_001378630	LARGE1	TGGATTTTTGGATCAGGGA#CCTTGGACAAGGATCCAG#((((((((((..((((((.#)))))).)))))))))).	1927	1945	1	-19.3	1	0.000124763	0.412	0	0	-10.1092	16	18	10	3UTR		0	0
hsa-miR-1290	NM_001378743	CYLD	TGGATTTTTGGATCAGGGA#TCCCTGATTGTAGCATCCAG#(((((.....(((((((((#))))))))).....))))).	7866	7886	1	-19.7	0	0.0127179	0.485	0	0	-11.9948	14	20	9	3UTR		0	0
hsa-miR-1290	NM_001378744	CYLD	TGGATTTTTGGATCAGGGA#TCCCTGATTGTAGCATCCAG#(((((.....(((((((((#))))))))).....))))).	7884	7904	1	-19.7	0	0.0127179	0.485	0	0	-11.9948	14	20	9	3UTR		0	0
hsa-miR-1290	NM_001378753	CYLD	TGGATTTTTGGATCAGGGA#TCCCTGATTGTAGCATCCAG#(((((.....(((((((((#))))))))).....))))).	7854	7874	1	-19.7	0	0.0127179	0.485	0	0	-11.9948	14	20	9	3UTR		0	0
hsa-miR-1290	NM_001379226	SHANK2	TGGATTTTTGGATCAGGGA#TCCCTGTCCATTGATTCCAC#((((.((.((((.((((((#))))))))))..)).)))).	9417	9437	1	-19.7	0	0.0149936	0.632	0	0	-11.6594	16	20	10	3UTR		0	0
hsa-miR-1290	NM_001379291	BRD4	TGGATTTTTGGATCAGGGA#CCCTGGCCAGACTCCAG#((((..(((((.((((((.#))))))))))).)))).	6171	6188	1	-19.7	0	0.000185248	0.426	0	0	-13.3044	15	17	11	3UTR		0	0
hsa-miR-1290	NM_001379313	SRPRB	TGGATTTTTGGATCAGGGA#CCCTGACCCTGAGTCCT#.((((((..((.((((((.#)))))).)).)))))).	2379	2396	1	-20.3	1	0.00557507	0.5	0	0	-10.5102	14	17	6	3UTR		0	0
hsa-miR-1290	NM_001382445	HIP1	TGGATTTTTGGATCAGGGA#TCCCAGGTCCAGACCAA#(((...((((((((.((((#)))).))))))))))).	7513	7530	1	-18.1	0	0.0308686	0.5	0	0	-13.725	15	17	11	3UTR		0	0
hsa-miR-1290	NM_001382558	GFRA1	TGGATTTTTGGATCAGGGA#TCCTTGCCAGGAATCCC#.((((((((((..((((((#)))))))))))))))).	6357	6374	1	-19.4	1	0.00183307	0.485	0	0	-8.42926	16	17	16	3UTR		0	1
hsa-miR-1290	NM_001382558	GFRA1	TGGATTTTTGGATCAGGGA#GATCTGAGAGTCCG#.(((((((((((((.....#))))))))))))).	5639	5653	1	-17.7	1	0.000295224	0.485	0	0	-4.76182	13	14	13	3UTR		0	1
hsa-miR-1290	NM_001382566	STIM1	TGGATTTTTGGATCAGGGA#TGGGAAGGGCTGGTCCAGGGGTCTG#.(((((((((((((((...#.))))))))))))))).	2592	2617	1	-20.5	1	0.000335093	0.368	0	0	-3.79332	15	17	15	3UTR		0	0
hsa-miR-1290	NM_001382567	STIM1	TGGATTTTTGGATCAGGGA#TGGGAAGGGCTGGTCCAGGGGTCTG#.(((((((((((((((...#.))))))))))))))).	2859	2884	1	-20.5	1	0.000335093	0.368	0	0	-3.79332	15	17	15	3UTR		0	0
hsa-miR-1290	NM_001382577	STIM1	TGGATTTTTGGATCAGGGA#TGGGAAGGGCTGGTCCAGGGGTCTG#.(((((((((((((((...#.))))))))))))))).	2274	2299	1	-20.5	1	0.000335093	0.368	0.213795	0.209816	-3.79332	15	17	15	3UTR		0	0
hsa-miR-1290	NM_001382579	STIM1	TGGATTTTTGGATCAGGGA#TGGGAAGGGCTGGTCCAGGGGTCTG#.(((((((((((((((...#.))))))))))))))).	2311	2336	1	-20.5	1	0.000335093	0.368	1.81583	1.37771	-3.79332	15	17	15	3UTR		0	0
hsa-miR-1290	NM_001382581	STIM1	TGGATTTTTGGATCAGGGA#TGGGAAGGGCTGGTCCAGGGGTCTG#.(((((((((((((((...#.))))))))))))))).	2022	2047	1	-20.5	1	0.000335093	0.368	0	0	-3.79332	15	17	15	3UTR		0	0
hsa-miR-1290	NM_001384133	HPN	TGGATTTTTGGATCAGGGA#CCCGGTCCACAGGTCCAA#(((((((.((((((.(((.#))))))))).))))))).	1554	1572	1	-21.6	1	6.04924e-05	0.397	0	0	-6.98666	16	18	9	3UTR		0	0
hsa-miR-1290	NM_001384995	FIGNL2	TGGATTTTTGGATCAGGGA#CTCTGATCTTAGTCCAA#((((((...(((((((((.#))))))))).)))))).	3838	3855	1	-19.2	0	0.204389	0.397	0	0	-8.85129	15	17	9	3UTR		0	0
hsa-miR-1290	NM_001385001	MCTP2	TGGATTTTTGGATCAGGGA#TCCCTGCCATGTAAAAATCCT#.(((((((((.((((((((#))))))..)).))))))))).	3909	3930	1	-19.7	1	0.180957	0.647	0	0	-6.6181	17	21	9	3UTR		0	0
hsa-miR-1290	NM_001385451	NLRP11	TGGATTTTTGGATCAGGGA#CCTTGATCCAGTCAACCAC#(((....(((((((((((.#)))))))))))....))).	3596	3615	1	-20	0	0.00664639	0.559	0	0	-14.5333	14	19	11	3UTR		0	0
hsa-miR-1290	NM_001385464	PRSS33	TGGATTTTTGGATCAGGGA#CTCTGACTCCACCAACCCTCATCCAGGAATCTG#.((((((((((((.((((.#.)))).)))))))))))).	1134	1167	1	-21.9	1	0.00488995	0.412	0	0	-4.65016	16	19	12	3UTR		0	0
hsa-miR-1290	NM_001386098	OR3A3	TGGATTTTTGGATCAGGGA#CCCCCAAAGATCCC#.((((((((((....(((.#))))))))))))).	2789	2803	1	-16.7	1	0.0761186	0.426	0	0	-10.0215	13	14	13	3UTR		0	0
hsa-miR-1290	NM_001386291	NCAM1	TGGATTTTTGGATCAGGGA#CCCTGATCCCAGGACCAC#(((.((((.(((((((((.#))))))))).))))))).	4086	4104	1	-22	0	5.52949e-05	0.368	0	0	-8.02599	16	18	9	3UTR		0	0
hsa-miR-1290	NM_001386393	PANK2	TGGATTTTTGGATCAGGGA#CCCTGATCCTGAGTTCCT#.(((.(((.(((((((((.#))))))))).))).))).	2841	2859	1	-23.5	0	0.0477714	0.397	0	0	-8.96875	15	18	9	3UTR		0	0
hsa-miR-1290	NM_001386757	DTNA	TGGATTTTTGGATCAGGGA#GGTCCAGAAGTCTG#.(((((((((((((.....#))))))))))))).	4091	4105	1	-17.9	1	0.00336741	0.529	0	0	-4.76182	13	14	13	3UTR		0	0
hsa-miR-1290	NM_001386763	DTNA	TGGATTTTTGGATCAGGGA#GGTCCAGAAGTCTG#.(((((((((((((.....#))))))))))))).	4000	4014	1	-17.9	1	0.00336741	0.529	0	0	-4.76182	13	14	13	3UTR		0	0
hsa-miR-1290	NM_001386768	DTNA	TGGATTTTTGGATCAGGGA#GGTCCAGAAGTCTG#.(((((((((((((.....#))))))))))))).	3997	4011	1	-17.9	1	0.00336741	0.529	0	0	-4.76182	13	14	13	3UTR		0	0
hsa-miR-1290	NM_001386795	DTNA	TGGATTTTTGGATCAGGGA#GGTCCAGAAGTCTG#.(((((((((((((.....#))))))))))))).	4081	4095	1	-17.9	1	0.00336741	0.529	0	0	-4.76182	13	14	13	3UTR		0	0
hsa-miR-1290	NM_001387023	UNC13A	TGGATTTTTGGATCAGGGA#CCCTGGTCCCAGGTTTCTCCAT#((((..((((((((((((.#))))))))).)))....)))).	6252	6274	1	-19.7	0	0.00758488	0.559	0	0	-9.95757	16	22	9	3UTR		0	0
hsa-miR-1290	NM_001387408	ZNF544	TGGATTTTTGGATCAGGGA#CCCTATGAGTGTGACCTGTGTGGGAAATCCTTCACCCAGAGATCCAA#(((((((((((...(((((#.)))))...))))))))))).	1878	1925	1	-19.8	1	0.0455031	0.544	0	0	-9.43035	16	21	11	3UTR		0	0
hsa-miR-1290	NM_001387448	TTLL3	TGGATTTTTGGATCAGGGA#CCCTGCTTCGATTCCCCACTGCCCTTGTCCTGGATCCAA#(((((((..((((.((((.#.)))).)))).))))))).	2793	2832	1	-19.9	1	0.037369	0.544	0	0	-8.16444	15	19	7	3UTR		0	0
hsa-miR-1290	NM_001387455	TTLL3	TGGATTTTTGGATCAGGGA#CCCTGCTTCGATTCCCCACTGCCCTTGTCCTGGATCCAA#(((((((..((((.((((.#.)))).)))).))))))).	2503	2542	1	-19.9	1	0.037369	0.544	0	0	-8.16444	15	19	7	3UTR		0	0
hsa-miR-1290	NM_001387467	TTLL3	TGGATTTTTGGATCAGGGA#CCCTGCTTCGATTCCCCACTGCCCTTGTCCTGGATCCAA#(((((((..((((.((((.#.)))).)))).))))))).	2776	2815	1	-19.9	1	0.037369	0.544	0	0	-8.16444	15	19	7	3UTR		0	0
hsa-miR-1290	NM_001388492	HTT	TGGATTTTTGGATCAGGGA#TCTGGGCCAGAAGTCCT#.((((((((((..((((..#))))..)))))))))).	9902	9919	1	-19.2	1	5.501e-05	0.353	0	0	-8.42926	14	17	10	3UTR		0	0
hsa-miR-1290	NM_001392013	ZNF385C	TGGATTTTTGGATCAGGGA#TCCCTGGTTCAAGT#......(((((((((((((#))))))))))))).	2350	2364	1	-18	0	0.00182031	0.5	0	0	-15.5666	13	14	13	3UTR		0	0
hsa-miR-1290	NM_001392018	ZNF385C	TGGATTTTTGGATCAGGGA#TCCCTGGTTCAAGT#......(((((((((((((#))))))))))))).	2077	2091	1	-18	0	0.00182031	0.5	0	0	-15.5666	13	14	13	3UTR		0	0
hsa-miR-1290	NM_001393393	ZBTB20	TGGATTTTTGGATCAGGGA#CCTGGTCTTACTGTCCAC#(((((....((((((((..#))))))))....))))).	20622	20640	1	-18.8	0	0.00435555	0.515	0	0	-10.7522	13	18	8	3UTR		0	0
hsa-miR-1290	NM_001393404	TTC28	TGGATTTTTGGATCAGGGA#TCCCAAGTGCCAAGGATCCC#.((((((((((..(.((((#))))..)..)))))))))).	9934	9954	1	-19.3	1	0.00262821	0.456	0	0	-9.16471	15	20	10	3UTR		0	1
hsa-miR-1290	NM_001393719	ATF7IP2	TGGATTTTTGGATCAGGGA#TCCCTGGTTCAAGCAATTCT#.((((((((((((((((((#))))))))))))).))))).	2909	2929	1	-21.4	1	0.025331	0.456	0	0	-3.79332	18	20	13	3UTR		0	0
hsa-miR-1290	NM_001393897	PLXNA4	TGGATTTTTGGATCAGGGA#TCCCTCGTCTAGCCAAGGCCCTATGGGTCCCCATCCGAGGATCCAC#(((((((((((((..((((#.)))).))))))))))))).	10011	10057	1	-22.4	1	0.00155561	0.456	0	0	-5.52986	17	20	13	3UTR		0	0
hsa-miR-1290	NM_001394028	PYY	TGGATTTTTGGATCAGGGA#TCCCTGGTCCCAAAATA#...(((((.((((((((((#)))))))))).))))).	566	583	1	-20.4	0	0.00101771	0.5	0	0	-7.57093	15	17	10	3UTR		0	0
hsa-miR-1290	NM_001394029	PYY	TGGATTTTTGGATCAGGGA#TCCCTGGTCCCAAAATA#...(((((.((((((((((#)))))))))).))))).	694	711	1	-20.4	0	0.00101771	0.5	0	0	-7.57093	15	17	10	3UTR		0	0
hsa-miR-1290	NM_001394336	SPRED3	TGGATTTTTGGATCAGGGA#CTCTGATCCATGATTCCC#.(((.((.((((((((((.#)))))))))).)).))).	4462	4480	1	-21.1	0	0.0375442	0.441	0	0	-10.226	15	18	10	3UTR		0	0
hsa-miR-1290	NM_001394390	STON2	TGGATTTTTGGATCAGGGA#TCCTGATCCCAGAGTCA#..((((((.(((((((((.#))))))))).)))))).	3132	3149	1	-20.9	1	0.000593005	0.5	0	0	-6.01339	15	17	9	3UTR		0	0
hsa-miR-1290	NM_001394395	PPIP5K1	TGGATTTTTGGATCAGGGA#CTTTTTCCAAAGATCCAG#((((((((((((..(((..#)))..)))))))))))).	5719	5737	1	-18.9	1	0.0142421	0.5	0	0	-6.08354	15	18	12	3UTR		0	0
hsa-miR-1290	NM_001394396	FAM83A	TGGATTTTTGGATCAGGGA#TCCCTGTCTTCCAGAGATCA#..((((((((((.((((((#))))))...)))))))))).	1770	1790	1	-22.1	1	0.00599994	0.559	0	0	-6.24613	16	20	10	3UTR		0	0
hsa-miR-1290	NM_001394812	ILF3	TGGATTTTTGGATCAGGGA#TCCCTGGTCCTTAGAGAGGGTCCAG#(((((((((((((((((((#)))))))))).....))))))))).	3495	3520	1	-25.1	1	3.1968e-05	0.485	0	0	-3.93757	19	25	10	3UTR		0	0
hsa-miR-1290	NM_001394894	NLRP11	TGGATTTTTGGATCAGGGA#CCTTGATCCAGTCAACCAC#(((....(((((((((((.#)))))))))))....))).	3333	3352	1	-20	0	0.00664639	0.559	0	0	-14.5333	14	19	11	3UTR		0	0
hsa-miR-1290	NM_001394962	KIAA1210	TGGATTTTTGGATCAGGGA#TCTCTGATCGCACAGAAATCA#..(((((((((((((((((#)))))))))...)))))))).	5868	5889	1	-19	1	0.00140239	0.559	0	0	-4.957	17	21	9	3UTR		0	1
hsa-miR-1290	NM_001395325	PDE4DIP	TGGATTTTTGGATCAGGGA#CCTGGTCATTCAAAAATCCC#.((((((((((((((((..#)))))))...))))))))).	6110	6130	1	-20.1	1	0.0341782	0.574	0	0	-3.79332	16	20	9	3UTR		0	0
hsa-miR-1290	NM_001395326	PDE4DIP	TGGATTTTTGGATCAGGGA#CCTGGTCATTCAAAAATCCC#.((((((((((((((((..#)))))))...))))))))).	6092	6112	1	-20.1	1	0.0341782	0.574	0	0	-3.79332	16	20	9	3UTR		0	0
hsa-miR-1290	NM_001395469	LOC102723502	TGGATTTTTGGATCAGGGA#CCCTGTCCAAAGGTCA#..((((((((((.(((((.#))))))))))))))).	4068	4084	1	-22.1	1	0.00136956	0.603	0	0	-6.24613	15	16	15	3UTR		0	0
hsa-miR-1290	NM_001395895	ZBED6	TGGATTTTTGGATCAGGGA#TCAAGAAGCCACTTCTGATCTAAGAATCTAC#((((((((((((((((((.#.)))))))))))))))))).	7503	7534	1	-21.9	1	0.0460643	0.544	0	0	-3.93757	18	20	18	3UTR		0	0
hsa-miR-1290	NM_001396408	TINCR	TGGATTTTTGGATCAGGGA#TCCTTGGTCCTTACTCCAT#((((.....((((((((((#))))))))))....)))).	2113	2132	1	-19.3	0	0.0031226	0.544	0	0	-14.8713	14	19	10	3UTR		0	0
hsa-miR-1290	NM_001397372	ZNF550	TGGATTTTTGGATCAGGGA#TCCTTGATTCAAATCCT#.((((..((((((((((((#)))))))))))))))).	5936	5953	1	-19.4	0	0.0663269	0.676	0	0	-7.23797	16	17	16	3UTR		0	0
hsa-miR-1290	NM_001397426	BLACAT1	TGGATTTTTGGATCAGGGA#TCCCTGGTTCTTTGTCCT#.((((....((((((((((#))))))))))...)))).	1989	2007	1	-20.4	0	4.44706e-08	0.515	0	0	-10.608	14	18	10	3UTR		0	0
hsa-miR-1290	NM_001400179	MRPL23	TGGATTTTTGGATCAGGGA#CCCTTCTCCAAGAGTCCC#.(((((((((((..((((.#))))..))))))))))).	1287	1305	1	-22.2	1	0.0205766	0.382	0	0	-5.9393	15	18	11	3UTR		0	0
hsa-miR-1290	NM_001400360	SSBP2	TGGATTTTTGGATCAGGGA#TCCCTGATTCAATCAACTCCT#.(((...((((((((((((#)))))))))))).....))).	6076	6097	1	-20.5	0	0.0285346	0.706	0	0	-11.357	15	21	12	3UTR		0	0
hsa-miR-1290	NM_001400363	SSBP2	TGGATTTTTGGATCAGGGA#TCCCTGATTCAATCAACTCCT#.(((...((((((((((((#)))))))))))).....))).	6008	6029	1	-20.5	0	0.0285346	0.706	0	0	-11.357	15	21	12	3UTR		0	0
hsa-miR-1290	NM_001400605	NCAM1	TGGATTTTTGGATCAGGGA#CCCTGATCCCAGGACCAC#(((.((((.(((((((((.#))))))))).))))))).	4191	4209	1	-22	0	5.52949e-05	0.368	0	0	-8.02599	16	18	9	3UTR		0	0
hsa-miR-1290	NM_014283	SUCO	TGGATTTTTGGATCAGGGA#CCTTGAAAAGAGGTCCAG#(((((((((...((((((.#))))))..))))))))).	5471	5489	1	-17.1	1	0.0161704	0.574	1.26398	1.42255	-11.3517	15	18	9	3UTR		0	0
hsa-miR-1290	NM_014319	LEMD3	TGGATTTTTGGATCAGGGA#TCTCTGAACGTTCCAGAAGTCTT#.((((((((((((((((((#)))))))....))))))))))).	2863	2886	1	-20.5	1	0.0108812	0.603	2.10054	2.92057	-3.79332	18	23	11	3UTR		0	0
hsa-miR-1290	NM_014326	DAPK2	TGGATTTTTGGATCAGGGA#CCTGGCCAAAAATTA#..(((((((((.(((((..#)))))))))))))).	1683	1698	1	-16.9	1	0.00688816	0.441	4.62907	3.66005	-8.3038	14	15	14	3UTR		0	0
hsa-miR-1290	NM_014334	FRRS1L	TGGATTTTTGGATCAGGGA#CCCTGGTTCAAGTCCT#.((((..(((((((((((.#))))))))))))))).	3485	3501	1	-21	0	0.000640089	0.485	0.167058	0.306929	-7.23797	15	16	15	3UTR		0	0
hsa-miR-1290	NM_014369	PTPN18	TGGATTTTTGGATCAGGGA#TCCCTGAACCTCAAGGGTCCC#.((((((((((.(((((((#)))))))...)))))))))).	2838	2859	1	-21.3	1	0.000860395	0.485	-0.36837	0.0196039	-7.14013	17	21	10	3UTR		0	0
hsa-miR-1290	NM_014465	SULT1B1	TGGATTTTTGGATCAGGGA#CCCTGGCCAGAACTTCCAA#((((.((((((.((((((.#))))))))))))..)))).	4158	4177	1	-21.3	0	0.0026205	0.515	0.197638	0.0668348	-11.4034	16	19	12	3UTR		0	0
hsa-miR-1290	NM_014623	MEA1	TGGATTTTTGGATCAGGGA#TCCCTGGTTGTAATGTCCAT#(((((.....(((((((((#))))))))).....))))).	754	774	1	-19.8	0	0.00926478	0.5	0.0730378	0.527213	-11.9948	14	20	9	3UTR		0	0
hsa-miR-1290	NM_014636	RALGPS1	TGGATTTTTGGATCAGGGA#TCCTGTGTCAAGGGTCCC#.((((((((((..(((((.#)))))..)))))))))).	2580	2598	1	-18.2	1	0.00409522	0.529	1.29651	1.31476	-8.42926	15	18	10	3UTR		0	0
hsa-miR-1290	NM_014726	TBKBP1	TGGATTTTTGGATCAGGGA#TCCCTGGTCCAGGCACCAC#(((...(((((((((((((#)))))))))))))..))).	2847	2866	1	-22.5	0	1.55444e-05	0.397	0.973534	1.1808	-12.9896	16	19	13	3UTR		0	0
hsa-miR-1290	NM_014755	SERTAD2	TGGATTTTTGGATCAGGGA#CCCTGGTATAGGAAAGAATCCAT#(((((((((..(((((((.#)))))))......))))))))).	1466	1489	1	-19.1	1	0.00657958	0.588	0.452916	0.250776	-8.00486	16	23	9	3UTR		0	0
hsa-miR-1290	NM_014767	SPOCK2	TGGATTTTTGGATCAGGGA#GATCCAGAAATGCAG#((.(((((((((((.....#))))))))))).)).	1677	1692	1	-17.5	0	0.0119071	0.412	-0.666115	0.0833296	-6.46361	13	15	11	3UTR		0	0
hsa-miR-1290	NM_014813	LRIG2	TGGATTTTTGGATCAGGGA#TCCTGGTTCAAGGGTTCCAA#((((((((((((((((((.#))))))))))))))).))).	7385	7405	1	-21.2	1	0.00139318	0.676	0.349507	0.311303	-3.93757	18	20	15	3UTR		0	0
hsa-miR-1290	NM_014823	WNK1	TGGATTTTTGGATCAGGGA#TCCCTCACTCCCTCAAGAATCCGA#((((((((((....(((((#.))))))))))))))).	7779	7803	1	-16.8	1	0.159843	0.471	0.728401	0.924057	-12.2551	15	17	15	3UTR		0	0
hsa-miR-1290	NM_014911	AAK1	TGGATTTTTGGATCAGGGA#CCTGGCCCAGAAATTCT#.((((((((((.(((((..#))))).)))))))))).	16748	16765	1	-19.2	1	0.0164166	0.662	1.26369	1.7361	-7.14013	15	17	10	3UTR		0	0
hsa-miR-1290	NM_014911	AAK1	TGGATTTTTGGATCAGGGA#CCCTGAAAGAATCCAC#(((((((((...((((((.#))))))))))))))).	18276	18292	1	-18.6	1	0.139849	0.559	2.89719	3.94475	-11.3517	15	16	15	3UTR		0	0
hsa-miR-1290	NM_014941	MORC2	TGGATTTTTGGATCAGGGA#CCCTGATTCTTTGAATCTT#.((((((..(((((((((.#)))))))))...)))))).	4502	4521	1	-19.2	1	0.00187918	0.765	4.09041	5.5731	-7.16335	15	19	9	3UTR		0	0
hsa-miR-1290	NM_014964	EPN2	TGGATTTTTGGATCAGGGA#CCCTGATCCACCTACCT#.((.....((((((((((.#))))))))))....)).	3775	3792	1	-19.9	0	0.0456862	0.485	0.0406375	0.0539451	-16.7027	12	17	10	3UTR		0	0
hsa-miR-1290	NM_014971	EFR3B	TGGATTTTTGGATCAGGGA#TTCTTGATCCAAAGGAATCCGT#(((((((((((((((((((#))))))))))))..))))))).	4180	4202	1	-21.9	1	0.000187478	0.662	0.13571	0.0228214	-3.93757	19	22	12	3UTR		0	0
hsa-miR-1290	NM_014972	TCF25	TGGATTTTTGGATCAGGGA#TCCCTGGTCCACTGTTTCTCCT#.(((....(((((((((((#))))))))))).......))).	2208	2230	1	-20.4	0	0.0429658	0.526	-0.195188	0.141185	-13.6706	14	22	11	3UTR		0	0
hsa-miR-1290	NM_014974	DIP2C	TGGATTTTTGGATCAGGGA#CCCTGTCTAAAAGTTTC#.(((((((((((.(((((.#)))))))))))))))).	5754	5771	1	-18.2	1	0.00237892	0.5	3.76822	4.31405	-5.08246	16	17	16	3UTR		0	0
hsa-miR-1290	NM_014981	MYH15	TGGATTTTTGGATCAGGGA#CTTGATCCTTTGTCCAT#(((((....((((((((..#))))))))...))))).	6136	6153	1	-18.3	0	0.0770122	0.706	2.2162	2.70259	-10.7522	13	17	8	3UTR		0	0
hsa-miR-1290	NM_015042	ZNF609	TGGATTTTTGGATCAGGGA#TCTTTGATCCTCATATCCAA#(((((....((((((((((#))))))))))....))))).	6944	6964	1	-19.7	0	0.018553	0.559	0.774923	0.221777	-10.7522	15	20	10	3UTR		0	0
hsa-miR-1290	NM_015065	EXPH5	TGGATTTTTGGATCAGGGA#TCCCTGATTCACTGTCTG#.((((...(((((((((((#)))))))))))..)))).	6465	6483	1	-19.5	0	0.0140482	0.529	0.140178	0.45154	-9.55161	15	18	11	3UTR		0	0
hsa-miR-1290	NM_015164	PLEKHM2	TGGATTTTTGGATCAGGGA#TCCCTCCACTCCAGGGATCCAG#((((((((((((..(((((#)))))....)))))))))))).	3447	3469	1	-21.8	1	0.00576716	0.368	0.0382832	-0.333429	-6.08354	17	22	12	3UTR		0	0
hsa-miR-1290	NM_015183	MAST4	TGGATTTTTGGATCAGGGA#TCCCTGGTCCAACTGTCTAA#(((((..((((((((((((#))))))))))))..))))).	8139	8159	1	-24.8	0	0.0417575	0.5	0.900456	0.358373	-7.38222	17	20	12	3UTR		0	0
hsa-miR-1290	NM_015185	ARHGEF9	TGGATTTTTGGATCAGGGA#TCCTGATCCAGACCAG#(((...((((((((((((.#))))))))))))))).	4258	4274	1	-20.4	0	0.000544526	0.515	4.46607	5.25283	-12.9896	15	16	15	3UTR		0	0
hsa-miR-1290	NM_015192	PLCB1	TGGATTTTTGGATCAGGGA#TCCCTTAGCCTAAAATCCAC#((((((((.((...(((((#)))))...)).)))))))).	4138	4158	1	-18.3	1	0.0587458	0.515	1.15151	1.17494	-10.4867	15	20	8	3UTR		0	1
hsa-miR-1290	NM_015205	ATP11A	TGGATTTTTGGATCAGGGA#CCCTGAGTTGAGCCTTGGCCAGGGGTCCGG#(((((((((((.((((((.#.))))))))))))))))).	8196	8226	1	-21.8	1	2.77644e-07	0.353	1.02901	1.31541	-7.28438	17	19	17	3UTR		0	0
hsa-miR-1290	NM_015258	FKBP15	TGGATTTTTGGATCAGGGA#CCCTGATCAGTCCT#.(((((....((((((((.#))))))))))))).	5201	5215	1	-18.5	0	0.00520534	0.515	1.24052	1.56637	-9.94954	13	14	13	3UTR		0	0
hsa-miR-1290	NM_015267	CUX2	TGGATTTTTGGATCAGGGA#CCGTTCCAGAAATCCC#.(((((((((((...((..#))..))))))))))).	6105	6121	1	-17.7	1	0.0314192	0.441	0.945779	0.308871	-6.67474	13	16	11	3UTR		0	0
hsa-miR-1290	NM_015277	NEDD4L	TGGATTTTTGGATCAGGGA#CCCTGACCCCGAAGATCA#..(((((((((.((((((.#))))))..))))))))).	7254	7272	1	-20.9	1	0.0464814	0.412	0.346658	0.659031	-8.3038	15	18	9	3UTR		0	0
hsa-miR-1290	NM_015330	SPECC1L	TGGATTTTTGGATCAGGGA#TCCTGACCAGGAGTCCAG#(((((((((((.((((((.#))))))))))))))))).	6434	6452	1	-23.9	1	3.57749e-05	0.368	-0.775361	-0.724785	-7.28438	17	18	17	3UTR		0	0
hsa-miR-1290	NM_015335	MED13L	TGGATTTTTGGATCAGGGA#TCCCTGCAACCTCAGTCCAAGGAACCT#.((.(((((((((((((((#))))))........))))))))).)).	7232	7259	1	-19.2	0	0.00180943	0.5	2.41819	3.15771	-6.82535	17	27	9	3UTR		0	0
hsa-miR-1290	NM_015349	BICRAL	TGGATTTTTGGATCAGGGA#CCCTGCTGTCCCAATCCT#.(((((...(((((((((.#)))))..)))).))))).	5668	5686	1	-17.5	0	0.0816502	0.544	0.0509188	0.572773	-8.70704	14	18	5	3UTR		0	0
hsa-miR-1290	NM_015361	R3HDM1	TGGATTTTTGGATCAGGGA#CCCACATGACTAGGAATCCAC#(((((((((((.((((((.#)))...)))))))))))))).	3875	3896	1	-18.1	1	0.0839962	0.618	1.57233	1.90138	-7.28438	17	21	14	3UTR		0	0
hsa-miR-1290	NM_015375	DSTYK	TGGATTTTTGGATCAGGGA#CCCTGGAAGAGTCCAC#(((((((((...((((((.#))))))))))))))).	7039	7055	1	-17.7	1	0.000356149	0.544	3.00267	3.20794	-11.3517	15	16	15	3UTR		0	0
hsa-miR-1290	NM_015385	SORBS1	TGGATTTTTGGATCAGGGA#TCCCTGGAGGGATCCT#.((((((((...(((((((#))))))))))))))).	4035	4051	1	-16.8	1	5.7572e-05	0.529	3.5761	4.20861	-11.2074	15	16	15	3UTR		0	0
hsa-miR-1290	NM_015482	SLC22A23	TGGATTTTTGGATCAGGGA#TCCTGTCTTTCCAAAAGTCCAA#((((((((((((.(((((.#)))))....)))))))))))).	2686	2708	1	-21.3	1	0.00175452	0.471	0.138819	-0.101022	-5.22671	17	22	12	3UTR		0	1
hsa-miR-1290	NM_015508	TIPARP	TGGATTTTTGGATCAGGGA#TCCCTGTCCAAAGCATCA#..((((((((((.((((((#))))))))))))).))).	2667	2685	1	-19.6	1	0.000783684	0.618	0.375947	0.501261	-6.24613	16	18	13	3UTR		0	0
hsa-miR-1290	NM_015526	CLIP3	TGGATTTTTGGATCAGGGA#CCCTGAGATAGAGATTCC#.(((((((((..((((((.#))))))..))))))))).	1923	1941	1	-18.7	1	0.00688418	0.441	2.1399	2.72797	-9.9649	15	18	9	3UTR		0	1
hsa-miR-1290	NM_015562	UBXN7	TGGATTTTTGGATCAGGGA#CCCGTCACGAGGGTCCAT#(((((((((((((..(((.#)))))).)))))))))).	8574	8592	1	-17.2	1	0.000937058	0.529	0.583551	0.721998	-5.52986	16	18	10	3UTR		0	0
hsa-miR-1290	NM_015568	PPP1R16B	TGGATTTTTGGATCAGGGA#CCCTGTGCCAGAAGCTAT#(((.(((((((..(((((.#)))))..)))))))))).	5750	5768	1	-19.4	0	0.0373839	0.471	0.869518	0.401264	-11.6055	15	18	10	3UTR		0	0
hsa-miR-1290	NM_015589	SAMD4A	TGGATTTTTGGATCAGGGA#CCCTGGTCCCTCTCCC#.(((.....(((((((((.#)))))))))...))).	2902	2918	1	-18.7	0	0.037718	0.515	1.71017	2.51115	-14.727	12	16	9	3UTR		0	0
hsa-miR-1290	NM_015590	GPATCH4	TGGATTTTTGGATCAGGGA#TCCCTGTCTGTGTCCC#.((((...((((.((((((#)))))))))).)))).	2027	2043	1	-15.4	0	0.0437725	0.588	1.13386	1.02811	-10.8407	14	16	10	3UTR		0	0
hsa-miR-1290	NM_015607	CHTOP	TGGATTTTTGGATCAGGGA#TCCCTGATCCTTAGGTTTC#.((((((..((((((((((#))))))))))..)))))).	1465	1484	1	-21.8	1	0.0015735	0.529	-0.388367	0.153391	-7.16335	16	19	10	3UTR		0	0
hsa-miR-1290	NM_015621	CCDC69	TGGATTTTTGGATCAGGGA#CCCTGGTCCTCATAAGATCCT#.(((((((.(((((((((.#)))))))))....))))))).	2262	2283	1	-22.7	1	0.0167792	0.5	-0.377942	-0.0661061	-4.84971	16	21	9	3UTR		0	0
hsa-miR-1290	NM_015679	TRUB2	TGGATTTTTGGATCAGGGA#CCTGAGATCAGGAGTTCAA#(((((((((((.(((((..#)))))..))))))))))).	3612	3631	1	-17.7	1	0.000811724	0.441	0.0753318	0.0735158	-7.28438	16	19	11	3UTR		0	0
hsa-miR-1290	NM_015719	COL5A3	TGGATTTTTGGATCAGGGA#TCCCTGGCCCAAGGGTCCAG#(((((((((((.(((((((#))))))).))))))))))).	5531	5551	1	-26.3	1	9.35077e-07	0.324	1.34952	1.32558	-7.28438	18	20	11	3UTR		0	0
hsa-miR-1290	NM_015848	KRT76	TGGATTTTTGGATCAGGGA#TCCCTGAGCTGTAGATCCT#.((((((.(((.(((((((#))))))).))).)))))).	2457	2476	1	-19.9	1	0.0220621	0.544	0.602291	0.0417273	-9.45376	16	19	7	3UTR		0	0
hsa-miR-1290	NM_015912	FAM135B	TGGATTTTTGGATCAGGGA#CCCTGATCCACAAATTA#..(((((.((((((((((.#)))))))))).))))).	5568	5585	1	-22	0	0.0530696	0.618	4.12071	3.61922	-7.27064	15	17	10	3UTR		0	0
hsa-miR-1290	NM_015912	FAM135B	TGGATTTTTGGATCAGGGA#TCCCTGGTCCTTTGAAAGACT#.(..((((.((((((((((#))))))))))...))))..).	6854	6875	1	-19.6	0	0.001224	0.471	-0.349808	0.794226	-9.43928	15	21	10	3UTR		0	0
hsa-miR-1290	NM_015985	ANGPT4	TGGATTTTTGGATCAGGGA#CCCTGGGCTTCCTGAGCCAGCCCTCCTTGACCCAGAAGTCCAG#(((((((((((.(((((((#.))))))).))))))))))).	1738	1781	1	-25.5	1	7.85413e-05	0.353	-0.545895	-0.156087	-7.28438	18	21	11	3UTR		0	0
hsa-miR-1290	NM_016006	ABHD5	TGGATTTTTGGATCAGGGA#CCTGGCAGACCCAGTTCTAAGAATCCAT#((((((((((((.(.(((.#.))).).)))))))))))).	4633	4661	1	-20.1	1	0.0110372	0.618	0.472576	0.133062	-5.96215	16	20	12	3UTR		0	0
hsa-miR-1290	NM_016044	FAHD2A	TGGATTTTTGGATCAGGGA#CCCTAGGTCTCTGAAGGTCCAG#((((((((((((((((((.#)))).)))))..))))))))).	2118	2140	1	-20.4	1	0.000846562	0.441	2.58471	0.152222	-3.93757	18	22	9	3UTR		0	0
hsa-miR-1290	NM_016065	MRPS16	TGGATTTTTGGATCAGGGA#CCTTGATGCCAGTAATCTAT#((((((.(((((((((((.#))))))).)))).)))))).	2004	2024	1	-19.2	0	0.00333759	0.676	0.483984	0.518026	-5.48126	17	20	7	3UTR		0	0
hsa-miR-1290	NM_016073	HDGFL3	TGGATTTTTGGATCAGGGA#TCCCTGGTTCTCAGAAATCTG#.((((((((((((((((((#)))))))).).))))))))).	5518	5539	1	-21.3	1	6.85672e-05	0.574	-0.171858	-0.0593304	-3.79332	18	21	9	3UTR		0	0
hsa-miR-1290	NM_016073	HDGFL3	TGGATTTTTGGATCAGGGA#TCCTGGTTCAAGTGATCCT#.(((((((((((((((((.#)))))))))))).))))).	9272	9291	1	-20.5	1	0.000716689	0.412	0.914488	0.399965	-3.79332	17	19	12	3UTR		0	0
hsa-miR-1290	NM_016090	RBM7	TGGATTTTTGGATCAGGGA#TCCCAGGTCCGGAAATCCAC#((((((((((((((.((((#)))).)))))))))))))).	2999	3019	1	-26	1	0.0164564	0.456	0.0549447	-0.0486187	-4.67302	18	20	14	3UTR		0	0
hsa-miR-1290	NM_016167	NOL7	TGGATTTTTGGATCAGGGA#CCCTAATCCAGGGATGCCAG#(((((((((((((.((((.#)))).)))))))))).))).	1317	1337	1	-21	1	0.000331301	0.574	0.173757	-0.098111	-4.79441	17	20	10	3UTR		0	0
hsa-miR-1290	NM_016173	HEMK1	TGGATTTTTGGATCAGGGA#TCCCTGATCTTTTTTCCC#.(((.....((((((((((#))))))))))....))).	6616	6634	1	-19.9	0	4.84111e-05	0.574	-0.315514	-0.127716	-14.727	13	18	10	3UTR		0	0
hsa-miR-1290	NM_016176	SDF4	TGGATTTTTGGATCAGGGA#TCCCTGGTCCCTCGAAATCG#..((((((.((((((((((#))))))))))...)))))).	1591	1611	1	-22.4	1	0.00480743	0.368	2.19655	1.57835	-6.01339	16	20	10	3UTR		0	0
hsa-miR-1290	NM_016200	LSM8	TGGATTTTTGGATCAGGGA#TCCCTGGTGCAAAGGTA#...(((((((.((((((((#)))))))).))))))).	6452	6469	1	-19.9	0	0.00629926	0.721	0.0683499	0.145039	-9.33931	15	17	8	3UTR		0	0
hsa-miR-1290	NM_016227	SUCO	TGGATTTTTGGATCAGGGA#CCTTGAAAAGAGGTCCAG#(((((((((...((((((.#))))))..))))))))).	5762	5780	1	-17.1	1	0.0161704	0.574	1.26398	1.42255	-11.3517	15	18	9	3UTR		0	0
hsa-miR-1290	NM_016298	FBXO40	TGGATTTTTGGATCAGGGA#CCTTGATAAATCGGGAGTCCAA#((((((((((((((((((.#)))))))...))))))))))).	2968	2990	1	-19.7	1	0.000641519	0.603	0.0636856	0.284699	-3.93757	18	22	11	3UTR		0	0
hsa-miR-1290	NM_016331	ZNF639	TGGATTTTTGGATCAGGGA#TCCCTGTATTCCAGAAATTGAA#(.((((((((((.((((((#))))))...)))))))))).).	6144	6166	1	-20.5	1	0.021199	0.676	0.342904	0.336658	-6.39038	17	22	10	3UTR		0	0
hsa-miR-1290	NM_016390	SPOUT1	TGGATTTTTGGATCAGGGA#TCCCTGATCTGTCCT#.((((....((((((((((#)))))))))))))).	1653	1668	1	-20.3	0	0.0815904	0.441	-0.355868	-0.262741	-10.608	14	15	14	3UTR		0	0
hsa-miR-1290	NM_016526	BET1L	TGGATTTTTGGATCAGGGA#TCCTTGTCTGGGTGAGGCCATGTCTGTGATCCAAGGTTCCT#.(((.((((((((((.(((#.))).)))))))))).))).	954	995	1	-21.9	0	4.19748e-05	0.441	-0.40242	-0.609692	-8.14541	16	20	10	3UTR		0	0
hsa-miR-1290	NM_016547	SDF4	TGGATTTTTGGATCAGGGA#TCCCTGGTCCCTCGAAATCG#..((((((.((((((((((#))))))))))...)))))).	1707	1727	1	-22.4	1	0.00480743	0.368	2.19655	1.57835	-6.01339	16	20	10	3UTR		0	0
hsa-miR-1290	NM_016570	ERGIC2	TGGATTTTTGGATCAGGGA#CCCGGATCAAGATCCAT#((((((((..((((.(((.#))).)))))))))))).	4819	4836	1	-17.5	1	0.000825727	0.588	5.92041	4.69361	-6.97192	15	17	12	3UTR		0	0
hsa-miR-1290	NM_016734	PAX5	TGGATTTTTGGATCAGGGA#TCCCTGACCAGGCCTGGACATGGGTCCAGCCCTGACTCCAGGGGTCCAG#((((((((((((((((((.#.)))))).)))))))))))).	5106	5155	1	-27.1	1	2.77066e-06	0.353	-0.0458344	-0.0393103	-3.93757	18	21	12	3UTR		0	0
hsa-miR-1290	NM_017542	POGK	TGGATTTTTGGATCAGGGA#TCACCTGAGCCCAGAGGTCCAG#(((((((((((.(((((((#)).)))))..))))))))))).	5639	5661	1	-23.2	1	0.000169498	0.426	-0.421966	-0.114963	-7.28438	18	22	11	3UTR		0	0
hsa-miR-1290	NM_017610	RNF111	TGGATTTTTGGATCAGGGA#TCCCTGATTCAGT#.......((((((((((((#)))))))))))).	4129	4142	1	-17.7	0	0.0319896	0.662	1.91924	3.65461	-17.1102	12	13	12	3UTR		0	0
hsa-miR-1290	NM_017620	ILF3	TGGATTTTTGGATCAGGGA#TCCCTGGTCCTTAGAGAGGGTCCAG#(((((((((((((((((((#)))))))))).....))))))))).	3566	3591	1	-25.1	1	3.1968e-05	0.485	0.553333	1.21189	-3.93757	19	25	10	3UTR		0	0
hsa-miR-1290	NM_017654	SAMD9	TGGATTTTTGGATCAGGGA#TCCCTCATCCAGAAGATGCCAA#(((.(((((((((.(((((#))))).)))))))))...))).	5731	5753	1	-19.6	0	0.00950309	0.574	2.38858	1.33593	-7.82644	17	22	9	3UTR		0	0
hsa-miR-1290	NM_017680	ASPN	TGGATTTTTGGATCAGGGA#AATTATTACCTGATTTAAAAATCTC#.((((((((((((((((..#.)))))))))))))))).	2048	2073	1	-20.5	1	0.0404462	0.779	3.8374	1.63226	-3.79332	16	18	16	3UTR		0	0
hsa-miR-1290	NM_017759	INO80D	TGGATTTTTGGATCAGGGA#TCCTTGATCCAT#........(((((((((((#))))))))))).	4533	4545	1	-17.5	0	0.0116977	0.676	4.13968	2.56381	-19.4239	11	12	11	3UTR		0	0
hsa-miR-1290	NM_017873	ASB6	TGGATTTTTGGATCAGGGA#TCCCTACACTAGAAGTCCC#.((((((((((...(((((#)))))...)))))))))).	4360	4379	1	-18.2	1	0.015496	0.5	1.8976	2.76635	-9.2861	15	19	10	3UTR		0	0
hsa-miR-1290	NM_017919	STX17	TGGATTTTTGGATCAGGGA#TCCCTGTCTAAAGAGACT#.(..((((((((.((((((#))))))))))))))..).	2586	2604	1	-18.5	0	0.000282786	0.632	0.433213	0.414025	-9.67202	15	18	14	3UTR		0	1
hsa-miR-1290	NM_018017	CCDC186	TGGATTTTTGGATCAGGGA#TCTGATCCATAGTATCCT#.((((...(((((((((..#)))))))))....)))).	5067	5085	1	-18.3	0	0.0014382	0.691	3.04038	2.58311	-9.55161	13	18	9	3UTR		0	1
hsa-miR-1290	NM_018046	AGGF1	TGGATTTTTGGATCAGGGA#TTCCTGATTCAGAAATGTG#.(.((((((((((((((((#)))))))))))))))).).	2620	2639	1	-19.9	0	0.0516096	0.662	0.543126	0.519093	-5.35086	17	19	16	3UTR		0	0
hsa-miR-1290	NM_018058	CRTAC1	TGGATTTTTGGATCAGGGA#TCCTGATTCAGGAACTCAC#(((.((((((((((((((.#)))))))))))))).))).	2465	2484	1	-18.6	0	0.00358572	0.588	1.44489	2.21846	-6.9696	17	19	14	3UTR		0	0
hsa-miR-1290	NM_018182	FAM222B	TGGATTTTTGGATCAGGGA#TCCCTGTCCTGATCCC#.(((((...(((.((((((#))))))))).))))).	3504	3520	1	-18.6	0	0.202691	0.441	0	0	-9.99617	14	16	9	3UTR		0	0
hsa-miR-1290	NM_018205	LRRC20	TGGATTTTTGGATCAGGGA#TCCCTGGACTGGTGGGAACCTGAACTAGGAGTCCT#.((((((((((.(((((..#.))))).)))))))))).	1069	1104	1	-20.6	1	3.50651e-05	0.397	-0.248617	-0.101906	-7.14013	15	18	10	3UTR		0	0
hsa-miR-1290	NM_018207	TRIM62	TGGATTTTTGGATCAGGGA#CTTTGATCCAAGGATGTG#.(.(((((((((((((((.#))))))))))))))).).	2262	2280	1	-19	0	0.00198652	0.471	4.45001	4.18369	-5.35086	16	18	15	3UTR		0	0
hsa-miR-1290	NM_018221	MOB1A	TGGATTTTTGGATCAGGGA#TCCATGTTTTAAGCTTATCCAAAGGTCCAA#(((((((((((((.((...#.)).))))))))))))).	2604	2634	1	-18.8	1	0.0530351	0.632	0.035755	-0.0194363	-4.79441	15	18	13	3UTR		0	1
hsa-miR-1290	NM_018239	LRRC20	TGGATTTTTGGATCAGGGA#TCCCTGGACTGGTGGGAACCTGAACTAGGAGTCCT#.((((((((((.(((((..#.))))).)))))))))).	1087	1122	1	-20.6	1	3.50651e-05	0.397	-0.189932	-0.0888651	-7.14013	15	18	10	3UTR		0	0
hsa-miR-1290	NM_018351	FGD6	TGGATTTTTGGATCAGGGA#CCCTGGTTCAAGTCCT#.((((..(((((((((((.#))))))))))))))).	8341	8357	1	-21	0	0.0146556	0.588	0.508307	0.668688	-7.23797	15	16	15	3UTR		0	0
hsa-miR-1290	NM_001191	BCL2L1	TGGATTTTTGGATCAGGGA#TCCCAGTCCAAATGTCCT#.((((.(((((((..((((#)))).))))))).)))).	1493	1511	1	-19.1	0	0.116187	0.397	0	0	-7.28657	15	18	7	3UTR		0	0
hsa-miR-1290	NM_001193288	SLC24A2	TGGATTTTTGGATCAGGGA#CCCTGACCAAGAAACTC#.((.(((((((.((((((.#))))))))))))).)).	3038	3055	1	-18.6	0	0.000966447	0.515	0.204657	-0.134856	-10.1722	15	17	13	3UTR		0	0
hsa-miR-1290	NM_001193307	SAMD9	TGGATTTTTGGATCAGGGA#TCCCTCATCCAGAAGATGCCAA#(((.(((((((((.(((((#))))).)))))))))...))).	5630	5652	1	-19.6	0	0.00950309	0.574	0.823753	1.04879	-7.82644	17	22	9	3UTR		0	0
hsa-miR-1290	NM_001193335	ASPN	TGGATTTTTGGATCAGGGA#AATTATTACCTGATTTAAAAATCTC#.((((((((((((((((..#.)))))))))))))))).	1815	1840	1	-20.5	1	0.0404462	0.779	3.8374	1.63226	-3.79332	16	18	16	3UTR		0	0
hsa-miR-1290	NM_001193335	ASPN	TGGATTTTTGGATCAGGGA#TCCATTTAATATAAGATTCAAAAATCCC#.(((((((((((((.....#.))))))))))))).	1170	1198	1	-17	1	0.0547829	0.75	4.47879	3.86291	-4.76182	13	15	13	3UTR		0	0
hsa-miR-1290	NM_001193338	FCMR	TGGATTTTTGGATCAGGGA#CCCTGATCCAAATGTTA#..(((.((((((((((((.#)))))))))))).))).	1642	1659	1	-22.6	0	0.0111133	0.544	0.238057	0.0407665	-6.85796	15	17	12	3UTR		0	0
hsa-miR-1290	NM_001193654	CYBC1	TGGATTTTTGGATCAGGGA#TGCTTGAGGCCAGGAGTTCAA#(((((((((((.(((((.(#).)))))..))))))))))).	1729	1750	1	-17.1	1	0.00144556	0.412	2.92893	3.29043	-7.28438	17	21	11	3UTR		0	0
hsa-miR-1290	NM_001193657	CYBC1	TGGATTTTTGGATCAGGGA#TGCTTGAGGCCAGGAGTTCAA#(((((((((((.(((((.(#).)))))..))))))))))).	1726	1747	1	-17.1	1	0.00144556	0.412	3.14889	3.13795	-7.28438	17	21	11	3UTR		0	0
hsa-miR-1290	NM_001195071	TMEM184B	TGGATTTTTGGATCAGGGA#CCCTGTCCACCTTTGTCCAG#(((((...((((.(((((.#))))))))).....))))).	1904	1924	1	-19.2	0	0.0206811	0.368	0	0	-10.985	14	20	9	3UTR		0	0
hsa-miR-1290	NM_001195220	ZNF783	TGGATTTTTGGATCAGGGA#CTCTGTTCCCCAGGAGTCCT#.((((((((((..(((((.#)))))....)))))))))).	3403	3423	1	-18.9	1	0.000687864	0.529	-0.381214	-0.126208	-8.42926	15	20	10	3UTR		0	0
hsa-miR-1290	NM_001195553	DCX	TGGATTTTTGGATCAGGGA#CCCTGGTCCTACCCCAGTCCAA#((((((...(((((((((.#)))))))))......)))))).	6924	6946	1	-22.2	0	0.00712287	0.515	2.6088	3.43513	-8.85129	15	22	9	3UTR		0	1
hsa-miR-1290	NM_001195571	PRR9	TGGATTTTTGGATCAGGGA#TCCTTGGTGCAAAAATTCAC#((((((((((.((((((((#)))))))).)))))))))).	690	710	1	-21.9	1	0.000193767	0.5	0.201456	0.235202	-6.76235	18	20	10	3UTR		0	0
hsa-miR-1290	NM_001195685	LYPD6	TGGATTTTTGGATCAGGGA#TCCCTGCAAGAATCCT#.(((((((((...((((((#))))))))))))))).	2669	2685	1	-19.2	1	0.0569213	0.676	0.24032	1.08349	-11.254	15	16	15	3UTR		0	0
hsa-miR-1290	NM_001197320	MCL1	TGGATTTTTGGATCAGGGA#CCCTGCTGGAAACCTGAGTGACCCTCCCTCCCCACCAAGAGTCCAC#(((((((((((...(((((#.))))).....))))))))))).	2303	2349	1	-20.4	1	0.00778759	0.471	0.0590005	0.412521	-9.43035	16	23	11	3UTR		0	0
hsa-miR-1290	NM_001199140	AMMECR1L	TGGATTTTTGGATCAGGGA#TTCCTGGTCCAGTTACTTCTAT#((((...((((((((((((#)))))))))))).....)))).	1303	1325	1	-18.9	0	0.00193327	0.529	2.13131	1.86151	-11.5013	16	22	12	3UTR		0	0
hsa-miR-1290	NM_001199280	HAS3	TGGATTTTTGGATCAGGGA#CTGATCCAGGCAATCG#..((((((((((((((...#)))))))))).)))).	3657	3673	1	-17.3	1	0.0028612	0.529	0.597817	0.916048	-4.957	14	16	10	3UTR		0	0
hsa-miR-1290	NM_001199456	BRD2	TGGATTTTTGGATCAGGGA#CCCTGATCTGGAGTTACCT#.(((.(((((((((((((.#))))))))))))).).)).	2705	2724	1	-19.8	0	0.00862625	0.471	0	0	-7.91236	16	19	13	3UTR		0	0
hsa-miR-1290	NM_001199535	TGIF2-RAB5IF	TGGATTTTTGGATCAGGGA#TCCCTATCCAGTCCAA#(((((...(((((.(((((#))))))))))))))).	644	660	1	-18.2	0	0.00117927	0.485	1.13615	1.03066	-10.5527	15	16	15	3UTR		0	0
hsa-miR-1290	NM_001199922	SIAE	TGGATTTTTGGATCAGGGA#CCTTAATGCTATTAACAGGGTCCAAAAATCCAG#((((((((((((((..(..#.)..)))))))))))))).	5497	5530	1	-21.7	1	0.000536957	0.632	0	0	-4.90607	15	19	14	3UTR		0	0
hsa-miR-1290	NM_001199944	SH3GL1	TGGATTTTTGGATCAGGGA#CCCTGGTTTTAAATCCC#.((((((..(((((((((.#))))))))).)))))).	1554	1571	1	-18.9	1	0.00431755	0.412	1.58294	2.31518	-7.16335	15	17	9	3UTR		0	0
hsa-miR-1290	NM_001199982	NDUFS1	TGGATTTTTGGATCAGGGA#TCCCTGATTCAAGCGATTCT#.((((((((((((((((((#))))))))))))).))))).	3642	3662	1	-21.6	1	0.0442862	0.412	0.173787	0.0427191	-3.79332	18	20	13	3UTR		0	0
hsa-miR-1290	NM_001199983	NDUFS1	TGGATTTTTGGATCAGGGA#TCCCTGATTCAAGCGATTCT#.((((((((((((((((((#))))))))))))).))))).	3827	3847	1	-21.6	1	0.0442862	0.412	0.514731	0.045464	-3.79332	18	20	13	3UTR		0	0
hsa-miR-1290	NM_001199984	NDUFS1	TGGATTTTTGGATCAGGGA#TCCCTGATTCAAGCGATTCT#.((((((((((((((((((#))))))))))))).))))).	3929	3949	1	-21.6	1	0.0442862	0.412	0	0	-3.79332	18	20	13	3UTR		0	0
hsa-miR-1290	NM_001202403	ASB6	TGGATTTTTGGATCAGGGA#TCCCTACACTAGAAGTCCC#.((((((((((...(((((#)))))...)))))))))).	4273	4292	1	-18.2	1	0.015496	0.5	1.9989	2.70327	-9.2861	15	19	10	3UTR		0	0
hsa-miR-1290	NM_001203261	NDUFC2-KCTD14	TGGATTTTTGGATCAGGGA#TCCCAGACCCTTCTCTTGAAGTCCAA#((((((((.(((..((((.#.))))..))).)))))))).	1337	1363	1	-18	1	0.00162027	0.588	3.53977	2.8277	-7.13993	15	20	8	3UTR		0	0
hsa-miR-1290	NM_001204064	CHURC1	TGGATTTTTGGATCAGGGA#CCCCGACAAATGACTCTCTTATTCTAAGGATCCT#.(((((((((((..(((((#.)))))...))))))))))).	282	316	1	-16.7	1	0.004142	0.632	5.01767	4.64554	-5.9393	16	21	11	3UTR		0	0
hsa-miR-1290	NM_001204385	VEGFA	TGGATTTTTGGATCAGGGA#TCCCTGATCGGTGACAGTCA#..((((..(.(((((((((#))))))))).)....)))).	2965	2985	1	-17.7	0	0.000907052	0.618	1.85854	2.57795	-10.0568	14	20	9	3UTR		0	0
hsa-miR-1290	NM_001204403	ANK3	TGGATTTTTGGATCAGGGA#CCAGTGATCCAAAAACTAA#(((.(((((((((((.((.#))..)))))))))))))).	9170	9189	1	-17.2	0	0.119781	0.603	0.859796	0.332136	-7.20265	16	19	14	3UTR		0	0
hsa-miR-1290	NM_001204404	ANK3	TGGATTTTTGGATCAGGGA#CCAGTGATCCAAAAACTAA#(((.(((((((((((.((.#))..)))))))))))))).	9411	9430	1	-17.2	0	0.119781	0.603	0.793127	1.67408	-7.20265	16	19	14	3UTR		0	0
hsa-miR-1290	NM_001204869	CCN4	TGGATTTTTGGATCAGGGA#CCTGATCCAGCCTTTCCAA#((((...((((((((((..#))))))))))....)))).	1008	1027	1	-21.2	0	0.000419459	0.485	-0.339728	-0.00815277	-11.5013	14	19	10	3UTR		0	0
hsa-miR-1290	NM_001204870	CCN4	TGGATTTTTGGATCAGGGA#CCTGATCCAGCCTTTCCAA#((((...((((((((((..#))))))))))....)))).	728	747	1	-21.2	0	0.000419459	0.485	-0.339728	-0.00815277	-11.5013	14	19	10	3UTR		0	0
hsa-miR-1290	NM_001204889	ALDH2	TGGATTTTTGGATCAGGGA#CCTGAGGCCAGGAGTTCGA#(((((((((((.(((((..#)))))..))))))))))).	6513	6532	1	-19.5	1	7.44405e-06	0.456	0.179281	0.0123345	-7.28438	16	19	11	3UTR		0	0
hsa-miR-1290	NM_001204911	USB1	TGGATTTTTGGATCAGGGA#TCCCTCCGTCCAGAGATCA#..(((((((((((.(((((#)))))..))))))))))).	1031	1050	1	-20.7	1	0.00259702	0.456	-0.126519	0.186195	-5.81384	16	19	11	3UTR		0	0
hsa-miR-1290	NM_001204911	USB1	TGGATTTTTGGATCAGGGA#CCCTGTGGTTGTTTCACAGGTGACCCCTCCATCCAGAGATCA#..(((((((((((.((((.#.))))..))))))))))).	1149	1191	1	-20	1	0.00635974	0.471	-0.132494	-0.0750599	-5.81384	15	19	11	3UTR		0	0
hsa-miR-1290	NM_001206612	CHTOP	TGGATTTTTGGATCAGGGA#TCCCTGATCCTTAGGTTTC#.((((((..((((((((((#))))))))))..)))))).	1468	1487	1	-21.8	1	0.0015735	0.529	0.650002	0.321279	-7.16335	16	19	10	3UTR		0	0
hsa-miR-1290	NM_001206844	TGOLN2	TGGATTTTTGGATCAGGGA#TCCCTGGTCTGAAGCTTTGGTGTGAACTTCTCAAGGCTTAGAGAATCCAG#(((((((((((((((((((#))))))))))..............................))))))))).	3628	3678	1	-22.2	1	0.00163137	0.559	0.019589	0.0914836	-3.93757	19	50	10	3UTR		0	0
hsa-miR-1290	NM_001207024	M6PR	TGGATTTTTGGATCAGGGA#TCCACATACAGCCAAAATGCCTATCCAGAAATCCAG#(((((((((((((.(((.(#.).)))))))))))))))).	1434	1470	1	-21.8	1	0.0733497	0.559	1.02525	3.07105	-4.79441	17	20	16	3UTR		0	0
hsa-miR-1290	NM_001242314	MAP3K13	TGGATTTTTGGATCAGGGA#TCTCTGGTTCATTATTCCT#.(((.(..(((((((((((#)))))))))))..).))).	6715	6734	1	-18.3	0	0.00973323	0.618	-0.023557	0.0825196	-11.7697	15	19	11	3UTR		0	0
hsa-miR-1290	NM_001242317	MAP3K13	TGGATTTTTGGATCAGGGA#TCTCTGGTTCATTATTCCT#.(((.(..(((((((((((#)))))))))))..).))).	5979	5998	1	-18.3	0	0.00973323	0.618	-0.023557	0.0825196	-11.7697	15	19	11	3UTR		0	0
hsa-miR-1290	NM_001242464	PPP1R1B	TGGATTTTTGGATCAGGGA#CCCACATTGGAAAATCCAG#(((((((((.(((..(((.#)))..))).))))))))).	916	935	1	-17.9	1	0.00137873	0.471	0.884054	0.375739	-6.77237	15	19	9	3UTR		0	0
hsa-miR-1290	NM_001242546	ANAPC16	TGGATTTTTGGATCAGGGA#ATCCAGAGATCCAC#(((((((((((((......#))))))))))))).	888	902	1	-17.1	1	0.0480013	0.559	0.416842	0.31294	-5.76291	13	14	13	3UTR		0	0
hsa-miR-1290	NM_001242548	ANAPC16	TGGATTTTTGGATCAGGGA#ATCCAGAGATCCAC#(((((((((((((......#))))))))))))).	421	435	1	-17.1	1	0.0480013	0.559	0.416842	0.31294	-5.76291	13	14	13	3UTR		0	0
hsa-miR-1290	NM_001242559	MAP4K4	TGGATTTTTGGATCAGGGA#TCCCTTTTCTAAAAATGCAA#((.(((((((((..(((((#)))))..))))))))).)).	5436	5456	1	-18.8	0	0.0565762	0.632	4.0974	2.64013	-7.64108	16	20	9	3UTR		0	0
hsa-miR-1290	NM_001242560	MAP4K4	TGGATTTTTGGATCAGGGA#TCCCTTTTCTAAAAATGCAA#((.(((((((((..(((((#)))))..))))))))).)).	5424	5444	1	-18.8	0	0.0565762	0.632	4.0974	2.64013	-7.64108	16	20	9	3UTR		0	0
hsa-miR-1290	NM_001242608	NCAM1	TGGATTTTTGGATCAGGGA#CCCTGATCCCAGGACCAC#(((.((((.(((((((((.#))))))))).))))))).	4089	4107	1	-22	0	5.52949e-05	0.368	-0.193244	-0.0428481	-8.02599	16	18	9	3UTR		0	0
hsa-miR-1290	NM_001242614	CD99L2	TGGATTTTTGGATCAGGGA#TCCCTGATACCAAGTATGTCGAG#(.(((.(((((((((((((#)))))))).)))))...))).).	2727	2750	1	-19.4	0	0.00500527	0.412	0.861481	1.05304	-7.00221	17	23	8	3UTR		0	0
hsa-miR-1290	NM_001243099	IL5RA	TGGATTTTTGGATCAGGGA#TCCTGATTAAAAATCCAA#(((((((((.((((((((.#))))))))))))))))).	5260	5278	1	-20	1	0.0575874	0.603	-0.33265	0.227572	-5.18008	17	18	17	3UTR		0	1
hsa-miR-1290	NM_001243253	TIGD6	TGGATTTTTGGATCAGGGA#TCCTTGATTCAAGATGTATTTTGATTCATCCAA#(((((((((((((((((((#)))))))))))))).............))))).	2564	2597	1	-20.1	1	0.00506847	0.618	1.05992	0.847667	-3.93757	19	33	14	3UTR		0	0
hsa-miR-1290	NM_001243259	HINFP	TGGATTTTTGGATCAGGGA#TCCCTGCAAGGGTCCT#.(((((((((...((((((#))))))))))))))).	2059	2075	1	-18.3	1	4.04194e-05	0.471	0.40843	0.169634	-11.254	15	16	15	3UTR		0	0
hsa-miR-1290	NM_001243439	SPECC1	TGGATTTTTGGATCAGGGA#TCCTCTGATCCAGGTTAGAATTTTGCTAAATCTG#.((((((((((((((((((#))).)))))))))..............)))))).	7996	8030	1	-18.1	1	0.00124641	0.647	0.54189	0.159869	-3.79332	18	34	9	3UTR		0	0
hsa-miR-1290	NM_001243650	GFOD2	TGGATTTTTGGATCAGGGA#TCCCTGAACAGAAATTA#..((((((((..(((((((#))))))).)))))))).	700	717	1	-17.9	1	0.0055003	0.603	0.121264	0.22272	-11.1286	15	17	8	3UTR		0	0
hsa-miR-1290	NM_001243756	PXN	TGGATTTTTGGATCAGGGA#CCCCTCCAAAGGTCTG#.(((((((((((...(((.#))).))))))))))).	3552	3568	1	-17.5	1	0.00012833	0.426	1.78662	3.85871	-6.67474	14	16	11	3UTR		0	0
hsa-miR-1290	NM_001243960	NEDD4L	TGGATTTTTGGATCAGGGA#CCCTGACCCCGAAGATCA#..(((((((((.((((((.#))))))..))))))))).	7122	7140	1	-20.9	1	0.0464814	0.412	0.346658	0.659031	-8.3038	15	18	9	3UTR		0	0
hsa-miR-1290	NM_001244664	CHTOP	TGGATTTTTGGATCAGGGA#TCCCTGATCCTTAGGTTTC#.((((((..((((((((((#))))))))))..)))))).	1143	1162	1	-21.8	1	0.0015735	0.529	0.650002	0.321279	-7.16335	16	19	10	3UTR		0	0
hsa-miR-1290	NM_001244766	MOB1B	TGGATTTTTGGATCAGGGA#CCCTTTTTAGAAATCCAG#((((((((((((..((((.#)))).)))))))))))).	2379	2397	1	-18.4	1	0.0569919	0.75	0.508203	0.366837	-6.08354	16	18	12	3UTR		0	0
hsa-miR-1290	NM_001244950	SPOCK2	TGGATTTTTGGATCAGGGA#GATCCAGAAATGCAG#((.(((((((((((.....#))))))))))).)).	1572	1587	1	-17.5	0	0.0119071	0.412	0.0974425	0.684549	-6.46361	13	15	11	3UTR		0	0
hsa-miR-1290	NM_001251964	TP53AIP1	TGGATTTTTGGATCAGGGA#CCTGGGCCAGGAGTCTG#.((((((((((..((((..#))))..)))))))))).	905	922	1	-19.5	1	1.56411e-06	0.309	0.084504	-0.040593	-8.42926	14	17	10	3UTR		0	0
hsa-miR-1290	NM_001251987	TRDN	TGGATTTTTGGATCAGGGA#TCCCTGATCTGCCCATCTG#.((((...(((((((((((#)))))))))))...)))).	2756	2775	1	-18.8	0	0.00155725	0.662	0.0566593	0.127286	-9.55161	15	19	11	3UTR		0	1
hsa-miR-1290	NM_001252078	USP15	TGGATTTTTGGATCAGGGA#TGAAAGACCTTGATCCAGAGGTTCT#.(((((((((((((((((.#.))))))))))))))))).	9588	9613	1	-24.8	1	4.01361e-05	0.515	0.0613799	0.178134	-3.79332	17	19	17	3UTR		0	1
hsa-miR-1290	NM_001253728	RXFP1	TGGATTTTTGGATCAGGGA#TTCTGTTTTAAGAATCCAT#((((((((((((.(((((.#))))).)))))))))))).	2794	2813	1	-17.1	1	0.010803	0.706	0.747402	0.334838	-5.22671	17	19	12	3UTR		0	0
hsa-miR-1290	NM_001253729	RXFP1	TGGATTTTTGGATCAGGGA#TTCTGTTTTAAGAATCCAT#((((((((((((.(((((.#))))).)))))))))))).	2749	2768	1	-17.1	1	0.010803	0.706	0.747402	0.334838	-5.22671	17	19	12	3UTR		0	0
hsa-miR-1290	NM_001254732	SPECC1L	TGGATTTTTGGATCAGGGA#TCCTGACCAGGAGTCCAG#(((((((((((.((((((.#))))))))))))))))).	6213	6231	1	-23.9	1	3.57749e-05	0.368	-0.775361	-0.724785	-7.28438	17	18	17	3UTR		0	0
hsa-miR-1290	NM_001256006	SYT14	TGGATTTTTGGATCAGGGA#TCATTTGCCTCCGCTTTCGCCTGATCCAAAGAGACCAA#(((.(((((((((((((((#.)).)))))))))))))..))).	2581	2619	1	-23.8	0	0.000375887	0.5	0.531827	0.994658	-6.9696	18	23	13	3UTR		0	1
hsa-miR-1290	NM_001256301	HPGD	TGGATTTTTGGATCAGGGA#CTCTGGTCTAGATTTTCAT#((((..((((((((((((.#))))))))))))..)))).	2308	2327	1	-19.5	0	0.0198482	0.765	4.35021	3.82683	-9.95757	16	19	12	3UTR		0	0
hsa-miR-1290	NM_001256305	HPGD	TGGATTTTTGGATCAGGGA#CTCTGGTCTAGATTTTCAT#((((..((((((((((((.#))))))))))))..)))).	1927	1946	1	-19.5	0	0.0198482	0.765	4.06285	3.18366	-9.95757	16	19	12	3UTR		0	0
hsa-miR-1290	NM_001256306	HPGD	TGGATTTTTGGATCAGGGA#CTCTGGTCTAGATTTTCAT#((((..((((((((((((.#))))))))))))..)))).	1964	1983	1	-19.5	0	0.0198482	0.765	2.56648	3.09218	-9.95757	16	19	12	3UTR		0	0
hsa-miR-1290	NM_001256355	UBE2L3	TGGATTTTTGGATCAGGGA#TCTCTGGATCCAGAAATGTTGCCAT#(((((((((((((((((((#)))))).))))))))))....))).	2487	2512	1	-19.3	1	0.00711843	0.588	0.771499	1.01416	-3.93757	19	25	10	3UTR		0	0
hsa-miR-1290	NM_001256356	UBE2L3	TGGATTTTTGGATCAGGGA#TCTCTGGATCCAGAAATGTTGCCAT#(((((((((((((((((((#)))))).))))))))))....))).	2245	2270	1	-19.3	1	0.00711843	0.588	0.423846	0.509594	-3.93757	19	25	10	3UTR		0	0
hsa-miR-1290	NM_001256405	KDM2A	TGGATTTTTGGATCAGGGA#CCCTTTTACTTTGCATTGAACGGCCTGTCCAAAGATCCT#.(((((((((((.((((..#.))))))))))))))).	3590	3629	1	-22.7	1	0.0303585	0.515	3.14348	2.68409	-5.08246	15	17	15	3UTR		0	0
hsa-miR-1290	NM_001256423	ARHGAP19	TGGATTTTTGGATCAGGGA#TTCCTGGTCCAGAC#......(((((((((((((#))))))))))))).	4126	4140	1	-18.5	0	0.000128209	0.544	2.56879	2.01253	-15.5666	13	14	13	3UTR		0	0
hsa-miR-1290	NM_001256469	KAT6B	TGGATTTTTGGATCAGGGA#TCCCTGTCCACTCCAT#((((....((((.((((((#)))))))))).)))).	6237	6253	1	-17.5	0	0.339195	0.618	0	0	-15.104	14	16	10	3UTR		0	0
hsa-miR-1290	NM_001256732	SSBP2	TGGATTTTTGGATCAGGGA#TCCCTGATTCAATCAACTCCT#.(((...((((((((((((#)))))))))))).....))).	6105	6126	1	-20.5	0	0.0285346	0.706	0.128498	0.188111	-11.357	15	21	12	3UTR		0	0
hsa-miR-1290	NM_001256733	SSBP2	TGGATTTTTGGATCAGGGA#TCCCTGATTCAATCAACTCCT#.(((...((((((((((((#)))))))))))).....))).	6021	6042	1	-20.5	0	0.0285346	0.706	0.194735	0.0138573	-11.357	15	21	12	3UTR		0	0
hsa-miR-1290	NM_001256734	SSBP2	TGGATTTTTGGATCAGGGA#TCCCTGATTCAATCAACTCCT#.(((...((((((((((((#)))))))))))).....))).	6015	6036	1	-20.5	0	0.0285346	0.706	-0.0396418	-0.0159493	-11.357	15	21	12	3UTR		0	0
hsa-miR-1290	NM_001256735	SSBP2	TGGATTTTTGGATCAGGGA#TCCCTGATTCAATCAACTCCT#.(((...((((((((((((#)))))))))))).....))).	5991	6012	1	-20.5	0	0.0285346	0.706	-0.340255	0.0406068	-11.357	15	21	12	3UTR		0	0
hsa-miR-1290	NM_001256736	SSBP2	TGGATTTTTGGATCAGGGA#TCCCTGATTCAATCAACTCCT#.(((...((((((((((((#)))))))))))).....))).	5892	5913	1	-20.5	0	0.0285346	0.706	-0.0854981	0.120855	-11.357	15	21	12	3UTR		0	0
hsa-miR-1290	NM_001256751	PEX5L	TGGATTTTTGGATCAGGGA#TCCCTGATCTGTGTGATTGTACTGAAAAATCA#..(((((((((((((((((#))))))))))..............))))))).	2173	2205	1	-18.8	1	0.00811804	0.735	-0.0166595	0.0864966	-4.957	17	32	10	3UTR		0	0
hsa-miR-1290	NM_001256753	PEX5L	TGGATTTTTGGATCAGGGA#TCCCTGATCTGTGTGATTGTACTGAAAAATCA#..(((((((((((((((((#))))))))))..............))))))).	2068	2100	1	-18.8	1	0.00811804	0.735	-0.0231816	0.0940783	-4.957	17	32	10	3UTR		0	0
hsa-miR-1290	NM_001256754	PEX5L	TGGATTTTTGGATCAGGGA#TCCCTGATCTGTGTGATTGTACTGAAAAATCA#..(((((((((((((((((#))))))))))..............))))))).	2096	2128	1	-18.8	1	0.00811804	0.735	0.376833	0.0822845	-4.957	17	32	10	3UTR		0	0
hsa-miR-1290	NM_001256829	TMEM265	TGGATTTTTGGATCAGGGA#CCTCATCCAGGAGCTCCAA#(((((((((((((.(((..#))).))))))))).)))).	826	845	1	-18.3	1	0.00473859	0.588	-0.251376	0.127071	-4.79441	16	19	9	3UTR		0	0
hsa-miR-1290	NM_001256830	ASIC1	TGGATTTTTGGATCAGGGA#TCCCTGGTCTCTGAATGCCT#.((..(((.((((((((((#))))))))))..)))..)).	2721	2741	1	-20	0	0.00622806	0.515	1.48658	1.93566	-12.0008	15	20	10	3UTR		0	0
[truncated: 25,010 more rows]

## Sheet: seed value 1
mirnaid	refseqid	genesymbol	duplex	start	end	bindingp	energy	seed	accessibility	au	phylopstem	phylopflank	me	number_of_pairings	binding_region_length	longest_consecutive_pairings	position	validated	TargetScan	miRDB
hsa-miR-1246	NM_001304476	STXBP6	AATGGATTTTTGGAGCAGG#CCTGCTCTATTGATTCAC#..((((((..(((((((((#)))))))))..)))))).	4036	4054	0.953846	-20.1	1	0.124521	0.706	1.25274	1.00444	-7.2559	15	18	9	3UTR		0	0
hsa-miR-1246	NM_001304477	STXBP6	AATGGATTTTTGGAGCAGG#CCTGCTCTATTGATTCAC#..((((((..(((((((((#)))))))))..)))))).	3691	3709	0.953846	-20.1	1	0.124521	0.706	0.970367	2.71114	-7.2559	15	18	9	3UTR		0	0
hsa-miR-1246	NM_001304779	DERL2	AATGGATTTTTGGAGCAGG#TCTGCTCAGAAATCCAC#..(((((((((.(((((((#)))))))))))))))).	3386	3403	0.953846	-20	1	0.35221	0.588	0.927404	1.85874	-8.3038	16	17	16	3UTR		0	0
hsa-miR-1246	NM_001350966	DCLRE1C	AATGGATTTTTGGAGCAGG#TGCTCTAAATATGATCCAG#..(((((((((((((((..#)))))))))...)))))).	2166	2185	0.961538	-17.4	1	0.0619125	0.691	2.81988	2.77191	-4.957	15	19	9	3UTR		0	0
hsa-miR-1246	NM_153234	LIX1	AATGGATTTTTGGAGCAGG#GTTCCACAAAATCCAA#..((((((((((((((...#)))))).)))))))).	3637	3653	0.961538	-17.5	1	0.370631	0.735	4.37938	2.68627	-4.957	14	16	8	3UTR		0	0
hsa-miR-1246	NM_173848	RALYL	AATGGATTTTTGGAGCAGG#CTTGCCCTTGGATCCAA#..(((((((..((.(((((#)))))))..))))))).	2771	2788	0.961538	-16.7	1	0.011783	0.618	0	0	-9.88112	14	17	7	3UTR		0	0
hsa-miR-1246	NM_198403	MMD2	AATGGATTTTTGGAGCAGG#CTTGGCCATTTCTTCCCATCTCCAAAAATCCAG#..(((((((((((((..((#.))..))))))))))))).	1745	1778	0.961538	-21.1	1	0.0309837	0.603	0	0	-5.19005	15	19	13	3UTR		0	0
hsa-miR-1246	NM_015347	RIMBP2	AATGGATTTTTGGAGCAGG#CCAGACTCAATTTAAATCTGCTCCAAATGAGTCCATA#.((((((((((((((((((#.))))))))))..)))))))).	6128	6165	0.961538	-24.5	1	0.000933095	0.632	5.14786	5.54632	-3.79332	18	22	10	3UTR		0	0
hsa-miR-1246	NM_022096	ANKEF1	AATGGATTTTTGGAGCAGG#GCTCCAAAAATATCCAA#..((((((((((((((...#)))))))))..))))).	4178	4195	0.961538	-19	1	0.0824841	0.559	0.16465	0.102468	-4.957	14	17	9	3UTR		0	0
hsa-miR-1246	NM_001166293	SSX2IP	AATGGATTTTTGGAGCAGG#GCTCCTGATAAAGATCCAC#..((((((((((((((...#)))))....))))))))).	5634	5653	0.961538	-17.4	1	0.02985	0.662	0.757932	0.818318	-4.957	14	19	9	3UTR		0	0
hsa-miR-1246	NM_001166294	SSX2IP	AATGGATTTTTGGAGCAGG#GCTCCTGATAAAGATCCAC#..((((((((((((((...#)))))....))))))))).	5502	5521	0.961538	-17.4	1	0.02985	0.662	2.59804	1.33693	-4.957	14	19	9	3UTR		0	0
hsa-miR-1246	NM_005422	TECTA	AATGGATTTTTGGAGCAGG#CCTGCCTCCAATGGTCCAA#..((((((.((((((((((#))))).))))).)))))).	6791	6810	0.961538	-22.2	1	0.000949756	0.471	0.767275	0.495155	-6.01339	16	19	6	3UTR		0	0
hsa-miR-1246	NM_033212	CCDC102A	AATGGATTTTTGGAGCAGG#GCTCCAAGGCCCAGTCCAG#..((((((((((((((...#))))))))....)))))).	2145	2164	0.961538	-17.9	1	0.00449048	0.485	2.14888	2.22442	-4.957	14	19	8	3UTR		0	0
hsa-miR-1246	NM_144675	GSG1L	AATGGATTTTTGGAGCAGG#CCTGTTTCCTCATCCATTA#(((((((....((((((((#))))))))...))))))).	3213	3232	0.961538	-17	1	0.0809128	0.618	-0.370786	-0.0344476	-11.3749	15	19	8	3UTR		0	0
hsa-miR-1246	NM_005578	LPP	AATGGATTTTTGGAGCAGG#CCTGCTCTAGTCATCATCATTGGATGAATCCAG#..(((((((((((((((((#))))))))))...............))))))).	17400	17433	0.974359	-20	1	0.000101544	0.559	-0.181723	0.0259758	-4.957	17	33	10	3UTR		0	0
hsa-miR-1246	NM_001002814	RAB11FIP1	AATGGATTTTTGGAGCAGG#CCTGAGCCAGAGATTCAG#..(((((((((((..((((#))))..))))))))))).	4188	4206	0.974359	-20.2	1	5.92836e-06	0.603	0	0	-6.54929	15	18	11	3UTR		0	0
hsa-miR-1246	NM_001349338	FOXP1	AATGGATTTTTGGAGCAGG#CCTGTCCCTAGAGTCCGTC#.(((((((((.((.(((((#))))).)).))))))))).	6437	6456	0.974359	-19.4	1	0.000840175	0.485	3.32292	3.21905	-7.47494	16	19	9	3UTR		0	0
hsa-miR-1246	NM_001349341	FOXP1	AATGGATTTTTGGAGCAGG#CCTGTCCCTAGAGTCCGTC#.(((((((((.((.(((((#))))).)).))))))))).	6434	6453	0.974359	-19.4	1	0.000840175	0.485	3.32292	3.21905	-7.47494	16	19	9	3UTR		0	0
hsa-miR-1246	NM_001244808	FOXP1	AATGGATTTTTGGAGCAGG#CCTGTCCCTAGAGTCCGTC#.(((((((((.((.(((((#))))).)).))))))))).	6434	6453	0.974359	-19.4	1	0.000840175	0.485	3.32292	3.21905	-7.47494	16	19	9	3UTR		0	0
hsa-miR-1246	NM_016568	RXFP3	AATGGATTTTTGGAGCAGG#CTTGCTGCGGGGCTGCCCCAGGAATCTAG#..(((((((((((.((((.#.)))).))))))))))).	2256	2285	0.980769	-20.2	1	5.3355e-05	0.441	-0.448292	-0.519182	-5.81384	15	18	11	3UTR		0	0
hsa-miR-1246	NM_001195037	ECT2L	AATGGATTTTTGGAGCAGG#TCTGTTCCAAAATATCCAG#..(((((((((((((((((#)))))))))))).))))).	2962	2981	0.980769	-21	1	0.00475523	0.676	0.232027	-0.0234334	-4.957	17	19	12	3UTR		0	0
hsa-miR-1246	NM_022115	PRDM15	AATGGATTTTTGGAGCAGG#CCATTCTCCAGATACAAGTGCTCCAGGCATCCATG#.((((((.(((((((((..#.))))))))).)))))).	6388	6423	0.980769	-21.4	1	8.92721e-05	0.471	-0.85518	-0.496067	-6.10696	15	18	9	3UTR		0	0
hsa-miR-1246	NM_001190455	CHRNA7	AATGGATTTTTGGAGCAGG#CCTGCTCCAAGCCAGTCCAC#..(((((((((((((((((#)))))))))))..)))))).	2858	2878	0.980769	-24.3	1	0.00661551	0.382	0.169334	-0.0404137	-4.957	17	20	11	3UTR		0	0
hsa-miR-1246	XM_005254750	CHRFAM7A	AATGGATTTTTGGAGCAGG#CCTGCTCCAAGCCAGTCCAC#..(((((((((((((((((#)))))))))))..)))))).	3163	3183	0.980769	-24.3	1	0.00661551	0.382	0	0	-4.957	17	20	11	3UTR		0	0
hsa-miR-1246	XM_011521176	CHRNA7	AATGGATTTTTGGAGCAGG#CCTGCTCCAAGCCAGTCCAC#..(((((((((((((((((#)))))))))))..)))))).	3120	3140	0.980769	-24.3	1	0.00661551	0.382	0	0	-4.957	17	20	11	3UTR		0	0
hsa-miR-1246	XM_011521177	CHRNA7	AATGGATTTTTGGAGCAGG#CCTGCTCCAAGCCAGTCCAC#..(((((((((((((((((#)))))))))))..)))))).	2745	2765	0.980769	-24.3	1	0.00661551	0.382	0	0	-4.957	17	20	11	3UTR		0	0
hsa-miR-1246	XM_011521178	CHRNA7	AATGGATTTTTGGAGCAGG#CCTGCTCCAAGCCAGTCCAC#..(((((((((((((((((#)))))))))))..)))))).	2661	2681	0.980769	-24.3	1	0.00661551	0.382	0	0	-4.957	17	20	11	3UTR		0	0
hsa-miR-1246	NM_001077706	ECT2L	AATGGATTTTTGGAGCAGG#TCTGTTCCAAAATATCCAG#..(((((((((((((((((#)))))))))))).))))).	3126	3145	0.980769	-21	1	0.00475523	0.676	-0.0320932	-0.0322014	-4.957	17	19	12	3UTR		0	0
hsa-miR-1246	NM_139320	CHRFAM7A	AATGGATTTTTGGAGCAGG#CCTGCTCCAAGCCAGTCCAC#..(((((((((((((((((#)))))))))))..)))))).	2868	2888	0.980769	-24.3	1	0.00661551	0.382	0	0	-4.957	17	20	11	3UTR		0	0
hsa-miR-1246	NM_000746	CHRNA7	AATGGATTTTTGGAGCAGG#CCTGCTCCAAGCCAGTCCAC#..(((((((((((((((((#)))))))))))..)))))).	2771	2791	0.980769	-24.3	1	0.00661551	0.382	0	0	-4.957	17	20	11	3UTR		0	0
hsa-miR-1246	NM_001025087	CELF4	AATGGATTTTTGGAGCAGG#CTTGCTCCAGAGACTTTCCGG#..(((((((((((((((((#)))))))))))))...)))).	3021	3042	0.980769	-20.8	1	0.000643604	0.471	0	0	-4.957	17	21	13	3UTR		0	0
hsa-miR-1246	NM_001025088	CELF4	AATGGATTTTTGGAGCAGG#CTTGCTCCAGAGACTTTCCGG#..(((((((((((((((((#)))))))))))))...)))).	3018	3039	0.980769	-20.8	1	0.000643604	0.471	0	0	-4.957	17	21	13	3UTR		0	0
hsa-miR-1246	NM_001025089	CELF4	AATGGATTTTTGGAGCAGG#CTTGCTCCAGAGACTTTCCGG#..(((((((((((((((((#)))))))))))))...)))).	2910	2931	0.980769	-20.8	1	0.000643604	0.471	0	0	-4.957	17	21	13	3UTR		0	0
hsa-miR-1246	XM_011537155	ZC2HC1C	AATGGATTTTTGGAGCAGG#CCAGGCTCGAGAGGTCCAG#..(((((((((.((((.((#))..)))).))))))))).	1727	1746	0.991453	-19.9	1	0.000183105	0.485	0	0	-8.3038	15	19	9	3UTR		0	0
hsa-miR-1246	NM_001004432	LINGO4	AATGGATTTTTGGAGCAGG#CTTGCTCCTTAGAGTCTGTTT#((((((((((.((((((((#))))))))..)))))))))).	2388	2409	0.991453	-19.7	1	0.00278211	0.485	0	0	-6.76235	18	21	10	3UTR		0	0
hsa-miR-1246	NM_001042430	ZC2HC1C	AATGGATTTTTGGAGCAGG#CCAGGCTCGAGAGGTCCAG#..(((((((((.((((.((#))..)))).))))))))).	1013	1032	0.991453	-19.9	1	0.000183105	0.485	0	0	-8.3038	15	19	9	3UTR		0	0
hsa-miR-1246	NM_001330659	FHL1	AATGGATTTTTGGAGCAGG#TCTGCTCTTTGTCCATG#.((((((....((((((((#))))))))..)))))).	1781	1798	1	-18.6	1	0.0112455	0.559	0.611548	0.426039	-11.2306	14	17	8	3UTR		0	0
hsa-miR-1246	NM_001346201	SRGAP1	AATGGATTTTTGGAGCAGG#TCTGGTTACACTACTCCACGAACTCCTCCAAAGATCCGTTA#(((((((((((((((.((.#.)).))))))))))))))).	4101	4142	1	-22.7	1	0.0959873	0.603	0.0512583	0.0712316	-4.17062	17	20	15	3UTR		0	0
hsa-miR-1246	NM_001348190	LHX6	AATGGATTTTTGGAGCAGG#CTGCGGCCAGGAGTCCAC#..(((((((((((.((((.#))))..))))))))))).	1126	1144	1	-21.4	1	5.1328e-06	0.324	0.874198	0.131759	-5.81384	15	18	11	3UTR		0	0
hsa-miR-1246	NM_001349074	TBC1D5	AATGGATTTTTGGAGCAGG#CTGCTCCAAGGGTTCATTA#((((((((((((((((((.#)))))))))))))))))).	5966	5985	1	-25.7	1	9.98234e-05	0.632	0	0	-3.93757	18	19	18	3UTR		0	0
hsa-miR-1246	NM_001349242	PDE4D	AATGGATTTTTGGAGCAGG#CCACACATTTCATGCTCTAATAATCCAC#..((((((.((((((((..#.)))))))).)))))).	3703	3731	1	-18.6	1	0.25474	0.735	-0.03987	0.0684295	-6.01339	14	17	8	3UTR		0	0
hsa-miR-1246	NM_001349337	FOXP1	AATGGATTTTTGGAGCAGG#CCTGTCCCTAGAGTCCGTC#.(((((((((.((.(((((#))))).)).))))))))).	5739	5758	1	-19.4	1	0.000840175	0.485	5.79049	4.45204	-7.47494	16	19	9	3UTR		0	0
hsa-miR-1246	NM_001349340	FOXP1	AATGGATTTTTGGAGCAGG#CCTGTCCCTAGAGTCCGTC#.(((((((((.((.(((((#))))).)).))))))))).	6342	6361	1	-19.4	1	0.000840175	0.485	4.34046	4.47294	-7.47494	16	19	9	3UTR		0	0
hsa-miR-1246	NM_001349342	FOXP1	AATGGATTTTTGGAGCAGG#CCTGTCCCTAGAGTCCGTC#.(((((((((.((.(((((#))))).)).))))))))).	5760	5779	1	-19.4	1	0.000840175	0.485	5.21417	4.82778	-7.47494	16	19	9	3UTR		0	0
hsa-miR-1246	NM_001349343	FOXP1	AATGGATTTTTGGAGCAGG#CCTGTCCCTAGAGTCCGTC#.(((((((((.((.(((((#))))).)).))))))))).	5757	5776	1	-19.4	1	0.000840175	0.485	4.44139	4.67306	-7.47494	16	19	9	3UTR		0	0
hsa-miR-1246	NM_001349344	FOXP1	AATGGATTTTTGGAGCAGG#CCTGTCCCTAGAGTCCGTC#.(((((((((.((.(((((#))))).)).))))))))).	5649	5668	1	-19.4	1	0.000840175	0.485	5.32126	5.07111	-7.47494	16	19	9	3UTR		0	0
hsa-miR-1246	NM_001349999	RBFOX2	AATGGATTTTTGGAGCAGG#CCTGCTCTCATGTCCATA#.((((((....((((((((#))))))))...)))))).	2614	2632	1	-20.7	1	0.0177208	0.588	0	0	-11.2306	14	18	8	3UTR		0	0
hsa-miR-1246	NM_001350772	MSTO1	AATGGATTTTTGGAGCAGG#CCTGCTCTCCAGATCTGTA#.((((((((..((((((((#))))))))..)))))))).	2088	2107	1	-19.7	1	0.0175637	0.471	0.439362	-0.334773	-7.86061	16	19	8	3UTR		0	0
hsa-miR-1246	NM_001350774	MSTO1	AATGGATTTTTGGAGCAGG#CCTGCTCTCCAGATCTGTA#.((((((((..((((((((#))))))))..)))))))).	2155	2174	1	-19.7	1	0.0175637	0.471	0.439362	-0.334773	-7.86061	16	19	8	3UTR		0	0
hsa-miR-1246	NM_001350782	MSTO1	AATGGATTTTTGGAGCAGG#CCTGCTCTCCAGATCTGTA#.((((((((..((((((((#))))))))..)))))))).	2185	2204	1	-19.7	1	0.0175637	0.471	-0.178694	0.299975	-7.86061	16	19	8	3UTR		0	0
hsa-miR-1246	NM_001351226	RIMBP2	AATGGATTTTTGGAGCAGG#CCAGACTCAATTTAAATCTGCTCCAAATGAGTCCATA#.((((((((((((((((((#.))))))))))..)))))))).	4645	4682	1	-24.5	1	0.000933095	0.632	1.89713	1.14412	-3.79332	18	22	10	3UTR		0	0
hsa-miR-1246	NM_001351237	SMUG1	AATGGATTTTTGGAGCAGG#CCTGACTTCAAGTAATCCAC#..(((((((((((((((((#)))).))))))).)))))).	1408	1428	1	-18.9	1	0.0517679	0.441	5.47508	3.41906	-4.957	17	20	7	3UTR		0	0
hsa-miR-1246	NM_001351727	RAPGEF2	AATGGATTTTTGGAGCAGG#CCTGCTCCATTGAGATGGATGGCAAACCCCATTT#(((((((((((((((((((#)))))))))..)))))............))))).	5843	5877	1	-18.6	1	0.0021062	0.662	0.56997	1.44787	-3.93757	19	34	9	3UTR		0	0
hsa-miR-1246	NM_001353916	ST6GAL1	AATGGATTTTTGGAGCAGG#CCAGAGAAAAGTTGCTCCCGAGGTCCATG#.(((((((((.(((((((.#.))))))).))))))))).	1933	1962	1	-22.2	1	0.000409372	0.397	0	0	-6.6181	16	19	9	3UTR		0	0
hsa-miR-1246	NM_001362819	PSD3	AATGGATTTTTGGAGCAGG#CCTGCTTTAGGGATCCAG#..(((((((((((((((((#))))))))))))))))).	10686	10704	1	-23.8	1	2.605e-06	0.441	0	0	-4.957	17	18	17	3UTR		0	1
hsa-miR-1246	NM_001363730	DAPK2	AATGGATTTTTGGAGCAGG#CCTGACTTCAGAGATCCAA#..(((((((((((((((((#)))).))))))))))))).	4308	4327	1	-23	1	0.0426553	0.588	0	0	-4.957	17	19	13	3UTR		0	0
hsa-miR-1246	NM_001363744	MSR1	AATGGATTTTTGGAGCAGG#CTGCTCAAAAATGATTTTATTACCTTGTTCCTGTAAAATCCATTT#((((((((((.((((((((#.))))))))...)))))))))).	1507	1552	1	-20	1	0.0812362	0.794	0	0	-6.76235	18	23	10	3UTR		0	1
hsa-miR-1246	NM_001364497	DPP6	AATGGATTTTTGGAGCAGG#GCTCTGAACGTCCGTTA#(((((((.((((((((...#)))))))).))))))).	4323	4340	1	-18.6	1	0.0056462	0.529	0	0	-6.25121	15	17	8	3UTR		0	0
hsa-miR-1246	NM_001365649	ABHD5	AATGGATTTTTGGAGCAGG#CCTTCAACCTGGCAGACCCAGTTCTAAGAATCCATA#.(((((((((((((((.((#.)).))))))))))))))).	4936	4972	1	-21.4	1	0.0165118	0.603	0	0	-3.79332	17	20	15	3UTR		0	0
hsa-miR-1246	NM_001365650	ABHD5	AATGGATTTTTGGAGCAGG#CCTTCAACCTGGCAGACCCAGTTCTAAGAATCCATA#.(((((((((((((((.((#.)).))))))))))))))).	4507	4543	1	-21.4	1	0.0165118	0.603	0	0	-3.79332	17	20	15	3UTR		0	0
hsa-miR-1246	NM_001365692	CCM2L	AATGGATTTTTGGAGCAGG#CCTGCTTTGTCCCAGAAGTCCAG#..(((((((((((((((((#)))))).....))))))))))).	1996	2019	1	-22.7	1	0.00477884	0.382	0	0	-4.957	17	23	11	3UTR		0	0
hsa-miR-1246	NM_001365927	NLGN1	AATGGATTTTTGGAGCAGG#AATTTAAAAGCTCCAGAAATCCATG#.(((((((((((((((...#.))))))))))))))).	5466	5491	1	-25	1	0.206837	0.735	0.770475	0.645577	-3.79332	15	17	15	3UTR		0	0
hsa-miR-1246	NM_001365933	NLGN1	AATGGATTTTTGGAGCAGG#AATTTAAAAGCTCCAGAAATCCATG#.(((((((((((((((...#.))))))))))))))).	5406	5431	1	-25	1	0.206837	0.735	0	0	-3.79332	15	17	15	3UTR		0	0
hsa-miR-1246	NM_001366141	TRPM3	AATGGATTTTTGGAGCAGG#TCTGCTTCAAAGGTGCCAA#..(((((((((((((((((#)))))))))))))).))).	8497	8516	1	-20.1	1	0.0094139	0.706	0	0	-4.957	17	19	14	3UTR		0	0
hsa-miR-1246	NM_001366145	TRPM3	AATGGATTTTTGGAGCAGG#TCTGCTTCAAAGGTGCCAA#..(((((((((((((((((#)))))))))))))).))).	8658	8677	1	-20.1	1	0.0094139	0.706	0	0	-4.957	17	19	14	3UTR		0	0
hsa-miR-1246	NM_001366151	TRPM3	AATGGATTTTTGGAGCAGG#TCTGCTTCAAAGGTGCCAA#..(((((((((((((((((#)))))))))))))).))).	6952	6971	1	-20.1	1	0.0094139	0.706	0	0	-4.957	17	19	14	3UTR		0	0
hsa-miR-1246	NM_001366154	TRPM3	AATGGATTTTTGGAGCAGG#TCTGCTTCAAAGGTGCCAA#..(((((((((((((((((#)))))))))))))).))).	6611	6630	1	-20.1	1	0.0094139	0.706	0	0	-4.957	17	19	14	3UTR		0	0
hsa-miR-1246	NM_001367873	SOX6	AATGGATTTTTGGAGCAGG#GCTCTAAATATCCATG#.((((((.((((((((...#)))))))).)))))).	5922	5938	1	-19.5	1	0.0117716	0.691	0	0	-6.10696	14	16	8	3UTR		0	0
hsa-miR-1246	NM_001367909	ZNF678	AATGGATTTTTGGAGCAGG#TCTGCTCCATTGGTCTATTT#((((((((..(((((((((#)))))))))..)))))))).	6198	6218	1	-21.7	1	0.0602442	0.632	0	0	-6.23647	17	20	9	3UTR		0	0
hsa-miR-1246	NM_001368263	LARS2	AATGGATTTTTGGAGCAGG#CTTGTTCCAGAACTTACAGTCCATG#.((((((((((((((((((#))))))))))))......)))))).	4295	4320	1	-19.9	1	0.00243023	0.574	0	0	-3.79332	18	25	12	3UTR		0	0
hsa-miR-1246	XM_017028425	PRDM15	AATGGATTTTTGGAGCAGG#CCATTCTCCAGATACAAGTGCTCCAGGCATCCATG#.((((((.(((((((((..#.))))))))).)))))).	5397	5432	1	-21.4	1	8.92721e-05	0.471	0	0	-6.10696	15	18	9	3UTR		0	0
hsa-miR-1246	XM_017028696	RBFOX2	AATGGATTTTTGGAGCAGG#CCTGCTCTCATGTCCATA#.((((((....((((((((#))))))))...)))))).	2251	2269	1	-20.7	1	0.0177208	0.588	0	0	-11.2306	14	18	8	3UTR		0	0
hsa-miR-1246	XM_017028745	TBC1D22A	AATGGATTTTTGGAGCAGG#TCTGCTTCTGTTTTAAAAATCCAG#..(((((((((((((((((#.))))))))))))))))).	3013	3037	1	-20	1	0.0303215	0.618	0	0	-4.957	17	19	17	3UTR		0	0
hsa-miR-1246	XM_047417451	SEMA6A	AATGGATTTTTGGAGCAGG#CTGAGGGTGGGTGAGAGCCCTTTGTTCCAAAAGTCCATTA#(((((((((((((((((((#.))))))))))))))))))).	6035	6075	1	-24.3	1	0.0743048	0.544	0	0	-3.93757	19	21	19	3UTR		0	1
hsa-miR-1246	XM_047417664	TCOF1	AATGGATTTTTGGAGCAGG#CTTGCTCCACAGATCCAG#..(((((((.(((((((((#))))))))).))))))).	4517	4535	1	-23.2	1	0.0218271	0.353	0	0	-6.19951	16	18	9	3UTR		0	0
hsa-miR-1246	XM_047419669	IL12RB2	AATGGATTTTTGGAGCAGG#CCTGCTCCAACTGGCCACAAAGGGAAAAAGGAATCCAA#..(((((((((((((((((#))))))))))....................))))))).	2446	2484	1	-22.3	1	0.00646284	0.5	0	0	-4.957	17	38	10	3UTR		0	0
hsa-miR-1246	XM_047420774	SRPK2	AATGGATTTTTGGAGCAGG#CTGCTCCAAGGAGTTGTGCAAACTTTTCATTCCATA#.(((((((((((((((((.#))))))))))))..................))))).	2868	2904	1	-20.9	1	0.135614	0.662	0	0	-3.79332	17	36	12	3UTR		0	1
hsa-miR-1246	XM_047421769	KCNQ3	AATGGATTTTTGGAGCAGG#CCTGGTTCACATTGGAATCCATTA#((((((((((((((.((((#)))).))))....)))))))))).	10520	10544	1	-18.9	1	0.0179134	0.529	0	0	-4.67302	18	24	10	3UTR		0	0
hsa-miR-1246	XM_047422817	LINGO2	AATGGATTTTTGGAGCAGG#CCTGCTTTAATGATCCAC#..((((((.((((((((((#)))))))))).)))))).	12816	12834	1	-21.3	1	0.0769977	0.559	0	0	-6.01339	16	18	10	3UTR		0	0
hsa-miR-1246	XM_047422818	LINGO2	AATGGATTTTTGGAGCAGG#CCTGCTTTAATGATCCAC#..((((((.((((((((((#)))))))))).)))))).	12735	12753	1	-21.3	1	0.0769977	0.559	0	0	-6.01339	16	18	10	3UTR		0	0
hsa-miR-1246	XM_047423646	PTPRD	AATGGATTTTTGGAGCAGG#CTGCTTCGGAAATTCATTT#((((((((((((((((((.#)))))))))))))))))).	9154	9173	1	-22.3	1	0.00412771	0.676	0	0	-3.93757	18	19	18	3UTR	MIRT555136	0	0
hsa-miR-1246	XM_047424011	MSTO1	AATGGATTTTTGGAGCAGG#CCTGCTCTCCAGATCTGTA#.((((((((..((((((((#))))))))..)))))))).	2649	2668	1	-19.7	1	0.0175637	0.471	0	0	-7.86061	16	19	8	3UTR		0	0
hsa-miR-1246	XM_047425915	ATAD1	AATGGATTTTTGGAGCAGG#TCTGTAATCCAAAAATCCAA#..(((((((((((((((((#)))))..)))))))))))).	785	805	1	-20.4	1	0.0600976	0.706	0	0	-4.957	17	20	12	3UTR		0	0
hsa-miR-1246	XM_047428628	RIMBP2	AATGGATTTTTGGAGCAGG#CCAGACTCAATTTAAATCTGCTCCAAATGAGTCCATA#.((((((((((((((((((#.))))))))))..)))))))).	5272	5309	1	-24.5	1	0.000933095	0.632	0	0	-3.79332	18	22	10	3UTR		0	0
hsa-miR-1246	XM_047429176	PARP11	AATGGATTTTTGGAGCAGG#CCTGCTCAAGGAATTCAC#..(((((((((.(((((((#))))))).))))))))).	1198	1216	1	-19.5	1	0.00570879	0.647	0	0	-8.3038	16	18	9	3UTR		0	0
hsa-miR-1246	XM_047434719	CMIP	AATGGATTTTTGGAGCAGG#CCTGCTCCGAAGACAAACCAACCTCCGTTT#(((((((((((((((((((#)))))))))))))..........)))))).	3363	3393	1	-23.2	1	0.0906844	0.559	0	0	-3.93757	19	30	13	3UTR		0	0
hsa-miR-1246	XM_047441253	RBFOX2	AATGGATTTTTGGAGCAGG#CCTGCTCTCATGTCCATA#.((((((....((((((((#))))))))...)))))).	2241	2259	1	-20.7	1	0.0177208	0.588	0	0	-11.2306	14	18	8	3UTR		0	0
hsa-miR-1246	XM_047444227	ANKRD36	AATGGATTTTTGGAGCAGG#CCTGACATCCATGAATCCGTTT#(((((((((.(((((((((#)))).).)))).))))))))).	10284	10306	1	-19.8	1	0.0241196	0.544	0	0	-5.18008	18	22	9	3UTR		0	0
hsa-miR-1246	XM_047445394	SCN3A	AATGGATTTTTGGAGCAGG#CCTGCTCTGTCCATTA#(((((((....((((((((#))))))))))))))).	7607	7623	1	-20.2	1	0.0032403	0.676	0	0	-11.3749	15	16	15	3UTR		0	1
hsa-miR-1246	XM_047447871	ZBTB38	AATGGATTTTTGGAGCAGG#TCTGCTCCACTCATCCGTG#.((((((...(((((((((#)))))))))...)))))).	6802	6821	1	-21.2	1	0.000442878	0.574	0	0	-8.40586	15	19	9	3UTR		0	0
[truncated: 14,898 more rows]

## Sheet: Merging multiple gene entries
mirnaid	refseqid	genesymbol	duplex	start	end	bindingp	energy	seed	accessibility	au	phylopstem	phylopflank	me	number_of_pairings	binding_region_length	longest_consecutive_pairings	position	validated	TargetScan	miRDB
[truncated: 5,661 more rows]

[truncated: 2 more sheets: Validated targets, Overlapping]
