# Supplementary material for: Exploring Differentially Expressed Sperm miRNAs in Idiopathic Recurrent Pregnancy Loss and Their Association with Early Embryonic Development
Source: Noncoding RNA. 2024 Jul 21;10(4):41. doi: 10.3390/ncrna10040041 (PMC11270218; doi:10.3390/ncrna10040041)
Supplement: Supplementary file 1 [file ncrna-10-00041-s001.zip › Supplementary File S4.xlsx]

## Sheet: All
mirnaid	refseqid	genesymbol	duplex	start	end	bindingp	energy	seed	accessibility	au	phylopstem	phylopflank	me	number_of_pairings	binding_region_length	longest_consecutive_pairings	position	validated	TargetScan	miRDB
hsa-miR-29c-3p	NM_014870	ZBTB40	TAGCACCATTTGAAATCGGTTA#AACTGACCAGAAGATGGTGCTC#.((((((((((....((((((.#)))))).....)))))))))).	5613	5635	0.953846	-19.9	1	0.000935828	0.544	4.86004	0.504935	-10.0215	16	22	10	3UTR		1	1
hsa-miR-29c-3p	NM_001083621	ZBTB40	TAGCACCATTTGAAATCGGTTA#AACTGACCAGAAGATGGTGCTC#.((((((((((....((((((.#)))))).....)))))))))).	5901	5923	0.953846	-19.9	1	0.000935828	0.544	4.86004	0.504935	-10.0215	16	22	10	3UTR		1	1
hsa-miR-29c-3p	NM_001114635	PLAG1	TAGCACCATTTGAAATCGGTTA#AACTCTTCATGGTGCTAC#((((((((..((((...((((.#)))).)))))))))))).	5974	5992	0.953846	-15.7	1	0.0149913	0.603	4.16123	4.06186	-7.20497	16	18	12	3UTR	MIRT020407	1	1
hsa-miR-29c-3p	NM_001330398	ZBTB40	TAGCACCATTTGAAATCGGTTA#AACTGACCAGAAGATGGTGCTC#.((((((((((....((((((.#)))))).....)))))))))).	5277	5299	0.953846	-19.9	1	0.000935828	0.544	4.86004	0.504935	-10.0215	16	22	10	3UTR		1	1
hsa-miR-29c-3p	NM_001330655	DDAH1	TAGCACCATTTGAAATCGGTTA#TAACTTTCTCCAGAACTCAGACATGATTTCAACATGGTGTTAG#(((((((((((((((((((((.#.))).))))))))).))))))))).	3413	3456	0.961538	-22.9	1	0.000179749	0.632	5.01459	4.80341	-3.93757	21	25	9	3UTR		0	0
hsa-miR-29c-3p	NM_001349	DARS1	TAGCACCATTTGAAATCGGTTA#AACTGATTTTGTAAGTGGTGCTAG#(((((((((((((((((((((.#))))))))))..))))))))))).	2325	2349	0.961538	-25.2	1	0.000311517	0.676	6.14692	5.50641	-3.93757	21	24	11	3UTR		0	0
hsa-miR-29c-3p	XM_047420196	TPK1	TAGCACCATTTGAAATCGGTTA#TAACTGTTTTCTTCTTGGTGCTAT#((((((((...((((.((((((#)))))).))))....)))))))).	1913	1937	0.961538	-21.1	1	0.0419386	0.618	0	0	-9.29429	18	24	8	3UTR		1	1
hsa-miR-29c-3p	NM_153021	PLB1	TAGCACCATTTGAAATCGGTTA#AACCTGATTTTCTCAAGGTGCTAA#(((((((....((((((((((.#)))).)))))).....))))))).	5175	5199	0.961538	-18.7	1	0.0111735	0.691	0.336332	-0.0810894	-11.3749	17	24	7	3UTR		0	0
hsa-miR-29c-3p	NM_173690	SCAI	TAGCACCATTTGAAATCGGTTA#TCGAAACAAGTTTTCATTTTCCACAAATTTTAAATGGTGCA#..((((((((((((((..((..#.))..)))))))))))))).	1997	2038	0.961538	-20.3	1	0.0907551	0.676	2.62775	1.55646	-4.957	16	20	14	3UTR		1	1
hsa-miR-29c-3p	NM_175736	FMNL3	TAGCACCATTTGAAATCGGTTA#TGGCAGTTTCTGGGTGGTGCA#..((((((((((((((..((((#)))).))))).))))))))).	12046	12067	0.961538	-17.7	1	0.0155066	0.485	0	0	-4.957	18	21	9	3UTR	MIRT739599	1	0
hsa-miR-29c-3p	NM_198900	FMNL3	TAGCACCATTTGAAATCGGTTA#TGGCAGTTTCTGGGTGGTGCA#..((((((((((((((..((((#)))).))))).))))))))).	11893	11914	0.961538	-17.7	1	0.0155066	0.485	0	0	-4.957	18	21	9	3UTR	MIRT739599	1	0
hsa-miR-29c-3p	NM_016194	GNB5	TAGCACCATTTGAAATCGGTTA#CCGGGGGGAACTGAATTAGATGGTGGTGA#((.((((((((((..((((((.#.)))))).)))))))))).)).	8224	8253	0.961538	-19.5	0	0.0248309	0.574	6.38778	5.46418	-7.0874	18	22	10	3UTR		0	0
hsa-miR-29c-3p	NM_001257159	CEP41	TAGCACCATTTGAAATCGGTTA#GACCAAATAACATTCATTAGTTGCTCAGGGATTTTTCCTGTGGTGCTAT#(((((((((..((((((.....#.))))))....))))))))).	3984	4033	0.961538	-18.7	1	0.00322819	0.706	1.5947	1.85929	-8.00486	15	21	9	3UTR		1	0
hsa-miR-29c-3p	NM_024611	ICE2	TAGCACCATTTGAAATCGGTTA#ACTGAGTAAATGATGGTGTTAA#((((((((((.....(((((..#)))))......)))))))))).	6575	6597	0.961538	-17.4	1	0.0480556	0.632	1.55622	1.942	-12.9906	15	22	10	3UTR		0	0
hsa-miR-29c-3p	NM_001170585	PLB1	TAGCACCATTTGAAATCGGTTA#AACCTGATTTTCTCAAGGTGCTAA#(((((((....((((((((((.#)))).)))))).....))))))).	5142	5166	0.961538	-18.7	1	0.0111735	0.691	0	0	-11.3749	17	24	7	3UTR		0	0
hsa-miR-29c-3p	NM_006578	GNB5	TAGCACCATTTGAAATCGGTTA#CCGGGGGGAACTGAATTAGATGGTGGTGA#((.((((((((((..((((((.#.)))))).)))))))))).)).	8055	8084	0.961538	-19.5	0	0.0248309	0.574	5.51157	5.27511	-7.0874	18	22	10	3UTR		0	0
hsa-miR-29c-3p	XM_011536940	AP5M1	TAGCACCATTTGAAATCGGTTA#TGCCTCCTTCACTGATTTTGAATGTGTGCTC#.(((((((((((((((((((..#.)))))))))))))).))))).	10269	10300	0.961538	-22.7	1	0.0180326	0.544	0	0	-3.79332	19	22	14	3UTR		0	0
hsa-miR-29c-3p	NM_001330295	TIMELESS	TAGCACCATTTGAAATCGGTTA#AGCCTAGGGGTAGAGATAGACACGTTTTTAGATGGTGCA#..(((((((((((((.(((((.#.))).)).))))))))))))).	3812	3851	0.961538	-22.7	1	0.0128794	0.544	5.87919	4.12653	-5.19005	18	22	13	3UTR		0	0
hsa-miR-29c-3p	NM_001042482	TPK1	TAGCACCATTTGAAATCGGTTA#TAACTGTTTTCTTCTTGGTGCTAT#((((((((...((((.((((((#)))))).))))....)))))))).	1947	1971	0.961538	-21.1	1	0.0419386	0.618	0	0	-9.29429	18	24	8	3UTR		1	1
hsa-miR-29c-3p	NM_001330202	EIF4E2	TAGCACCATTTGAAATCGGTTA#TAAATGGTGCTAA#((((((((((((..........#)))))))))))).	1046	1059	0.969231	-16.9	1	0.0136516	0.651	7.28185	4.63242	-7.05204	12	13	12	3UTR		1	1
hsa-miR-29c-3p	NM_198545	DRAXIN	TAGCACCATTTGAAATCGGTTA#AGCCAGGAAAATGGTGCTAG#(((((((((((......((((.#))))....))))))))))).	6240	6260	0.974359	-18.8	1	0.00575881	0.544	0	0	-10.3988	15	20	11	3UTR		0	0
hsa-miR-29c-3p	NM_021161	KCNK10	TAGCACCATTTGAAATCGGTTA#GCGGGTTGGGGTGGTGTTGG#(((((((((((..((((.((..#)).)))).))))))))))).	5571	5591	0.974359	-17.1	1	0.00994436	0.456	2.5928	2.94959	-8.57351	17	20	11	3UTR		1	1
hsa-miR-29c-3p	NM_033364	CFAP91	TAGCACCATTTGAAATCGGTTA#AAGTGTGTTCATGCAACAGCCATAGAGATGGTGCTAT#(((((((((((......((((.#.))))....))))))))))).	2982	3019	0.974359	-18.8	1	0.00129259	0.559	0.0361094	0.0446191	-10.3988	15	21	11	3UTR		0	0
hsa-miR-29c-3p	NM_144988	ALG14	TAGCACCATTTGAAATCGGTTA#GCTGGTCCTGCTTGAGACTGTGTTTCTAGTGGTGCC#..((((((((.((((((((((.#.))))).))))).)))))))).	1933	1969	0.974359	-21.6	1	4.3826e-07	0.559	-0.528141	0.267731	-7.78178	18	22	8	3UTR		0	0
hsa-miR-29c-3p	NM_022106	FAM217B	TAGCACCATTTGAAATCGGTTA#GACTGTTTCAAATGGTGTG#..(((((((((((((.(((((.#)))))))))))))))))).	1892	1911	0.980769	-22.9	1	0.000547602	0.691	-0.457302	-0.640188	-5.19005	18	19	18	3UTR		0	0
hsa-miR-29c-3p	NM_001190826	FAM217B	TAGCACCATTTGAAATCGGTTA#GACTGTTTCAAATGGTGTG#..(((((((((((((.(((((.#)))))))))))))))))).	1943	1962	0.980769	-22.9	1	0.000547602	0.691	-0.457302	-0.640188	-5.19005	18	19	18	3UTR		0	0
hsa-miR-29c-3p	NM_001085471	FOXN3	TAGCACCATTTGAAATCGGTTA#AGCCGAAACCGATGTGTCTATGGTGCTGC#(((((((((.....(((((((.#.)))))))......))))))))).	6789	6818	0.980769	-23	1	6.67003e-05	0.559	3.46624	3.24056	-13.4976	16	24	9	3UTR		1	0
hsa-miR-29c-3p	NM_001103170	AADACL3	TAGCACCATTTGAAATCGGTTA#AGCCTCCCACAGGGCTCTCTGTTGCTGATTTAGGTGGTGCA#..((((((((((.(((((((..#.))))))))))))))))).	1339	1380	0.980769	-21.9	1	0.0194198	0.412	-1.21968	-0.166984	-6.24613	17	19	17	3UTR		0	0
hsa-miR-29c-3p	NM_003879	CFLAR	TAGCACCATTTGAAATCGGTTA#AGCTGATTAGATGGTGCC#..(((((((((((..((((((.#))))))))))))))))).	2518	2536	0.991453	-20.7	1	0.00262042	0.485	0	0	-6.54929	17	18	17	3UTR		0	0
hsa-miR-29c-3p	NM_001330410	SFXN5	TAGCACCATTTGAAATCGGTTA#TGACCCCAGCTCCAGGCAGGAAACCCCGAGAAGGAATGGTGCTT#.((((((((((....((((...#.))))....)))))))))).	1763	1807	1	-21.8	1	0.00258801	0.397	0	0	-10.0215	14	20	10	3UTR		0	0
hsa-miR-29c-3p	NM_001330511	AKT2	TAGCACCATTTGAAATCGGTTA#GCCCCGTTAACAGGAATTGACTTGGTTTCGTTTGGTGCTAC#((((((((..((((((((((((#.))))).)))))))..)))))))).	4880	4921	1	-22.8	1	0.000423473	0.559	0.847543	2.41744	-6.23647	20	25	8	3UTR	MIRT054193	0	1
hsa-miR-29c-3p	NM_001330600	ENPP2	TAGCACCATTTGAAATCGGTTA#ACTGCAGCTTGAGTTTTTAGTGGAAGCTTCTAAATGGTGCTGC#((((((((((((((........#.))).))))))))))).	2980	3023	1	-17.1	1	0.00731595	0.647	2.90983	2.67403	-4.90607	14	17	11	3UTR	MIRT537686	1	1
hsa-miR-29c-3p	NM_001346143	FLRT2	TAGCACCATTTGAAATCGGTTA#TAGCCGGGCTTGGTGGTGCG#..((((((((.....(((((((#)))))))....)))))))).	11830	11850	1	-20.6	1	2.50658e-05	0.515	0	0	-14.01	15	20	8	3UTR		0	0
hsa-miR-29c-3p	NM_001346146	FLRT2	TAGCACCATTTGAAATCGGTTA#TAGCCGGGCTTGGTGGTGCG#..((((((((.....(((((((#)))))))....)))))))).	11321	11341	1	-20.6	1	2.50658e-05	0.515	0	0	-14.01	15	20	8	3UTR		0	0
hsa-miR-29c-3p	NM_001346810	DLGAP2	TAGCACCATTTGAAATCGGTTA#TAACTCTTTTCATTGGTGCTT#.(((((((..(((((..(((((#)))))..))))).))))))).	9093	9114	1	-18.7	1	0.0319294	0.632	1.7146	0.374756	-6.32527	17	21	7	3UTR		1	0
hsa-miR-29c-3p	NM_001348122	TRIM16	TAGCACCATTTGAAATCGGTTA#CATATGGTGCTGT#(((((((((.((..........#)).))))))))).	1659	1672	1	-15	1	0.000163158	0.603	1.82029	1.81511	-8.29455	11	13	9	3UTR		0	0
hsa-miR-29c-3p	NM_001350234	PIK3CD	TAGCACCATTTGAAATCGGTTA#GCTGGGATCTTTCTCTCTGACTATACTTAGTTTGAAATGGTGCA#..(((((((((.((((.(((..#.)))..)))).))))))))).	4642	4686	1	-17.9	1	0.0191609	0.559	0	0	-8.3038	16	21	9	3UTR		0	0
hsa-miR-29c-3p	NM_001351291	MGAT4C	TAGCACCATTTGAAATCGGTTA#ACTGGTATGCTGTGGTGCA#..(((((((.....((((((..#)))))).....))))))).	4357	4376	1	-16.8	1	0.000187849	0.691	0.413117	0.0829571	-14.5171	13	19	7	3UTR		0	0
hsa-miR-29c-3p	NM_001352071	SUGP2	TAGCACCATTTGAAATCGGTTA#TAGCAAACGTGATGTGGAAACGATCACAGATGGTGTTT#.(((((((((((..((((....#.))))..))))))))))).	3726	3764	1	-19.6	1	0.000399747	0.559	3.65496	1.86335	-5.9393	15	19	11	3UTR		0	0
hsa-miR-29c-3p	NM_001352381	SLC25A45	TAGCACCATTTGAAATCGGTTA#AGCATGAGGCACAAGTGAGCTGGCAAGTGGTGCTGG#((((((((((((...((((((.#.)))))))))))))))))).	1131	1167	1	-22.4	1	3.89056e-06	0.397	-0.694847	-0.269271	-6.81899	18	20	18	3UTR		1	0
hsa-miR-29c-3p	NM_001352769	ARL17B	TAGCACCATTTGAAATCGGTTA#GACTTTATCAGTGTTTGAAATGGTGCTT#.((((((((((.((((......#.)))).)))))))))).	991	1019	1	-17.9	1	0.00497532	0.691	0.407015	0.384927	-7.14013	14	17	10	3UTR		0	0
hsa-miR-29c-3p	NM_001354435	C4orf54	TAGCACCATTTGAAATCGGTTA#CTGTTTAATTCATAATGGTGCA#..((((((((((((........#.)))).)))))))).	9732	9754	1	-15.3	1	0.00169881	0.735	1.52754	0.663386	-5.9255	12	15	8	3UTR		1	0
hsa-miR-29c-3p	NM_001354723	VHL	TAGCACCATTTGAAATCGGTTA#TTAAATGGTGCTGA#(((((((((((((.........#))))))))))))).	4526	4540	1	-17.9	1	0.00778381	0.755	0.224126	0.298406	-5.76291	13	14	13	3UTR	MIRT207756	1	1
hsa-miR-29c-3p	NM_001362930	GDAP1	TAGCACCATTTGAAATCGGTTA#ACCATTTCAGATGGTCCGCA#..((((((((((((((.(((..#)))))))))))))))..)).	1563	1583	1	-18.9	1	0.000282883	0.632	0	0	-4.957	17	20	15	3UTR		0	0
hsa-miR-29c-3p	NM_001363603	BICD1	TAGCACCATTTGAAATCGGTTA#TGAGTTGGAATGGTGTA#..(((((((((.((.(((....#))).)).))))))))).	4425	4442	1	-15.7	1	0.0245233	0.676	0	0	-9.03925	14	17	9	3UTR		1	0
hsa-miR-29c-3p	NM_001363774	ZNF442	TAGCACCATTTGAAATCGGTTA#TGATCATGATGATGCTGATTACAGTATGGTGCC#..((((((((((.(((((((..#.))))))).))).))))))).	2749	2782	1	-20.5	1	0.000730625	0.603	0	0	-6.24613	17	21	7	3UTR		0	0
hsa-miR-29c-3p	NM_001363882	FXR1	TAGCACCATTTGAAATCGGTTA#TAACTGCAATCTGCTAAAGTCAGACTGTTAGCAAGTGGTGTTAA#((((((((((((....(((((.#.)))))....)))))))))))).	5515	5559	1	-21.9	1	0.000424704	0.618	0	0	-7.05204	17	23	12	3UTR		0	0
hsa-miR-29c-3p	NM_001363882	FXR1	TAGCACCATTTGAAATCGGTTA#GCTGAATTTAAGTGGTGTTT#.(((((((((((((.(((((..#))))).))))))))))))).	6038	6058	1	-20.9	1	0.0646007	0.662	0	0	-4.52877	18	20	13	3UTR		0	0
hsa-miR-29c-3p	NM_001363953	RAB6B	TAGCACCATTTGAAATCGGTTA#ACCCCCAAGTGGTGCTT#.(((((((((((..........#.))))))))))).	3319	3336	1	-17.6	1	7.0667e-05	0.426	0	0	-6.90779	11	13	11	3UTR		1	1
hsa-miR-29c-3p	NM_001364012	NOTCH2NLC	TAGCACCATTTGAAATCGGTTA#GGCTGGAGTGCAATGGTGCTAT#((((((((((.....((((((.#)))))).....)))))))))).	5912	5934	1	-18.8	1	0.000103424	0.397	0	0	-12.9906	16	22	10	3UTR		0	0
hsa-miR-29c-3p	NM_001364013	NOTCH2NLC	TAGCACCATTTGAAATCGGTTA#GGCTGGAGTGCAATGGTGCTAT#((((((((((.....((((((.#)))))).....)))))))))).	5904	5926	1	-18.8	1	0.000103424	0.397	0	0	-12.9906	16	22	10	3UTR		0	0
hsa-miR-29c-3p	NM_001364187	HMGCR	TAGCACCATTTGAAATCGGTTA#TAATACTTCATTTGGTGCTGG#((((((((..((((........#.))))..)))))))).	3237	3258	1	-17.7	1	0.00592556	0.662	0	0	-7.20497	12	16	8	3UTR	MIRT020381	1	1
hsa-miR-29c-3p	NM_001364682	TPM3	TAGCACCATTTGAAATCGGTTA#TACACATTCTGTACCCTTTTACCGGTGGTTCAAATGGTGCA#..((((((((((((((((((..#.))))))..)))))))))))).	1496	1537	1	-25.8	1	3.56139e-07	0.529	0	0	-4.957	18	22	12	3UTR		0	0
hsa-miR-29c-3p	NM_001365383	ZFAND2A	TAGCACCATTTGAAATCGGTTA#TAGCCGGGCGTGGTGGTGCA#..((((((((.....(((((((#)))))))....)))))))).	3038	3058	1	-20.7	1	1.07619e-05	0.515	0	0	-14.01	15	20	8	3UTR		0	0
hsa-miR-29c-3p	NM_001365383	ZFAND2A	TAGCACCATTTGAAATCGGTTA#CAGATGGTGCA#..((((((((((..........#)))))))))).	4097	4108	1	-16.7	1	0.000778677	0.559	0	0	-8.07147	10	11	10	3UTR		0	0
hsa-miR-29c-3p	NM_001365649	ABHD5	TAGCACCATTTGAAATCGGTTA#AATAGAAAAACAAGTGGTGCTAT#((((((((((((..........#.)))))))))))).	2374	2397	1	-18.6	1	2.66937e-05	0.647	0	0	-7.05204	12	14	12	3UTR		1	1
hsa-miR-29c-3p	NM_001365650	ABHD5	TAGCACCATTTGAAATCGGTTA#AATAGAAAAACAAGTGGTGCTAT#((((((((((((..........#.)))))))))))).	1945	1968	1	-18.6	1	2.66937e-05	0.647	0	0	-7.05204	12	14	12	3UTR		1	1
hsa-miR-29c-3p	NM_001365848	POU2F1	TAGCACCATTTGAAATCGGTTA#CCCACATCAGGTGGTGCC#..(((((((((((....((...#))....))))))))))).	3671	3689	1	-17.9	1	7.27275e-05	0.441	0	0	-6.78234	13	18	11	3UTR		0	0
hsa-miR-29c-3p	NM_001366047	ABHD18	TAGCACCATTTGAAATCGGTTA#TAGCCGGGCATAGGTGGTGCA#..((((((((((...(((((((#)))))))...)))))))))).	2105	2126	1	-22.7	1	0.000335004	0.574	0	0	-7.83842	17	21	10	3UTR		1	0
hsa-miR-29c-3p	XM_017025341	GLP2R	TAGCACCATTTGAAATCGGTTA#TACCCAGCACAGTGCCGGTTCAGAGCAGGTGCTC#.((((((.((((.(((((((..#.)))))))))))...)))))).	3635	3669	1	-20.6	1	2.55832e-05	0.441	0	0	-7.39609	17	22	11	3UTR		0	0
hsa-miR-29c-3p	XM_017025375	GOSR1	TAGCACCATTTGAAATCGGTTA#AATGGATTAAGGGTGGTGCA#..(((((((((..((((.(((.#))).))))..))))))))).	2335	2355	1	-19.8	1	0.000255608	0.574	0	0	-9.59293	16	20	9	3UTR		0	0
hsa-miR-29c-3p	XM_024447663	PIK3CD	TAGCACCATTTGAAATCGGTTA#GCTGGGATCTTTCTCTCTGACTATACTTAGTTTGAAATGGTGCA#..(((((((((.((((.(((..#.)))..)))).))))))))).	4536	4580	1	-17.9	1	0.0191609	0.559	0	0	-8.3038	16	21	9	3UTR		0	0
hsa-miR-29c-3p	XM_024451308	SUGP2	TAGCACCATTTGAAATCGGTTA#TAGCAAACGTGATGTGGAAACGATCACAGATGGTGTTT#.(((((((((((..((((....#.))))..))))))))))).	4351	4389	1	-19.6	1	0.000399747	0.559	0	0	-5.9393	15	19	11	3UTR		0	0
hsa-miR-29c-3p	XM_024452302	LARGE1	TAGCACCATTTGAAATCGGTTA#AGCCTTTGACTCTTTAAGTAAATATATTAAGTGGTGCTAT#(((((((((((((.........#.))))))))))))).	5384	5424	1	-18	1	0.0166421	0.647	0	0	-5.76291	13	15	13	3UTR		0	0
hsa-miR-29c-3p	XM_047416661	SUB1	TAGCACCATTTGAAATCGGTTA#AATCTACTAACAGATGGTGCTGA#((((((((((((..........#.)))))))))))).	2895	2918	1	-18.6	1	0.000400014	0.676	0	0	-7.05204	12	14	12	3UTR		1	0
hsa-miR-29c-3p	XM_047416694	LYSMD3	TAGCACCATTTGAAATCGGTTA#CTGTATTTAAATGGTGCA#..((((((((((((..(((...#)))..)))))))))))).	4930	4948	1	-19	1	0.00104189	0.706	0	0	-5.9255	15	18	12	3UTR		0	0
hsa-miR-29c-3p	XM_047417377	ERBIN	TAGCACCATTTGAAATCGGTTA#TTTCAAATGGTGGTAC#((.((((((((((((.......#)))))))))))).)).	5614	5630	1	-17.6	0	0.00354445	0.721	0	0	-5.72816	14	16	12	3UTR		1	0
hsa-miR-29c-3p	XM_047417379	ERBIN	TAGCACCATTTGAAATCGGTTA#TTTCAAATGGTGGTAC#((.((((((((((((.......#)))))))))))).)).	5491	5507	1	-17.6	0	0.00354445	0.721	0	0	-5.72816	14	16	12	3UTR		1	0
hsa-miR-29c-3p	XM_047417385	ERBIN	TAGCACCATTTGAAATCGGTTA#TTTCAAATGGTGGTAC#((.((((((((((((.......#)))))))))))).)).	5140	5156	1	-17.6	0	0.00354445	0.721	0	0	-5.72816	14	16	12	3UTR		1	0
hsa-miR-29c-3p	XM_047417820	FAM172A	TAGCACCATTTGAAATCGGTTA#AGCCGATTTCAAATT#.......((((((((((((((.#)))))))))))))).	1703	1718	1	-17.7	0	0.197862	0.574	0	0	-17.1102	14	15	14	3UTR		0	0
hsa-miR-29c-3p	XM_047421902	GDAP1	TAGCACCATTTGAAATCGGTTA#ACCATTTCAGATGGTCCGCA#..((((((((((((((.(((..#)))))))))))))))..)).	1418	1438	1	-18.9	1	0.000282883	0.632	0	0	-4.957	17	20	15	3UTR		0	0
hsa-miR-29c-3p	XM_047422575	PIK3CD	TAGCACCATTTGAAATCGGTTA#GCTGGGATCTTTCTCTCTGACTATACTTAGTTTGAAATGGTGCA#..(((((((((.((((.(((..#.)))..)))).))))))))).	4501	4545	1	-17.9	1	0.0191609	0.559	0	0	-8.3038	16	21	9	3UTR		0	0
hsa-miR-29c-3p	XM_047422877	POU2F1	TAGCACCATTTGAAATCGGTTA#CCCACATCAGGTGGTGCC#..(((((((((((....((...#))....))))))))))).	4815	4833	1	-17.9	1	7.27275e-05	0.441	0	0	-6.78234	13	18	11	3UTR		0	0
hsa-miR-29c-3p	XM_047426145	SIPA1L2	TAGCACCATTTGAAATCGGTTA#CAAATGGTGCC#..((((((((((..........#)))))))))).	6071	6082	1	-16.1	1	0.000888839	0.676	0	0	-8.07147	10	11	10	3UTR		0	0
hsa-miR-29c-3p	XM_047426215	TSPAN32	TAGCACCATTTGAAATCGGTTA#GCTGAGGATGGTGCTGG#(((((((((((....(((((..#)))))))))))))))).	1416	1433	1	-18.7	1	3.84759e-05	0.294	0	0	-10.1658	16	17	16	3UTR		0	0
hsa-miR-29c-3p	XM_047429346	IKZF4	TAGCACCATTTGAAATCGGTTA#ACCGGTCTATTAAGTGGTGGCTT#.((((((((((((.((((((..#))))))...)))))))))).)).	2592	2615	1	-19.2	1	0.00042037	0.544	0	0	-4.65016	18	23	10	3UTR		0	0
hsa-miR-29c-3p	XM_047431338	ISG20L2	TAGCACCATTTGAAATCGGTTA#AACCCTATACCTTTTACTTCTTAAATGGTGCTAA#(((((((((((((.........#.))))))))))))).	2080	2114	1	-18.4	1	0.0018885	0.515	0	0	-5.76291	13	15	13	3UTR	MIRT547824	1	0
hsa-miR-29c-3p	XM_047431935	TRIP11	TAGCACCATTTGAAATCGGTTA#TAGCTAAACATCACAGAGCATGATATTAAATGGCTGCTAT#(((((((((((((.(((((((.#.))).)))).)))))))).))))).	6869	6909	1	-18.9	1	0.00987202	0.676	0	0	-4.79441	20	25	8	3UTR		0	0
hsa-miR-29c-3p	XM_047433555	ADCY7	TAGCACCATTTGAAATCGGTTA#TGATTTGAGGTGGTGCA#..(((((((((.((((((....#)))))).))))))))).	6022	6039	1	-20.7	1	0.027428	0.676	0	0	-8.3038	15	17	9	3UTR		0	0
hsa-miR-29c-3p	XM_047433556	ADCY7	TAGCACCATTTGAAATCGGTTA#TAATAGGTCAGTGTAAAGAAATATGATTTGAGGTGGTGCA#..(((((((((.((((((....#.)))))).))))))))).	5996	6036	1	-20.5	1	0.027428	0.676	0	0	-8.3038	15	18	9	3UTR		0	0
hsa-miR-29c-3p	XM_047434274	ZMYM4	TAGCACCATTTGAAATCGGTTA#CGAGTGGTGCA#..((((((((((..........#)))))))))).	4461	4472	1	-16.3	1	0.00244805	0.662	0	0	-8.07147	10	11	10	3UTR		0	0
hsa-miR-29c-3p	XM_047435895	HLF	TAGCACCATTTGAAATCGGTTA#TGGCCGTATCAAATGGTAGCTGA#(((((((((((((...((((((#))))))..))))))))).)))).	3425	3448	1	-22.2	1	0.00181021	0.603	0	0	-5.76291	19	23	9	3UTR		1	1
hsa-miR-29c-3p	XM_047437435	PIGN	TAGCACCATTTGAAATCGGTTA#AGCCGAGATGGTGCC#..((((((((.....((((((.#)))))))))))))).	7345	7360	1	-18.8	1	0.000641921	0.441	0	0	-14.01	14	15	14	3UTR		0	0
hsa-miR-29c-3p	XM_047437436	PIGN	TAGCACCATTTGAAATCGGTTA#AGCCGAGATGGTGCC#..((((((((.....((((((.#)))))))))))))).	7422	7437	1	-18.8	1	0.000641921	0.441	0	0	-14.01	14	15	14	3UTR		0	0
hsa-miR-29c-3p	XM_047437439	PIGN	TAGCACCATTTGAAATCGGTTA#AGCCGAGATGGTGCC#..((((((((.....((((((.#)))))))))))))).	7292	7307	1	-18.8	1	0.000641921	0.441	0	0	-14.01	14	15	14	3UTR		0	0
hsa-miR-29c-3p	XM_047437459	PIGN	TAGCACCATTTGAAATCGGTTA#AGCCGAGATGGTGCC#..((((((((.....((((((.#)))))))))))))).	6943	6958	1	-18.8	1	0.000641921	0.441	0	0	-14.01	14	15	14	3UTR		0	0
hsa-miR-29c-3p	XM_047438397	AKT2	TAGCACCATTTGAAATCGGTTA#GCCCCGTTAACAGGAATTGACTTGGTTTCGTTTGGTGCTAC#((((((((..((((((((((((#.))))).)))))))..)))))))).	5047	5088	1	-22.8	1	0.000423473	0.559	0	0	-6.23647	20	25	8	3UTR	MIRT054193	0	1
hsa-miR-29c-3p	XM_047439723	ZNF101	TAGCACCATTTGAAATCGGTTA#TAACTGGGTGAGGTGGTGCA#..(((((((((.(..(((((((#))))))).).))))))))).	2030	2050	1	-20	1	8.10377e-05	0.574	0	0	-9.89609	17	20	9	3UTR		0	0
hsa-miR-29c-3p	XM_047442702	MED12	TAGCACCATTTGAAATCGGTTA#GGCTGGCCTCTAGTGGTGCTGG#((((((((((.((..((((((.#))))))..)).)))))))))).	6543	6565	1	-20.9	1	1.87016e-06	0.485	0	0	-8.35464	18	22	10	3UTR		0	0
hsa-miR-29c-3p	XM_047443741	ATG4B	TAGCACCATTTGAAATCGGTTA#CCGAGTTCATGGTGCG#..((((((..((((.((((...#)))).)))))))))).	2842	2858	1	-18.8	1	0.000450762	0.397	0	0	-7.99135	14	16	10	3UTR		0	0
hsa-miR-29c-3p	XM_047444687	CCSAP	TAGCACCATTTGAAATCGGTTA#GACTAGATAAAAAATGGTGCTAA#(((((((((((...(((((((.#)))).)))...))))))))))).	4494	4517	1	-20.1	1	0.0417073	0.691	0	0	-9.43035	18	23	11	3UTR		1	1
hsa-miR-29c-3p	XM_047445804	TRPM8	TAGCACCATTTGAAATCGGTTA#TCAAAGGTGCTAT#(((((((.(((((.........#)))))))))))).	3072	3085	1	-15.3	1	0.0156193	0.662	0	0	-8.07655	12	13	12	3UTR		0	0
hsa-miR-29c-3p	XM_047447449	GRK7	TAGCACCATTTGAAATCGGTTA#TAACCATCATTTCAAGTGGCTGCC#..((((((((((((((.(((((#)))))...))))))))))).))).	4035	4059	1	-20.7	1	0.000127707	0.603	0	0	-4.957	19	24	11	3UTR		0	0
hsa-miR-29c-3p	XM_047447949	ERC2	TAGCACCATTTGAAATCGGTTA#GCTGTGAGTGAGTGGTGTTGG#((((((((((((....((((..#))))....)))))))))))).	3777	3798	1	-17	1	0.000421305	0.603	0	0	-7.05204	16	21	12	3UTR		0	0
hsa-miR-29c-3p	XM_047448890	SLMAP	TAGCACCATTTGAAATCGGTTA#TTCAAAGGTGCTAC#(((((((.((((((........#))))))))))))).	5835	5849	1	-16.1	1	0.00421726	0.662	0	0	-7.21971	13	14	13	3UTR		0	0
hsa-miR-29c-3p	XM_047448893	SLMAP	TAGCACCATTTGAAATCGGTTA#TTCAAAGGTGCTAC#(((((((.((((((........#))))))))))))).	5661	5675	1	-16.1	1	0.00421726	0.662	0	0	-7.21971	13	14	13	3UTR		0	0
hsa-miR-29c-3p	XM_047449174	AK4	TAGCACCATTTGAAATCGGTTA#AGCCCATCACAAGAAAGCAAGTACAGTGTGGATTTCAAATGGTGTG#..(((((((((((((((.(...#.).))))))))))))))).	868	914	1	-22.3	1	0.075714	0.574	0	0	-4.957	16	19	15	3UTR		0	1
hsa-miR-29c-3p	XM_047449235	ZBTB47	TAGCACCATTTGAAATCGGTTA#GGCTTGGGCAGTGCTGGTAGGGTTTCAAGGTGCTAT#(((((((..((((((((.....#.))))))))))))))).	3376	3412	1	-18.8	1	0.00142731	0.382	0	0	-7.3076	15	17	15	3UTR		1	1
hsa-miR-29c-3p	XM_047449383	XYLB	TAGCACCATTTGAAATCGGTTA#CAAGTGGTGCA#..((((((((((..........#)))))))))).	2386	2397	1	-16.6	1	0.000674062	0.5	0	0	-8.07147	10	11	10	3UTR		0	0
hsa-miR-29c-3p	XM_047450092	GPRIN3	TAGCACCATTTGAAATCGGTTA#TAACTGATTTTCTTTGGTGCTGG#((((((((...(((((((((((#)))))))))))...)))))))).	6127	6150	1	-23.6	1	0.000138047	0.647	0	0	-9.06125	19	23	11	3UTR		0	0
hsa-miR-29c-3p	NM_152680	TMEM154	TAGCACCATTTGAAATCGGTTA#GGCTGGTTTCAAACTCCTGGGCTC#.(((.((((((((((((((((.#)))))))))))))....)))))).	3317	3341	1	-19.4	0	0.00107828	0.456	-0.358026	-0.218794	-7.91236	19	24	13	3UTR		0	0
hsa-miR-29c-3p	NM_152705	POLR1D	TAGCACCATTTGAAATCGGTTA#AATCTTTCTATATTTAATTTTTTTAATATATAGGTCTTAAGTGGTGCTT#.((((((((((((.(((.((..#.)).))).)))))))))))).	1096	1145	1	-17.5	1	0.0175356	0.779	0.3325	0.574375	-4.65016	17	21	12	3UTR		1	1
hsa-miR-29c-3p	NM_152734	C6orf89	TAGCACCATTTGAAATCGGTTA#TAGCAATCAAATGGTGTA#..(((((((((((.........#.))))))))))).	2304	2322	1	-16.3	1	0.0375528	0.647	0.149681	-0.17487	-6.78234	11	13	11	3UTR		0	0
hsa-miR-29c-3p	NM_152794	HIF3A	TAGCACCATTTGAAATCGGTTA#CAGATGGTGCTAC#((((((((((((..........#)))))))))))).	5574	5587	1	-18.6	1	0.00536622	0.456	0.845635	-0.0936302	-7.05204	12	13	12	3UTR		1	1
hsa-miR-29c-3p	NM_152795	HIF3A	TAGCACCATTTGAAATCGGTTA#CAGATGGTGCTAC#((((((((((((..........#)))))))))))).	5566	5579	1	-18.6	1	0.00536622	0.456	0.845635	-0.0936302	-7.05204	12	13	12	3UTR		1	1
hsa-miR-29c-3p	NM_153013	NADK2	TAGCACCATTTGAAATCGGTTA#TTTCATTTGGTGCTGA#((((((((..(((((.......#)))))..)))))))).	2380	2396	1	-18.2	1	0.00828956	0.691	0.766011	0.740886	-6.46952	13	16	8	3UTR		0	0
hsa-miR-29c-3p	NM_153213	ARHGEF19	TAGCACCATTTGAAATCGGTTA#TGGCTGGGGAACGTTCTGGTGCTGATGGTGCTGG#((((((((((....(((((...#.)))))...)))))))))).	2922	2956	1	-19.4	1	2.44058e-05	0.529	1.52668	0.516991	-12.2551	15	20	10	3UTR		0	0
hsa-miR-29c-3p	NM_153320	SLC22A7	TAGCACCATTTGAAATCGGTTA#ACTGAATAAGGTGCTTCTGCTTCTTCTAGAGATGGTGCTAA#(((((((((((...........#.))))))))))).	2214	2255	1	-16.4	1	0.000737838	0.588	0.330284	0.236935	-10.3988	11	13	11	3UTR		1	1
hsa-miR-29c-3p	NM_172209	TAPBP	TAGCACCATTTGAAATCGGTTA#GCCTAGTTCTTCAGCCCTAGATGGTGCTC#.(((((((((((.....((((.#.)))).))))))))))).	2682	2711	1	-16.7	1	2.22993e-05	0.441	0	0	-6.90779	15	18	11	3UTR		0	0
hsa-miR-29c-3p	NM_173078	SLITRK4	TAGCACCATTTGAAATCGGTTA#ACTGTGGTCAGATGGGCTGA#((((.((((((((...((((..#))))...)))))))))))).	7554	7574	1	-19.1	0	4.67857e-05	0.588	3.47295	1.72819	-9.88195	16	20	12	3UTR		0	0
hsa-miR-29c-3p	NM_173082	SHPRH	TAGCACCATTTGAAATCGGTTA#CCGAGAGGCTTTGGTGCTT#.(((((((.......((((...#)))).......))))))).	6638	6657	1	-17.1	1	0.000154632	0.574	0	0	-15.1452	11	19	7	3UTR		1	1
hsa-miR-29c-3p	NM_173174	PTK2B	TAGCACCATTTGAAATCGGTTA#GGTGTCACATGGTGCC#..(((((((.(((.(((.....#))).))).))))))).	4152	4168	1	-16.4	1	5.79326e-05	0.382	2.80408	2.86174	-7.05635	13	16	7	3UTR		0	0
hsa-miR-29c-3p	NM_173515	CNKSR3	TAGCACCATTTGAAATCGGTTA#TGGCTGAGGTCTAAGACGTAGGTGGTGCTGA#(((((((((((((..(((((((#)))))))..))........))))))))))).	18387	18418	1	-20.5	1	0.00324647	0.544	0	0	-5.52986	20	31	11	3UTR		0	0
hsa-miR-29c-3p	NM_173666	DTWD2	TAGCACCATTTGAAATCGGTTA#GGCCCACTCACTGGTTCATAGATGGTGCA#..((((((((((.(((((((..#.)))))))..)))))))))).	5051	5080	1	-20.4	1	0.0169473	0.471	0	0	-6.24613	17	21	10	3UTR		1	1
hsa-miR-29c-3p	NM_173683	XKR6	TAGCACCATTTGAAATCGGTTA#TGACCCATTTCAAAGACTGTTTGGTGCTT#.(((((((((((((((.(((((#))))).)))))))).......))))))).	3676	3705	1	-20.8	1	0.00532617	0.603	0	0	-3.79332	20	29	8	3UTR		1	1
hsa-miR-29c-3p	NM_175629	DNMT3A	TAGCACCATTTGAAATCGGTTA#TAAAAGGTACTGTTAACTACTGTACAACCCGACTTCATAATGGTGCTT#.(((((((((((((.((((...#.)))).)))).))))))))).	3898	3946	1	-22.8	1	0.0429624	0.603	2.8268	2.44641	-4.52877	17	21	9	3UTR	MIRT003028	1	1
hsa-miR-29c-3p	NM_175914	HNF4A	TAGCACCATTTGAAATCGGTTA#AATTGAGGAAGAATGGTGTG#..(((((((((....((((((.#))))))....))))))))).	2393	2413	1	-16.5	1	0.202326	0.529	0	0	-11.1852	15	20	9	3UTR		0	0
hsa-miR-29c-3p	NM_176787	PIGN	TAGCACCATTTGAAATCGGTTA#AGCCGAGATGGTGCC#..((((((((.....((((((.#)))))))))))))).	7548	7563	1	-18.8	1	0.000641921	0.441	0	0	-14.01	14	15	14	3UTR		0	0
hsa-miR-29c-3p	NM_177422	AGO3	TAGCACCATTTGAAATCGGTTA#TGATTTTAGTGGTGCTAT#((((((((.(((((((((....#))))))))))))))))).	16600	16618	1	-20	1	0.000236813	0.662	0	0	-4.99396	17	18	17	3UTR		1	0
hsa-miR-29c-3p	NM_177524	MEST	TAGCACCATTTGAAATCGGTTA#CAAATGGTGCTGA#((((((((((((..........#)))))))))))).	2266	2279	1	-18.5	1	0.000589799	0.676	2.4609	1.29697	-7.05204	12	13	12	3UTR		1	0
hsa-miR-29c-3p	NM_177525	MEST	TAGCACCATTTGAAATCGGTTA#CAAATGGTGCTGA#((((((((((((..........#)))))))))))).	2203	2216	1	-18.5	1	0.000589799	0.676	2.4609	1.29697	-7.05204	12	13	12	3UTR		1	0
hsa-miR-29c-3p	NM_178013	PRIMA1	TAGCACCATTTGAAATCGGTTA#GACAGACGTCCCCTTTCAAAGGTGCTT#.((((((.(((((((..((...#.))..))))))))))))).	1054	1081	1	-17.4	1	0.00552633	0.426	4.84442	5.33794	-6.34001	15	19	13	3UTR		0	0
hsa-miR-29c-3p	NM_178034	PLA2G4D	TAGCACCATTTGAAATCGGTTA#GGCCAAGTTCAATGGTGCA#..((((((.(((((...((((.#))))...))))))))))).	3762	3781	1	-18.7	1	0.00192913	0.485	0	0	-6.98189	15	19	11	3UTR		0	0
hsa-miR-29c-3p	NM_178326	ATG4B	TAGCACCATTTGAAATCGGTTA#CCGAGTTCATGGTGCG#..((((((..((((.((((...#)))).)))))))))).	2637	2653	1	-18.8	1	0.000450762	0.397	0	0	-7.99135	14	16	10	3UTR		0	0
hsa-miR-29c-3p	NM_178457	ZNF831	TAGCACCATTTGAAATCGGTTA#GCTCATCTTCAAATGGTGCC#..((((((((((((........#.)))))))))))).	5663	5683	1	-18.8	1	0.00485883	0.441	0	0	-5.9255	12	14	12	3UTR		0	0
hsa-miR-29c-3p	NM_181521	CMTM4	TAGCACCATTTGAAATCGGTTA#AACCGGAAGTGGTGCTAT#(((((((((((....((((((.#))))))))))))))))).	3160	3178	1	-21.3	1	6.87903e-05	0.588	0	0	-10.1658	17	18	17	3UTR		0	0
hsa-miR-29c-3p	NM_181521	CMTM4	TAGCACCATTTGAAATCGGTTA#AACCCTCAAGCATTTGGTGGAACCTCTGGTGGTTTTAGATGGATGCA#..(((((((((((((((((((.#.))))......)))))))))))).))).	3567	3614	1	-19.3	1	0.00118714	0.588	0	0	-4.957	19	28	12	3UTR		0	0
hsa-miR-29c-3p	NM_181673	OGT	TAGCACCATTTGAAATCGGTTA#GGCGACCAGATGGTGCA#..((((((((((...(((.(..#).))).)))))))))).	3530	3547	1	-18.4	1	5.64466e-06	0.485	2.36517	1.68132	-7.83842	14	17	10	3UTR		0	0
hsa-miR-29c-3p	NM_181725	METTL2A	TAGCACCATTTGAAATCGGTTA#AGCCGAGATGGTGCC#..((((((((.....((((((.#)))))))))))))).	3180	3195	1	-18.8	1	0.000412868	0.382	0	0	-14.01	14	15	14	3UTR		0	0
hsa-miR-29c-3p	NM_181847	AMIGO2	TAGCACCATTTGAAATCGGTTA#GGTTTCAGACCAGATGGTGTTT#.((((((((((((((((.....#))))))).....))))))))).	3347	3369	1	-17	1	0.000159461	0.603	0.788643	0.645389	-3.79332	16	22	9	3UTR		0	0
hsa-miR-29c-3p	NM_182515	ZNF714	TAGCACCATTTGAAATCGGTTA#TAGCCGGTTGCGGTGGTGGTGCC#..((((((((...(((((((((#))))))))).....)))))))).	2912	2935	1	-22	1	3.64766e-06	0.5	0	0	-12.4177	17	23	9	3UTR		0	0
hsa-miR-29c-3p	NM_182556	SLC25A45	TAGCACCATTTGAAATCGGTTA#AGCATGAGGCACAAGTGAGCTGGCAAGTGGTGCTGG#((((((((((((...((((((.#.)))))))))))))))))).	1290	1326	1	-22.4	1	3.89056e-06	0.397	-0.609037	-0.195531	-6.81899	18	20	18	3UTR		1	0
hsa-miR-29c-3p	NM_183050	BCKDHB	TAGCACCATTTGAAATCGGTTA#AGCCCCTTCAGTGGTGTTAT#((((((((.(((((...((((.#))))..))))))))))))).	2515	2535	1	-17	1	0.000824027	0.706	4.93354	4.97112	-5.96246	17	20	13	3UTR		0	0
hsa-miR-29c-3p	NM_183239	GSTO2	TAGCACCATTTGAAATCGGTTA#AGCCTGTATTAGGCCATTCTCATGGTGCTAT#(((((((((..(((...((((.#.)))).)))..))))))))).	3690	3721	1	-19.5	1	0.00019277	0.588	-0.42684	-0.135884	-8.97335	16	21	9	3UTR		0	0
hsa-miR-29c-3p	NM_197968	ZMYM2	TAGCACCATTTGAAATCGGTTA#TTCAAAGTGGTGCTAT#((((((((((((((........#)))))).)))))))).	6265	6281	1	-17.3	1	0.0627635	0.676	0	0	-4.90607	14	16	8	3UTR		1	1
hsa-miR-29c-3p	NM_198156	VHL	TAGCACCATTTGAAATCGGTTA#TTAAATGGTGCTGA#(((((((((((((.........#))))))))))))).	4267	4281	1	-17.9	1	0.00778381	0.755	0	0	-5.76291	13	14	13	3UTR	MIRT207756	1	1
hsa-miR-29c-3p	NM_198269	HIPK1	TAGCACCATTTGAAATCGGTTA#AGCCTGCTTCCTATTTTGATTTTTTTTTTTTTTAACTGATAGATGGTGCA#..(((((((((...((((((((#.))))))))))))))))).	6409	6459	1	-20.4	1	0.0184247	0.721	1.8278	1.46059	-10.4498	17	19	17	3UTR		0	0
hsa-miR-29c-3p	NM_198273	LYSMD3	TAGCACCATTTGAAATCGGTTA#CTGTATTTAAATGGTGCA#..((((((((((((..(((...#)))..)))))))))))).	3953	3971	1	-19	1	0.00104189	0.706	2.69355	3.6029	-5.9255	15	18	12	3UTR		0	0
hsa-miR-29c-3p	NM_198281	GPRIN3	TAGCACCATTTGAAATCGGTTA#TAACTGATTTTCTTTGGTGCTGG#((((((((...(((((((((((#)))))))))))...)))))))).	5075	5098	1	-23.6	1	0.000138047	0.647	4.70561	2.75653	-9.06125	19	23	11	3UTR		0	0
hsa-miR-29c-3p	NM_198459	DENND2C	TAGCACCATTTGAAATCGGTTA#AACTCATGGGCAAATTCAAGTTCAGATGGTGCA#..((((((((((((........#.)))))))))))).	4998	5031	1	-19.2	1	0.0229167	0.676	0	0	-5.9255	12	14	12	3UTR		1	0
hsa-miR-29c-3p	NM_198545	DRAXIN	TAGCACCATTTGAAATCGGTTA#TAGCCGGGCATGGTGGTGCA#..((((((((.....(((((((#)))))))....)))))))).	6675	6695	1	-20.7	1	1.50338e-05	0.515	0	0	-14.01	15	20	8	3UTR		0	0
hsa-miR-29c-3p	NM_198841	FAM120AOS	TAGCACCATTTGAAATCGGTTA#ATGGAGGGCCTTCAGATGAGTGCTAT#((((((((((((((...((((.#.)))))))))))).)))))).	2508	2534	1	-20.3	1	0.000211415	0.515	0	0	-4.90607	18	21	12	3UTR		0	0
hsa-miR-29c-3p	NM_198902	TSPAN3	TAGCACCATTTGAAATCGGTTA#AACAGTTTGTAAGGATACAGTTCGTTTTAGGTGGTGCTGC#(((((((((((((((.(((...#.)))))))))))))))))).	4069	4109	1	-21.1	1	0.00915732	0.574	0	0	-4.17062	18	20	18	3UTR		0	0
hsa-miR-29c-3p	NM_199204	DHRS9	TAGCACCATTTGAAATCGGTTA#TGGCCGATTTCAAG#.........(((((((((((((#))))))))))))).	1513	1527	1	-16.3	0	0.00260454	0.574	2.94984	3.39223	-20.4803	13	14	13	3UTR		0	0
hsa-miR-29c-3p	NM_199355	ADAMTS18	TAGCACCATTTGAAATCGGTTA#TAACCCTGTGAACACCCAAGCCAGGAGTTCTATGAGAAGCCAAATGGTGCTC#.(((((((((((..........#.))))))))))).	4463	4515	1	-17.6	1	0.00016691	0.471	0	0	-6.90779	11	13	11	3UTR		1	1
hsa-miR-29c-3p	NM_199482	MOB4	TAGCACCATTTGAAATCGGTTA#TAGCCGGGCGTGGTGCTAC#(((((((((......(((((((#)))))))..))))))))).	3388	3407	1	-19.8	1	0.000288988	0.515	0	0	-14.2331	16	19	9	3UTR		0	0
hsa-miR-29c-3p	NM_001370150	ISG20L2	TAGCACCATTTGAAATCGGTTA#AACCCTATACCTTTTACTTCTTAAATGGTGCTAA#(((((((((((((.........#.))))))))))))).	1756	1790	1	-18.4	1	0.0018885	0.515	0	0	-5.76291	13	15	13	3UTR	MIRT547824	1	0
hsa-miR-29c-3p	NM_001370208	FBXL20	TAGCACCATTTGAAATCGGTTA#GACTCTGCTCAGGGACAGAGATGGATGGGTAAATGGTGCTGT#((((((((((((..(((.(((.#.))).)))...)))))))))))).	9893	9935	1	-21.3	1	0.000566761	0.544	0	0	-6.08354	18	24	12	3UTR		1	1
hsa-miR-29c-3p	NM_001370327	SHPRH	TAGCACCATTTGAAATCGGTTA#CCGAGAGGCTTTGGTGCTT#.(((((((.......((((...#)))).......))))))).	6547	6566	1	-17.1	1	0.000154632	0.574	0	0	-15.1452	11	19	7	3UTR		1	1
hsa-miR-29c-3p	NM_001370348	PHF3	TAGCACCATTTGAAATCGGTTA#TCAAATGGTGTTGA#(((((((((((((.........#))))))))))))).	11926	11940	1	-17.7	1	0.000274418	0.603	0	0	-5.76291	13	14	13	3UTR		0	0
hsa-miR-29c-3p	NM_001370528	PRICKLE2	TAGCACCATTTGAAATCGGTTA#ACCCAGGAAGGTTGAGCTGCTGAGATTTCAGTGGTGCA#..((((((.(((((((((((..#.)))..)))))))))))))).	4183	4221	1	-19.8	1	0.000305908	0.559	0	0	-6.01339	17	21	14	3UTR		1	1
hsa-miR-29c-3p	NM_001371094	FECH	TAGCACCATTTGAAATCGGTTA#AATCAAGTATGGATTTCAGAGGTGCTC#.((((((.(((((((((.((..#.)).))))))))))))))).	1866	1893	1	-21.8	1	0.000438575	0.618	0.131439	0.223675	-6.10696	17	20	15	3UTR		0	0
hsa-miR-29c-3p	NM_001371094	FECH	TAGCACCATTTGAAATCGGTTA#AGCTGGTGGTGTGGTGCTGG#(((((((((.....(((((((.#)))))))...))))))))).	2963	2983	1	-20.2	1	0.000145216	0.5	0	0	-13.4976	16	20	9	3UTR		0	0
hsa-miR-29c-3p	NM_001371095	FECH	TAGCACCATTTGAAATCGGTTA#AATCAAGTATGGATTTCAGAGGTGCTC#.((((((.(((((((((.((..#.)).))))))))))))))).	2075	2102	1	-21.8	1	0.000438575	0.618	0	0	-6.10696	17	20	15	3UTR		0	0
hsa-miR-29c-3p	NM_001371095	FECH	TAGCACCATTTGAAATCGGTTA#AGCTGGTGGTGTGGTGCTGG#(((((((((.....(((((((.#)))))))...))))))))).	3172	3192	1	-20.2	1	0.000145216	0.5	0	0	-13.4976	16	20	9	3UTR		0	0
hsa-miR-29c-3p	NM_001371741	SFXN5	TAGCACCATTTGAAATCGGTTA#TGACCCCAGCTCCAGGCAGGAAACCCCGAGAAGGAATGGTGCTT#.((((((((((....((((...#.))))....)))))))))).	1559	1603	1	-21.8	1	0.00258801	0.397	0	0	-10.0215	14	20	10	3UTR		0	0
hsa-miR-29c-3p	NM_001375471	PTPRG	TAGCACCATTTGAAATCGGTTA#AACTCCTATGTTCTAAAGTTTATGTTCAAATGGTGCC#..((((((((((((........#.)))))))))))).	8241	8278	1	-18.6	1	0.0206935	0.662	0	0	-5.9255	12	14	12	3UTR		0	0
hsa-miR-29c-3p	NM_001375670	ABI2	TAGCACCATTTGAAATCGGTTA#TGAGAAAATTCAGATGGTGTC#..((((((((((((........#.)))))))))))).	3364	3385	1	-17	1	0.0076707	0.632	0	0	-5.9255	12	14	12	3UTR		0	0
hsa-miR-29c-3p	NM_001375698	ABI2	TAGCACCATTTGAAATCGGTTA#TGAGAAAATTCAGATGGTGTC#..((((((((((((........#.)))))))))))).	3112	3133	1	-17	1	0.0076707	0.632	0	0	-5.9255	12	14	12	3UTR		0	0
hsa-miR-29c-3p	NM_001375819	DNMT3A	TAGCACCATTTGAAATCGGTTA#TAAAAGGTACTGTTAACTACTGTACAACCCGACTTCATAATGGTGCTT#.(((((((((((((.((((...#.)))).)))).))))))))).	2991	3039	1	-22.8	1	0.0429624	0.603	0	0	-4.52877	17	21	9	3UTR	MIRT003028	1	1
hsa-miR-29c-3p	NM_001376929	SLC30A10	TAGCACCATTTGAAATCGGTTA#TTTCAGAGGTGCTGG#(((((((.(((((((.......#)))))))))))))).	2733	2748	1	-16.9	1	0.000965342	0.515	0.0165714	0.246517	-6.48426	14	15	14	3UTR	MIRT764392	1	0
hsa-miR-29c-3p	NM_001377329	PLEKHG7	TAGCACCATTTGAAATCGGTTA#CTGGTTTTGATTGGTGTG#..((((((.((((((((((...#)))))))))).)))))).	3169	3187	1	-18	1	0.0845383	0.603	0	0	-6.01339	16	18	10	3UTR		0	0
hsa-miR-29c-3p	NM_001377376	ZSCAN20	TAGCACCATTTGAAATCGGTTA#GACTGAGGTGGGAGGTGCTGG#(((((((.(((.(..((((((.#))))))..).)))))))))).	4532	4553	1	-19.7	1	0.000301706	0.456	0	0	-11.1903	17	21	10	3UTR		0	0
hsa-miR-29c-3p	NM_001377488	SIPA1L2	TAGCACCATTTGAAATCGGTTA#CAAATGGTGCC#..((((((((((..........#)))))))))).	6132	6143	1	-16.1	1	0.000888839	0.676	0	0	-8.07147	10	11	10	3UTR		0	0
hsa-miR-29c-3p	NM_001377538	SLMAP	TAGCACCATTTGAAATCGGTTA#TTCAAAGGTGCTAC#(((((((.((((((........#))))))))))))).	5970	5984	1	-16.1	1	0.00421726	0.662	-0.0894282	0.0141905	-7.21971	13	14	13	3UTR		0	0
hsa-miR-29c-3p	NM_001377539	SLMAP	TAGCACCATTTGAAATCGGTTA#ACCATTCGAGTGGTGA#...(((((((((((...(((..#))).))))))))))).	6170	6186	1	-17	0	0.000116748	0.691	0.632409	0.307847	-7.48304	14	16	11	3UTR		0	0
hsa-miR-29c-3p	NM_001377540	SLMAP	TAGCACCATTTGAAATCGGTTA#TTCAAAGGTGCTAC#(((((((.((((((........#))))))))))))).	6039	6053	1	-16.1	1	0.00421726	0.662	0	0	-7.21971	13	14	13	3UTR		0	0
hsa-miR-29c-3p	NM_001377551	SLMAP	TAGCACCATTTGAAATCGGTTA#ACCATTCGAGTGGTGA#...(((((((((((...(((..#))).))))))))))).	6056	6072	1	-17	0	0.000116748	0.691	0.135552	0.239529	-7.48304	14	16	11	3UTR		0	0
hsa-miR-29c-3p	NM_001377552	SLMAP	TAGCACCATTTGAAATCGGTTA#ACCATTCGAGTGGTGA#...(((((((((((...(((..#))).))))))))))).	6146	6162	1	-17	0	0.000116748	0.691	0.643575	0.304557	-7.48304	14	16	11	3UTR		0	0
hsa-miR-29c-3p	NM_001377552	SLMAP	TAGCACCATTTGAAATCGGTTA#TTCAAAGGTGCTAC#(((((((.((((((........#))))))))))))).	5925	5939	1	-16.1	1	0.00421726	0.662	0.431434	0.157394	-7.21971	13	14	13	3UTR		0	0
hsa-miR-29c-3p	NM_001377557	SLMAP	TAGCACCATTTGAAATCGGTTA#ACCATTCGAGTGGTGA#...(((((((((((...(((..#))).))))))))))).	6005	6021	1	-17	0	0.000116748	0.691	0.0238978	0.122083	-7.48304	14	16	11	3UTR		0	0
hsa-miR-29c-3p	NM_001377921	SLMAP	TAGCACCATTTGAAATCGGTTA#ACCATTCGAGTGGTGA#...(((((((((((...(((..#))).))))))))))).	6086	6102	1	-17	0	0.000116748	0.691	0.219291	0.366186	-7.48304	14	16	11	3UTR		0	0
hsa-miR-29c-3p	NM_001377921	SLMAP	TAGCACCATTTGAAATCGGTTA#TTCAAAGGTGCTAC#(((((((.((((((........#))))))))))))).	5865	5879	1	-16.1	1	0.00421726	0.662	0.212114	0.0860052	-7.21971	13	14	13	3UTR		0	0
hsa-miR-29c-3p	NM_001377922	SLMAP	TAGCACCATTTGAAATCGGTTA#ACCATTCGAGTGGTGA#...(((((((((((...(((..#))).))))))))))).	6074	6090	1	-17	0	0.000116748	0.691	0.548669	0.354671	-7.48304	14	16	11	3UTR		0	0
hsa-miR-29c-3p	NM_001377922	SLMAP	TAGCACCATTTGAAATCGGTTA#TTCAAAGGTGCTAC#(((((((.((((((........#))))))))))))).	5853	5867	1	-16.1	1	0.00421726	0.662	0.70339	0.217268	-7.21971	13	14	13	3UTR		0	0
hsa-miR-29c-3p	NM_001377925	SLMAP	TAGCACCATTTGAAATCGGTTA#TTCAAAGGTGCTAC#(((((((.((((((........#))))))))))))).	5751	5765	1	-16.1	1	0.00421726	0.662	0	0	-7.21971	13	14	13	3UTR		0	0
hsa-miR-29c-3p	NM_001378132	RNMT	TAGCACCATTTGAAATCGGTTA#CAAATGGTGCC#..((((((((((..........#)))))))))).	1928	1939	1	-16.1	1	0.00985882	0.721	0	0	-8.07147	10	11	10	3UTR		0	0
hsa-miR-29c-3p	NM_001378135	RNMT	TAGCACCATTTGAAATCGGTTA#CAAATGGTGCC#..((((((((((..........#)))))))))).	2258	2269	1	-16.1	1	0.00985882	0.721	0	0	-8.07147	10	11	10	3UTR		0	0
hsa-miR-29c-3p	NM_001378188	CCDC187	TAGCACCATTTGAAATCGGTTA#GGCCAGGGCAGCTGATTTCTCCTGGTGCC#..((((((...((((((((((.#.))))))))))...)))))).	8799	8828	1	-22.5	1	0.000766609	0.456	0	0	-10.0807	16	21	10	3UTR		0	0
hsa-miR-29c-3p	NM_001384316	ZHX3	TAGCACCATTTGAAATCGGTTA#TAGCCGGGCGTGGTGGTGCG#..((((((((.....(((((((#)))))))....)))))))).	8744	8764	1	-20.6	1	5.84692e-06	0.485	0	0	-14.01	15	20	8	3UTR		1	1
hsa-miR-29c-3p	NM_001384317	ZHX3	TAGCACCATTTGAAATCGGTTA#TAGCCGGGCGTGGTGGTGCG#..((((((((.....(((((((#)))))))....)))))))).	8733	8753	1	-20.6	1	5.84692e-06	0.485	0	0	-14.01	15	20	8	3UTR		1	1
hsa-miR-29c-3p	NM_001384323	ZHX3	TAGCACCATTTGAAATCGGTTA#TAGCCGGGCGTGGTGGTGCG#..((((((((.....(((((((#)))))))....)))))))).	9197	9217	1	-20.6	1	5.84692e-06	0.485	0	0	-14.01	15	20	8	3UTR		1	1
hsa-miR-29c-3p	NM_001384324	ZHX3	TAGCACCATTTGAAATCGGTTA#TAGCCGGGCGTGGTGGTGCG#..((((((((.....(((((((#)))))))....)))))))).	8503	8523	1	-20.6	1	5.84692e-06	0.485	0	0	-14.01	15	20	8	3UTR		1	1
hsa-miR-29c-3p	NM_001384354	ZNF831	TAGCACCATTTGAAATCGGTTA#GCTCATCTTCAAATGGTGCC#..((((((((((((........#.)))))))))))).	6782	6802	1	-18.8	1	0.00485883	0.441	0	0	-5.9255	12	14	12	3UTR		0	0
hsa-miR-29c-3p	NM_001384542	USP49	TAGCACCATTTGAAATCGGTTA#TGACTGTTCATCAAATGGCTGCTT#.((((((((((((...((((((#))))))....)))))))).)))).	6153	6177	1	-19.4	1	0.0428315	0.632	0	0	-5.61866	18	24	8	3UTR		0	0
hsa-miR-29c-3p	NM_001387080	N4BP2L2	TAGCACCATTTGAAATCGGTTA#TAACTGTTTTCAGATGGTACA#..(.(((((((((((.((((((#)))))).))))))))))).).	7497	7518	1	-19.7	0	0.0970597	0.735	0	0	-8.22207	18	21	11	3UTR		0	0
hsa-miR-29c-3p	NM_001387081	N4BP2L2	TAGCACCATTTGAAATCGGTTA#TAACTGTTTTCAGATGGTACA#..(.(((((((((((.((((((#)))))).))))))))))).).	6400	6421	1	-19.7	0	0.0970597	0.735	0	0	-8.22207	18	21	11	3UTR		0	0
hsa-miR-29c-3p	NM_001387082	N4BP2L2	TAGCACCATTTGAAATCGGTTA#TAACTGTTTTCAGATGGTACA#..(.(((((((((((.((((((#)))))).))))))))))).).	7564	7585	1	-19.7	0	0.0970597	0.735	0	0	-8.22207	18	21	11	3UTR		0	0
hsa-miR-29c-3p	NM_001387101	N4BP2L2	TAGCACCATTTGAAATCGGTTA#TAACTGTTTTCAGATGGTACA#..(.(((((((((((.((((((#)))))).))))))))))).).	7525	7546	1	-19.7	0	0.0970597	0.735	0	0	-8.22207	18	21	11	3UTR		0	0
hsa-miR-29c-3p	NM_001387102	N4BP2L2	TAGCACCATTTGAAATCGGTTA#TAACTGTTTTCAGATGGTACA#..(.(((((((((((.((((((#)))))).))))))))))).).	7592	7613	1	-19.7	0	0.0970597	0.735	0	0	-8.22207	18	21	11	3UTR		0	0
hsa-miR-29c-3p	NM_001387104	N4BP2L2	TAGCACCATTTGAAATCGGTTA#TAACTGTTTTCAGATGGTACA#..(.(((((((((((.((((((#)))))).))))))))))).).	7491	7512	1	-19.7	0	0.0970597	0.735	0	0	-8.22207	18	21	11	3UTR		0	0
hsa-miR-29c-3p	NM_001387105	N4BP2L2	TAGCACCATTTGAAATCGGTTA#TAACTGTTTTCAGATGGTACA#..(.(((((((((((.((((((#)))))).))))))))))).).	7301	7322	1	-19.7	0	0.0970597	0.735	0	0	-8.22207	18	21	11	3UTR		0	0
hsa-miR-29c-3p	NM_001387223	N4BP2L2	TAGCACCATTTGAAATCGGTTA#TAACTGTTTTCAGATGGTACA#..(.(((((((((((.((((((#)))))).))))))))))).).	6398	6419	1	-19.7	0	0.0970597	0.735	0	0	-8.22207	18	21	11	3UTR		0	0
hsa-miR-29c-3p	NM_001391958	NLRP10	TAGCACCATTTGAAATCGGTTA#TAGCCGGGCGTGGTGGTGCA#..((((((((.....(((((((#)))))))....)))))))).	3143	3163	1	-20.7	1	5.52575e-06	0.485	0	0	-14.01	15	20	8	3UTR		0	0
hsa-miR-29c-3p	NM_001394156	RGS12	TAGCACCATTTGAAATCGGTTA#CCGTAGCAGGTGGTGTG#..((((((((((....(((...#)))...)))))))))).	4808	4825	1	-17.7	1	0.000266908	0.294	0	0	-8.07147	13	17	10	3UTR		0	0
hsa-miR-29c-3p	NM_001394699	PAN2	TAGCACCATTTGAAATCGGTTA#ACTTCCAGTACTGGACGTGCTCAGGGTCTAGGGTCACAGATGGTGCTAT#((((((((((((..(((.....#.)))..)))))))))))).	3954	4003	1	-20.4	1	0.012051	0.529	0	0	-6.08354	15	19	12	3UTR		1	1
hsa-miR-29c-3p	NM_001394702	PAN2	TAGCACCATTTGAAATCGGTTA#ACTTCCAGTACTGGACGTGCTCAGGGTCTAGGGTCACAGATGGTGCTAT#((((((((((((..(((.....#.)))..)))))))))))).	4032	4081	1	-20.4	1	0.012051	0.529	0	0	-6.08354	15	19	12	3UTR		1	1
hsa-miR-29c-3p	NM_001394736	PHACTR2	TAGCACCATTTGAAATCGGTTA#GGCCGAGTAACGCAGAGTCAATAAAGGTGGTTATATTGTAAGCTTTTAGATGGTGCTT#.((((((((((((((.......#.)))))))))))))).	8072	8130	1	-18.5	1	0.00124849	0.735	0	0	-4.02637	14	16	14	3UTR	MIRT437711	1	1
hsa-miR-29c-3p	NM_001395198	ZBTB34	TAGCACCATTTGAAATCGGTTA#ACCATTTTTTGGTCATGTGGTGCTAT#(((((((((.(((.........#.))).))))))))).	3065	3091	1	-17.1	1	0.0101411	0.662	0	0	-7.00542	12	15	9	3UTR	MIRT790217	1	1
hsa-miR-29c-3p	NM_001395232	NOTCH2NLA	TAGCACCATTTGAAATCGGTTA#GGCTGGAGTGCAATGGTGCTAT#((((((((((.....((((((.#)))))).....)))))))))).	6179	6201	1	-18.8	1	0.000101225	0.397	0	0	-12.9906	16	22	10	3UTR		0	0
hsa-miR-29c-3p	NM_001395235	CCDC201	TAGCACCATTTGAAATCGGTTA#CAAATGGTGCA#..((((((((((..........#)))))))))).	2874	2885	1	-16.6	1	0.00134242	0.603	0	0	-8.07147	10	11	10	3UTR		0	0
hsa-miR-29c-3p	NM_001395418	OASL	TAGCACCATTTGAAATCGGTTA#GACTACAAAACCCCTGCCCCGTCCTCATTTGGTGCTGA#((((((((..(((...(((...#.)))...)))..)))))))).	1824	1862	1	-20.9	1	4.97457e-05	0.441	0	0	-8.06181	14	21	8	3UTR		0	0
hsa-miR-29c-3p	NM_001395419	OASL	TAGCACCATTTGAAATCGGTTA#GACTACAAAACCCCTGCCCCGTCCTCATTTGGTGCTGA#((((((((..(((...(((...#.)))...)))..)))))))).	2066	2104	1	-20.9	1	4.97457e-05	0.441	0	0	-8.06181	14	21	8	3UTR		0	0
hsa-miR-29c-3p	NM_001396016	LOC122539214	TAGCACCATTTGAAATCGGTTA#AGCCTCCCAAGTAGCTGGGATTTCAGATGTGTGCC#..((((((((((((((((((((#.)))))..))))))))))).)))).	3083	3118	1	-21.9	1	0.0016894	0.471	0	0	-4.957	20	25	11	3UTR		0	0
hsa-miR-29c-3p	NM_001396041	MTAP	TAGCACCATTTGAAATCGGTTA#GACTGGTTACAGGTTGGTGTTT#.(((((((((((.((((((((.#)))))))).))))).)))))).	4076	4098	1	-19.3	1	0.000326761	0.588	0	0	-5.08246	19	22	8	3UTR		0	0
hsa-miR-29c-3p	NM_001396518	TUG1	TAGCACCATTTGAAATCGGTTA#TGGATTTCAAACATTTTCGTTTTGTGGAGTGGTGCTC#.((((((((((((((((.(...#).))))))))..................)))))))).	1817	1854	1	-18.2	1	0.000657283	0.574	0	0	-3.79332	17	37	8	3UTR		0	0
hsa-miR-29c-3p	NM_001398479	TUG1	TAGCACCATTTGAAATCGGTTA#TGGATTTCAAACATTTTCGTTTTGTGGAGTGGTGCTC#.((((((((((((((((.(...#).))))))))..................)))))))).	1817	1854	1	-18.2	1	0.000657283	0.574	0	0	-3.79332	17	37	8	3UTR		0	0
hsa-miR-29c-3p	NM_014293	NPTXR	TAGCACCATTTGAAATCGGTTA#TAGCTGGTTAGGTGGTGCA#..((((((((((..((((((((#)))))))))))))))))).	3222	3241	1	-20.5	1	0.000155348	0.515	-0.445066	-0.00233894	-7.10297	18	19	18	3UTR		0	0
hsa-miR-29c-3p	NM_014299	BRD4	TAGCACCATTTGAAATCGGTTA#ACATGCATTCATGTGGTGCTAC#(((((((((.((((........#.)))).))))))))).	2715	2737	1	-17.9	1	0.00161743	0.515	1.5211	2.96985	-6.14858	13	16	9	3UTR		0	1
hsa-miR-29c-3p	NM_014547	TMOD3	TAGCACCATTTGAAATCGGTTA#TAGCCGGGTGTGGTGGTGCA#..((((((((.....(((((((#)))))))....)))))))).	2934	2954	1	-20.7	1	2.5207e-05	0.515	-0.134988	0.0525943	-14.01	15	20	8	3UTR		1	1
hsa-miR-29c-3p	NM_014586	HUNK	TAGCACCATTTGAAATCGGTTA#GCTGATTTCAAGCTGCCCACAGAACTGGTGCG#..((((((((((((((((((..#)))))))))))).............)))))).	3829	3861	1	-21.1	1	0.000450726	0.397	-0.17289	-0.266822	-4.957	18	32	12	3UTR		0	0
hsa-miR-29c-3p	NM_014619	GRIK4	TAGCACCATTTGAAATCGGTTA#TGAATTTTGGAATATTGCGTTACCAGTGCATCCGATTTCAGGTGCTT#.((((((...(((((((((...#.))))))))))))))).	3771	3818	1	-21.5	1	0.00985085	0.5	1.02484	0.718655	-8.40586	15	17	15	3UTR		0	0
hsa-miR-29c-3p	NM_014721	PHACTR2	TAGCACCATTTGAAATCGGTTA#GGCCGAGTAACGCAGAGTCAATAAAGGTGGTTATATTGTAAGCTTTTAGATGGTGCTT#.((((((((((((((.......#.)))))))))))))).	8125	8183	1	-18.5	1	0.00124849	0.735	0.161897	0.74405	-4.02637	14	16	14	3UTR	MIRT437711	1	1
hsa-miR-29c-3p	NM_014722	RIPOR2	TAGCACCATTTGAAATCGGTTA#TGGCCCTTTTCATCAGGATGGTGCTGT#(((((((((((((((..(((((#)))))..)))))....)))))))))).	3499	3526	1	-22	1	0.000259292	0.544	2.26579	2.26025	-4.17062	20	27	10	3UTR		1	0
hsa-miR-29c-3p	NM_014839	PLPPR4	TAGCACCATTTGAAATCGGTTA#CGGGTGGTGCTGA#((((((((((((..........#)))))))))))).	2696	2709	1	-17.3	1	1.05814e-06	0.588	3.45997	2.23295	-7.05204	12	13	12	3UTR		1	1
hsa-miR-29c-3p	NM_015172	PRRC2C	TAGCACCATTTGAAATCGGTTA#AAGTGAGCAGTGTTTGGCTACTGCTTCTATTTGAAATGGTGCTGT#(((((((((((.((((((((..#.)))).....)))).))))))))))).	9365	9410	1	-19.9	1	0.0127868	0.559	1.31661	0.726452	-7.28438	19	27	11	3UTR		1	1
hsa-miR-29c-3p	NM_015275	WASHC4	TAGCACCATTTGAAATCGGTTA#AAACGAATTTAAATGGTGTC#..((((((((((((.(((....#.))).)))))))))))).	5437	5457	1	-18.9	1	0.0591041	0.632	0.265573	0.251672	-5.69245	15	18	12	3UTR		0	0
hsa-miR-29c-3p	NM_015457	ZDHHC5	TAGCACCATTTGAAATCGGTTA#AGCCCACCTCACTATGGTGCTGG#(((((((((.(((....((((.#))))....)))..))))))))).	4292	4315	1	-18.6	1	7.27363e-05	0.426	1.6562	1.21238	-7.00542	16	23	9	3UTR		1	1
hsa-miR-29c-3p	NM_015562	UBXN7	TAGCACCATTTGAAATCGGTTA#GATATCAAATGGTGTA#..(((((((((((.(((.....#))).))))))))))).	8698	8714	1	-19.3	1	0.00187637	0.721	0.878017	1.27709	-5.81384	14	16	11	3UTR		1	0
hsa-miR-29c-3p	NM_015576	ERC2	TAGCACCATTTGAAATCGGTTA#GCTGTGAGTGAGTGGTGTTGG#((((((((((((....((((..#))))....)))))))))))).	3753	3774	1	-17	1	0.000421305	0.603	3.07754	4.29474	-7.05204	16	21	12	3UTR		0	0
hsa-miR-29c-3p	NM_015608	EDRF1	TAGCACCATTTGAAATCGGTTA#AGCCGGTTTGTTCATTCGGTGCTT#.((((((...(((((((((((.#))))))))...)))...)))))).	3761	3785	1	-20	1	0.0130576	0.588	2.19247	1.94351	-8.40586	17	24	8	3UTR		0	0
hsa-miR-29c-3p	NM_015642	ZBTB20	TAGCACCATTTGAAATCGGTTA#TTCAAGTGGTGTTT#.(((((((((((((........#))))))))))))).	26180	26194	1	-17.3	1	0.00850023	0.618	6.61527	5.78681	-4.76182	13	14	13	3UTR		1	1
hsa-miR-29c-3p	NM_015680	CNPPD1	TAGCACCATTTGAAATCGGTTA#AGCCGGGGACTGATGGGTTCAGGTGGGAGCTGC#((((.((((((((((((((((.#.)))))))...)))))))))..)))).	1739	1772	1	-21.8	0	0.000347651	0.382	4.64907	4.22144	-8.05661	20	27	9	3UTR		0	0
hsa-miR-29c-3p	NM_015885	PCF11	TAGCACCATTTGAAATCGGTTA#GGCTGGTTTCGAATTCCTGGGCTC#.(((.((((((((((((((((.#)))))))))))))....)))))).	6529	6553	1	-19.1	0	0.00773286	0.456	-0.270202	-0.162932	-7.91236	19	24	13	3UTR		0	0
hsa-miR-29c-3p	NM_015886	PI15	TAGCACCATTTGAAATCGGTTA#ACTGATTAATGGTGCTGA#((((((((((...(((((((..#))))))))))))))))).	4844	4862	1	-19.9	1	0.0323601	0.647	2.60342	0.337726	-11.3983	17	18	17	3UTR		1	1
hsa-miR-29c-3p	NM_016006	ABHD5	TAGCACCATTTGAAATCGGTTA#AATAGAAAAACAAGTGGTGCTAT#((((((((((((..........#.)))))))))))).	2064	2087	1	-18.6	1	2.66937e-05	0.647	0.592869	0.421103	-7.05204	12	14	12	3UTR		1	1
hsa-miR-29c-3p	NM_016041	DERL2	TAGCACCATTTGAAATCGGTTA#CCGATTTTATAGGGTGCA#..(((((...(((((((((...#)))))))))...))))).	2871	2889	1	-21	0	0.0133461	0.515	0.0470638	0.394206	-9.56953	14	18	9	3UTR		0	0
hsa-miR-29c-3p	NM_016120	RLIM	TAGCACCATTTGAAATCGGTTA#AACTGGTTTCATATGGTGA#...((((((.(((((((((((.#))))))))))).)))))).	3165	3184	1	-22.5	0	4.61859e-05	0.529	0.720419	1.31773	-7.75705	17	19	11	3UTR		1	0
hsa-miR-29c-3p	NM_016196	RBM19	TAGCACCATTTGAAATCGGTTA#GCCGGGCATGGTGCTGA#(((((((((......(((((..#)))))..))))))))).	3517	3534	1	-17.7	1	1.42713e-06	0.397	4.62543	1.15423	-14.2331	14	17	9	3UTR		0	0
hsa-miR-29c-3p	NM_016358	IRX4	TAGCACCATTTGAAATCGGTTA#AACCGAGTGATGGTGTTT#.(((((((((.....((((((.#))))))..))))))))).	2365	2383	1	-18.8	1	0.000605914	0.7	3.1182	0.792423	-12.8463	15	18	9	3UTR		0	0
hsa-miR-29c-3p	NM_016382	CD244	TAGCACCATTTGAAATCGGTTA#GAGAGTAGATGGTGCA#..((((((((((...((.....#))...)))))))))).	1932	1948	1	-17	1	0.0429562	0.485	-1.09161	0.481765	-7.83842	12	16	10	3UTR		0	0
hsa-miR-29c-3p	NM_016480	PAIP2	TAGCACCATTTGAAATCGGTTA#TGACCAATACCAACCCATAATCCAGCTGAACAAAGATACTGTAACATGATTTGAGTGGTGCTT#.((((((((((.((((((((((#.)))).)))))))))))))))).	1193	1256	1	-20.7	1	0.000920539	0.603	0.795174	1.48926	-7.14013	20	23	16	3UTR		1	1
hsa-miR-29c-3p	NM_016577	RAB6B	TAGCACCATTTGAAATCGGTTA#ACCCCCAAGTGGTGCTT#.(((((((((((..........#.))))))))))).	3223	3240	1	-17.6	1	7.0667e-05	0.426	0.0056881	0.294637	-6.90779	11	13	11	3UTR		1	1
hsa-miR-29c-3p	NM_016593	CYP39A1	TAGCACCATTTGAAATCGGTTA#TTCAAATGGTGCA#..((((((((((((........#)))))))))))).	1775	1788	1	-19.1	1	0.00748355	0.632	1.52168	1.23295	-5.9255	12	13	12	3UTR		0	0
hsa-miR-29c-3p	NM_017417	GALNT8	TAGCACCATTTGAAATCGGTTA#TCAGATGGTGCTGG#(((((((((((((.........#))))))))))))).	2195	2209	1	-20.2	1	9.62655e-06	0.485	-0.22039	0.203325	-5.76291	13	14	13	3UTR		0	0
hsa-miR-29c-3p	NM_017489	TERF1	TAGCACCATTTGAAATCGGTTA#AATCGGTATCAATTATAGTATGGTGCTT#.((((((((((((.(((((((.#))))))).)))).......)))))))).	3164	3192	1	-19.4	1	0.000810719	0.765	-0.0147059	0.341615	-4.65016	19	28	8	3UTR		0	0
hsa-miR-29c-3p	NM_017563	IL17RD	TAGCACCATTTGAAATCGGTTA#CCGTTTTAAGTGGTCTGT#(((.(((((((((((.(((...#))))))))))))))))).	6560	6578	1	-17	0	0.00249193	0.588	3.85478	4.38056	-7.20265	17	18	17	3UTR		1	0
hsa-miR-29c-3p	NM_017737	FNBP1L	TAGCACCATTTGAAATCGGTTA#TAACTAATTTCTTAGTGGTGTTGT#((((((((((.(((((.(((((#))))).)))))..)))))))))).	3185	3209	1	-19	1	0.00681975	0.588	1.66365	1.52833	-6.76235	20	24	10	3UTR		0	0
hsa-miR-29c-3p	NM_017766	CASZ1	TAGCACCATTTGAAATCGGTTA#GGCCCTGTTCCTCACTGCGGATGGTGCTGC#((((((((((((....((((..#.)))))))))))))))).	3888	3918	1	-18.6	1	8.15299e-05	0.338	2.46454	1.81398	-7.05204	16	18	16	3UTR		0	1
hsa-miR-29c-3p	NM_017929	PEX26	TAGCACCATTTGAAATCGGTTA#ACCGCTTTTAAATGGTAGAGCTGG#(((((((((((((((.((((..#)))).)))))))))))...)))).	7932	7956	1	-19.9	1	1.19364e-05	0.485	0.149556	-0.0382309	-4.17062	19	24	11	3UTR		0	0
hsa-miR-29c-3p	NM_017966	VPS37C	TAGCACCATTTGAAATCGGTTA#TAACTTTACTTCCCAAATGGTGCTT#.(((((((((((..........#.))))))))))).	2112	2137	1	-17.6	1	0.000792828	0.618	0.75578	0.768247	-6.90779	11	13	11	3UTR		1	1
hsa-miR-29c-3p	NM_018012	KIF26B	TAGCACCATTTGAAATCGGTTA#CAGATGGTGCTAG#((((((((((((..........#)))))))))))).	7227	7240	1	-18.9	1	0.00230696	0.676	0.250904	-0.333058	-7.05204	12	13	12	3UTR		1	1
hsa-miR-29c-3p	NM_018077	RBM28	TAGCACCATTTGAAATCGGTTA#GCCAGAATCCTGGGAAGGCTACATGTCCTCAGGTGGTGCTGG#(((((((((((((.........#.))))))))))))).	12112	12154	1	-19.9	1	5.03097e-08	0.397	0.173865	0.22923	-5.76291	13	15	13	3UTR		0	0
hsa-miR-29c-3p	NM_018085	IPO9	TAGCACCATTTGAAATCGGTTA#CAAGTGGTGCTGA#((((((((((((..........#)))))))))))).	5347	5360	1	-18.5	1	0.000179212	0.456	-0.142309	-0.237014	-7.05204	12	13	12	3UTR		0	1
hsa-miR-29c-3p	NM_018086	FIGN	TAGCACCATTTGAAATCGGTTA#TGGAGTGGTGCTT#.((((((((((.(.........#).)))))))))).	2949	2962	1	-15.4	1	0.000181454	0.603	2.05494	1.15183	-8.96547	11	13	10	3UTR		1	0
hsa-miR-29c-3p	NM_018107	RBM23	TAGCACCATTTGAAATCGGTTA#TAACTTAAATTTTTATCTCCAAATGGTGCTGT#((((((((((((..........#.)))))))))))).	8927	8959	1	-18.7	1	0.00147857	0.647	4.66794	3.71531	-7.05204	12	14	12	3UTR		0	0
hsa-miR-29c-3p	NM_018229	AP5M1	TAGCACCATTTGAAATCGGTTA#TGCCTCCTTCACTGATTTTGAATGTGTGCTC#.(((((((((((((((((((..#.)))))))))))))).))))).	10227	10258	1	-22.7	1	0.0180326	0.544	-0.291384	-0.104113	-3.79332	19	22	14	3UTR		0	0
hsa-miR-29c-3p	NM_018240	KIRREL1	TAGCACCATTTGAAATCGGTTA#CCGAGGATGGTGCTC#.((((((((((....((((...#)))))))))))))).	2465	2480	1	-18.1	1	7.66897e-05	0.324	1.76027	0.579073	-10.0215	14	15	14	3UTR		1	0
hsa-miR-29c-3p	NM_001191013	GSTO2	TAGCACCATTTGAAATCGGTTA#AGCCTGTATTAGGCCATTCTCATGGTGCTAT#(((((((((..(((...((((.#.)))).)))..))))))))).	3588	3619	1	-19.5	1	0.00019277	0.588	0	0	-8.97335	16	21	9	3UTR		0	0
hsa-miR-29c-3p	NM_001191014	GSTO2	TAGCACCATTTGAAATCGGTTA#AGCCTGTATTAGGCCATTCTCATGGTGCTAT#(((((((((..(((...((((.#.)))).)))..))))))))).	3399	3430	1	-19.5	1	0.00019277	0.588	-0.000488222	0.0854908	-8.97335	16	21	9	3UTR		0	0
hsa-miR-29c-3p	NM_001193288	SLC24A2	TAGCACCATTTGAAATCGGTTA#TGACCAGATCCTGATGAACTGAAGCTGAAGATCAGATGGTGTTT#.((((((((((((..((((((.#.))))))...)))))))))))).	5848	5892	1	-21.7	1	0.00741014	0.544	0.122418	0.0920779	-5.38561	18	23	12	3UTR		0	0
hsa-miR-29c-3p	NM_001195308	CGGBP1	TAGCACCATTTGAAATCGGTTA#AACAGTTCATCATTTGGTGCTT#.(((((((..(((.........#.)))..))))))).	4016	4038	1	-15.3	1	0.00654048	0.588	3.83631	2.38673	-7.91756	10	14	7	3UTR		0	1
hsa-miR-29c-3p	NM_001197079	IFRD1	TAGCACCATTTGAAATCGGTTA#GACTGATTTCATGATGGG#.....((((((((((((((((.#))))))))))).))))).	1968	1986	1	-19.1	0	0.00556088	0.706	0.549112	0.662294	-13.6656	16	18	11	3UTR	MIRT713055	0	0
hsa-miR-29c-3p	NM_001197080	IFRD1	TAGCACCATTTGAAATCGGTTA#GACTGATTTCATGATGGG#.....((((((((((((((((.#))))))))))).))))).	1773	1791	1	-19.1	0	0.00556088	0.706	0.56382	0.943561	-13.6656	16	18	11	3UTR	MIRT713055	0	0
hsa-miR-29c-3p	NM_001198783	POU2F1	TAGCACCATTTGAAATCGGTTA#GCTTATCACAAGTGGTGCA#..((((((((((..((.(((..#))).))..)))))))))).	6155	6174	1	-17.2	1	0.00321975	0.662	0.585933	0.739235	-7.10297	15	19	10	3UTR		0	0
hsa-miR-29c-3p	NM_001198786	POU2F1	TAGCACCATTTGAAATCGGTTA#GCTTATCACAAGTGGTGCA#..((((((((((..((.(((..#))).))..)))))))))).	5802	5821	1	-17.2	1	0.00321975	0.662	0.585933	0.739235	-7.10297	15	19	10	3UTR		0	0
hsa-miR-29c-3p	NM_001199319	PEX26	TAGCACCATTTGAAATCGGTTA#ACCGCTTTTAAATGGTAGAGCTGG#(((((((((((((((.((((..#)))).)))))))))))...)))).	7785	7809	1	-19.9	1	1.19364e-05	0.485	0.149556	-0.0382309	-4.17062	19	24	11	3UTR		0	0
hsa-miR-29c-3p	NM_001199743	DCTN5	TAGCACCATTTGAAATCGGTTA#AGCTGTCTTCAAATGCTGTGCTT#.(((((((((((((..(((((.#)))))..))))))))..))))).	853	876	1	-19.1	1	0.00197436	0.574	0.220494	0.302431	-4.76182	18	23	8	3UTR		0	0
hsa-miR-29c-3p	NM_001202435	SCN1A	TAGCACCATTTGAAATCGGTTA#GACTGTAGGGACCAGTTTCAAGGGGTGCA#..(((((.((((((((.((((.#.)))).)))))))).))))).	6550	6579	1	-22.5	0	0.000138483	0.529	2.8096	2.51831	-7.27064	17	21	8	3UTR		0	0
hsa-miR-29c-3p	NM_001202514	MXD1	TAGCACCATTTGAAATCGGTTA#TGACCAAAATCAGCTTTGTAACTGTTTTCAAGGAGGTGCTT#.((((((.(((((((.((((((#.)))))).)))))))..)))))).	969	1010	1	-21.7	1	0.000280284	0.588	2.29344	0.772244	-6.34001	19	24	7	3UTR	MIRT303364	1	1
hsa-miR-29c-3p	NM_001205254	OCLN	TAGCACCATTTGAAATCGGTTA#ACCAAATAATTTCAAATGGTGCC#..((((((((((((((......#.)))))))))))))).	2820	2843	1	-20.5	1	0.00583182	0.721	0.326367	0.00889745	-4.957	14	16	14	3UTR		0	0
hsa-miR-29c-3p	NM_001205255	OCLN	TAGCACCATTTGAAATCGGTTA#ACCAAATAATTTCAAATGGTGCC#..((((((((((((((......#.)))))))))))))).	2030	2053	1	-20.5	1	0.00583182	0.721	0.326367	0.00889745	-4.957	14	16	14	3UTR		0	0
hsa-miR-29c-3p	NM_001206559	POLR1D	TAGCACCATTTGAAATCGGTTA#AATCTTTCTATATTTAATTTTTTTAATATATAGGTCTTAAGTGGTGCTT#.((((((((((((.(((.((..#.)).))).)))))))))))).	1376	1425	1	-17.5	1	0.0175356	0.779	0.3325	0.574375	-4.65016	17	21	12	3UTR		1	1
hsa-miR-29c-3p	NM_001242366	SLC46A1	TAGCACCATTTGAAATCGGTTA#GACTGGTTTCAGGAGCTGT#((((.((...(((((((((((.#))))))))))))).)))).	4685	4704	1	-17.6	0	0.000967572	0.485	0.372519	0.0277236	-12.6691	17	19	13	3UTR		0	0
hsa-miR-29c-3p	NM_001243028	AKT2	TAGCACCATTTGAAATCGGTTA#GCCCCGTTAACAGGAATTGACTTGGTTTCGTTTGGTGCTAC#((((((((..((((((((((((#.))))).)))))))..)))))))).	5044	5085	1	-22.8	1	0.000423473	0.559	-0.0355761	0.753477	-6.23647	20	25	8	3UTR	MIRT054193	0	1
hsa-miR-29c-3p	NM_001243794	CHST12	TAGCACCATTTGAAATCGGTTA#AGCCGGACATGATGGTGCA#..((((((((.....((((((.#))))))....)))))))).	2541	2560	1	-19.6	1	0.00458231	0.529	-0.157155	0.0479068	-14.01	14	19	8	3UTR		0	0
hsa-miR-29c-3p	NM_001253697	ERBIN	TAGCACCATTTGAAATCGGTTA#TTTCAAATGGTGGTAC#((.((((((((((((.......#)))))))))))).)).	5382	5398	1	-17.6	0	0.00354445	0.721	2.37576	1.44076	-5.72816	14	16	12	3UTR		1	0
hsa-miR-29c-3p	NM_001253698	ERBIN	TAGCACCATTTGAAATCGGTTA#TTTCAAATGGTGGTAC#((.((((((((((((.......#)))))))))))).)).	5184	5200	1	-17.6	0	0.00354445	0.721	2.37576	1.44076	-5.72816	14	16	12	3UTR		1	0
hsa-miR-29c-3p	NM_001253699	ERBIN	TAGCACCATTTGAAATCGGTTA#TTTCAAATGGTGGTAC#((.((((((((((((.......#)))))))))))).)).	5403	5419	1	-17.6	0	0.00354445	0.721	2.37576	1.44076	-5.72816	14	16	12	3UTR		1	0
hsa-miR-29c-3p	NM_001253701	ERBIN	TAGCACCATTTGAAATCGGTTA#TTTCAAATGGTGGTAC#((.((((((((((((.......#)))))))))))).)).	5247	5263	1	-17.6	0	0.00354445	0.721	2.37576	1.44076	-5.72816	14	16	12	3UTR		1	0
hsa-miR-29c-3p	NM_001253901	MEST	TAGCACCATTTGAAATCGGTTA#CAAATGGTGCTGA#((((((((((((..........#)))))))))))).	2164	2177	1	-18.5	1	0.000589799	0.676	2.4609	1.29697	-7.05204	12	13	12	3UTR		1	0
hsa-miR-29c-3p	NM_001253902	MEST	TAGCACCATTTGAAATCGGTTA#CAAATGGTGCTGA#((((((((((((..........#)))))))))))).	2116	2129	1	-18.5	1	0.000589799	0.676	2.4609	1.29697	-7.05204	12	13	12	3UTR		1	0
hsa-miR-29c-3p	NM_001256163	BIRC2	TAGCACCATTTGAAATCGGTTA#GCCGAATTGTCTTTGGTGCTT#.(((((((....((.(((((..#))))).)).....))))))).	3967	3988	1	-17.5	1	0.0103751	0.662	0.317187	0.362095	-12.9992	14	21	7	3UTR		0	1
hsa-miR-29c-3p	NM_001256166	BIRC2	TAGCACCATTTGAAATCGGTTA#GCCGAATTGTCTTTGGTGCTT#.(((((((....((.(((((..#))))).)).....))))))).	2255	2276	1	-17.5	1	0.0103751	0.662	0.317187	0.362095	-12.9992	14	21	7	3UTR		0	1
hsa-miR-29c-3p	NM_001256305	HPGD	TAGCACCATTTGAAATCGGTTA#TTTAAATGGTGCTAT#((((((((((((((........#)))))))))))))).	506	521	1	-18.9	1	0.0100713	0.662	-0.233551	0.0590789	-4.90607	14	15	14	3UTR		0	1
hsa-miR-29c-3p	NM_001256378	MCMBP	TAGCACCATTTGAAATCGGTTA#ACTGATTTCATGGAGCTT#.(((.(((..((((((((((..#))))))))))))).))).	2360	2378	1	-17.2	0	0.00055807	0.75	5.01573	3.85383	-10.2113	16	18	13	3UTR		1	0
hsa-miR-29c-3p	NM_001256404	DENND2C	TAGCACCATTTGAAATCGGTTA#AACTCATGGGCAAATTCAAGTTCAGATGGTGCA#..((((((((((((........#.)))))))))))).	5538	5571	1	-19.2	1	0.0229167	0.676	2.08193	1.82401	-5.9255	12	14	12	3UTR		1	0
hsa-miR-29c-3p	NM_001257158	CEP41	TAGCACCATTTGAAATCGGTTA#GACCAAATAACATTCATTAGTTGCTCAGGGATTTTTCCTGTGGTGCTAT#(((((((((..((((((.....#.))))))....))))))))).	4032	4081	1	-18.7	1	0.00322819	0.706	2.89405	1.78257	-8.00486	15	21	9	3UTR		1	0
hsa-miR-29c-3p	NM_001260506	RPS3	TAGCACCATTTGAAATCGGTTA#GACTGAGCTGCACATGGTGTTT#.((((((((.((...((((((.#))))))....)).)))))))).	1755	1777	1	-18	1	0.00124644	0.588	0.0297575	0.0927954	-7.91725	16	22	8	3UTR		0	0
hsa-miR-29c-3p	NM_001267595	SENP1	TAGCACCATTTGAAATCGGTTA#GACCCACCCAGGGAGCGGTTTCAGTGGCGCA#..((.(((.(((((((((.((.#.)).)))))))))))).)).	3118	3149	1	-19.7	0	6.03976e-05	0.441	0	0	-10.1324	16	20	12	3UTR		1	1
hsa-miR-29c-3p	NM_001270943	KLF7	TAGCACCATTTGAAATCGGTTA#CCGAGCTCAGCGATTCCCCGAGAGAAGTGGTGTC#..(((((((((....((((...#.))))...))))))))).	7789	7823	1	-18.2	1	0.000615129	0.5	3.4515	3.62758	-11.1852	13	18	9	3UTR		0	1
hsa-miR-29c-3p	NM_001270951	TNFRSF11A	TAGCACCATTTGAAATCGGTTA#CAAGTGGTGCA#..((((((((((..........#)))))))))).	5310	5321	1	-16.6	1	0.00111088	0.353	-0.293488	-0.0691393	-8.07147	10	11	10	3UTR		1	0
hsa-miR-29c-3p	NM_001276374	WDR38	TAGCACCATTTGAAATCGGTTA#AACCACCTTAGATGGTGCC#..(((((((((((....((((.#))))...))))))))))).	1024	1043	1	-18.5	1	9.00276e-05	0.382	-1.04605	0.0593953	-6.78234	15	19	11	3UTR		0	0
hsa-miR-29c-3p	NM_001276376	WDR38	TAGCACCATTTGAAATCGGTTA#AACCACCTTAGATGGTGCC#..(((((((((((....((((.#))))...))))))))))).	971	990	1	-18.5	1	9.00276e-05	0.382	-1.04605	0.0593953	-6.78234	15	19	11	3UTR		0	0
hsa-miR-29c-3p	NM_001276394	LDLRAD1	TAGCACCATTTGAAATCGGTTA#TAGCTGGGTGGGGTGGTGCA#..(((((((((.(..(((((((#))))))).).))))))))).	1798	1818	1	-19.9	1	0.000819906	0.529	2.20647	2.26756	-9.89609	17	20	9	3UTR		0	0
hsa-miR-29c-3p	NM_001278343	ACTN2	TAGCACCATTTGAAATCGGTTA#TGACTCTATTTTATTTCAAGTAGGTGCTAT#((((((((((((((((......#.))))))))).))))))).	4529	4559	1	-19	1	0.00359241	0.603	0.54062	0.371707	-3.93757	16	19	9	3UTR		1	1
hsa-miR-29c-3p	NM_001278547	MAPK8	TAGCACCATTTGAAATCGGTTA#GTTAAGAATGGTGCTGC#(((((((((((..(((......#)))..))))))))))).	2764	2781	1	-15.9	1	0.00253906	0.574	1.21561	1.7357	-8.57351	14	17	11	3UTR		1	0
hsa-miR-29c-3p	NM_001278911	KCNMB2	TAGCACCATTTGAAATCGGTTA#GACTGGTTTCAATGGGTA#....(((..((((((((((((.#))))))))))))..))).	1785	1803	1	-19	0	0.00502076	0.632	0.771453	0.637501	-12.9166	15	18	12	3UTR		0	0
hsa-miR-29c-3p	NM_001281767	EPHA5	TAGCACCATTTGAAATCGGTTA#GATCTCATTTAATTTCTAAATGGTGCA#..((((((((((((((......#.))))).))))))))).	4225	4252	1	-17.2	1	0.00859023	0.632	4.4081	3.71522	-4.957	14	17	9	3UTR		0	0
hsa-miR-29c-3p	NM_001282470	GRIK4	TAGCACCATTTGAAATCGGTTA#TGAATTTTGGAATATTGCGTTACCAGTGCATCCGATTTCAGGTGCTT#.((((((...(((((((((...#.))))))))))))))).	3815	3862	1	-21.5	1	0.00985085	0.5	1.12523	0.705479	-8.40586	15	17	15	3UTR		0	0
hsa-miR-29c-3p	NM_001282669	DFFB	TAGCACCATTTGAAATCGGTTA#ACCATACTCAAATGGTGTC#..(((((((((((....(((..#)))....))))))))))).	1837	1856	1	-17.8	1	0.00166447	0.529	0	0	-6.78234	14	19	11	3UTR		0	0
hsa-miR-29c-3p	NM_001282705	PDIA6	TAGCACCATTTGAAATCGGTTA#TTTAGATGGTGCC#..((((((((((((........#)))))))))))).	2104	2117	1	-16.5	1	0.000917687	0.618	0	0	-5.9255	12	13	12	3UTR		0	0
hsa-miR-29c-3p	NM_001282925	ABI2	TAGCACCATTTGAAATCGGTTA#TGAGAAAATTCAGATGGTGTC#..((((((((((((........#.)))))))))))).	3277	3298	1	-17	1	0.0076707	0.632	0.202014	-0.0760433	-5.9255	12	14	12	3UTR		0	0
hsa-miR-29c-3p	NM_001282926	ABI2	TAGCACCATTTGAAATCGGTTA#TGAGAAAATTCAGATGGTGTC#..((((((((((((........#.)))))))))))).	3259	3280	1	-17	1	0.0076707	0.632	0.202014	-0.0760433	-5.9255	12	14	12	3UTR		0	0
hsa-miR-29c-3p	NM_001284251	GUCD1	TAGCACCATTTGAAATCGGTTA#TTCAGGTGGTGTTC#.(((((((((((((........#))))))))))))).	2940	2954	1	-16.9	1	0.00154075	0.544	3.75756	4.07917	-4.76182	13	14	13	3UTR		0	0
hsa-miR-29c-3p	NM_001284254	GUCD1	TAGCACCATTTGAAATCGGTTA#TTCAGGTGGTGTTC#.(((((((((((((........#))))))))))))).	2847	2861	1	-16.9	1	0.00154075	0.544	5.14586	3.66525	-4.76182	13	14	13	3UTR		0	0
hsa-miR-29c-3p	NM_001284256	GUCD1	TAGCACCATTTGAAATCGGTTA#TTCAGGTGGTGTTC#.(((((((((((((........#))))))))))))).	2608	2622	1	-16.9	1	0.00154075	0.544	4.42137	4.24874	-4.76182	13	14	13	3UTR		0	0
hsa-miR-29c-3p	NM_001284257	GUCD1	TAGCACCATTTGAAATCGGTTA#TTCAGGTGGTGTTC#.(((((((((((((........#))))))))))))).	2605	2619	1	-16.9	1	0.00154075	0.544	4.95208	3.99161	-4.76182	13	14	13	3UTR		0	0
hsa-miR-29c-3p	NM_001284320	OPALIN	TAGCACCATTTGAAATCGGTTA#TTCAAGTGGTGTTGG#((((((((((((((........#)))))))))))))).	1827	1842	1	-18.6	1	1.65707e-05	0.529	0.127112	0.104969	-4.90607	14	15	14	3UTR		0	0
hsa-miR-29c-3p	NM_001284321	OPALIN	TAGCACCATTTGAAATCGGTTA#TTCAAGTGGTGTTGG#((((((((((((((........#)))))))))))))).	1824	1839	1	-18.6	1	1.65707e-05	0.529	0.254114	0.0793239	-4.90607	14	15	14	3UTR		0	0
hsa-miR-29c-3p	NM_001284326	OPALIN	TAGCACCATTTGAAATCGGTTA#TTCAAGTGGTGTTGG#((((((((((((((........#)))))))))))))).	2001	2016	1	-18.6	1	1.65707e-05	0.529	0	0	-4.90607	14	15	14	3UTR		0	0
hsa-miR-29c-3p	NM_001284341	FKBP9	TAGCACCATTTGAAATCGGTTA#CAGATGGTGCC#..((((((((((..........#)))))))))).	2019	2030	1	-16.2	1	0.000192508	0.456	2.3913	2.23958	-8.07147	10	11	10	3UTR		0	0
hsa-miR-29c-3p	NM_001284343	FKBP9	TAGCACCATTTGAAATCGGTTA#CAGATGGTGCC#..((((((((((..........#)))))))))).	1150	1161	1	-16.2	1	0.000192508	0.456	0	0	-8.07147	10	11	10	3UTR		0	0
hsa-miR-29c-3p	NM_001286349	KIRREL1	TAGCACCATTTGAAATCGGTTA#CCGAGGATGGTGCTC#.((((((((((....((((...#)))))))))))))).	2165	2180	1	-18.1	1	7.66897e-05	0.324	1.76027	1.79863	-10.0215	14	15	14	3UTR		1	0
hsa-miR-29c-3p	NM_001286403	CIITA	TAGCACCATTTGAAATCGGTTA#TGGCTGGTTTCTGTAGTCAGAATGACAGTTGGGTGCTAG#(((((((....(((((((((((#)))))))))))....................))))))).	11127	11166	1	-19.6	1	8.81859e-05	0.515	0	0	-11.3749	18	39	11	3UTR		0	0
hsa-miR-29c-3p	NM_001286445	RIPOR2	TAGCACCATTTGAAATCGGTTA#TGGCCCTTTTCATCAGGATGGTGCTGT#(((((((((((((((..(((((#)))))..)))))....)))))))))).	3241	3268	1	-22	1	0.000259292	0.544	0	0	-4.17062	20	27	10	3UTR		1	0
hsa-miR-29c-3p	NM_001286514	ATF7IP	TAGCACCATTTGAAATCGGTTA#ACTGGTGTCAGGTAGGTGTTT#.((((((((((((.((((((..#)))))).)))))).)))))).	5856	5877	1	-18.2	1	0.00164659	0.515	0.300277	0.211863	-4.65016	18	21	6	3UTR		0	0
hsa-miR-29c-3p	NM_001286554	USP49	TAGCACCATTTGAAATCGGTTA#TGACTGTTCATCAAATGGCTGCTT#.((((((((((((...((((((#))))))....)))))))).)))).	6196	6220	1	-19.4	1	0.0428315	0.632	-0.0237303	0.250022	-5.61866	18	24	8	3UTR		0	0
hsa-miR-29c-3p	NM_001286579	KCTD20	TAGCACCATTTGAAATCGGTTA#TTAAATGGTGCTT#.((((((((((((.........#)))))))))))).	2840	2853	1	-16.6	1	0.00205506	0.588	1.55832	0.0277865	-5.61866	12	13	12	3UTR		1	1
hsa-miR-29c-3p	NM_001286631	RBM26	TAGCACCATTTGAAATCGGTTA#GACCATTCCAGATGGTGA#...(((((((((.(((.((((.#))))))).))))))))).	4249	4267	1	-18.1	0	0.000247796	0.647	3.79493	4.69241	-7.80367	16	18	9	3UTR		0	0
hsa-miR-29c-3p	NM_001286632	RBM26	TAGCACCATTTGAAATCGGTTA#GACCATTCCAGATGGTGA#...(((((((((.(((.((((.#))))))).))))))))).	4171	4189	1	-18.1	0	0.000247796	0.647	3.79493	4.69241	-7.80367	16	18	9	3UTR		0	0
hsa-miR-29c-3p	NM_001286635	C6orf89	TAGCACCATTTGAAATCGGTTA#TAGCAATCAAATGGTGTA#..(((((((((((.........#.))))))))))).	2404	2422	1	-16.3	1	0.0375528	0.647	0.149681	-0.17487	-6.78234	11	13	11	3UTR		0	0
hsa-miR-29c-3p	NM_001286636	C6orf89	TAGCACCATTTGAAATCGGTTA#TAGCAATCAAATGGTGTA#..(((((((((((.........#.))))))))))).	2582	2600	1	-16.3	1	0.0375528	0.647	0.149681	-0.17487	-6.78234	11	13	11	3UTR		0	0
hsa-miR-29c-3p	NM_001286812	LYSMD3	TAGCACCATTTGAAATCGGTTA#CTGTATTTAAATGGTGCA#..((((((((((((..(((...#)))..)))))))))))).	3894	3912	1	-19	1	0.00104189	0.706	2.69355	3.6029	-5.9255	15	18	12	3UTR		0	0
hsa-miR-29c-3p	NM_001287340	NADK2	TAGCACCATTTGAAATCGGTTA#TTTCATTTGGTGCTGA#((((((((..(((((.......#)))))..)))))))).	2229	2245	1	-18.2	1	0.00828956	0.691	1.3256	0.756875	-6.46952	13	16	8	3UTR		0	0
hsa-miR-29c-3p	NM_001287801	TBCE	TAGCACCATTTGAAATCGGTTA#AGCCGATCTGAGAGTGGTGA#...((((((((...(((((((.#)))))))....)))))))).	3442	3462	1	-19.6	0	0.00274784	0.574	0	0	-12.0073	15	20	8	3UTR		0	0
hsa-miR-29c-3p	NM_001287802	TBCE	TAGCACCATTTGAAATCGGTTA#AGCCGATCTGAGAGTGGTGA#...((((((((...(((((((.#)))))))....)))))))).	3260	3280	1	-19.6	0	0.00274784	0.574	0	0	-12.0073	15	20	8	3UTR		0	0
hsa-miR-29c-3p	NM_018361	AGPAT5	TAGCACCATTTGAAATCGGTTA#CCGTCAGTGGTGCTGC#((((((((.((((...(((...#))))))))))))))).	2154	2170	1	-17.4	1	0.00118369	0.382	3.74118	4.22044	-6.8193	15	16	15	3UTR		0	0
hsa-miR-29c-3p	NM_018439	IMPACT	TAGCACCATTTGAAATCGGTTA#CCAGGGAGGGAACAGAAGTTAGGAGGCAACTTTGGGATGGTGCTAG#(((((((((((.(((...(((.#.)))...))).))))))))))).	2275	2321	1	-19.7	1	0.000189086	0.529	0.640873	0.125211	-7.51743	17	23	11	3UTR		0	0
hsa-miR-29c-3p	NM_018641	CHST12	TAGCACCATTTGAAATCGGTTA#AGCCGGACATGATGGTGCA#..((((((((.....((((((.#))))))....)))))))).	2569	2588	1	-19.6	1	0.00458231	0.529	-0.157155	0.0479068	-14.01	14	19	8	3UTR		0	0
hsa-miR-29c-3p	NM_018695	ERBIN	TAGCACCATTTGAAATCGGTTA#TTTCAAATGGTGGTAC#((.((((((((((((.......#)))))))))))).)).	5259	5275	1	-17.6	0	0.00354445	0.721	2.37576	1.44076	-5.72816	14	16	12	3UTR		1	0
hsa-miR-29c-3p	NM_018704	CTTNBP2NL	TAGCACCATTTGAAATCGGTTA#TAAAATGTTTAAATGGTGCTGG#((((((((((((((........#.)))))))))))))).	3795	3817	1	-18.8	1	0.0379487	0.676	-0.159096	0.471953	-4.90607	14	16	14	3UTR		0	0
hsa-miR-29c-3p	NM_018945	PDE7B	TAGCACCATTTGAAATCGGTTA#TTGGTTGTATTTTCATTGAAGTAGGAGAGATTATCAGATGGTGCTAA#(((((((((((((((((..((.#.))..)))).))))))))))))).	3643	3690	1	-23	1	0.00621382	0.676	0.534798	0.801239	-3.93757	19	24	13	3UTR		0	0
hsa-miR-29c-3p	NM_018972	GDAP1	TAGCACCATTTGAAATCGGTTA#ACCATTTCAGATGGTCCGCA#..((((((((((((((.(((..#)))))))))))))))..)).	1737	1757	1	-18.9	1	0.000282883	0.632	-0.0161184	0.141677	-4.957	17	20	15	3UTR		0	0
hsa-miR-29c-3p	NM_019110	ZKSCAN4	TAGCACCATTTGAAATCGGTTA#AGCCGAGATGGTGCC#..((((((((.....((((((.#)))))))))))))).	3305	3320	1	-18.8	1	4.99786e-05	0.412	-0.182947	-0.301648	-14.01	14	15	14	3UTR		1	1
hsa-miR-29c-3p	NM_020207	ERCC6L2	TAGCACCATTTGAAATCGGTTA#CAAATGGTGCA#..((((((((((..........#)))))))))).	8356	8367	1	-16.6	1	0.000125352	0.588	0.163483	0.0547074	-8.07147	10	11	10	3UTR		0	0
hsa-miR-29c-3p	NM_020344	SLC24A2	TAGCACCATTTGAAATCGGTTA#TGACCAGATCCTGATGAACTGAAGCTGAAGATCAGATGGTGTTT#.((((((((((((..((((((.#.))))))...)))))))))))).	5899	5943	1	-21.7	1	0.00741014	0.544	-0.338213	-0.0853089	-5.38561	18	23	12	3UTR		0	0
hsa-miR-29c-3p	NM_020766	PCDH19	TAGCACCATTTGAAATCGGTTA#AGCTTTATTAAATTATTACAGTTATGTTTCAAATGGTGTTAT#((((((((((((((((......#.)))))))))))))))).	9457	9499	1	-20.7	1	0.0282062	0.706	0.306229	0.393244	-3.93757	16	18	16	3UTR		0	0
hsa-miR-29c-3p	NM_020808	SIPA1L2	TAGCACCATTTGAAATCGGTTA#CAAATGGTGCC#..((((((((((..........#)))))))))).	6384	6395	1	-16.1	1	0.000888839	0.676	0.977314	0.0765986	-8.07147	10	11	10	3UTR		0	0
hsa-miR-29c-3p	NM_021161	KCNK10	TAGCACCATTTGAAATCGGTTA#CCGTAGGATTTCATGGTGCTT#.(((((((..(((((((.....#.)))))))))))))).	7291	7312	1	-18.7	1	0.00120686	0.75	0.758897	-0.0822342	-6.09222	14	16	14	3UTR		1	1
hsa-miR-29c-3p	NM_021244	RRAGD	TAGCACCATTTGAAATCGGTTA#GACCAGATTTCCAAAATGGTGCC#..(((((((((((((((((((.#)))).))))))..))))))))).	2238	2261	1	-22.9	1	8.01041e-05	0.588	0.42583	-0.0832408	-4.957	19	23	9	3UTR		0	0
hsa-miR-29c-3p	NM_021615	CHST6	TAGCACCATTTGAAATCGGTTA#TAGCCGGGTGTGGTGGTGCA#..((((((((.....(((((((#)))))))....)))))))).	4410	4430	1	-20.7	1	2.72244e-05	0.574	-0.129167	-0.0235714	-14.01	15	20	8	3UTR		0	0
hsa-miR-29c-3p	NM_021982	SEC24A	TAGCACCATTTGAAATCGGTTA#AACTTTAATTATCTTGATCCTTTAAGTGGATTTTATTTGGTGCA#..((((((..(((((((.(...#.).)))))))..)))))).	4358	4402	1	-19	1	0.00128624	0.691	0.29211	0.664229	-7.2559	14	19	7	3UTR		0	0
hsa-miR-29c-3p	NM_022118	RBM26	TAGCACCATTTGAAATCGGTTA#GACCATTCCAGATGGTGA#...(((((((((.(((.((((.#))))))).))))))))).	4162	4180	1	-18.1	0	0.000247796	0.647	3.79493	4.69241	-7.80367	16	18	9	3UTR		0	0
hsa-miR-29c-3p	NM_022459	XPO4	TAGCACCATTTGAAATCGGTTA#ATGGGTATTTAGCTAGACTCTTTTATGAAATGCATTGAAATGGTGCTAG#(((((((((((.((........#.)).))))))))))).	8340	8389	1	-17.5	1	5.66568e-05	0.662	5.41393	5.00425	-8.25288	13	16	11	3UTR		1	1
hsa-miR-29c-3p	NM_022462	HIF3A	TAGCACCATTTGAAATCGGTTA#CAGATGGTGCTAC#((((((((((((..........#)))))))))))).	5498	5511	1	-18.6	1	0.00536622	0.456	0.845635	-0.0936302	-7.05204	12	13	12	3UTR		1	1
hsa-miR-29c-3p	NM_022552	DNMT3A	TAGCACCATTTGAAATCGGTTA#TAACTACTGTACAACCCGACTTCATAATGGTGCTT#.(((((((((((((.((((...#.)))).)))).))))))))).	3850	3885	1	-22.8	1	0.0429624	0.603	1.69478	1.69809	-4.52877	17	21	9	3UTR	MIRT003028	1	1
hsa-miR-29c-3p	NM_024080	TRPM8	TAGCACCATTTGAAATCGGTTA#TCAAAGGTGCTAT#(((((((.(((((.........#)))))))))))).	5525	5538	1	-15.3	1	0.0156193	0.662	0.791043	-0.649726	-8.07655	12	13	12	3UTR		0	0
hsa-miR-29c-3p	NM_024095	ASB8	TAGCACCATTTGAAATCGGTTA#TCAAATGGTGCA#..(((((((((((.........#))))))))))).	1751	1763	1	-18.2	1	0.00249328	0.544	3.00729	3.33849	-6.78234	11	12	11	3UTR		0	0
hsa-miR-29c-3p	NM_024415	DDX4	TAGCACCATTTGAAATCGGTTA#TACAACATTGCAGTTACTGATACAAATGGTGTTAA#((((((((((((..((((((..#.)))))).)))))))))))).	2404	2439	1	-21.5	1	0.00416522	0.691	0.947779	1.24054	-6.08354	18	21	12	3UTR		0	0
hsa-miR-29c-3p	NM_024576	OGFRL1	TAGCACCATTTGAAATCGGTTA#AACCATGAATATCAGTTCTTTTAATGAAATTTAGGTGGTGCTT#.(((((((((((((....((((#.))))....))))))))))))).	5997	6040	1	-17.4	1	0.00291998	0.676	0.299426	0.831161	-4.76182	17	23	13	3UTR		0	0
hsa-miR-29c-3p	NM_024667	VPS37B	TAGCACCATTTGAAATCGGTTA#GCCGATGAAGTGGATGCA#..(((((((((...((((((..#)))))).)))))).))).	1781	1799	1	-17.2	1	0.00522362	0.515	4.71864	1.67118	-10.4498	15	18	6	3UTR		0	0
hsa-miR-29c-3p	NM_024700	SNIP1	TAGCACCATTTGAAATCGGTTA#ACCGTGTTTTAGTAGAAGTGTTGTGGTTTTAGTTGGTGCTT#.(((((((.(((((((((....#.))))))))).))))))).	1514	1555	1	-19.2	1	0.00118035	0.603	-0.431914	-0.103622	-4.84971	16	19	9	3UTR		1	1
hsa-miR-29c-3p	NM_024749	VASH2	TAGCACCATTTGAAATCGGTTA#GGTTTCTGTGGTGCTT#.((((((((..((((((.....#)))))).)))))))).	1364	1380	1	-19.1	1	0.000171694	0.456	2.35292	1.72663	-7.86061	14	16	8	3UTR		1	1
hsa-miR-29c-3p	NM_024852	AGO3	TAGCACCATTTGAAATCGGTTA#TGATTTTAGTGGTGCTAT#((((((((.(((((((((....#))))))))))))))))).	16858	16876	1	-20	1	0.000236813	0.662	0.721266	0.498859	-4.99396	17	18	17	3UTR		1	0
hsa-miR-29c-3p	NM_024922	CES3	TAGCACCATTTGAAATCGGTTA#AACCACTCTTCAAGTGGTGG#...(((((((((((...((((.#))))....))))))))))).	1788	1808	1	-18.5	0	0.000193919	0.382	0.256071	0.318797	-7.48304	15	20	11	3UTR		0	0
hsa-miR-29c-3p	NM_025099	CTC1	TAGCACCATTTGAAATCGGTTA#TGGCCGGTTAGCTCAGTTGGTTAGAGCGTGGTGCTAA#((((((((((((((((((((((#)))))))))...))))...........))))))))).	4788	4825	1	-22	1	9.29892e-05	0.412	2.04147	0.366328	-3.93757	22	37	9	3UTR	MIRT044235	1	0
hsa-miR-29c-3p	NM_025136	OPA3	TAGCACCATTTGAAATCGGTTA#TAGCCGGGTGTGGTGGTGCA#..((((((((.....(((((((#)))))))....)))))))).	7260	7280	1	-20.7	1	8.17393e-05	0.574	-1.24472	0.432282	-14.01	15	20	8	3UTR		0	0
hsa-miR-29c-3p	NM_030579	CYB5B	TAGCACCATTTGAAATCGGTTA#CAAGTGGTGCC#..((((((((((..........#)))))))))).	1286	1297	1	-16.1	1	0.000213567	0.412	0.202369	-0.0153381	-8.07147	10	11	10	3UTR		0	0
hsa-miR-29c-3p	NM_030806	C1orf21	TAGCACCATTTGAAATCGGTTA#AATAAGAGCTTTAGGTGGTGCTGT#((((((((((((((........#.)))))))))))))).	7834	7858	1	-18.4	1	4.32474e-05	0.471	-0.199123	-0.333576	-4.90607	14	16	14	3UTR		1	0
hsa-miR-29c-3p	NM_030816	ANKRD13C	TAGCACCATTTGAAATCGGTTA#ACCTTAGTGCAATTCATTGTGGTGCTAT#(((((((((.((((........#.))))..))))))))).	2611	2639	1	-16.6	1	0.000102913	0.647	1.4465	0.811282	-6.14858	13	17	9	3UTR	MIRT020404	1	1
hsa-miR-29c-3p	NM_030961	TRIM56	TAGCACCATTTGAAATCGGTTA#GGCCTGAGATTTCGAATGGGCA#..((.((((((((((((((((.#))))...)))))))))))))).	3005	3027	1	-21.4	0	0.0186805	0.426	-0.150471	-0.224058	-9.07604	18	22	14	3UTR		0	0
hsa-miR-29c-3p	NM_031442	TMEM47	TAGCACCATTTGAAATCGGTTA#TAACCGATTTGTGCA#..((((......((((((((((#)))))))))))))).	2116	2131	1	-15.1	0	0.00944877	0.574	0.905409	1.10442	-17.2848	14	15	14	3UTR		0	0
hsa-miR-29c-3p	NM_031444	GUCD1	TAGCACCATTTGAAATCGGTTA#TTCAGGTGGTGTTC#.(((((((((((((........#))))))))))))).	2850	2864	1	-16.9	1	0.00154075	0.544	5.14586	3.66525	-4.76182	13	14	13	3UTR		0	0
hsa-miR-29c-3p	NM_001142549	DDX4	TAGCACCATTTGAAATCGGTTA#TACAACATTGCAGTTACTGATACAAATGGTGTTAA#((((((((((((..((((((..#.)))))).)))))))))))).	2302	2337	1	-21.5	1	0.00416522	0.691	0.0712773	0.66545	-6.08354	18	21	12	3UTR		0	0
hsa-miR-29c-3p	NM_001144995	CCDC85C	TAGCACCATTTGAAATCGGTTA#CCGGTCAGGTGGTGCG#..(((((((((((..((((...#))))))))))))))).	3319	3335	1	-21.4	1	1.87515e-05	0.368	-0.784157	-0.637153	-6.54929	15	16	15	3UTR		0	0
hsa-miR-29c-3p	NM_001145511	NFIA	TAGCACCATTTGAAATCGGTTA#TAATTTCTCATATGGTGCTGG#(((((((((.(((.........#.))).))))))))).	2132	2153	1	-17	1	0.0105054	0.632	3.12477	2.67917	-7.00542	12	15	9	3UTR		1	1
hsa-miR-29c-3p	NM_001145512	NFIA	TAGCACCATTTGAAATCGGTTA#TAATTTCTCATATGGTGCTGG#(((((((((.(((.........#.))).))))))))).	2097	2118	1	-17	1	0.0105054	0.632	3.12477	2.67917	-7.00542	12	15	9	3UTR		1	1
hsa-miR-29c-3p	NM_001145642	RUBCN	TAGCACCATTTGAAATCGGTTA#GCTGATTTTAGTGTGCTGC#((((((...(((((((((((..#))))))))))).)))))).	4705	4724	1	-17.5	0	0.0825048	0.559	-0.73047	0.194895	-8.85129	17	19	11	3UTR		0	0
hsa-miR-29c-3p	NM_001145845	ROBO1	TAGCACCATTTGAAATCGGTTA#ATTGATTTTATAATTGGTGCTAT#((((((((..((((((((((..#))))))))))....)))))))).	6990	7013	1	-19.6	1	0.000545023	0.809	0.0280364	0.860854	-6.23647	18	23	10	3UTR		1	1
hsa-miR-29c-3p	NM_001159969	EPS15	TAGCACCATTTGAAATCGGTTA#AATTCATTTCTTCTTGAAATGGTGCTT#.((((((((((.((........#.)).)))))))))).	3345	3372	1	-16.1	1	0.000661381	0.706	0.370937	1.75084	-8.10863	12	15	10	3UTR		1	0
hsa-miR-29c-3p	NM_001160125	KLF6	TAGCACCATTTGAAATCGGTTA#TAGCTGTTAATGCACTGTTGACCTTCATAATGGTGCC#..((((((((((((...(((((#.))))))))).)))))))).	2136	2173	1	-18.3	1	0.000488977	0.5	1.67874	1.68196	-5.9255	17	20	9	3UTR		0	0
hsa-miR-29c-3p	NM_001163417	FAM172A	TAGCACCATTTGAAATCGGTTA#AGCCGATTTCAAATT#.......((((((((((((((.#)))))))))))))).	1871	1886	1	-17.7	0	0.197862	0.574	1.45139	0.939267	-17.1102	14	15	14	3UTR		0	0
hsa-miR-29c-3p	NM_001163418	FAM172A	TAGCACCATTTGAAATCGGTTA#AGCCGATTTCAAATT#.......((((((((((((((.#)))))))))))))).	1679	1694	1	-17.7	0	0.197862	0.574	1.09329	1.03289	-17.1102	14	15	14	3UTR		0	0
hsa-miR-29c-3p	NM_001164343	ZBTB20	TAGCACCATTTGAAATCGGTTA#TTCAAGTGGTGTTT#.(((((((((((((........#))))))))))))).	26410	26424	1	-17.3	1	0.00850023	0.618	7.7661	6.82432	-4.76182	13	14	13	3UTR		1	1
hsa-miR-29c-3p	NM_001164344	ZBTB20	TAGCACCATTTGAAATCGGTTA#TTCAAGTGGTGTTT#.(((((((((((((........#))))))))))))).	26204	26218	1	-17.3	1	0.00850023	0.618	6.1911	6.31333	-4.76182	13	14	13	3UTR		1	1
hsa-miR-29c-3p	NM_001164345	ZBTB20	TAGCACCATTTGAAATCGGTTA#TTCAAGTGGTGTTT#.(((((((((((((........#))))))))))))).	26158	26172	1	-17.3	1	0.00850023	0.618	5.0382	5.40976	-4.76182	13	14	13	3UTR		1	1
hsa-miR-29c-3p	NM_001164346	ZBTB20	TAGCACCATTTGAAATCGGTTA#TTCAAGTGGTGTTT#.(((((((((((((........#))))))))))))).	25967	25981	1	-17.3	1	0.00850023	0.618	5.25846	3.94681	-4.76182	13	14	13	3UTR		1	1
hsa-miR-29c-3p	NM_001164347	ZBTB20	TAGCACCATTTGAAATCGGTTA#TTCAAGTGGTGTTT#.(((((((((((((........#))))))))))))).	25989	26003	1	-17.3	1	0.00850023	0.618	4.71222	4.44791	-4.76182	13	14	13	3UTR		1	1
hsa-miR-29c-3p	NM_001164407	TLCD2	TAGCACCATTTGAAATCGGTTA#TAGCCGGGCATGGTGGTGCA#..((((((((.....(((((((#)))))))....)))))))).	2559	2579	1	-20.7	1	2.23192e-05	0.529	0.0172649	0.186127	-14.01	15	20	8	3UTR		0	0
hsa-miR-29c-3p	NM_001164463	RGPD8	TAGCACCATTTGAAATCGGTTA#AGGTGATTTCATGGTGTC#..((((((..((((((((.((.#)).)))))))))))))).	6371	6389	1	-17.2	1	0.00960487	0.471	1.40073	2.18446	-7.2559	16	18	14	3UTR		0	0
hsa-miR-29c-3p	NM_001164473	FNBP1L	TAGCACCATTTGAAATCGGTTA#TAACTAATTTCTTAGTGGTGTTGT#((((((((((.(((((.(((((#))))).)))))..)))))))))).	3359	3383	1	-19	1	0.00681975	0.588	0.860457	1.73087	-6.76235	20	24	10	3UTR		0	0
hsa-miR-29c-3p	NM_001166533	DDX4	TAGCACCATTTGAAATCGGTTA#TACAACATTGCAGTTACTGATACAAATGGTGTTAA#((((((((((((..((((((..#.)))))).)))))))))))).	2344	2379	1	-21.5	1	0.00416522	0.691	0.0712773	0.66545	-6.08354	18	21	12	3UTR		0	0
hsa-miR-29c-3p	NM_001166534	DDX4	TAGCACCATTTGAAATCGGTTA#TACAACATTGCAGTTACTGATACAAATGGTGTTAA#((((((((((((..((((((..#.)))))).)))))))))))).	1947	1982	1	-21.5	1	0.00416522	0.691	0.947779	1.24054	-6.08354	18	21	12	3UTR		0	0
hsa-miR-29c-3p	NM_001166663	CD244	TAGCACCATTTGAAATCGGTTA#GAGAGTAGATGGTGCA#..((((((((((...((.....#))...)))))))))).	1947	1963	1	-17	1	0.0429562	0.485	-1.09161	0.874381	-7.83842	12	16	10	3UTR		0	0
hsa-miR-29c-3p	NM_001166664	CD244	TAGCACCATTTGAAATCGGTTA#GAGAGTAGATGGTGCA#..((((((((((...((.....#))...)))))))))).	1656	1672	1	-17	1	0.0429562	0.485	-1.09161	0.339961	-7.83842	12	16	10	3UTR		0	0
hsa-miR-29c-3p	NM_001173476	SPEG	TAGCACCATTTGAAATCGGTTA#AATGGGTTTCGAATGGC#.....((((((((((((.(((.#))).)))))))))))).	1151	1168	1	-18.1	0	0.0111844	0.618	0.174663	0.336011	-13.6656	15	17	12	3UTR		0	0
hsa-miR-29c-3p	NM_001178040	STX3	TAGCACCATTTGAAATCGGTTA#GGCCCTCATTCACTAGCAGTAAGAATTTAAGTGGTGCA#..((((((((((((.((.....#.)).)))))))))))).	5776	5814	1	-18.5	1	0.000192482	0.544	-0.33794	-0.189199	-5.69245	14	17	12	3UTR		0	0
hsa-miR-29c-3p	NM_001178091	BCAT1	TAGCACCATTTGAAATCGGTTA#GCCAGAGAAAATGAATTGCAATCATCAAATGGTGTTT#.((((((((((((.........#.)))))))))))).	1372	1409	1	-16.4	1	0.00304918	0.662	1.1646	1.77187	-5.61866	12	14	12	3UTR		0	0
hsa-miR-29c-3p	NM_001178092	BCAT1	TAGCACCATTTGAAATCGGTTA#GCCAGAGAAAATGAATTGCAATCATCAAATGGTGTTT#.((((((((((((.........#.)))))))))))).	1300	1337	1	-16.4	1	0.00304918	0.662	0.464135	1.21262	-5.61866	12	14	12	3UTR		0	0
hsa-miR-29c-3p	NM_001178093	BCAT1	TAGCACCATTTGAAATCGGTTA#GCCAGAGAAAATGAATTGCAATCATCAAATGGTGTTT#.((((((((((((.........#.)))))))))))).	1429	1466	1	-16.4	1	0.00304918	0.662	2.42432	1.65493	-5.61866	12	14	12	3UTR		0	0
hsa-miR-29c-3p	NM_001178094	BCAT1	TAGCACCATTTGAAATCGGTTA#GCCAGAGAAAATGAATTGCAATCATCAAATGGTGTTT#.((((((((((((.........#.)))))))))))).	1568	1605	1	-16.4	1	0.00304918	0.662	0.582763	1.39734	-5.61866	12	14	12	3UTR		0	0
hsa-miR-29c-3p	NM_001178137	CPEB3	TAGCACCATTTGAAATCGGTTA#CATTTGGTGCTGA#((((((((..((..........#))..)))))))).	4735	4748	1	-15	1	0.00682081	0.676	2.08175	2.44381	-9.35094	10	13	8	3UTR		1	1
hsa-miR-29c-3p	NM_001184749	SLITRK4	TAGCACCATTTGAAATCGGTTA#ACTGTGGTCAGATGGGCTGA#((((.((((((((...((((..#))))...)))))))))))).	7708	7728	1	-19.1	0	4.67857e-05	0.588	6.67572	5.4734	-9.88195	16	20	12	3UTR		0	0
hsa-miR-29c-3p	NM_001184750	SLITRK4	TAGCACCATTTGAAATCGGTTA#ACTGTGGTCAGATGGGCTGA#((((.((((((((...((((..#))))...)))))))))))).	7517	7537	1	-19.1	0	4.67857e-05	0.588	0	0	-9.88195	16	20	12	3UTR		0	0
hsa-miR-29c-3p	NM_001184880	PCDH19	TAGCACCATTTGAAATCGGTTA#AGCTTTATTAAATTATTACAGTTATGTTTCAAATGGTGTTAT#((((((((((((((((......#.)))))))))))))))).	9601	9643	1	-20.7	1	0.0282062	0.706	0.306229	0.393244	-3.93757	16	18	16	3UTR		0	0
hsa-miR-29c-3p	NM_001184935	NRG2	TAGCACCATTTGAAATCGGTTA#AACCTATTTTGTGGTGCC#..(((((((..(((((.((((.#)))).)))))))))))).	2889	2907	1	-17.2	1	0.000844002	0.588	5.25186	3.80781	-9.02428	16	18	12	3UTR		0	0
hsa-miR-29c-3p	NM_001185176	CES3	TAGCACCATTTGAAATCGGTTA#AACCACTCTTCAAGTGGTGG#...(((((((((((...((((.#))))....))))))))))).	1109	1129	1	-18.5	0	0.000193919	0.382	0.256071	0.318797	-7.48304	15	20	11	3UTR		0	0
hsa-miR-29c-3p	NM_001185177	CES3	TAGCACCATTTGAAATCGGTTA#AACCACTCTTCAAGTGGTGG#...(((((((((((...((((.#))))....))))))))))).	1779	1799	1	-18.5	0	0.000193919	0.382	0.256071	0.318797	-7.48304	15	20	11	3UTR		0	0
hsa-miR-29c-3p	NM_001190964	ZMYM2	TAGCACCATTTGAAATCGGTTA#TTCAAAGTGGTGCTAT#((((((((((((((........#)))))).)))))))).	6242	6258	1	-17.3	1	0.0627635	0.676	1.90311	1.07985	-4.90607	14	16	8	3UTR		1	1
hsa-miR-29c-3p	NM_004852	ONECUT2	TAGCACCATTTGAAATCGGTTA#CAAGTGGTGCC#..((((((((((..........#)))))))))).	14901	14912	1	-16.1	1	0.000756695	0.618	0.179329	0.0603267	-8.07147	10	11	10	3UTR		1	0
hsa-miR-29c-3p	NM_004871	GOSR1	TAGCACCATTTGAAATCGGTTA#AATGGATTAAGGGTGGTGCA#..(((((((((..((((.(((.#))).))))..))))))))).	2365	2385	1	-19.8	1	0.000255608	0.574	-0.222483	-0.00444821	-9.59293	16	20	9	3UTR		0	0
hsa-miR-29c-3p	NM_004883	NRG2	TAGCACCATTTGAAATCGGTTA#AACCTATTTTGTGGTGCC#..(((((((..(((((.((((.#)))).)))))))))))).	3087	3105	1	-17.2	1	0.000844002	0.588	4.94618	3.87467	-9.02428	16	18	12	3UTR		0	0
hsa-miR-29c-3p	NM_004932	CDH6	TAGCACCATTTGAAATCGGTTA#CCGATTTTATAATGGACTGCC#..(((((((((((((((((...#))))))))).)))))..))).	4613	4634	1	-17.5	1	0.0107102	0.647	0.58971	0.568586	-4.957	17	21	9	3UTR		0	0
hsa-miR-29c-3p	NM_004966	HNRNPF	TAGCACCATTTGAAATCGGTTA#ACTGGGGAGACGTGCTTTTTTGGAAAACTCAAAGGTGCTAG#(((((((.(((((.........#.)))))))))))).	1905	1946	1	-15.7	1	0.00428615	0.588	6.07902	5.30029	-8.07655	12	14	12	3UTR		1	1
hsa-miR-29c-3p	NM_004985	KRAS	TAGCACCATTTGAAATCGGTTA#ACTAATTTTCAGGTGGTGGCTGA#(((((((((((((((.......#.)))))))))))).))).	2769	2792	1	-17.7	1	8.59787e-06	0.559	0.360219	0.732199	-4.17062	15	18	12	3UTR		0	0
hsa-miR-29c-3p	NM_004998	MYO1E	TAGCACCATTTGAAATCGGTTA#CAAATGGTGCTGA#((((((((((((..........#)))))))))))).	5946	5959	1	-18.5	1	0.00632646	0.471	4.30497	4.66381	-7.05204	12	13	12	3UTR		0	0
hsa-miR-29c-3p	NM_005087	FXR1	TAGCACCATTTGAAATCGGTTA#TAACTGCAATCTGCTAAAGTCAGACTGTTAGCAAGTGGTGTTAA#((((((((((((....(((((.#.)))))....)))))))))))).	5264	5308	1	-21.9	1	0.000424704	0.618	-0.18265	0.0908151	-7.05204	17	23	12	3UTR		0	0
hsa-miR-29c-3p	NM_005087	FXR1	TAGCACCATTTGAAATCGGTTA#GCTGAATTTAAGTGGTGTTT#.(((((((((((((.(((((..#))))).))))))))))))).	5787	5807	1	-20.9	1	0.0646007	0.662	-0.218091	-0.219062	-4.52877	18	20	13	3UTR		0	0
hsa-miR-29c-3p	NM_005279	CMKLR2	TAGCACCATTTGAAATCGGTTA#TAGCCGGTCATGGTGGTGCA#..((((((((....((((((((#))))))))...)))))))).	1835	1855	1	-21.4	1	0.000182831	0.529	0.754948	2.13047	-13.2745	16	20	8	3UTR		0	0
hsa-miR-29c-3p	NM_005302	GPR37	TAGCACCATTTGAAATCGGTTA#AGCTGATGAAAGATGGTGTG#..(((((((((...(((((((.#)))))))...))))))))).	4634	4654	1	-20	1	0.0177032	0.5	0.273716	0.270693	-10.4498	16	20	9	3UTR		1	1
hsa-miR-29c-3p	NM_005440	RND2	TAGCACCATTTGAAATCGGTTA#AGCTGGTATCAAATGGTGA#...((((((((((.(((((((.#))))))).)))))))))).	1065	1084	1	-22.1	0	0.000847511	0.471	0.0628695	0.0429243	-7.37138	17	19	10	3UTR		0	0
hsa-miR-29c-3p	NM_005441	CHAF1B	TAGCACCATTTGAAATCGGTTA#CTGATTTTAAAGGTGA#...((((.(((((((((((...#))))))))))))))).	2292	2308	1	-16.6	0	0.0136861	0.676	0.386678	-0.0127956	-8.82818	15	16	15	3UTR		0	0
hsa-miR-29c-3p	NM_005475	SH2B3	TAGCACCATTTGAAATCGGTTA#AGCCTCTCTACATACATCTCTCAGGTGGTGCC#..(((((((((((.........#.))))))))))).	4375	4407	1	-17.5	1	7.45355e-05	0.5	-0.145794	0.101635	-6.78234	11	13	11	3UTR		0	0
hsa-miR-29c-3p	NM_005504	BCAT1	TAGCACCATTTGAAATCGGTTA#GCCAGAGAAAATGAATTGCAATCATCAAATGGTGTTT#.((((((((((((.........#.)))))))))))).	1483	1520	1	-16.4	1	0.00304918	0.662	1.91592	1.69222	-5.61866	12	14	12	3UTR		0	0
hsa-miR-29c-3p	NM_005507	CFL1	TAGCACCATTTGAAATCGGTTA#GATTGGGGGTGCACTGGGATAATGGTGCTAT#((((((((((.....(((((..#.)))))...)))))))))).	1157	1188	1	-18.5	1	3.52544e-06	0.471	1.74007	1.94183	-12.9906	15	20	10	3UTR		0	0
hsa-miR-29c-3p	NM_005565	LCP2	TAGCACCATTTGAAATCGGTTA#TAACTGATGATAAAAATGGTGTTT#.((((((((((...((((((((#)))))))).....)))))))))).	3137	3161	1	-19.6	1	0.0164555	0.662	2.31818	1.64784	-9.2861	18	24	10	3UTR		0	0
hsa-miR-29c-3p	NM_005582	CD180	TAGCACCATTTGAAATCGGTTA#TCAAGTGGTGCA#..(((((((((((.........#))))))))))).	3343	3355	1	-18.2	1	0.00230938	0.529	0.245391	0.744352	-6.78234	11	12	11	3UTR		0	0
hsa-miR-29c-3p	NM_005595	NFIA	TAGCACCATTTGAAATCGGTTA#TAATTTCTCATATGGTGCTGG#(((((((((.(((.........#.))).))))))))).	1896	1917	1	-17	1	0.0105054	0.632	3.12477	2.67917	-7.00542	12	15	9	3UTR		1	1
hsa-miR-29c-3p	NM_005637	SS18	TAGCACCATTTGAAATCGGTTA#TAACCAATTTGTAATGATTTTGGAACTGTGTTTCAAATGGACTGTTAC#(((((((((((((((((((((.#.))))).)))))))))))..))))).	1456	1504	1	-20	1	0.00393287	0.632	1.52315	1.59083	-3.93757	21	26	11	3UTR		0	0
hsa-miR-29c-3p	NM_005759	ABI2	TAGCACCATTTGAAATCGGTTA#TGAGAAAATTCAGATGGTGTC#..((((((((((((........#.)))))))))))).	3163	3184	1	-17	1	0.0076707	0.632	0.202014	-0.0760433	-5.9255	12	14	12	3UTR		0	0
hsa-miR-29c-3p	NM_005761	PLXNC1	TAGCACCATTTGAAATCGGTTA#TGGCCAAATTAGATGTGTGCTGA#(((((((((((((....(((((#)))))...))))))).)))))).	7189	7212	1	-17.3	1	0.00207386	0.618	2.56616	1.78197	-5.76291	18	23	7	3UTR		1	1
hsa-miR-29c-3p	NM_005806	OLIG2	TAGCACCATTTGAAATCGGTTA#TAACCCAAAACTGCCGATTTCAGGGGCGGGTGCA#..(((((..(((((((((((..#.))))))))))).....))))).	1901	1935	1	-23.2	0	0.000651216	0.632	0.314853	0.365273	-8.32703	16	23	11	3UTR		0	0
hsa-miR-29c-3p	NM_005808	CTDSPL	TAGCACCATTTGAAATCGGTTA#CTGCTTTTAAAGGTGCTGT#(((((((.(((((((.(((...#))).)))))))))))))).	4339	4358	1	-17.2	1	0.00612993	0.485	1.17133	1.07793	-6.48426	17	19	14	3UTR		0	0
hsa-miR-29c-3p	NM_005840	SPRY3	TAGCACCATTTGAAATCGGTTA#GCTGCAAATGGTGCC#..((((((((((....((((..#)))))))))))))).	3541	3556	1	-17	1	0.01015	0.706	4.21225	1.72428	-8.07147	14	15	14	3UTR		0	0
hsa-miR-29c-3p	NM_005941	MMP16	TAGCACCATTTGAAATCGGTTA#TAAATGGTGCTAA#((((((((((((..........#)))))))))))).	10911	10924	1	-16.9	1	0.00806027	0.691	3.76925	4.59047	-7.05204	12	13	12	3UTR		1	0
hsa-miR-29c-3p	NM_006209	ENPP2	TAGCACCATTTGAAATCGGTTA#ACTGCAGCTTGAGTTTTTAGTGGAAGCTTCTAAATGGTGCTGC#((((((((((((((........#.))).))))))))))).	3014	3057	1	-17.1	1	0.00731595	0.647	2.42202	3.03318	-4.90607	14	17	11	3UTR	MIRT537686	1	1
hsa-miR-29c-3p	NM_006237	POU4F1	TAGCACCATTTGAAATCGGTTA#TAACTCATGAAAAGTGGTGCTC#.((((((((((...((.(((((#))))).))...)))))))))).	3913	3935	1	-17.8	1	0.00262155	0.691	1.69482	1.88748	-9.2861	17	22	10	3UTR		0	0
hsa-miR-29c-3p	NM_006303	AIMP2	TAGCACCATTTGAAATCGGTTA#GATTTTAAGAATGGTGCTC#.((((((((((((((((.....#))))))..)))))))))).	1083	1102	1	-18.9	1	0.000765174	0.662	0.102048	0.524465	-3.79332	16	19	10	3UTR		0	1
hsa-miR-29c-3p	NM_006606	RBBP9	TAGCACCATTTGAAATCGGTTA#TCAGAGGTGCTGT#(((((((.(((((.........#)))))))))))).	3764	3777	1	-15.1	1	0.0160397	0.662	1.72264	0.754797	-8.07655	12	13	12	3UTR		0	0
hsa-miR-29c-3p	NM_006672	SLC22A7	TAGCACCATTTGAAATCGGTTA#ACTGAATAAGGTGCTTCTGCTTCTTCTAGAGATGGTGCTAA#(((((((((((...........#.))))))))))).	2208	2249	1	-16.4	1	0.000737838	0.588	0.330284	0.236935	-10.3988	11	13	11	3UTR		1	1
hsa-miR-29c-3p	NM_006713	SUB1	TAGCACCATTTGAAATCGGTTA#AATCTACTAACAGATGGTGCTGA#((((((((((((..........#.)))))))))))).	2416	2439	1	-18.6	1	0.000400014	0.676	0.39061	0.350074	-7.05204	12	14	12	3UTR		1	0
hsa-miR-29c-3p	NM_006838	METAP2	TAGCACCATTTGAAATCGGTTA#AGCTATGTTTATTATGGTGCTAA#(((((((((.((((...((((.#))))...))))..))))))))).	2871	2894	1	-16.8	1	0.00915512	0.647	0	0	-6.14858	17	23	9	3UTR		1	1
hsa-miR-29c-3p	NM_006920	SCN1A	TAGCACCATTTGAAATCGGTTA#GACTGTAGGGACCAGTTTCAAGGGGTGCA#..(((((.((((((((.((((.#.)))).)))))))).))))).	6739	6768	1	-22.5	0	0.000138483	0.529	3.10088	2.62688	-7.27064	17	21	8	3UTR		0	0
hsa-miR-29c-3p	NM_007137	ZNF81	TAGCACCATTTGAAATCGGTTA#TGAGCAAACTCAGAGGAATTTCTGAATTCAGGTGGTGTTAC#((((((((((((((.((((...#.)))).)))))))))))))).	9227	9268	1	-22.6	1	0.00741821	0.632	0.494197	0.38185	-4.67302	18	21	14	3UTR		0	0
hsa-miR-29c-3p	NM_007159	SLMAP	TAGCACCATTTGAAATCGGTTA#ACCATTCGAGTGGTGA#...(((((((((((...(((..#))).))))))))))).	6068	6084	1	-17	0	0.000116748	0.691	0.163464	0.390749	-7.48304	14	16	11	3UTR		0	0
hsa-miR-29c-3p	NM_007270	FKBP9	TAGCACCATTTGAAATCGGTTA#CAGATGGTGCC#..((((((((((..........#)))))))))).	1860	1871	1	-16.2	1	0.000192508	0.456	0.360573	2.18852	-8.07147	10	11	10	3UTR		0	0
hsa-miR-29c-3p	NM_009586	SIM2	TAGCACCATTTGAAATCGGTTA#ACCGAGACCTAACTGCCGCTCAGAGTGTAGACCGAGATGGTGCA#..((((((((.....((((((.#.)))))))))))))).	3004	3048	1	-20	1	0.000101838	0.456	0	0	-14.01	14	16	14	3UTR		0	0
hsa-miR-29c-3p	NM_012095	AP3M1	TAGCACCATTTGAAATCGGTTA#TGATAGGTTCATTCCTTAAGTGGTGCTAC#(((((((((((((.........#.))))))))))))).	3817	3846	1	-18.1	1	0.000637704	0.544	4.49866	4.78689	-5.76291	13	15	13	3UTR		1	1
hsa-miR-29c-3p	NM_012117	CBX5	TAGCACCATTTGAAATCGGTTA#TCGAGTGGATGCTGA#(((((((((((((.........#)))))))).))))).	9912	9927	1	-16	1	0.00123259	0.5	2.614	1.54627	-5.76291	13	15	8	3UTR		1	1
hsa-miR-29c-3p	NM_012199	AGO1	TAGCACCATTTGAAATCGGTTA#TGGCTCATGTGGATTTGGTTTAAGTGGTGCTT#.(((((((((((.((((((...#.))))))))))))))))).	5583	5615	1	-18.3	1	0.0137807	0.529	0.520197	0.479336	-5.08246	17	19	17	3UTR		1	1
hsa-miR-29c-3p	NM_012257	HBP1	TAGCACCATTTGAAATCGGTTA#AATTGATATCCTGTGGTGCTAA#(((((((((..((.(((((((.#))))))).))..))))))))).	2012	2034	1	-20.4	1	0.00404667	0.647	6.73751	4.07635	-8.8617	18	22	9	3UTR		1	1
hsa-miR-29c-3p	NM_012327	PIGN	TAGCACCATTTGAAATCGGTTA#AGCCGAGATGGTGCC#..((((((((.....((((((.#)))))))))))))).	7471	7486	1	-18.8	1	0.000641921	0.441	3.19164	2.40701	-14.01	14	15	14	3UTR		0	0
hsa-miR-29c-3p	NM_012336	NARF	TAGCACCATTTGAAATCGGTTA#CCGTTTATTGGAGGCCCCTCAGGCAGTTTCATGTGGTGCTAT#(((((((((.((((((..(((.#.))).)))))).))))))))).	1579	1621	1	-21.6	1	0.0139297	0.559	-0.307063	-0.150989	-5.18008	18	22	9	3UTR		1	0
hsa-miR-29c-3p	NM_012369	OR2F1	TAGCACCATTTGAAATCGGTTA#TAGCCATGCTGGCAGCTGATTAGATGGTGCC#..(((((((((((..((((((.#.))))))))))))))))).	4302	4333	1	-20.8	1	0.00322923	0.471	0	0	-6.54929	17	19	17	3UTR		0	0
hsa-miR-29c-3p	NM_013238	DNAJC15	TAGCACCATTTGAAATCGGTTA#AGCTATTTAGATTTTAGTTGATGGTGCC#..(((((((((((((((.....#.)))))))...)))))))).	4335	4363	1	-17.2	1	0.00121428	0.603	0.272344	0.185644	-4.957	15	20	8	3UTR		0	0
hsa-miR-29c-3p	NM_013410	AK4	TAGCACCATTTGAAATCGGTTA#AGCCCATCACAAGAAAGCAAGTACAGTGTGGATTTCAAATGGTGTG#..(((((((((((((((.(...#.).))))))))))))))).	1110	1156	1	-22.3	1	0.075714	0.574	0.118188	-0.145091	-4.957	16	19	15	3UTR		0	1
hsa-miR-29c-3p	NM_013444	UBQLN2	TAGCACCATTTGAAATCGGTTA#TAGCCGTTTTGAGTGGTGG#...((((((((((((.((((((#)))))))))))))))))).	2400	2419	1	-21.1	0	1.05212e-05	0.603	2.22132	1.19859	-6.74759	18	19	18	3UTR		0	0
hsa-miR-29c-3p	NM_013959	NRG1	TAGCACCATTTGAAATCGGTTA#AGCATGCTCAGTTGGTGCTGC#((((((((.((((.........#.)))).)))))))).	1521	1542	1	-16.5	1	0.000507417	0.5	1.97913	1.58735	-6.8193	12	15	8	3UTR		0	0
hsa-miR-29c-3p	NM_013981	NRG2	TAGCACCATTTGAAATCGGTTA#AACCTATTTTGTGGTGCC#..(((((((..(((((.((((.#)))).)))))))))))).	3069	3087	1	-17.2	1	0.000844002	0.588	4.94618	3.87467	-9.02428	16	18	12	3UTR		0	0
hsa-miR-29c-3p	NM_013982	NRG2	TAGCACCATTTGAAATCGGTTA#AACCTATTTTGTGGTGCC#..(((((((..(((((.((((.#)))).)))))))))))).	3111	3129	1	-17.2	1	0.000844002	0.588	4.94618	3.87467	-9.02428	16	18	12	3UTR		0	0
hsa-miR-29c-3p	NM_013983	NRG2	TAGCACCATTTGAAATCGGTTA#AACCTATTTTGTGGTGCC#..(((((((..(((((.((((.#)))).)))))))))))).	3093	3111	1	-17.2	1	0.000844002	0.588	4.94618	3.87467	-9.02428	16	18	12	3UTR		0	0
hsa-miR-29c-3p	NM_001432	EREG	TAGCACCATTTGAAATCGGTTA#CCGATTTTAGTATGTGCA#..((((...((((((((((...#))))))))))...)))).	3066	3084	1	-17.5	0	0.155435	0.485	6.57512	5.40953	-9.87071	14	18	10	3UTR	MIRT739597	0	0
hsa-miR-29c-3p	NM_001626	AKT2	TAGCACCATTTGAAATCGGTTA#GCCCCGTTAACAGGAATTGACTTGGTTTCGTTTGGTGCTAC#((((((((..((((((((((((#.))))).)))))))..)))))))).	5174	5215	1	-22.8	1	0.000423473	0.559	-0.326612	2.89679	-6.23647	20	25	8	3UTR	MIRT054193	0	1
hsa-miR-29c-3p	NM_001689	ATP5MC3	TAGCACCATTTGAAATCGGTTA#GAAGAAGATGGTGCTAC#(((((((((((....((.....#))...))))))))))).	1411	1428	1	-16.4	1	0.000129463	0.632	0	0	-10.1658	13	17	11	3UTR		1	0
hsa-miR-29c-3p	NM_001695	ATP6V1C1	TAGCACCATTTGAAATCGGTTA#CGAGTGGTGCA#..((((((((((..........#)))))))))).	3541	3552	1	-16.3	1	4.13769e-05	0.441	0	0	-8.07147	10	11	10	3UTR		0	0
hsa-miR-29c-3p	NM_001744	CAMK4	TAGCACCATTTGAAATCGGTTA#GATTTACTTTAGATGGTGCA#..((((((((((((........#.)))))))))))).	5946	5966	1	-17.2	1	0.00108288	0.691	0	0	-5.9255	12	14	12	3UTR		1	1
hsa-miR-29c-3p	NM_002126	HLF	TAGCACCATTTGAAATCGGTTA#TGGCCGTATCAAATGGTAGCTGA#(((((((((((((...((((((#))))))..))))))))).)))).	3939	3962	1	-22.2	1	0.00181021	0.603	0	0	-5.76291	19	23	9	3UTR		1	1
hsa-miR-29c-3p	NM_002224	ITPR3	TAGCACCATTTGAAATCGGTTA#TAACTTATTTCAAGGGTGCTGT#(((((((.((((((((.(((((#))))).))))))))))))))).	8735	8757	1	-21.4	1	0.000234292	0.515	1.79237	2.98819	-6.25121	20	22	15	3UTR		0	0
hsa-miR-29c-3p	NM_002356	MARCKS	TAGCACCATTTGAAATCGGTTA#AAGTGATGGGGTCACAATGGGGAAATTGAAGTGGTGCA#..(((((((((.((........#.)).))))))))).	1810	1848	1	-15.3	1	0.0271041	0.559	0	0	-9.2723	11	14	9	3UTR		0	0
hsa-miR-29c-3p	NM_002357	MXD1	TAGCACCATTTGAAATCGGTTA#TGACCAAAATCAGCTTTGTAACTGTTTTCAAGGAGGTGCTT#.((((((.(((((((.((((((#.)))))).)))))))..)))))).	999	1040	1	-21.7	1	0.000280284	0.588	0.122945	0.791074	-6.34001	19	24	7	3UTR	MIRT303364	1	1
hsa-miR-29c-3p	NM_002398	MEIS1	TAGCACCATTTGAAATCGGTTA#TGACTGATTTCAAATCATGTTT#.((((..(((((((((((((((#)))))))))))))))..)))).	2255	2277	1	-18.8	0	0.017368	0.618	1.94069	1.78914	-7.23797	19	22	15	3UTR		0	0
hsa-miR-29c-3p	NM_002402	MEST	TAGCACCATTTGAAATCGGTTA#CAAATGGTGCTGA#((((((((((((..........#)))))))))))).	2300	2313	1	-18.5	1	0.000589799	0.676	3.85349	3.60182	-7.05204	12	13	12	3UTR		1	0
hsa-miR-29c-3p	NM_002482	NASP	TAGCACCATTTGAAATCGGTTA#TGGCTGTAGGCCTTTGTTTTCCAATGGTGCTAT#((((((((((.((((.(((((.#.))))...).)))).)))))))))).	2737	2770	1	-20.3	1	0.0142063	0.574	1.54238	2.47814	-6.9954	19	26	10	3UTR	MIRT734076	1	1
hsa-miR-29c-3p	NM_002697	POU2F1	TAGCACCATTTGAAATCGGTTA#CCCACATCAGGTGGTGCC#..(((((((((((....((...#))....))))))))))).	3177	3195	1	-17.9	1	7.27275e-05	0.441	0	0	-6.78234	13	18	11	3UTR		0	0
hsa-miR-29c-3p	NM_002841	PTPRG	TAGCACCATTTGAAATCGGTTA#AACTCCTATGTTCTAAAGTTTATGTTCAAATGGTGCC#..((((((((((((........#.)))))))))))).	8328	8365	1	-18.6	1	0.0206935	0.662	0	0	-5.9255	12	14	12	3UTR		0	0
hsa-miR-29c-3p	NM_002941	ROBO1	TAGCACCATTTGAAATCGGTTA#ATTGATTTTATAATTGGTGCTAT#((((((((..((((((((((..#))))))))))....)))))))).	6589	6612	1	-19.6	1	0.000545023	0.809	0	0	-6.23647	18	23	10	3UTR		1	1
hsa-miR-29c-3p	NM_003144	SSR1	TAGCACCATTTGAAATCGGTTA#TAGCCGAGCGAGGTGGTGCA#..(((((((((....(((((((#)))))))...))))))))).	7558	7578	1	-22.9	1	0.0010224	0.529	0	0	-11.1852	16	20	9	3UTR		0	0
hsa-miR-29c-3p	NM_003190	TAPBP	TAGCACCATTTGAAATCGGTTA#GCCTAGTTCTTCAGCCCTAGATGGTGCTC#.(((((((((((.....((((.#.)))).))))))))))).	2943	2972	1	-16.7	1	2.22993e-05	0.441	0	0	-6.90779	15	18	11	3UTR		0	0
hsa-miR-29c-3p	NM_003193	TBCE	TAGCACCATTTGAAATCGGTTA#AGCCGATCTGAGAGTGGTGA#...((((((((...(((((((.#)))))))....)))))))).	3289	3309	1	-19.6	0	0.00274784	0.574	0	0	-12.0073	15	20	8	3UTR		0	0
hsa-miR-29c-3p	NM_003218	TERF1	TAGCACCATTTGAAATCGGTTA#AATCGGTATCAATTATAGTATGGTGCTT#.((((((((((((.(((((((.#))))))).)))).......)))))))).	3104	3132	1	-19.4	1	0.000810719	0.765	0.391702	0.0516445	-4.65016	19	28	8	3UTR		0	0
hsa-miR-29c-3p	NM_003304	TRPC1	TAGCACCATTTGAAATCGGTTA#TAACCGAATGTCAGATGGTCTT#.((.(((((((((..(((((((#)))))))...))))))))))).	4055	4077	1	-19.7	0	0.0610981	0.544	0	0	-8.41764	18	22	11	3UTR		0	0
hsa-miR-29c-3p	NM_003403	YY1	TAGCACCATTTGAAATCGGTTA#TGACCCTGAACTCATGCTGTTGGTTTCATATGGTGTTT#.((((((((.(((((((((...#.))))))))).)))))))).	4266	4304	1	-19.5	1	0.016898	0.544	0	0	-5.03583	17	20	9	3UTR		1	0
hsa-miR-29c-3p	NM_003421	ZNF37A	TAGCACCATTTGAAATCGGTTA#TAGCCGGGCATGGTGGTGCA#..((((((((.....(((((((#)))))))....)))))))).	3484	3504	1	-20.7	1	8.68944e-06	0.544	0	0	-14.01	15	20	8	3UTR		0	0
hsa-miR-29c-3p	NM_003453	ZMYM2	TAGCACCATTTGAAATCGGTTA#TTCAAAGTGGTGCTAT#((((((((((((((........#)))))).)))))))).	6312	6328	1	-17.3	1	0.0627635	0.676	0	0	-4.90607	14	16	8	3UTR		1	1
hsa-miR-29c-3p	NM_003718	CDK13	TAGCACCATTTGAAATCGGTTA#GCAGTTTTAAGTGGATGCTAA#((((((((((((((((..((..#)).))))))))))).))))).	5174	5195	1	-17.5	1	0.0364676	0.662	0	0	-3.93757	18	21	11	3UTR		0	0
hsa-miR-29c-3p	NM_003799	RNMT	TAGCACCATTTGAAATCGGTTA#CAAATGGTGCC#..((((((((((..........#)))))))))).	2387	2398	1	-16.1	1	0.00985882	0.721	1.78518	0.363861	-8.07147	10	11	10	3UTR		0	0
hsa-miR-29c-3p	NM_003839	TNFRSF11A	TAGCACCATTTGAAATCGGTTA#CAAGTGGTGCA#..((((((((((..........#)))))))))).	6261	6272	1	-16.6	1	0.00111088	0.353	0	0	-8.07147	10	11	10	3UTR		1	0
hsa-miR-29c-3p	NM_003896	ST3GAL5	TAGCACCATTTGAAATCGGTTA#CTGGAAGATGGTCCACAGCTCCCTTGTGGCTCAGGTGGTGCTGG#(((((((((((((.........#.))))))))))))).	3017	3061	1	-19.9	1	1.78477e-08	0.412	0	0	-5.76291	13	15	13	3UTR		0	0
hsa-miR-29c-3p	NM_003920	TIMELESS	TAGCACCATTTGAAATCGGTTA#AGCCTAGGGGTAGAGATAGACACGTTTTTAGATGGTGCA#..(((((((((((((.(((((.#.))).)).))))))))))))).	3815	3854	1	-22.7	1	0.0128794	0.544	0	0	-5.19005	18	22	13	3UTR		0	0
hsa-miR-29c-3p	NM_004177	STX3	TAGCACCATTTGAAATCGGTTA#GGCCCTCATTCACTAGCAGTAAGAATTTAAGTGGTGCA#..((((((((((((.((.....#.)).)))))))))))).	5890	5928	1	-18.5	1	0.000192482	0.544	0	0	-5.69245	14	17	12	3UTR		0	0
hsa-miR-29c-3p	NM_004246	GLP2R	TAGCACCATTTGAAATCGGTTA#TACCCAGCACAGTGCCGGTTCAGAGCAGGTGCTC#.((((((.((((.(((((((..#.)))))))))))...)))))).	3950	3984	1	-20.6	1	2.55832e-05	0.441	0.526447	0.425682	-7.39609	17	22	11	3UTR		0	0
hsa-miR-29c-3p	NM_004329	BMPR1A	TAGCACCATTTGAAATCGGTTA#TTCAAATGGTGTG#..((((((((((((........#)))))))))))).	4491	4504	1	-16.7	1	0.00571011	0.647	0	0	-5.9255	12	13	12	3UTR		0	0
hsa-miR-29c-3p	NM_004402	DFFB	TAGCACCATTTGAAATCGGTTA#ACCATACTCAAATGGTGTC#..(((((((((((....(((..#)))....))))))))))).	1765	1784	1	-17.8	1	0.00166447	0.529	0.23084	0.186493	-6.78234	14	19	11	3UTR		0	0
hsa-miR-29c-3p	NM_004571	PKNOX1	TAGCACCATTTGAAATCGGTTA#AACCGAGAGAGTGGGCTGG#((((.((((((....((((((.#))))))..)))))))))).	2854	2873	1	-19.7	0	0.000173036	0.588	1.67515	4.10778	-14.2848	16	19	10	3UTR		0	0
hsa-miR-29c-3p	NM_004664	LIN7A	TAGCACCATTTGAAATCGGTTA#TGACTTTTCAGATTTATTTCTTGTTAGCCGCTGTGTCTATTTGGTGCTAC#((((((((...((...((((((#.)))))).....))....)))))))).	5821	5871	1	-19	1	0.00153579	0.647	0	0	-10.8866	16	27	8	3UTR		1	1
hsa-miR-29c-3p	NM_004688	NMI	TAGCACCATTTGAAATCGGTTA#AACTTATTTCCATGTTTCTGAATCTTCTTTGTTTCAAATGGTGCTGC#((((((((((((((((......#.)))))))))))))))).	1134	1181	1	-22.7	1	0.0412341	0.647	3.09705	2.45618	-3.93757	16	18	16	3UTR		0	0
hsa-miR-29c-3p	NM_004759	MAPKAPK2	TAGCACCATTTGAAATCGGTTA#CCTTGTCTCAGATGGTGTG#..(((((((((((.........#.))))))))))).	3537	3556	1	-16.1	1	0.00485927	0.456	0.424252	0.761977	-6.78234	11	13	11	3UTR		0	0
hsa-miR-29c-3p	NM_203458	NOTCH2NLA	TAGCACCATTTGAAATCGGTTA#GGCTGGAGTGCAATGGTGCTAT#((((((((((.....((((((.#)))))).....)))))))))).	5929	5951	1	-18.8	1	0.000101225	0.397	0	0	-12.9906	16	22	10	3UTR		0	0
hsa-miR-29c-3p	NM_203464	AK4	TAGCACCATTTGAAATCGGTTA#AGCCCATCACAAGAAAGCAAGTACAGTGTGGATTTCAAATGGTGTG#..(((((((((((((((.(...#.).))))))))))))))).	1149	1195	1	-22.3	1	0.075714	0.574	0.0757241	-0.145091	-4.957	16	19	15	3UTR		0	1
hsa-miR-29c-3p	NM_206853	QKI	TAGCACCATTTGAAATCGGTTA#CGGATGGTGCTT#.(((((((((((..........#))))))))))).	2637	2649	1	-16.5	1	0.0238995	0.618	1.89883	2.26528	-6.90779	11	12	11	3UTR		1	0
hsa-miR-29c-3p	NM_206854	QKI	TAGCACCATTTGAAATCGGTTA#CGGATGGTGCTT#.(((((((((((..........#))))))))))).	3916	3928	1	-16.5	1	0.0238995	0.618	1.89883	2.26528	-6.90779	11	12	11	3UTR		1	0
hsa-miR-29c-3p	NM_206855	QKI	TAGCACCATTTGAAATCGGTTA#CGGATGGTGCTT#.(((((((((((..........#))))))))))).	4863	4875	1	-16.5	1	0.0238995	0.618	1.89883	2.26528	-6.90779	11	12	11	3UTR		1	0
hsa-miR-29c-3p	NM_207012	AP3M1	TAGCACCATTTGAAATCGGTTA#TGATAGGTTCATTCCTTAAGTGGTGCTAC#(((((((((((((.........#.))))))))))))).	3943	3972	1	-18.1	1	0.000637704	0.544	3.46989	5.26203	-5.76291	13	15	13	3UTR		1	1
hsa-miR-29c-3p	NM_207506	SAMD12	TAGCACCATTTGAAATCGGTTA#GATTTCCAATGGTGA#...(((((((.((((((.....#)))))).))))))).	1744	1759	1	-17.1	0	0.00497417	0.706	0	0	-9.33931	13	15	7	3UTR		0	0
hsa-miR-29c-3p	XM_005249515	DNAJB6	TAGCACCATTTGAAATCGGTTA#CCGGTGTCAGGGTGCTGG#(((((((..((((.(((((...#))))).))))))))))).	3346	3364	1	-19.4	1	0.000193374	0.412	0	0	-8.16444	16	18	11	3UTR		0	0
hsa-miR-29c-3p	XM_005250266	HBP1	TAGCACCATTTGAAATCGGTTA#AATTGATATCCTGTGGTGCTAA#(((((((((..((.(((((((.#))))))).))..))))))))).	2334	2356	1	-20.4	1	0.00404667	0.647	0	0	-8.8617	18	22	9	3UTR		1	1
hsa-miR-29c-3p	XM_005251292	TERF1	TAGCACCATTTGAAATCGGTTA#AATCGGTATCAATTATAGTATGGTGCTT#.((((((((((((.(((((((.#))))))).)))).......)))))))).	3194	3222	1	-19.4	1	0.000810719	0.765	0	0	-4.65016	19	28	8	3UTR		0	0
hsa-miR-29c-3p	XM_005257262	SNX11	TAGCACCATTTGAAATCGGTTA#CAAATGGTGCA#..((((((((((..........#)))))))))).	2739	2750	1	-16.6	1	2.82347e-05	0.515	0	0	-8.07147	10	11	10	3UTR		0	0
hsa-miR-29c-3p	XM_005273213	SIPA1L2	TAGCACCATTTGAAATCGGTTA#CAAATGGTGCC#..((((((((((..........#)))))))))).	6335	6346	1	-16.1	1	0.000888839	0.676	0	0	-8.07147	10	11	10	3UTR		0	0
hsa-miR-29c-3p	XM_006710687	PIK3CD	TAGCACCATTTGAAATCGGTTA#GCTGGGATCTTTCTCTCTGACTATACTTAGTTTGAAATGGTGCA#..(((((((((.((((.(((..#.)))..)))).))))))))).	4645	4689	1	-17.9	1	0.0191609	0.559	0	0	-8.3038	16	21	9	3UTR		0	0
hsa-miR-29c-3p	XM_006710689	PIK3CD	TAGCACCATTTGAAATCGGTTA#GCTGGGATCTTTCTCTCTGACTATACTTAGTTTGAAATGGTGCA#..(((((((((.((((.(((..#.)))..)))).))))))))).	4434	4478	1	-17.9	1	0.0191609	0.559	0	0	-8.3038	16	21	9	3UTR		0	0
hsa-miR-29c-3p	XM_011509654	POU2F1	TAGCACCATTTGAAATCGGTTA#CCCACATCAGGTGGTGCC#..(((((((((((....((...#))....))))))))))).	3128	3146	1	-17.9	1	7.27275e-05	0.441	0	0	-6.78234	13	18	11	3UTR		0	0
hsa-miR-29c-3p	XM_011512325	KCNMB2	TAGCACCATTTGAAATCGGTTA#GACTGGTTTCAATGGGTA#....(((..((((((((((((.#))))))))))))..))).	2003	2021	1	-19	0	0.00502076	0.632	0	0	-12.9166	15	18	12	3UTR		0	0
hsa-miR-29c-3p	XM_011512671	UBXN7	TAGCACCATTTGAAATCGGTTA#GGCCTTTTCTCCAATGGTGCTAG#((((((((((.((((..((((.#)))).))))...)))))))))).	9674	9697	1	-20.2	1	1.22687e-05	0.544	0	0	-6.9954	18	23	10	3UTR		1	0
hsa-miR-29c-3p	XM_011512671	UBXN7	TAGCACCATTTGAAATCGGTTA#GATATCAAATGGTGTA#..(((((((((((.(((.....#))).))))))))))).	8550	8566	1	-19.3	1	0.00187637	0.721	0	0	-5.81384	14	16	11	3UTR		1	0
hsa-miR-29c-3p	XM_011515704	DNAJB6	TAGCACCATTTGAAATCGGTTA#CCGGTGTCAGGGTGCTGG#(((((((..((((.(((((...#))))).))))))))))).	3280	3298	1	-19.4	1	0.000193374	0.412	0	0	-8.16444	16	18	11	3UTR		0	0
hsa-miR-29c-3p	XM_011522882	CMTM4	TAGCACCATTTGAAATCGGTTA#AACCGGAAGTGGTGCTAT#(((((((((((....((((((.#))))))))))))))))).	3073	3091	1	-21.3	1	6.87903e-05	0.588	0	0	-10.1658	17	18	17	3UTR		0	0
hsa-miR-29c-3p	XM_011522882	CMTM4	TAGCACCATTTGAAATCGGTTA#AACCCTCAAGCATTTGGTGGAACCTCTGGTGGTTTTAGATGGATGCA#..(((((((((((((((((((.#.))))......)))))))))))).))).	3480	3527	1	-19.3	1	0.00118714	0.588	0	0	-4.957	19	28	12	3UTR		0	0
hsa-miR-29c-3p	XM_011524697	SNX11	TAGCACCATTTGAAATCGGTTA#CAAATGGTGCA#..((((((((((..........#)))))))))).	2763	2774	1	-16.6	1	2.82347e-05	0.515	0	0	-8.07147	10	11	10	3UTR		0	0
hsa-miR-29c-3p	XM_011525892	PIGN	TAGCACCATTTGAAATCGGTTA#AGCCGAGATGGTGCC#..((((((((.....((((((.#)))))))))))))).	7588	7603	1	-18.8	1	0.000641921	0.441	0	0	-14.01	14	15	14	3UTR		0	0
hsa-miR-29c-3p	XM_011525895	PIGN	TAGCACCATTTGAAATCGGTTA#AGCCGAGATGGTGCC#..((((((((.....((((((.#)))))))))))))).	7462	7477	1	-18.8	1	0.000641921	0.441	0	0	-14.01	14	15	14	3UTR		0	0
hsa-miR-29c-3p	XM_011538980	MTRFR	TAGCACCATTTGAAATCGGTTA#AACAAATTTATTTAAATGGTGCA#..((((((((((((........#.)))))))))))).	738	761	1	-16.9	1	0.0132355	0.662	0	0	-5.9255	12	14	12	3UTR		0	0
hsa-miR-29c-3p	XM_011540103	BMPR1A	TAGCACCATTTGAAATCGGTTA#TTCAAATGGTGTG#..((((((((((((........#)))))))))))).	4391	4404	1	-16.7	1	0.00571011	0.647	0	0	-5.9255	12	13	12	3UTR		0	0
hsa-miR-29c-3p	XM_011543358	HMGCR	TAGCACCATTTGAAATCGGTTA#TAATACTTCATTTGGTGCTGG#((((((((..((((........#.))))..)))))))).	3958	3979	1	-17.7	1	0.00592556	0.662	0	0	-7.20497	12	16	8	3UTR	MIRT020381	1	1
hsa-miR-29c-3p	XM_017001518	RSBN1	TAGCACCATTTGAAATCGGTTA#AGCCGGTTTCTGTGGCTAGAGGGTGTTGA#(((((((.(((((((((((((.#)))))))))).......))).))))))).	3679	3708	1	-19.6	1	0.0119988	0.574	0	0	-6.25121	20	29	10	3UTR		0	0
hsa-miR-29c-3p	XM_017001896	SIPA1L2	TAGCACCATTTGAAATCGGTTA#CAAATGGTGCC#..((((((((((..........#)))))))))).	6186	6197	1	-16.1	1	0.000888839	0.676	0	0	-8.07147	10	11	10	3UTR		0	0
hsa-miR-29c-3p	XM_017006983	ROBO1	TAGCACCATTTGAAATCGGTTA#ATTGATTTTATAATTGGTGCTAT#((((((((..((((((((((..#))))))))))....)))))))).	7173	7196	1	-19.6	1	0.000545023	0.809	0	0	-6.23647	18	23	10	3UTR		1	1
hsa-miR-29c-3p	XM_017008913	OCLN	TAGCACCATTTGAAATCGGTTA#ACCAAATAATTTCAAATGGTGCC#..((((((((((((((......#.)))))))))))))).	2658	2681	1	-20.5	1	0.00583182	0.721	0	0	-4.957	14	16	14	3UTR		0	0
hsa-miR-29c-3p	XM_017009522	PAIP2	TAGCACCATTTGAAATCGGTTA#TGACCAATACCAACCCATAATCCAGCTGAACAAAGATACTGTAACATGATTTGAGTGGTGCTT#.((((((((((.((((((((((#.)))).)))))))))))))))).	2619	2682	1	-20.7	1	0.000920539	0.603	0	0	-7.14013	20	23	16	3UTR		1	1
hsa-miR-29c-3p	XM_017011227	TAPBP	TAGCACCATTTGAAATCGGTTA#GCCTAGTTCTTCAGCCCTAGATGGTGCTC#.(((((((((((.....((((.#.)))).))))))))))).	2908	2937	1	-16.7	1	2.22993e-05	0.441	0	0	-6.90779	15	18	11	3UTR		0	0
hsa-miR-29c-3p	XM_017011367	TTBK1	TAGCACCATTTGAAATCGGTTA#CAAATGGTGCA#..((((((((((..........#)))))))))).	3062	3073	1	-16.6	1	3.42632e-05	0.397	0	0	-8.07147	10	11	10	3UTR		0	0
hsa-miR-29c-3p	NM_001042683	SHPRH	TAGCACCATTTGAAATCGGTTA#CCGAGAGGCTTTGGTGCTT#.(((((((.......((((...#)))).......))))))).	6973	6992	1	-17.1	1	0.000154632	0.574	-0.185729	0.151856	-15.1452	11	19	7	3UTR		1	1
hsa-miR-29c-3p	NM_001077199	SREK1	TAGCACCATTTGAAATCGGTTA#TGAATCATTTACGTTTTCATTGGAAGACAGTATCTGATTTCAACTGGTGCG#..((((((.((((((((((.((#.)).)))))))))).)))))).	5271	5322	1	-22.9	1	0.000586689	0.588	0.117031	0.0946095	-6.01339	18	22	10	3UTR		0	0
hsa-miR-29c-3p	NM_001077241	SLC25A45	TAGCACCATTTGAAATCGGTTA#AGCATGAGGCACAAGTGAGCTGGCAAGTGGTGCTGG#((((((((((((...((((((.#.)))))))))))))))))).	1235	1271	1	-22.4	1	3.89056e-06	0.397	3.41542	1.41121	-6.81899	18	20	18	3UTR		1	0
hsa-miR-29c-3p	NM_001077351	RBM23	TAGCACCATTTGAAATCGGTTA#TAACTTAAATTTTTATCTCCAAATGGTGCTGT#((((((((((((..........#.)))))))))))).	8975	9007	1	-18.7	1	0.00147857	0.647	3.38447	4.31733	-7.05204	12	14	12	3UTR		0	0
hsa-miR-29c-3p	NM_001077352	RBM23	TAGCACCATTTGAAATCGGTTA#TAACTTAAATTTTTATCTCCAAATGGTGCTGT#((((((((((((..........#.)))))))))))).	8873	8905	1	-18.7	1	0.00147857	0.647	4.43857	4.0675	-7.05204	12	14	12	3UTR		0	0
hsa-miR-29c-3p	NM_001077657	SMCO1	TAGCACCATTTGAAATCGGTTA#CCGCGATTGGTCCTCTACACTATCGTGCCTATTTCTGAATGGTGCTT#.(((((((((((((((.(((..#.))).))))).)))))))))).	1586	1633	1	-21.9	1	0.00251585	0.529	1.97363	1.69306	-3.79332	18	22	10	3UTR		0	1
hsa-miR-29c-3p	NM_001079515	TBCE	TAGCACCATTTGAAATCGGTTA#AGCCGATCTGAGAGTGGTGA#...((((((((...(((((((.#)))))))....)))))))).	3337	3357	1	-19.6	0	0.00274784	0.574	0	0	-12.0073	15	20	8	3UTR		0	0
hsa-miR-29c-3p	NM_001079818	ITGA6	TAGCACCATTTGAAATCGGTTA#GACTGATTTCAGAGTGACTAC#((((((..(((((((((((((.#)))))))))))))))).))).	3573	3594	1	-18.8	0	0.00543326	0.544	0.587315	0.963811	-7.7949	19	21	16	3UTR	MIRT437371	1	1
hsa-miR-29c-3p	NM_001079823	LAMA2	TAGCACCATTTGAAATCGGTTA#TAATTTGTGCATGTACATAGAATTCTTTCTGTATTCAGATGGTGCTAA#((((((((((((((..(((...#.)))..)))))))))))))).	9557	9605	1	-23.6	1	0.0213423	0.676	0.815634	0.873496	-4.90607	17	21	14	3UTR		1	1
hsa-miR-29c-3p	NM_001083585	RABEP1	TAGCACCATTTGAAATCGGTTA#GATATTTTTCTCCAGAAGATGGTGCTGG#(((((((((((...........#.))))))))))).	4511	4539	1	-16	1	0.000178179	0.618	0.330523	-0.142628	-10.3988	11	13	11	3UTR		0	0
hsa-miR-29c-3p	NM_001083608	NARF	TAGCACCATTTGAAATCGGTTA#CCGTTTATTGGAGGCCCCTCAGGCAGTTTCATGTGGTGCTAT#(((((((((.((((((..(((.#.))).)))))).))))))))).	1435	1477	1	-21.6	1	0.0139297	0.559	-0.307063	-0.150989	-5.18008	18	22	9	3UTR		1	0
hsa-miR-29c-3p	NM_001085411	NADK2	TAGCACCATTTGAAATCGGTTA#TTTCATTTGGTGCTGA#((((((((..(((((.......#)))))..)))))))).	2623	2639	1	-18.2	1	0.00828956	0.691	5.63105	4.9287	-6.46952	13	16	8	3UTR		0	0
hsa-miR-29c-3p	NM_001098173	PRDM7	TAGCACCATTTGAAATCGGTTA#GCCCTCTGTGTACGTATCTGTGTGAGTGTGGGGGTTTCAAGGGTGTA#..(((((.(((((((((.....#.)))))))))))))).	2861	2908	1	-17.1	0	0.00561407	0.574	0.520667	0.373883	-7.27064	14	16	14	3UTR		0	0
hsa-miR-29c-3p	NM_001098204	HNRNPF	TAGCACCATTTGAAATCGGTTA#ACTGGGGAGACGTGCTTTTTTGGAAAACTCAAAGGTGCTAG#(((((((.(((((.........#.)))))))))))).	1864	1905	1	-15.7	1	0.00428615	0.588	0	0	-8.07655	12	14	12	3UTR		1	1
hsa-miR-29c-3p	NM_001098205	HNRNPF	TAGCACCATTTGAAATCGGTTA#ACTGGGGAGACGTGCTTTTTTGGAAAACTCAAAGGTGCTAG#(((((((.(((((.........#.)))))))))))).	1939	1980	1	-15.7	1	0.00428615	0.588	3.2695	5.49149	-8.07655	12	14	12	3UTR		1	1
hsa-miR-29c-3p	NM_001098206	HNRNPF	TAGCACCATTTGAAATCGGTTA#ACTGGGGAGACGTGCTTTTTTGGAAAACTCAAAGGTGCTAG#(((((((.(((((.........#.)))))))))))).	1870	1911	1	-15.7	1	0.00428615	0.588	6.48619	5.94278	-8.07655	12	14	12	3UTR		1	1
hsa-miR-29c-3p	NM_001098207	HNRNPF	TAGCACCATTTGAAATCGGTTA#ACTGGGGAGACGTGCTTTTTTGGAAAACTCAAAGGTGCTAG#(((((((.(((((.........#.)))))))))))).	1901	1942	1	-15.7	1	0.00428615	0.588	5.86186	5.3858	-8.07655	12	14	12	3UTR		1	1
hsa-miR-29c-3p	NM_001098208	HNRNPF	TAGCACCATTTGAAATCGGTTA#ACTGGGGAGACGTGCTTTTTTGGAAAACTCAAAGGTGCTAG#(((((((.(((((.........#.)))))))))))).	1988	2029	1	-15.7	1	0.00428615	0.588	4.62675	5.16015	-8.07655	12	14	12	3UTR		1	1
hsa-miR-29c-3p	NM_001098614	PUS7L	TAGCACCATTTGAAATCGGTTA#ACTGATTTCTAATGGAAAGTGCTT#.(((((((((.(((((((((..#))))))))).)))))....)))).	11405	11429	1	-18.6	1	0.00108245	0.618	3.53915	2.06129	-6.6181	18	24	9	3UTR		0	0
hsa-miR-29c-3p	NM_001099270	ZBTB34	TAGCACCATTTGAAATCGGTTA#ACCATTTTTTGGTCATGTGGTGCTAT#(((((((((.(((.........#.))).))))))))).	2944	2970	1	-17.1	1	0.0101411	0.662	1.59176	2.29971	-7.00542	12	15	9	3UTR	MIRT790217	1	1
hsa-miR-29c-3p	NM_001100164	PHACTR2	TAGCACCATTTGAAATCGGTTA#GGCCGAGTAACGCAGAGTCAATAAAGGTGGTTATATTGTAAGCTTTTAGATGGTGCTT#.((((((((((((((.......#.)))))))))))))).	8227	8285	1	-18.5	1	0.00124849	0.735	0.161897	0.74405	-4.02637	14	16	14	3UTR	MIRT437711	1	1
hsa-miR-29c-3p	NM_001100165	PHACTR2	TAGCACCATTTGAAATCGGTTA#GGCCGAGTAACGCAGAGTCAATAAAGGTGGTTATATTGTAAGCTTTTAGATGGTGCTT#.((((((((((((((.......#.)))))))))))))).	7987	8045	1	-18.5	1	0.00124849	0.735	0.161897	0.74405	-4.02637	14	16	14	3UTR	MIRT437711	1	1
hsa-miR-29c-3p	NM_001100166	PHACTR2	TAGCACCATTTGAAATCGGTTA#GGCCGAGTAACGCAGAGTCAATAAAGGTGGTTATATTGTAAGCTTTTAGATGGTGCTT#.((((((((((((((.......#.)))))))))))))).	7885	7943	1	-18.5	1	0.00124849	0.735	0.161897	0.74405	-4.02637	14	16	14	3UTR	MIRT437711	1	1
hsa-miR-29c-3p	NM_001102653	OTUD4	TAGCACCATTTGAAATCGGTTA#TTGATTTCAGATGTTGGAAATGTGTGCTT#.((((((((((((((((((...#)))))))))))))..........))))).	3630	3659	1	-17.7	1	0.00994283	0.721	0.669962	0.992527	-3.79332	18	29	13	3UTR	MIRT707994	1	1
hsa-miR-29c-3p	NM_001103	ACTN2	TAGCACCATTTGAAATCGGTTA#TGACTCTATTTTATTTCAAGTAGGTGCTAT#((((((((((((((((......#.))))))))).))))))).	4529	4559	1	-19	1	0.00359241	0.603	0.54062	0.371707	-3.93757	16	19	9	3UTR		1	1
hsa-miR-29c-3p	NM_001105079	FBRS	TAGCACCATTTGAAATCGGTTA#TCAGACTGGTGCTGT#(((((((((((((.........#))))).)))))))).	4567	4582	1	-16.2	1	0.00543128	0.471	3.12247	1.55276	-5.76291	13	15	8	3UTR	MIRT703641	1	1
hsa-miR-29c-3p	NM_001105243	PCDH19	TAGCACCATTTGAAATCGGTTA#AGCTTTATTAAATTATTACAGTTATGTTTCAAATGGTGTTAT#((((((((((((((((......#.)))))))))))))))).	9460	9502	1	-20.7	1	0.0282062	0.706	0.306229	0.393244	-3.93757	16	18	16	3UTR		0	0
hsa-miR-29c-3p	NM_001105573	FBXO45	TAGCACCATTTGAAATCGGTTA#AATTGATTTTTCTTGGTGTA#..((((((...((((((((((.#))))))))))...)))))).	2986	3006	1	-17.4	1	0.00323	0.676	0.502795	0.651836	-10.0807	16	20	10	3UTR		0	0
hsa-miR-29c-3p	NM_001113490	AMOT	TAGCACCATTTGAAATCGGTTA#GCCCCAGGGAATTGTGTTTGTCTTCATTTCAGTGGTGCTT#.(((((((.(((((((......#.)))))))))))))).	4512	4552	1	-16.8	1	0.0100361	0.544	3.76687	4.03143	-4.84971	14	16	14	3UTR		1	1
hsa-miR-29c-3p	NM_001114	ADCY7	TAGCACCATTTGAAATCGGTTA#TAATAGGTCAGTGTAAAGAAATATGATTTGAGGTGGTGCA#..(((((((((.((((((....#.)))))).))))))))).	6092	6132	1	-20.5	1	0.027428	0.676	-0.0308916	0.182438	-8.3038	15	18	9	3UTR		0	0
hsa-miR-29c-3p	NM_001126	ADSS2	TAGCACCATTTGAAATCGGTTA#AGCCCTACAGTTGTTTCCAGTCTTTTCAGATGGATGCC#..(((((((((((((.......#.)))))))))).))).	1574	1612	1	-15.8	1	8.0283e-05	0.574	4.64837	4.99271	-5.19005	13	16	10	3UTR		0	0
hsa-miR-29c-3p	NM_001127321	CBX5	TAGCACCATTTGAAATCGGTTA#TCGAGTGGATGCTGA#(((((((((((((.........#)))))))).))))).	9875	9890	1	-16	1	0.00123259	0.5	2.25762	2.4479	-5.76291	13	15	8	3UTR		1	1
hsa-miR-29c-3p	NM_001127598	IGF2	TAGCACCATTTGAAATCGGTTA#GGCCCTGTCTGTGCCCTGCCTCTCAGAGGAGGGGGCTCAGATGGTGCG#..(((((((((((.........#.))))))))))).	2504	2552	1	-18.4	1	3.96051e-07	0.309	-0.390798	-0.252196	-6.78234	11	13	11	3UTR		0	0
hsa-miR-29c-3p	NM_001127649	PEX26	TAGCACCATTTGAAATCGGTTA#ACCGCTTTTAAATGGTAGAGCTGG#(((((((((((((((.((((..#)))).)))))))))))...)))).	8180	8204	1	-19.9	1	1.19364e-05	0.485	0.149556	-0.0382309	-4.17062	19	24	11	3UTR		0	0
hsa-miR-29c-3p	NM_001128926	GARIN1A	TAGCACCATTTGAAATCGGTTA#AGCTGAGCATTGTTGGTGCTGG#((((((((.......((((((.#)))))).......)))))))).	3496	3518	1	-18.9	1	0.000501496	0.603	-0.00439372	0.364331	-15.2895	14	22	8	3UTR	MIRT708740	0	1
hsa-miR-29c-3p	NM_001128933	SYNPO2	TAGCACCATTTGAAATCGGTTA#CAAATGGTGCA#..((((((((((..........#)))))))))).	12946	12957	1	-16.6	1	0.00131292	0.676	-0.0208771	0.0348052	-8.07147	10	11	10	3UTR		0	0
hsa-miR-29c-3p	NM_001130863	ENPP2	TAGCACCATTTGAAATCGGTTA#ACTGCAGCTTGAGTTTTTAGTGGAAGCTTCTAAATGGTGCTGC#((((((((((((((........#.))).))))))))))).	2933	2976	1	-17.1	1	0.00731595	0.647	2.42202	3.03318	-4.90607	14	17	11	3UTR	MIRT537686	1	1
hsa-miR-29c-3p	NM_001134673	NFIA	TAGCACCATTTGAAATCGGTTA#TAATTTCTCATATGGTGCTGG#(((((((((.(((.........#.))).))))))))).	1988	2009	1	-17	1	0.0105054	0.632	3.12477	2.67917	-7.00542	12	15	9	3UTR		1	1
hsa-miR-29c-3p	NM_001135032	EVA1A	TAGCACCATTTGAAATCGGTTA#GAATGGTGCTGA#(((((((((((...........#))))))))))).	1128	1140	1	-15.9	1	0.00263832	0.5	3.09919	1.9115	-10.3988	11	12	11	3UTR		0	0
hsa-miR-29c-3p	NM_001136115	FBXO28	TAGCACCATTTGAAATCGGTTA#CAAATGGTGCTGG#((((((((((((..........#)))))))))))).	631	644	1	-18.5	1	0.000703517	0.529	4.95487	5.23689	-7.05204	12	13	12	3UTR		1	0
hsa-miR-29c-3p	NM_001136474	VASH2	TAGCACCATTTGAAATCGGTTA#GGTTTCTGTGGTGCTT#.((((((((..((((((.....#)))))).)))))))).	1300	1316	1	-19.1	1	0.000171694	0.456	2.35292	1.72663	-7.86061	14	16	8	3UTR		1	1
hsa-miR-29c-3p	NM_001136475	VASH2	TAGCACCATTTGAAATCGGTTA#GGTTTCTGTGGTGCTT#.((((((((..((((((.....#)))))).)))))))).	1016	1032	1	-19.1	1	0.000171694	0.456	2.35292	1.72663	-7.86061	14	16	8	3UTR		1	1
hsa-miR-29c-3p	NM_031469	SH3BGRL2	TAGCACCATTTGAAATCGGTTA#TCGAGTGGTGCTGT#(((((((((((((.........#))))))))))))).	2598	2612	1	-19.6	1	8.2549e-06	0.515	-0.365087	-0.323063	-5.76291	13	14	13	3UTR		0	0
hsa-miR-29c-3p	NM_031469	SH3BGRL2	TAGCACCATTTGAAATCGGTTA#GACTGCTTGAAAGATATATTTTAAGTGGTGCA#..(((((((((((((((((((.#)))))............)))))))))))))).	1188	1220	1	-20.2	1	0.000232316	0.691	1.19681	0.461262	-4.957	19	32	14	3UTR		0	0
hsa-miR-29c-3p	NM_031942	CDCA7	TAGCACCATTTGAAATCGGTTA#TAATTTCTTCTGCCCGAAGGGTAAGTGGTGCG#..((((((((((...((((...#.))))....)))))))))).	2049	2081	1	-20.1	1	0.00181362	0.574	0.0410692	-0.026072	-7.83842	14	20	10	3UTR		0	0
hsa-miR-29c-3p	NM_032024	LRMDA	TAGCACCATTTGAAATCGGTTA#CAGGTGGTGCA#..((((((((((..........#)))))))))).	1393	1404	1	-16.2	1	0.000241484	0.574	0	0	-8.07147	10	11	10	3UTR		0	0
hsa-miR-29c-3p	NM_032042	FAM172A	TAGCACCATTTGAAATCGGTTA#AGCCGATTTCAAATT#.......((((((((((((((.#)))))))))))))).	1959	1974	1	-17.7	0	0.197862	0.574	0.489275	1.38171	-17.1102	14	15	14	3UTR		0	0
hsa-miR-29c-3p	NM_032154	PCGF6	TAGCACCATTTGAAATCGGTTA#AGCCATTTCAAGTTGGTGGTT#.(.(((((((((((((.((((.#))))))))))))).)))).).	1224	1245	1	-18.4	0	0.000335211	0.544	3.39487	3.16289	-5.35086	18	21	13	3UTR		0	0
hsa-miR-29c-3p	NM_032486	DCTN5	TAGCACCATTTGAAATCGGTTA#AGCTGTCTTCAAATGCTGTGCTT#.(((((((((((((..(((((.#)))))..))))))))..))))).	823	846	1	-19.1	1	0.00197436	0.574	0.220494	0.302431	-4.76182	18	23	8	3UTR		0	0
hsa-miR-29c-3p	NM_033135	PDGFD	TAGCACCATTTGAAATCGGTTA#AACCTTTCCAGATGGTGTTC#.(((((((((((.((..((((.#)))).)).))))))))))).	2196	2216	1	-17.9	1	0.00035814	0.559	0.610051	0.196804	-5.3155	17	20	11	3UTR		0	0
hsa-miR-29c-3p	NM_033204	ZNF101	TAGCACCATTTGAAATCGGTTA#TAACTGGGTGAGGTGGTGCA#..(((((((((.(..(((((((#))))))).).))))))))).	2103	2123	1	-20	1	8.10377e-05	0.574	-0.445286	-0.194012	-9.89609	17	20	9	3UTR		0	0
hsa-miR-29c-3p	NM_033207	OPALIN	TAGCACCATTTGAAATCGGTTA#TTCAAGTGGTGTTGG#((((((((((((((........#)))))))))))))).	1860	1875	1	-18.6	1	1.65707e-05	0.529	0.202011	0.0935708	-4.90607	14	15	14	3UTR		0	0
hsa-miR-29c-3p	NM_033313	CDC14A	TAGCACCATTTGAAATCGGTTA#AATTGAGGAAATAATACATACCACAAGTGGTGCTT#.(((((((((((..........#.))))))))))).	1906	1941	1	-17.2	1	0.00043476	0.647	0.548987	0.156035	-6.90779	11	13	11	3UTR		0	0
hsa-miR-29c-3p	NM_033360	KRAS	TAGCACCATTTGAAATCGGTTA#ACTAATTTTCAGGTGGTGGCTGA#(((((((((((((((.......#.)))))))))))).))).	2893	2916	1	-17.7	1	8.59787e-06	0.559	1.36486	0.784486	-4.17062	15	18	12	3UTR		0	0
hsa-miR-29c-3p	NM_033380	COL4A5	TAGCACCATTTGAAATCGGTTA#GCCGTCAATGGTGCTAC#((((((((.((((...((((..#)))))))))))))))).	5461	5478	1	-19.2	1	0.00119441	0.588	1.20499	1.87726	-6.8193	16	17	16	3UTR		1	1
hsa-miR-29c-3p	NM_033389	SSH2	TAGCACCATTTGAAATCGGTTA#GACCTGAGGCATCGAATGGGCTAA#((((.((((((((..((((((.#)))).))....)))))))))))).	4748	4772	1	-19.4	0	0.000174922	0.471	1.18475	2.13855	-9.6489	18	24	12	3UTR		0	0
hsa-miR-29c-3p	NM_033425	DIXDC1	TAGCACCATTTGAAATCGGTTA#AGCCCAGACTTCAGTAATCTTTTGAACCAGACGTGGATGGTGCTGA#((((((((((((.....((((.#.)))).....)))))))))))).	2361	2407	1	-19.6	1	0.0010837	0.544	0.515508	0.973641	-7.05204	16	23	12	3UTR		1	0
hsa-miR-29c-3p	NM_052950	WDFY2	TAGCACCATTTGAAATCGGTTA#GACCGGTTTCAAAATGA#......(((((((((((((((.#))))))))))))).)).	2346	2363	1	-17.2	0	0.00019001	0.485	-0.20417	-0.108269	-15.5666	15	17	13	3UTR		0	0
hsa-miR-29c-3p	NM_078628	MSL3	TAGCACCATTTGAAATCGGTTA#GACTGTTTTTAAAAAGGTGCTAC#(((((((.(((((((.(((((.#))))).)))))))..))))))).	3397	3420	1	-19.6	1	0.000130878	0.754	0.403343	0.0592006	-6.48426	19	23	7	3UTR		0	0
hsa-miR-29c-3p	NM_080744	SSC4D	TAGCACCATTTGAAATCGGTTA#TCAGATGGTGCTC#.((((((((((((.........#)))))))))))).	2597	2610	1	-18.9	1	0.027553	0.309	0.484983	0.315988	-5.61866	12	13	12	3UTR		1	1
hsa-miR-29c-3p	NM_080862	SPSB4	TAGCACCATTTGAAATCGGTTA#CCTGTTTCAAATGTGTGTG#..((((((((((((((.((...#)).)))))))))).)))).	2612	2631	1	-17.6	1	0.113732	0.632	1.46108	1.19298	-4.957	16	19	10	3UTR		1	1
hsa-miR-29c-3p	NM_133471	PPP1R18	TAGCACCATTTGAAATCGGTTA#AACTGAATTGAGATGGTGTC#..(((((((((.((.((((((.#)))))).)).))))))))).	3216	3236	1	-20.2	1	0.000840157	0.5	-0.0627613	0.101252	-9.03925	17	20	9	3UTR		0	0
hsa-miR-29c-3p	NM_133631	ROBO1	TAGCACCATTTGAAATCGGTTA#ATTGATTTTATAATTGGTGCTAT#((((((((..((((((((((..#))))))))))....)))))))).	7155	7178	1	-19.6	1	0.000545023	0.809	0.0280364	0.860854	-6.23647	18	23	10	3UTR		1	1
hsa-miR-29c-3p	NM_134260	RORA	TAGCACCATTTGAAATCGGTTA#CTGATGTGTGGTGCTAG#(((((((((.....(((((...#)))))..))))))))).	8984	9001	1	-18	1	0.00824809	0.676	3.78073	3.62406	-13.4976	14	17	9	3UTR		1	1
hsa-miR-29c-3p	NM_134261	RORA	TAGCACCATTTGAAATCGGTTA#CTGATGTGTGGTGCTAG#(((((((((.....(((((...#)))))..))))))))).	8813	8830	1	-18	1	0.00824809	0.676	1.4756	2.22709	-13.4976	14	17	9	3UTR		1	1
hsa-miR-29c-3p	NM_138317	KCNK10	TAGCACCATTTGAAATCGGTTA#CCGTAGGATTTCATGGTGCTT#.(((((((..(((((((.....#.)))))))))))))).	7320	7341	1	-18.7	1	0.00120686	0.75	0.441103	0.35744	-6.09222	14	16	14	3UTR		1	1
hsa-miR-29c-3p	NM_138318	KCNK10	TAGCACCATTTGAAATCGGTTA#CCGTAGGATTTCATGGTGCTT#.(((((((..(((((((.....#.)))))))))))))).	6971	6992	1	-18.7	1	0.00120686	0.75	2.72939	1.17111	-6.09222	14	16	14	3UTR		1	1
hsa-miR-29c-3p	NM_139168	SREK1	TAGCACCATTTGAAATCGGTTA#TGAATCATTTACGTTTTCATTGGAAGACAGTATCTGATTTCAACTGGTGCG#..((((((.((((((((((.((#.)).)))))))))).)))))).	5506	5557	1	-22.9	1	0.000586689	0.588	0.117031	0.0946095	-6.01339	18	22	10	3UTR		0	0
hsa-miR-29c-3p	NM_139209	GRK7	TAGCACCATTTGAAATCGGTTA#TAACCATCATTTCAAGTGGCTGCC#..((((((((((((((.(((((#)))))...))))))))))).))).	5699	5723	1	-20.7	1	0.000127707	0.603	0.169112	0.0300039	-4.957	19	24	11	3UTR		0	0
hsa-miR-29c-3p	NM_139211	HOPX	TAGCACCATTTGAAATCGGTTA#TGGCTAGCATTTCCCTTTGAGTCATGATGACAGATGGTGTG#..((((((((((..((((....#.))))..)))))))))).	644	685	1	-17.1	1	1.39796e-05	0.588	1.13913	0.631569	-7.10297	14	18	10	3UTR		0	0
hsa-miR-29c-3p	NM_139249	MS4A6E	TAGCACCATTTGAAATCGGTTA#TAACTGATTTGCTGTGGTGCG#..(((((((...((((((((((#))))))))))...))))))).	1028	1049	1	-22.7	1	0.00110617	0.574	-0.339103	-0.0964319	-12.3711	17	21	10	3UTR		0	0
hsa-miR-29c-3p	NM_144567	ANGEL2	TAGCACCATTTGAAATCGGTTA#TGAGATGGTGCTGA#(((((((((((.(.........#).))))))))))).	3153	3167	1	-16.4	1	0.000350025	0.574	2.79043	2.25368	-9.10972	12	14	11	3UTR		0	0
hsa-miR-29c-3p	NM_144579	SFXN5	TAGCACCATTTGAAATCGGTTA#TGACCCCAGCTCCAGGCAGGAAACCCCGAGAAGGAATGGTGCTT#.((((((((((....((((...#.))))....)))))))))).	1793	1837	1	-21.8	1	0.00258801	0.397	0.274625	0.0431599	-10.0215	14	20	10	3UTR		0	0
hsa-miR-29c-3p	NM_144597	C15orf40	TAGCACCATTTGAAATCGGTTA#GATTGAGAGATCGGATGGTTGCTGT#(((((((((((((..((((((.#))))))....))))))))).)))).	8450	8475	1	-18.7	1	0.000358237	0.529	-0.0143521	0.016653	-5.52986	19	25	9	3UTR		0	0
hsa-miR-29c-3p	NM_145166	ZBTB47	TAGCACCATTTGAAATCGGTTA#GGCTTGGGCAGTGCTGGTAGGGTTTCAAGGTGCTAT#(((((((..((((((((.....#.))))))))))))))).	3372	3408	1	-18.8	1	0.00142731	0.382	0.366089	-0.0333047	-7.3076	15	17	15	3UTR		1	1
hsa-miR-29c-3p	NM_145238	ZSCAN20	TAGCACCATTTGAAATCGGTTA#GACTGAGGTGGGAGGTGCTGG#(((((((.(((.(..((((((.#))))))..).)))))))))).	4528	4549	1	-19.7	1	0.000301706	0.456	0	0	-11.1903	17	21	10	3UTR		0	0
hsa-miR-29c-3p	NM_145810	CDCA7	TAGCACCATTTGAAATCGGTTA#TAATTTCTTCTGCCCGAAGGGTAAGTGGTGCG#..((((((((((...((((...#.))))....)))))))))).	1812	1844	1	-20.1	1	0.00181362	0.574	-0.183845	0.504373	-7.83842	14	20	10	3UTR		0	0
hsa-miR-29c-3p	NM_152244	SNX11	TAGCACCATTTGAAATCGGTTA#CAAATGGTGCA#..((((((((((..........#)))))))))).	2772	2783	1	-16.6	1	2.82347e-05	0.515	0	0	-8.07147	10	11	10	3UTR		0	0
hsa-miR-29c-3p	NM_152298	NASP	TAGCACCATTTGAAATCGGTTA#TGGCTGTAGGCCTTTGTTTTCCAATGGTGCTAT#((((((((((.((((.(((((.#.))))...).)))).)))))))))).	1720	1753	1	-20.3	1	0.0142063	0.574	0.349192	0.20057	-6.9954	19	26	10	3UTR	MIRT734076	1	1
hsa-miR-29c-3p	NM_152342	CDYL2	TAGCACCATTTGAAATCGGTTA#TAACTACAGAGAAGGAGGGATTGGGGGTTGTGGTTTTGAGTGGTGA#...(((((((((((((((....#.))))))))))))))).	3364	3410	1	-17.6	0	0.257402	0.529	0.0999529	-0.483572	-6.51454	15	17	15	3UTR		0	0
hsa-miR-29c-3p	NM_152372	MYOM3	TAGCACCATTTGAAATCGGTTA#TAGTCCGATTTTGTGGTGGTAA#((.((((((..(((((((((((#))).)))))))))))))).)).	5414	5436	1	-18.6	0	0.00233109	0.485	1.94378	1.30569	-9.56239	19	22	14	3UTR		0	0
hsa-miR-29c-3p	NM_001291424	SH2B3	TAGCACCATTTGAAATCGGTTA#AGCCTCTCTACATACATCTCTCAGGTGGTGCC#..(((((((((((.........#.))))))))))).	3427	3459	1	-17.5	1	7.45355e-05	0.5	-0.145794	0.101635	-6.78234	11	13	11	3UTR		0	0
hsa-miR-29c-3p	NM_001291825	GRAP2	TAGCACCATTTGAAATCGGTTA#CAGATGGTGCA#..((((((((((..........#)))))))))).	3162	3173	1	-16.7	1	0.000842126	0.368	0	0	-8.07147	10	11	10	3UTR		1	1
hsa-miR-29c-3p	NM_001291861	IGF2	TAGCACCATTTGAAATCGGTTA#GGCCCTGTCTGTGCCCTGCCTCTCAGAGGAGGGGGCTCAGATGGTGCG#..(((((((((((.........#.))))))))))).	2349	2397	1	-18.4	1	3.96051e-07	0.309	-0.35219	-0.305281	-6.78234	11	13	11	3UTR		0	0
hsa-miR-29c-3p	NM_001291862	IGF2	TAGCACCATTTGAAATCGGTTA#GGCCCTGTCTGTGCCCTGCCTCTCAGAGGAGGGGGCTCAGATGGTGCG#..(((((((((((.........#.))))))))))).	2339	2387	1	-18.4	1	3.96051e-07	0.309	-0.35219	-0.259628	-6.78234	11	13	11	3UTR		0	0
hsa-miR-29c-3p	NM_001292008	SSR1	TAGCACCATTTGAAATCGGTTA#TAGCCGAGCGAGGTGGTGCA#..(((((((((....(((((((#)))))))...))))))))).	7354	7374	1	-22.9	1	0.0010224	0.529	-0.114999	-0.256051	-11.1852	16	20	9	3UTR		0	0
hsa-miR-29c-3p	NM_001293640	WASHC4	TAGCACCATTTGAAATCGGTTA#AAACGAATTTAAATGGTGTC#..((((((((((((.(((....#.))).)))))))))))).	5440	5460	1	-18.9	1	0.0591041	0.632	0.265573	0.251672	-5.69245	15	18	12	3UTR		0	0
hsa-miR-29c-3p	NM_001300819	ZCCHC10	TAGCACCATTTGAAATCGGTTA#TTTCAGGATGGTGCG#..(((((((((((((.......#)))))).))))))).	825	840	1	-16	1	0.00117626	0.588	0.46042	0.421328	-5.19005	13	15	7	3UTR		0	0
hsa-miR-29c-3p	NM_001300820	SLC25A45	TAGCACCATTTGAAATCGGTTA#AGCATGAGGCACAAGTGAGCTGGCAAGTGGTGCTGG#((((((((((((...((((((.#.)))))))))))))))))).	945	981	1	-22.4	1	3.89056e-06	0.397	-0.270483	-0.552988	-6.81899	18	20	18	3UTR		1	0
hsa-miR-29c-3p	NM_001301056	VASH2	TAGCACCATTTGAAATCGGTTA#GGTTTCTGTGGTGCTT#.((((((((..((((((.....#)))))).)))))))).	1496	1512	1	-19.1	1	0.000171694	0.456	2.35292	1.72663	-7.86061	14	16	8	3UTR		1	1
hsa-miR-29c-3p	NM_001304420	SLMAP	TAGCACCATTTGAAATCGGTTA#TTCAAAGGTGCTAC#(((((((.((((((........#))))))))))))).	5898	5912	1	-16.1	1	0.00421726	0.662	0	0	-7.21971	13	14	13	3UTR		0	0
hsa-miR-29c-3p	NM_001304421	SLMAP	TAGCACCATTTGAAATCGGTTA#ACCATTCGAGTGGTGA#...(((((((((((...(((..#))).))))))))))).	5263	5279	1	-17	0	0.000116748	0.691	0.163464	0.390749	-7.48304	14	16	11	3UTR		0	0
hsa-miR-29c-3p	NM_001304421	SLMAP	TAGCACCATTTGAAATCGGTTA#AATTATTCAAAGGTGCTAC#(((((((.((((((........#.))))))))))))).	5037	5056	1	-16.1	1	0.00421726	0.662	0.282296	0.273304	-7.21971	13	15	13	3UTR		0	0
hsa-miR-29c-3p	NM_001304476	STXBP6	TAGCACCATTTGAAATCGGTTA#TAAAAATATCAGATGGTGCA#..(((((((((((.........#.))))))))))).	2578	2598	1	-18.3	1	0.0486897	0.603	0.345835	1.02441	-6.78234	11	13	11	3UTR		0	0
hsa-miR-29c-3p	NM_001304477	STXBP6	TAGCACCATTTGAAATCGGTTA#TAAAAATATCAGATGGTGCA#..(((((((((((.........#.))))))))))).	2233	2253	1	-18.3	1	0.0486897	0.603	0.563651	0.667581	-6.78234	11	13	11	3UTR		0	0
hsa-miR-29c-3p	NM_001304564	MIEF1	TAGCACCATTTGAAATCGGTTA#GATTTCTTATGGTGGTT#.(.((((((..((((((.....#))))))..)))))).).	2599	2616	1	-17.2	0	0.0326563	0.632	0.281899	-0.0852212	-9.41815	13	17	6	3UTR		1	0
hsa-miR-29c-3p	NM_001304779	DERL2	TAGCACCATTTGAAATCGGTTA#CCGATTTTATAGGGTGCA#..(((((...(((((((((...#)))))))))...))))).	2507	2525	1	-21	0	0.0133461	0.515	0.160374	-0.0183473	-9.56953	14	18	9	3UTR		0	0
hsa-miR-29c-3p	NM_001308044	RBM23	TAGCACCATTTGAAATCGGTTA#TAACTTAAATTTTTATCTCCAAATGGTGCTGT#((((((((((((..........#.)))))))))))).	8814	8846	1	-18.7	1	0.00147857	0.647	2.34865	3.52945	-7.05204	12	14	12	3UTR		0	0
hsa-miR-29c-3p	NM_001308130	ZCCHC10	TAGCACCATTTGAAATCGGTTA#TTTCAGGATGGTGCG#..(((((((((((((.......#)))))).))))))).	895	910	1	-16	1	0.00117626	0.588	1.04778	0.460529	-5.19005	13	15	7	3UTR		0	0
hsa-miR-29c-3p	NM_001308201	SS18	TAGCACCATTTGAAATCGGTTA#TAACCAATTTGTAATGATTTTGGAACTGTGTTTCAAATGGACTGTTAC#(((((((((((((((((((((.#.))))).)))))))))))..))))).	1560	1608	1	-20	1	0.00393287	0.632	1.75074	1.17408	-3.93757	21	26	11	3UTR		0	0
hsa-miR-29c-3p	NM_001311178	SLMAP	TAGCACCATTTGAAATCGGTTA#ACCATTCGAGTGGTGA#...(((((((((((...(((..#))).))))))))))).	3861	3877	1	-17	0	0.000116748	0.691	-0.0207636	0.227247	-7.48304	14	16	11	3UTR		0	0
hsa-miR-29c-3p	NM_001313965	TFRC	TAGCACCATTTGAAATCGGTTA#AACCAGTTTCAGGTGTTT#.((((((...((((((.((((.#)))).)))))))))))).	2903	2921	1	-15.9	1	0.00587453	0.618	3.60262	2.08857	-8.40586	16	18	12	3UTR		0	0
hsa-miR-29c-3p	NM_001316306	ITGA6	TAGCACCATTTGAAATCGGTTA#GACTGATTTCAGAGTGACTAC#((((((..(((((((((((((.#)))))))))))))))).))).	3438	3459	1	-18.8	0	0.00543326	0.544	0.587315	0.963811	-7.7949	19	21	16	3UTR	MIRT437371	1	1
hsa-miR-29c-3p	NM_001317818	SLC10A7	TAGCACCATTTGAAATCGGTTA#TTTAGATGTGTGCTGT#((((((((((((((........#)))))))).)))))).	1391	1407	1	-14.9	1	0.00375803	0.603	3.21189	2.51278	-4.90607	14	16	8	3UTR		1	0
hsa-miR-29c-3p	NM_001318864	IL17RD	TAGCACCATTTGAAATCGGTTA#CCGTTTTAAGTGGTCTGT#(((.(((((((((((.(((...#))))))))))))))))).	6615	6633	1	-17	0	0.00249193	0.588	4.5617	3.79597	-7.20265	17	18	17	3UTR		1	0
hsa-miR-29c-3p	NM_001319297	ASB8	TAGCACCATTTGAAATCGGTTA#TCAAATGGTGCA#..(((((((((((.........#))))))))))).	1747	1759	1	-18.2	1	0.00249328	0.544	2.96654	3.3749	-6.78234	11	12	11	3UTR		0	0
hsa-miR-29c-3p	NM_001319300	ASB8	TAGCACCATTTGAAATCGGTTA#TCAAATGGTGCA#..(((((((((((.........#))))))))))).	1805	1817	1	-18.2	1	0.00249328	0.544	3.35364	3.84834	-6.78234	11	12	11	3UTR		0	0
hsa-miR-29c-3p	NM_001319301	ASB8	TAGCACCATTTGAAATCGGTTA#TCAAATGGTGCA#..(((((((((((.........#))))))))))).	1801	1813	1	-18.2	1	0.00249328	0.544	3.20084	3.69146	-6.78234	11	12	11	3UTR		0	0
hsa-miR-29c-3p	NM_001319985	MAGOHB	TAGCACCATTTGAAATCGGTTA#ACTGATTACTTGAGGTGTGCCTTGTATAACTGAATTTATGGTGCTAT#(((((((((..(((.(((((((#.))))))).)))))))))))).	1502	1549	1	-20.2	1	0.0946671	0.676	-0.354942	0.178408	-8.7403	19	22	12	3UTR		0	1
hsa-miR-29c-3p	NM_001321389	CNPPD1	TAGCACCATTTGAAATCGGTTA#AGCCGGGGACTGATGGGTTCAGGTGGGAGCTGC#((((.((((((((((((((((.#.)))))))...)))))))))..)))).	1785	1818	1	-21.8	0	0.000347651	0.382	3.92979	3.93832	-8.05661	20	27	9	3UTR		0	0
hsa-miR-29c-3p	NM_001322020	NDUFA10	TAGCACCATTTGAAATCGGTTA#TGATGGACTTGTCCCCAAAAGAGTGGTGCTGT#(((((((((((......((...#.))......))))))))))).	4360	4392	1	-17.1	1	0.0189219	0.515	0	0	-10.3988	13	21	11	3UTR		0	0
hsa-miR-29c-3p	NM_001322224	FAM120AOS	TAGCACCATTTGAAATCGGTTA#ATGGAGGGCCTTCAGATGAGTGCTAT#((((((((((((((...((((.#.)))))))))))).)))))).	1594	1620	1	-20.3	1	0.000211415	0.515	0.288438	0.0957688	-4.90607	18	21	12	3UTR		0	0
hsa-miR-29c-3p	NM_001324250	ZNF37A	TAGCACCATTTGAAATCGGTTA#TAGCCGGGCATGGTGGTGCA#..((((((((.....(((((((#)))))))....)))))))).	3774	3794	1	-20.7	1	8.68944e-06	0.544	-0.0886625	-0.0536724	-14.01	15	20	8	3UTR		0	0
hsa-miR-29c-3p	NM_001324403	PI15	TAGCACCATTTGAAATCGGTTA#ACTGATTAATGGTGCTGA#((((((((((...(((((((..#))))))))))))))))).	4872	4890	1	-19.9	1	0.0323601	0.647	2.60342	0.337726	-11.3983	17	18	17	3UTR		1	1
hsa-miR-29c-3p	NM_001326607	AIMP2	TAGCACCATTTGAAATCGGTTA#GATTTTAAGAATGGTGCTC#.((((((((((((((((.....#))))))..)))))))))).	876	895	1	-18.9	1	0.000765174	0.662	-0.0613768	1.359	-3.79332	16	19	10	3UTR		0	1
hsa-miR-29c-3p	NM_001326610	AIMP2	TAGCACCATTTGAAATCGGTTA#GATTTTAAGAATGGTGCTC#.((((((((((((((((.....#))))))..)))))))))).	1114	1133	1	-18.9	1	0.000765174	0.662	-0.0613768	1.359	-3.79332	16	19	10	3UTR		0	1
hsa-miR-29c-3p	NM_001330320	SNX11	TAGCACCATTTGAAATCGGTTA#CAAATGGTGCA#..((((((((((..........#)))))))))).	2738	2749	1	-16.6	1	2.82347e-05	0.515	0.500709	1.5633	-8.07147	10	11	10	3UTR		0	0
hsa-miR-29c-3p	NM_001330375	HLF	TAGCACCATTTGAAATCGGTTA#TGGCCGTATCAAATGGTAGCTGA#(((((((((((((...((((((#))))))..))))))))).)))).	3393	3416	1	-22.2	1	0.00181021	0.603	0.296315	0.375917	-5.76291	19	23	9	3UTR		1	1
hsa-miR-29c-3p	NM_001330401	SFXN5	TAGCACCATTTGAAATCGGTTA#TGACCCCAGCTCCAGGCAGGAAACCCCGAGAAGGAATGGTGCTT#.((((((((((....((((...#.))))....)))))))))).	1591	1635	1	-21.8	1	0.00258801	0.397	-0.448945	-0.0526552	-10.0215	14	20	10	3UTR		0	0
hsa-miR-29c-3p	NM_000140	FECH	TAGCACCATTTGAAATCGGTTA#AGCTGGTGGTGTGGTGCTGG#(((((((((.....(((((((.#)))))))...))))))))).	3062	3082	1	-20.2	1	0.000145216	0.5	0.267976	0.0801517	-13.4976	16	20	9	3UTR		0	0
hsa-miR-29c-3p	NM_000210	ITGA6	TAGCACCATTTGAAATCGGTTA#GACTGATTTCAGAGTGACTAC#((((((..(((((((((((((.#)))))))))))))))).))).	3703	3724	1	-18.8	0	0.00543326	0.544	0.587315	0.963811	-7.7949	19	21	16	3UTR	MIRT437371	1	1
hsa-miR-29c-3p	NM_000246	CIITA	TAGCACCATTTGAAATCGGTTA#TGGCTGGTTTCTGTAGTCAGAATGACAGTTGGGTGCTAG#(((((((....(((((((((((#)))))))))))....................))))))).	12879	12918	1	-19.6	1	8.81859e-05	0.515	0	0	-11.3749	18	39	11	3UTR		0	0
hsa-miR-29c-3p	NM_000426	LAMA2	TAGCACCATTTGAAATCGGTTA#TAATTTGTGCATGTACATAGAATTCTTTCTGTATTCAGATGGTGCTAA#((((((((((((((..(((...#.)))..)))))))))))))).	9569	9617	1	-23.6	1	0.0213423	0.676	0	0	-4.90607	17	21	14	3UTR		1	1
hsa-miR-29c-3p	NM_000457	HNF4A	TAGCACCATTTGAAATCGGTTA#AATTGAGGAAGAATGGTGTG#..(((((((((....((((((.#))))))....))))))))).	2487	2507	1	-16.5	1	0.202326	0.529	0	0	-11.1852	15	20	9	3UTR		0	0
hsa-miR-29c-3p	NM_000486	AQP2	TAGCACCATTTGAAATCGGTTA#GCCAAATGACTTTGCACCTGCAAATGGTGCTT#.(((((((((((.....(((..#.)))..))))))))))).	3974	4006	1	-18.6	1	2.10436e-05	0.603	0	0	-6.90779	14	18	11	3UTR		0	0
hsa-miR-29c-3p	NM_000495	COL4A5	TAGCACCATTTGAAATCGGTTA#GCCGTCAATGGTGCTAC#((((((((.((((...((((..#)))))))))))))))).	5443	5460	1	-19.2	1	0.00119441	0.588	0	0	-6.8193	16	17	16	3UTR		1	1
hsa-miR-29c-3p	NM_000551	VHL	TAGCACCATTTGAAATCGGTTA#TTAAATGGTGCTGA#(((((((((((((.........#))))))))))))).	4390	4404	1	-17.9	1	0.00778381	0.755	0	0	-5.76291	13	14	13	3UTR	MIRT207756	1	1
hsa-miR-29c-3p	NM_000748	CHRNB2	TAGCACCATTTGAAATCGGTTA#TGGCTGTTGTCCAAGTTAAGTCACCAAATGGTGCTAG#((((((((((((..........#.)))))))))))).	4139	4176	1	-19.2	1	1.75488e-05	0.471	0	0	-7.05204	12	14	12	3UTR		0	1
hsa-miR-29c-3p	NM_000859	HMGCR	TAGCACCATTTGAAATCGGTTA#TAATACTTCATTTGGTGCTGG#((((((((..((((........#.))))..)))))))).	3275	3296	1	-17.7	1	0.00592556	0.662	0	0	-7.20497	12	16	8	3UTR	MIRT020381	1	1
hsa-miR-29c-3p	NM_000943	PPIC	TAGCACCATTTGAAATCGGTTA#TCAAGTGGTGCTAT#(((((((((((((.........#))))))))))))).	967	981	1	-20.2	1	0.00986561	0.706	0	0	-5.76291	13	14	13	3UTR		1	1
hsa-miR-29c-3p	NM_001002034	PHETA2	TAGCACCATTTGAAATCGGTTA#CAGATGGTGCTGG#((((((((((((..........#)))))))))))).	1620	1633	1	-18.6	1	0.00226333	0.426	0	0	-7.05204	12	13	12	3UTR		1	0
hsa-miR-29c-3p	NM_001002258	ATP5MC3	TAGCACCATTTGAAATCGGTTA#GAAGAAGATGGTGCTAC#(((((((((((....((.....#))...))))))))))).	1600	1617	1	-16.4	1	0.000129463	0.632	0	0	-10.1658	13	17	11	3UTR		1	0
hsa-miR-29c-3p	NM_001004439	ITGA11	TAGCACCATTTGAAATCGGTTA#AGCTGGTTTTAAGTGGAACTGCC#..(((((((((((((((((((.#))))))))))))))))...))).	3831	3854	1	-20.8	1	0.00335265	0.515	0	0	-4.957	19	23	16	3UTR		1	1
hsa-miR-29c-3p	NM_001004724	OR4N5	TAGCACCATTTGAAATCGGTTA#TAAGTGAGGCCTCAAGTGGTGTTT#.((((((((((((....((((.#.)))))))))))))))).	1734	1758	1	-18.8	1	7.18893e-05	0.618	0	0	-5.61866	16	18	16	3UTR		0	0
hsa-miR-29c-3p	NM_001005	RPS3	TAGCACCATTTGAAATCGGTTA#GACTGAGCTGCACATGGTGTTT#.((((((((.((...((((((.#))))))....)).)))))))).	1676	1698	1	-18	1	0.00124644	0.588	0	0	-7.91725	16	22	8	3UTR		0	0
hsa-miR-29c-3p	NM_001005353	AK4	TAGCACCATTTGAAATCGGTTA#AGCCCATCACAAGAAAGCAAGTACAGTGTGGATTTCAAATGGTGTG#..(((((((((((((((.(...#.).))))))))))))))).	1240	1286	1	-22.3	1	0.075714	0.574	0	0	-4.957	16	19	15	3UTR		0	1
hsa-miR-29c-3p	NM_001006600	ERBIN	TAGCACCATTTGAAATCGGTTA#TTTCAAATGGTGGTAC#((.((((((((((((.......#)))))))))))).)).	5052	5068	1	-17.6	0	0.00354445	0.721	0	0	-5.72816	14	16	12	3UTR		1	0
hsa-miR-29c-3p	NM_001006656	ZNF473	TAGCACCATTTGAAATCGGTTA#AACCTGTTGGCTAACCATTGGGGCCTTACACTGTTTTTCAAATGGTTGCA#..(((((((((((((.((((..#.))))..))))))))))).)).	4217	4267	1	-19.5	1	0.00765877	0.574	0	0	-5.19005	17	22	11	3UTR		0	0
hsa-miR-29c-3p	NM_001007024	GOSR1	TAGCACCATTTGAAATCGGTTA#AATGGATTAAGGGTGGTGCA#..(((((((((..((((.(((.#))).))))..))))))))).	2381	2401	1	-19.8	1	0.000255608	0.574	0	0	-9.59293	16	20	9	3UTR		0	0
hsa-miR-29c-3p	NM_001007025	GOSR1	TAGCACCATTTGAAATCGGTTA#AATGGATTAAGGGTGGTGCA#..(((((((((..((((.(((.#))).))))..))))))))).	2359	2379	1	-19.8	1	0.000255608	0.574	0	0	-9.59293	16	20	9	3UTR		0	0
hsa-miR-29c-3p	NM_001007094	ZNF37A	TAGCACCATTTGAAATCGGTTA#TAGCCGGGCATGGTGGTGCA#..((((((((.....(((((((#)))))))....)))))))).	3958	3978	1	-20.7	1	8.68944e-06	0.544	0	0	-14.01	15	20	8	3UTR		0	0
hsa-miR-29c-3p	NM_001012515	FECH	TAGCACCATTTGAAATCGGTTA#AATCAAGTATGGATTTCAGAGGTGCTC#.((((((.(((((((((.((..#.)).))))))))))))))).	1983	2010	1	-21.8	1	0.000438575	0.618	0	0	-6.10696	17	20	15	3UTR		0	0
hsa-miR-29c-3p	NM_001012515	FECH	TAGCACCATTTGAAATCGGTTA#AGCTGGTGGTGTGGTGCTGG#(((((((((.....(((((((.#)))))))...))))))))).	3080	3100	1	-20.2	1	0.000145216	0.5	0	0	-13.4976	16	20	9	3UTR		0	0
hsa-miR-29c-3p	NM_001013438	FXR1	TAGCACCATTTGAAATCGGTTA#TAACTGCAATCTGCTAAAGTCAGACTGTTAGCAAGTGGTGTTAA#((((((((((((....(((((.#.)))))....)))))))))))).	5172	5216	1	-21.9	1	0.000424704	0.618	0	0	-7.05204	17	23	12	3UTR		0	0
hsa-miR-29c-3p	NM_001013438	FXR1	TAGCACCATTTGAAATCGGTTA#GCTGAATTTAAGTGGTGTTT#.(((((((((((((.(((((..#))))).))))))))))))).	5695	5715	1	-20.9	1	0.0646007	0.662	0	0	-4.52877	18	20	13	3UTR		0	0
hsa-miR-29c-3p	NM_001013439	FXR1	TAGCACCATTTGAAATCGGTTA#TAACTGCAATCTGCTAAAGTCAGACTGTTAGCAAGTGGTGTTAA#((((((((((((....(((((.#.)))))....)))))))))))).	5608	5652	1	-21.9	1	0.000424704	0.618	0	0	-7.05204	17	23	12	3UTR		0	0
hsa-miR-29c-3p	NM_001013439	FXR1	TAGCACCATTTGAAATCGGTTA#GCTGAATTTAAGTGGTGTTT#.(((((((((((((.(((((..#))))).))))))))))))).	6131	6151	1	-20.9	1	0.0646007	0.662	0	0	-4.52877	18	20	13	3UTR		0	0
hsa-miR-29c-3p	NM_001017392	SUGP2	TAGCACCATTTGAAATCGGTTA#TAGCAAACGTGATGTGGAAACGATCACAGATGGTGTTT#.(((((((((((..((((....#.))))..))))))))))).	3724	3762	1	-19.6	1	0.000399747	0.559	0	0	-5.9393	15	19	11	3UTR		0	0
hsa-miR-29c-3p	NM_001017995	SH3PXD2B	TAGCACCATTTGAAATCGGTTA#GCCCAGCTCCGTGGGGTGGCATCTGGTTTCTGGTGCTAT#((((((((...((((((((...#.)))))))))))))))).	7052	7091	1	-20.1	1	4.08173e-05	0.426	0	0	-9.06125	16	18	16	3UTR		1	1
hsa-miR-29c-3p	NM_001024948	FNBP1L	TAGCACCATTTGAAATCGGTTA#TAACTAATTTCTTAGTGGTGTTGT#((((((((((.(((((.(((((#))))).)))))..)))))))))).	4488	4512	1	-19	1	0.00681975	0.588	0	0	-6.76235	20	24	10	3UTR		0	0
hsa-miR-29c-3p	NM_001030003	HNF4A	TAGCACCATTTGAAATCGGTTA#AATTGAGGAAGAATGGTGTG#..(((((((((....((((((.#))))))....))))))))).	2363	2383	1	-16.5	1	0.202326	0.529	0	0	-11.1852	15	20	9	3UTR		0	0
hsa-miR-29c-3p	NM_001031672	CYB5RL	TAGCACCATTTGAAATCGGTTA#TAGCTGGGGGGTGGTGCTGG#((((((((((.....(((((((#)))))))..)))))))))).	2666	2686	1	-18.9	1	0.00247882	0.5	0	0	-12.9906	17	20	10	3UTR		0	0
hsa-miR-29c-3p	NM_001033112	PAIP2	TAGCACCATTTGAAATCGGTTA#TGACCAATACCAACCCATAATCCAGCTGAACAAAGATACTGTAACATGATTTGAGTGGTGCTT#.((((((((((.((((((((((#.)))).)))))))))))))))).	1209	1272	1	-20.7	1	0.000920539	0.603	0	0	-7.14013	20	23	16	3UTR		1	1
hsa-miR-29c-3p	NM_001033564	FAM229B	TAGCACCATTTGAAATCGGTTA#AACTGATTTCAAGTAACTTGAGTGCA#..(((((((((((((((((((.#))))))))))))).....)).)))).	2473	2499	1	-19.8	1	0.000861649	0.647	0	0	-4.957	19	26	13	3UTR		0	0
hsa-miR-29c-3p	NM_001034996	RPL14	TAGCACCATTTGAAATCGGTTA#GCTGATTTCAGGCTGGGCA#..((.(((((((((((((((..#)))))))))))).))))).	4937	4956	1	-19.8	0	0.000540089	0.485	0	0	-9.07604	17	19	12	3UTR		0	0
hsa-miR-29c-3p	NM_001038618	NARF	TAGCACCATTTGAAATCGGTTA#CCGTTTATTGGAGGCCCCTCAGGCAGTTTCATGTGGTGCTAT#(((((((((.((((((..(((.#.))).)))))).))))))))).	1800	1842	1	-21.6	1	0.0139297	0.559	0	0	-5.18008	18	22	9	3UTR		1	0
hsa-miR-29c-3p	NM_001039717	ABHD18	TAGCACCATTTGAAATCGGTTA#TAGCCGGGCATAGGTGGTGCA#..((((((((((...(((((((#)))))))...)))))))))).	2104	2125	1	-22.7	1	0.000335004	0.574	0	0	-7.83842	17	21	10	3UTR		1	0
hsa-miR-29c-3p	NM_001039999	FAM83G	TAGCACCATTTGAAATCGGTTA#TGGCAGGTGGCAGGTGGTGTTGG#((((((((((((..(((.((((#)))).)))..)))))))))))).	2907	2930	1	-20.8	1	0.000774482	0.353	0	0	-6.08354	19	23	12	3UTR		0	0
hsa-miR-29c-3p	NM_001040102	OPALIN	TAGCACCATTTGAAATCGGTTA#TTCAAGTGGTGTTGG#((((((((((((((........#)))))))))))))).	1791	1806	1	-18.6	1	1.65707e-05	0.529	0	0	-4.90607	14	15	14	3UTR		0	0
hsa-miR-29c-3p	NM_001040103	OPALIN	TAGCACCATTTGAAATCGGTTA#TTCAAGTGGTGTTGG#((((((((((((((........#)))))))))))))).	1899	1914	1	-18.6	1	1.65707e-05	0.529	0	0	-4.90607	14	15	14	3UTR		0	0
hsa-miR-29c-3p	NM_001040875	GDAP1	TAGCACCATTTGAAATCGGTTA#ACCATTTCAGATGGTCCGCA#..((((((((((((((.(((..#)))))))))))))))..)).	1607	1627	1	-18.9	1	0.000282883	0.632	0	0	-4.957	17	20	15	3UTR		0	0
hsa-miR-29c-3p	NM_001042437	ST3GAL5	TAGCACCATTTGAAATCGGTTA#CTGGAAGATGGTCCACAGCTCCCTTGTGGCTCAGGTGGTGCTGG#(((((((((((((.........#.))))))))))))).	2916	2960	1	-19.9	1	1.78477e-08	0.412	0	0	-5.76291	13	15	13	3UTR		0	0
hsa-miR-30b-5p	NM_173561	UNC5CL	TGTAAACATCCTACACTCAGCT#AGCTGAGTGCGGGCTGGAGCAG#(((...((.(((.(((((((((#))))))))).))).))..))).	2208	2230	0.953846	-21.8	0	9.85364e-05	0.397	2.9904	2.64443	-15.3351	17	22	9	3UTR		0	0
hsa-miR-30b-5p	NM_001199786	FKBP1A	TGTAAACATCCTACACTCAGCT#GTTGGGGGGGGGGTTTGCAA#(((((((.((((...((((((.#))))))..))))))))))).	643	663	0.953846	-19.4	1	0.0838104	0.662	2.70928	1.63428	-9.13263	17	20	11	3UTR		0	0
hsa-miR-30b-5p	XM_047421075	FAM131B	TGTAAACATCCTACACTCAGCT#GGTTGAGAGTTGGGGTGTTTC#...(((((((((((.(((((((#))))))).)).))))))))).	2730	2751	0.961538	-20.1	0	0.0113494	0.529	0	0	-7.24999	18	21	9	3UTR		1	1
hsa-miR-30b-5p	NM_173654	EOGT	TGTAAACATCCTACACTCAGCT#GCTGAGTCTGTTTGCAA#((((((((......(((((((.#))))))).)))))))).	1802	1819	0.961538	-16.9	1	0.0145522	0.632	3.4334	3.20639	-14.554	15	17	8	3UTR		1	0
hsa-miR-30b-5p	NM_199054	MKNK2	TGTAAACATCCTACACTCAGCT#AGCTGAGGGGGGTGTTTTATAG#((((((((((((.(.(((((((#))))))))))))))))).))).	1770	1792	0.961538	-21.4	1	0.0105232	0.574	4.54068	4.95655	-5.96215	20	22	17	3UTR		0	0
hsa-miR-30b-5p	NM_001371248	FAM131B	TGTAAACATCCTACACTCAGCT#GGTTGAGAGTTGGGGTGTTTC#...(((((((((((.(((((((#))))))).)).))))))))).	2813	2834	0.961538	-20.1	0	0.0113494	0.529	0	0	-7.24999	18	21	9	3UTR		1	1
hsa-miR-30b-5p	NM_014608	CYFIP1	TGTAAACATCCTACACTCAGCT#GGCTGAGGTGGGATGG#......((((((((.(((((((#))))))))))))))).	4515	4531	0.961538	-24.9	0	7.73156e-07	0.412	3.31841	4.71091	-16.302	15	16	15	3UTR		0	0
hsa-miR-30b-5p	NM_001257291	SLC9A7	TGTAAACATCCTACACTCAGCT#GGCTGAGGTGGGAGGATTGCT#.((((.(.((((((.(((((((#))))))))))))).).)))).	4668	4689	0.961538	-23.3	0	0.00014963	0.441	-0.0292967	0.149595	-8.74337	18	21	13	3UTR		0	0
hsa-miR-30b-5p	NM_001286463	C21orf58	TGTAAACATCCTACACTCAGCT#GGCTGAGGTGGGAGGATTGCT#.((((.(.((((((.(((((((#))))))))))))).).)))).	1855	1876	0.961538	-23.3	0	3.568e-05	0.426	-0.062355	0.130554	-8.74337	18	21	13	3UTR		0	0
hsa-miR-30b-5p	NM_019086	VSIG10	TGTAAACATCCTACACTCAGCT#GGGTGCAATGGATGTTTGCT#.((((((((((..(((((....#)))))....)))))))))).	3596	3616	0.961538	-20.5	1	0.00421076	0.632	0.654379	1.99851	-8.42926	15	20	10	3UTR		0	0
hsa-miR-30b-5p	NM_022833	NIBAN2	TGTAAACATCCTACACTCAGCT#GGCTGAGTGAGGGTT#.......(((((.(((((((((#)))))))))))))).	3150	3165	0.961538	-20.9	0	0.00269307	0.456	4.46967	4.17851	-18.3994	14	15	14	3UTR		0	0
hsa-miR-30b-5p	NM_001172674	ZNF347	TGTAAACATCCTACACTCAGCT#AGCTGGGTGTGATGGCGGGCG#.((...((((..((((((((((#))))))))))))))....)).	7713	7734	0.961538	-19.9	0	1.62888e-05	0.515	0	0	-19.0169	16	21	14	3UTR		0	0
hsa-miR-30b-5p	NM_005793	NME6	TGTAAACATCCTACACTCAGCT#GGCTGGGTGAGGAGGTG#.....((.((((.(((((((((#))))))))))))).)).	1651	1668	0.961538	-21	0	0.0283283	0.544	-0.557648	0.417178	-17.2684	15	17	13	3UTR		0	0
hsa-miR-30b-5p	NM_207118	GTF2H5	TGTAAACATCCTACACTCAGCT#GGCTGAGGTAGGAGGTC#.....((.((((((.(((((((#))))))))))))).)).	1334	1351	0.961538	-21.6	0	1.78438e-05	0.441	-0.275979	-0.142551	-16.7147	15	17	13	3UTR		0	0
hsa-miR-30b-5p	XM_006722190	GOSR2	TGTAAACATCCTACACTCAGCT#GGCTGAGGTGGGAGGACTGCT#.(((....((((((.(((((((#)))))))))))))....))).	2317	2338	0.961538	-22.1	0	1.69294e-05	0.412	0	0	-14.4061	16	21	13	3UTR		0	0
hsa-miR-30b-5p	NM_058180	C21orf58	TGTAAACATCCTACACTCAGCT#GGCTGAGGTGGGAGGATTGCT#.((((.(.((((((.(((((((#))))))))))))).).)))).	2837	2858	0.961538	-23.3	0	3.568e-05	0.426	-0.0830862	-0.535174	-8.74337	18	21	13	3UTR		0	0
hsa-miR-30b-5p	NM_139055	ADAMTS15	TGTAAACATCCTACACTCAGCT#GCAGGGTGTAGGAC#........((((((((((.((.#)).)))))))))).	3842	3856	0.961538	-18.9	0	0.000297493	0.426	-0.0324359	-0.157593	-19.4239	12	14	10	3UTR		0	0
hsa-miR-30b-5p	NM_001307990	MAP4K2	TGTAAACATCCTACACTCAGCT#AGCACAAAATCTGAGATGGTCGTCCCTGAGAGGAGTGTGGGATGG#......((((((((((((..((#.))..)))))))))))).	5945	5990	0.961538	-23.2	0	0.000193985	0.529	2.52127	1.84305	-15.5666	14	18	12	3UTR		0	0
hsa-miR-30b-5p	NM_001308007	EED	TGTAAACATCCTACACTCAGCT#AGCTGAATGTAGTGATGTTTACAT#(((((((((((((((.((((((#)))))).))))).)))))))))).	1999	2023	0.961538	-28.1	1	0.000381008	0.618	7.1284	6.12927	-4.17062	21	24	10	3UTR	MIRT727797	1	1
hsa-miR-30b-5p	NM_001323370	CCN5	TGTAAACATCCTACACTCAGCT#GGCTGGACTGGCCATTTTTCTGGGGGTAGGATGA#......((((((((.(((((..#.))))).)))))))).	1465	1499	0.961538	-19.3	0	0.00846981	0.471	-0.261116	-0.10364	-16.302	13	16	8	3UTR		0	0
hsa-miR-30b-5p	NM_001330334	EED	TGTAAACATCCTACACTCAGCT#AGCTGAATGTAGTGATGTTTACAT#(((((((((((((((.((((((#)))))).))))).)))))))))).	1684	1708	0.961538	-28.1	1	0.000381008	0.618	7.1284	6.12927	-4.17062	21	24	10	3UTR	MIRT727797	1	1
hsa-miR-30b-5p	NM_001031690	FAM131B	TGTAAACATCCTACACTCAGCT#GGTTGAGAGTTGGGGTGTTTC#...(((((((((((.(((((((#))))))).)).))))))))).	2849	2870	0.961538	-20.1	0	0.0113494	0.529	0	0	-7.24999	18	21	9	3UTR		1	1
hsa-miR-30b-5p	XM_047448874	CACNA1D	TGTAAACATCCTACACTCAGCT#GGTTGAGGTGGGGAGTTTGGGA#(.(((((.((((((.(((((((#))))))))))))).))))).).	9870	9892	0.969231	-22.2	0	0.0339212	0.412	0	0	-8.15033	19	22	13	3UTR		1	1
hsa-miR-30b-5p	NM_025221	KCNIP4	TGTAAACATCCTACACTCAGCT#AGGATGTTTACAG#((((((((((((..........#)))))))))))).	1697	1710	0.969231	-17	1	0.0138168	0.618	5.06427	5.30467	-7.05204	12	13	12	3UTR		0	0
hsa-miR-30b-5p	NM_147181	KCNIP4	TGTAAACATCCTACACTCAGCT#AGGATGTTTACAG#((((((((((((..........#)))))))))))).	1595	1608	0.969231	-17	1	0.0138168	0.618	4.139	5.35828	-7.05204	12	13	12	3UTR		0	0
hsa-miR-30b-5p	NM_147183	KCNIP4	TGTAAACATCCTACACTCAGCT#AGGATGTTTACAG#((((((((((((..........#)))))))))))).	1493	1506	0.969231	-17	1	0.0138168	0.618	5.46466	3.67698	-7.05204	12	13	12	3UTR		0	0
hsa-miR-30b-5p	NM_152834	TMEM18	TGTAAACATCCTACACTCAGCT#GGTTCTAGTTTATGTGGGGTTGATTCTCTGTCTGAGTGAGTGGGGTGTTTGCAT#((((((((((((((((((((..#.))))))..)))))))))))))).	4512	4566	0.974359	-27.3	1	0.000351435	0.5	0.138956	-0.181587	-3.93757	20	24	14	3UTR		0	0
hsa-miR-30b-5p	NM_018569	AP1AR	TGTAAACATCCTACACTCAGCT#AGCTGGAAGGGGATGTG#.....(((((((....((((((#))))))...))))))).	4969	4986	0.974359	-17.1	0	0.028163	0.603	-0.154682	0.13744	-16.7801	13	17	7	3UTR		0	1
hsa-miR-30b-5p	NM_024740	ALG9	TGTAAACATCCTACACTCAGCT#GGGTGAGTGAGGGAGTA#.....((.((((.((((((.((#)).)))))))))).)).	5207	5224	0.974359	-17.4	0	0.000327916	0.574	6.03749	5.12515	-17.2684	14	17	10	3UTR	MIRT482066	1	0
hsa-miR-30b-5p	NM_030895	ZNF696	TGTAAACATCCTACACTCAGCT#GTTGGGAAGAGGGTGTA#.....(((((((...((((((.#))))))...))))))).	4050	4067	0.974359	-17.1	0	0.0745314	0.618	-0.266665	0.0862516	-16.547	13	17	7	3UTR		0	0
hsa-miR-30b-5p	NM_003342	UBE2G1	TGTAAACATCCTACACTCAGCT#GGTTGTGTGTGGGAAGTA#.....((.((((((((.(((((#))))).)))))))).)).	2367	2385	0.974359	-19.6	0	0.0690443	0.574	0	0	-15.9792	15	18	8	3UTR		1	0
hsa-miR-30b-5p	NM_205768	ZBTB18	TGTAAACATCCTACACTCAGCT#GGCTGGGGGGGTGTC#.....(((((((...(((((((#)))))))))))))).	2461	2476	0.974359	-17.8	0	0.00692608	0.559	3.73851	4.25963	-16.547	14	15	14	3UTR		1	1
hsa-miR-30b-5p	NM_001077690	ALG9	TGTAAACATCCTACACTCAGCT#GGGTGAGTGAGGGAGTA#.....((.((((.((((((.((#)).)))))))))).)).	5186	5203	0.974359	-17.4	0	0.000327916	0.574	6.03749	5.12515	-17.2684	14	17	10	3UTR	MIRT482066	1	0
hsa-miR-30b-5p	NM_001077691	ALG9	TGTAAACATCCTACACTCAGCT#GGGTGAGTGAGGGAGTA#.....((.((((.((((((.((#)).)))))))))).)).	5504	5521	0.974359	-17.4	0	0.000327916	0.574	6.92697	4.96737	-17.2684	14	17	10	3UTR	MIRT482066	1	0
hsa-miR-30b-5p	NM_001077692	ALG9	TGTAAACATCCTACACTCAGCT#GGGTGAGTGAGGGAGTA#.....((.((((.((((((.((#)).)))))))))).)).	5483	5500	0.974359	-17.4	0	0.000327916	0.574	6.92697	4.96737	-17.2684	14	17	10	3UTR	MIRT482066	1	0
hsa-miR-30b-5p	NM_001128426	AP1AR	TGTAAACATCCTACACTCAGCT#AGCTGGAAGGGGATGTG#.....(((((((....((((((#))))))...))))))).	4870	4887	0.974359	-17.1	0	0.028163	0.603	-0.154682	0.13744	-16.7801	13	17	7	3UTR		0	1
hsa-miR-30b-5p	NM_080630	COL11A1	TGTAAACATCCTACACTCAGCT#AGTTGGTGTGGCTAAGATGGAAACAG#(((...((((((((((.(((((#)))))))))))....))))...))).	5611	5637	0.974359	-16.7	0	0.00828581	0.618	3.62508	4.06644	-12.9896	18	26	11	3UTR		0	0
hsa-miR-30b-5p	NM_138704	NSMCE3	TGTAAACATCCTACACTCAGCT#AGTTTTGCCATAGAGTGTGATGTTTGCT#.(((((((((..((((((....#.))))))))))))))).	4637	4665	0.974359	-19.4	1	0.0169545	0.706	0.109745	-0.0031247	-9.9649	15	17	15	3UTR		0	0
hsa-miR-30b-5p	NM_145686	MAP4K4	TGTAAACATCCTACACTCAGCT#GGCTTGGGAGATGGGGTGGGGTGG#......((((((((.((((.((#.)).)))))))))))).	4803	4827	0.974359	-17.1	0	0.0617915	0.471	1.21222	2.58543	-16.302	14	17	12	3UTR		1	1
hsa-miR-30b-5p	NM_001177875	PCSK1	TGTAAACATCCTACACTCAGCT#TTGTGTAGAGGGTGTTTGCAG#((((((((((((..((.(((..#))).))..)))))))))))).	3935	3956	0.974359	-19.4	1	4.47069e-05	0.588	6.46373	4.66679	-6.08354	17	21	12	3UTR		0	0
hsa-miR-30b-5p	NM_198549	MIGA1	TGTAAACATCCTACACTCAGCT#GGCTGAGGTGGGAGGATCACT#.((.....((((((.(((((((#))))))))))))).....)).	3048	3069	0.980769	-20.6	0	2.12865e-05	0.426	0.54415	0.542715	-17.4381	15	21	13	3UTR		0	0
hsa-miR-30b-5p	NM_001278557	WSB2	TGTAAACATCCTACACTCAGCT#GGCTGAGGTGGGAGGACTGCT#.(((....((((((.(((((((#)))))))))))))....))).	2675	2696	0.980769	-22.1	0	7.48981e-05	0.412	2.87599	1.9318	-14.4061	16	21	13	3UTR		0	0
hsa-miR-30b-5p	NM_001122838	NAPEPLD	TGTAAACATCCTACACTCAGCT#GGCTGAGGTGGGAGGATCACT#.((.....((((((.(((((((#))))))))))))).....)).	2459	2480	0.980769	-20.6	0	4.87181e-05	0.426	1.13213	0.13856	-17.4381	15	21	13	3UTR		0	0
hsa-miR-30b-5p	NM_138453	RAB3C	TGTAAACATCCTACACTCAGCT#AGCTGAGGTAGGTAACACCTGCAT#((((.....(((((.(((((((#)))))))))))).......)))).	4684	4708	0.980769	-19.7	0	7.64491e-05	0.632	0.536826	0.335526	-15.6067	16	24	12	3UTR		0	0
hsa-miR-30b-5p	NM_001040661	SLC29A4	TGTAAACATCCTACACTCAGCT#GCTGGGTAGTGGGGTGA#......(((((((((((((((.#))))))).)))))))).	3046	3063	0.980769	-23.5	0	0.00296674	0.397	0	0	-15.5666	15	17	8	3UTR		0	0
hsa-miR-30b-5p	NM_001330439	SMARCD2	TGTAAACATCCTACACTCAGCT#GCTGGGTTTGCATGTTTACAG#(((((((((.(...(((((((.#)))))))..).))))))))).	1769	1790	1	-19.4	1	0.00102416	0.426	2.16135	3.41088	-10.6729	17	21	9	3UTR		1	1
hsa-miR-30b-5p	NM_001330564	ZC3H13	TGTAAACATCCTACACTCAGCT#GCTGGTCTAGCTGGCGTGGTATGTTTATAG#(((((((((.((((.(.(((((#.)))))).)))).))))))))).	5815	5845	1	-20.5	1	0.0014787	0.559	0	0	-5.91553	19	23	9	3UTR		0	0
hsa-miR-30b-5p	NM_001330635	LRRC7	TGTAAACATCCTACACTCAGCT#GGCTGGGTTGGGGTGC#......(((((((.((((((((#))))))))))))))).	18944	18960	1	-20.5	0	0.000445117	0.471	-0.183902	-0.0525633	-16.4234	15	16	15	3UTR		0	0
hsa-miR-30b-5p	NM_001330652	SLC9A6	TGTAAACATCCTACACTCAGCT#GGCTGGGGTGGGCAGAGAGCAA#(((......(((((.(((((((#))))))))))))......))).	2716	2738	1	-18.3	0	0.0305752	0.485	0.454975	0.49826	-18.6388	15	22	12	3UTR		0	0
hsa-miR-30b-5p	NM_001330653	UNC13B	TGTAAACATCCTACACTCAGCT#GGCTGGGATGTGGGGTTACCACAT#(((....(((((((((((((((#))))))).))))))))....))).	5317	5341	1	-21.4	0	8.75768e-07	0.5	0.385716	0.261391	-14.5333	18	24	8	3UTR		0	0
hsa-miR-30b-5p	NM_001330656	APBB2	TGTAAACATCCTACACTCAGCT#AGCTGTTTGTGGGATGTTG#....(((((((((((..(((((#)))))..))))))))))).	3385	3404	1	-24.2	0	0.00473658	0.647	2.95223	1.75501	-9.77961	16	19	11	3UTR		0	0
hsa-miR-30b-5p	NM_001330989	RABGAP1L	TGTAAACATCCTACACTCAGCT#GGCTGAGGTGGGTGG#......((.(((((.(((((((#)))))))))))))).	4121	4136	1	-19.8	0	3.68345e-06	0.471	0	0	-17.3584	14	15	14	3UTR		1	1
hsa-miR-30b-5p	NM_001331029	PPP1R12B	TGTAAACATCCTACACTCAGCT#AGCTGAGTTGTATGGATT#.......(((((((((((((((#)))))))).))).)))).	11001	11019	1	-18.8	0	0.00152217	0.588	0.852804	0.440239	-17.1102	15	18	8	3UTR	MIRT046147	0	0
hsa-miR-30b-5p	NM_001345871	PPIP5K2	TGTAAACATCCTACACTCAGCT#CTGAGTGTATAGGATGTG#.....(((((((((((((((..#))))))))..))))))).	13420	13438	1	-21.5	0	0.000581656	0.559	0	0	-13.6656	15	18	8	3UTR		1	1
hsa-miR-30b-5p	NM_001346143	FLRT2	TGTAAACATCCTACACTCAGCT#AGTTGAGGTGGAGATGGTGGCT#.((...((((((((.(((((((#))))))))))).))))...)).	28002	28024	1	-19.9	0	0.0146143	0.515	0	0	-13.5808	17	22	11	3UTR		0	0
hsa-miR-30b-5p	NM_001346144	FLRT2	TGTAAACATCCTACACTCAGCT#AGTTGAGGTGGAGATGGTGGCT#.((...((((((((.(((((((#))))))))))).))))...)).	27770	27792	1	-19.9	0	0.0146143	0.515	-0.29929	-0.0922833	-13.5808	17	22	11	3UTR		0	0
hsa-miR-30b-5p	NM_001346146	FLRT2	TGTAAACATCCTACACTCAGCT#AGTTGAGGTGGAGATGGTGGCT#.((...((((((((.(((((((#))))))))))).))))...)).	27493	27515	1	-19.9	0	0.0146143	0.515	0	0	-13.5808	17	22	11	3UTR		0	0
hsa-miR-30b-5p	NM_001346169	ZNF287	TGTAAACATCCTACACTCAGCT#AGCAATTATTTTACCTTAATTACCAGTGTAGGAGTTTAA#..(((((.(((((((((.....#.)))))))))))))).	6792	6831	1	-17.6	0	0.018865	0.691	1.5009	1.28527	-7.27064	14	16	14	3UTR		0	0
hsa-miR-30b-5p	NM_001346744	CBX7	TGTAAACATCCTACACTCAGCT#GCTGAGTGTGTGTGTGCTGGGAGAGTCAGAGTGGATGTA#.....((((((((((((((((.#))))))))))......................)))))).	3662	3701	1	-22	0	0.0625464	0.529	1.1701	0.811915	-13.6656	16	39	10	3UTR		0	0
hsa-miR-30b-5p	NM_001347723	DYRK1A	TGTAAACATCCTACACTCAGCT#GGCTGAGGTGGGAGAATCACT#.((.....((((((.(((((((#))))))))))))).....)).	14769	14790	1	-20.6	0	0.000100422	0.471	0	0	-17.4381	15	21	13	3UTR		0	0
hsa-miR-30b-5p	NM_001348091	F11R	TGTAAACATCCTACACTCAGCT#AGCATAATCTGGGATAAAATGATTGAGTGTTAAGGATGTG#.....(((((((((((((((..#.))))))))..))))))).	3781	3821	1	-19.7	0	0.00597295	0.676	3.40624	1.98692	-13.6656	15	19	8	3UTR		0	0
hsa-miR-30b-5p	NM_001348343	STXBP5L	TGTAAACATCCTACACTCAGCT#TGTAGGATGTTAGCAA#(((.(((((((((((.......#))))))))))).))).	5997	6013	1	-18.6	0	4.18122e-05	0.515	-0.0104475	0.043965	-7.20265	14	16	11	3UTR		0	0
hsa-miR-30b-5p	NM_001348543	TMEM229B	TGTAAACATCCTACACTCAGCT#GCTGGTGGGGAGTGTTTGCT#.(((((((((((.(((.((((.#))))))))))).))))))).	3444	3464	1	-22.1	1	3.06089e-05	0.426	0	0	-5.08246	18	20	11	3UTR		0	0
hsa-miR-30b-5p	NM_001348544	TMEM229B	TGTAAACATCCTACACTCAGCT#GCTGGTGGGGAGTGTTTGCT#.(((((((((((.(((.((((.#))))))))))).))))))).	3425	3445	1	-22.1	1	3.06089e-05	0.426	0	0	-5.08246	18	20	11	3UTR		0	0
hsa-miR-30b-5p	NM_001350235	PIK3CD	TGTAAACATCCTACACTCAGCT#GCGCGGGTGTGGGAGCACACTTTGCAA#((((((..((((((((((.((.#))..))))))))))......)))))).	4846	4873	1	-20.9	0	0.000179156	0.412	4.01055	1.65083	-7.7949	18	27	10	3UTR		1	1
hsa-miR-30b-5p	NM_001351590	CFLAR	TGTAAACATCCTACACTCAGCT#AGCTGGGTGTGGGTGTGGGTACC#.(((..((((((((((((((((#))))))))))))).)))..))).	2881	2904	1	-27.5	0	0.000661638	0.544	-0.149246	0.0361434	-9.81332	19	23	13	3UTR		0	0
hsa-miR-30b-5p	NM_001352127	CHD9	TGTAAACATCCTACACTCAGCT#AGCTGAGTTAGTTTAGGAAGTTTACAT#(((((((.(((((.((((((((#)))))))).....))))).))))))).	9446	9473	1	-23.6	1	0.00444647	0.647	4.47393	3.83803	-7.10805	20	27	8	3UTR		1	1
hsa-miR-30b-5p	NM_001352156	CHD9	TGTAAACATCCTACACTCAGCT#AGCTGAGTTAGTTTAGGAAGTTTACAT#(((((((.(((((.((((((((#)))))))).....))))).))))))).	8217	8244	1	-23.6	1	0.00444647	0.647	4.47393	3.83803	-7.10805	20	27	8	3UTR		1	1
hsa-miR-30b-5p	NM_001352171	SLC41A2	TGTAAACATCCTACACTCAGCT#AGCTCTGAAATTAATTAGGAAAGAATATAGGATGTTTACAG#(((((((((((((.........#.))))))))))))).	2336	2377	1	-18.2	1	0.0178333	0.735	0	0	-5.76291	13	15	13	3UTR		1	0
hsa-miR-30b-5p	NM_001352570	ACBD5	TGTAAACATCCTACACTCAGCT#AGCTGGGTGTGGTAGTGTGCACC#.((..((((.((((((((((((#))))))))))))..))))..)).	2195	2218	1	-22.3	0	0.000271149	0.544	0	0	-12.1869	18	23	12	3UTR		0	0
hsa-miR-30b-5p	NM_001352754	ARMC9	TGTAAACATCCTACACTCAGCT#AGCTGAGGGGGATGTATGTTGCC#.(((((((((((.(.(((((((#)))))))))))))))...)))).	7144	7167	1	-21	1	3.41225e-05	0.559	-0.0807571	0.0190873	-5.81791	19	23	15	3UTR		0	0
hsa-miR-30b-5p	NM_001352784	TACC1	TGTAAACATCCTACACTCAGCT#GCTGAGTTTGGGTTTGTGATTTATC#.((((((((((((.(((((((.#))))))).))))...))).))))).	2569	2594	1	-18.6	1	0.00735748	0.647	0.0797924	0.944159	-4.65016	19	25	7	3UTR		1	0
hsa-miR-30b-5p	NM_001354452	PLPP5	TGTAAACATCCTACACTCAGCT#GGCTGAGGTAGGAGAATTGCT#.((((...((((((.(((((((#)))))))))))))...)))).	941	962	1	-23.6	0	0.000933604	0.441	0.131	0.0351875	-10.2871	17	21	13	3UTR		0	0
hsa-miR-30b-5p	NM_001354508	UBE3A	TGTAAACATCCTACACTCAGCT#GCTATTTTAATGGTGTTAGGTTTTCTGTTCCATGACTGTGGGATGTCTTTGCAT#(((((((((((((((.(((...#.))).))))))))))..))))).	8184	8238	1	-20.1	1	0.000157527	0.632	1.84304	2.91723	-4.17062	18	23	10	3UTR		0	0
hsa-miR-30b-5p	NM_001354546	UBE3A	TGTAAACATCCTACACTCAGCT#GCTATTTTAATGGTGTTAGGTTTTCTGTTCCATGACTGTGGGATGTCTTTGCAT#(((((((((((((((.(((...#.))).))))))))))..))))).	7762	7816	1	-20.1	1	0.000157527	0.632	0	0	-4.17062	18	23	10	3UTR		0	0
hsa-miR-30b-5p	NM_001354931	RIPK1	TGTAAACATCCTACACTCAGCT#TGTAGGATGTTTAG#..(((((((((((((.......#))))))))))))).	3453	3467	1	-18.1	1	5.63176e-06	0.471	0	0	-5.19005	13	14	13	3UTR		0	0
hsa-miR-30b-5p	NM_001355409	H3-7	TGTAAACATCCTACACTCAGCT#GGTTTTTAGTGTTCTCAGGAGTGTGGATGTTTT#...((((((((.((((((....#.)))))))))))))).	2188	2221	1	-19.5	0	0.0152695	0.588	2.92593	4.3458	-9.86134	14	16	14	3UTR		0	0
hsa-miR-30b-5p	NM_001362846	MB	TGTAAACATCCTACACTCAGCT#AGCTGAGGGGCTGGGGCTGGGGTGTTG#....(((((((((..(((((((#.)))))))..))))))))).	651	678	1	-23.7	0	0.000857254	0.338	0	0	-11.1389	16	20	9	3UTR		0	0
hsa-miR-30b-5p	NM_001363138	MTDH	TGTAAACATCCTACACTCAGCT#AGCTGGGTGTGGTGGTGG#......((((((((((((((((#)))))))))))).)))).	4234	4252	1	-24.4	0	0.000821612	0.559	0	0	-15.5666	16	18	12	3UTR	MIRT173416	1	1
hsa-miR-30b-5p	NM_001363504	KCNIP4	TGTAAACATCCTACACTCAGCT#AGGATGTTTACAG#((((((((((((..........#)))))))))))).	1650	1663	1	-17	1	0.0138168	0.618	0	0	-7.05204	12	13	12	3UTR		0	0
hsa-miR-30b-5p	NM_001363514	DUSP13	TGTAAACATCCTACACTCAGCT#AGCTGGGTGGTGACCTCTTAGCGGGTGG#......(((((..(((((((((#))))))))).............))))).	1211	1239	1	-18	0	9.88775e-06	0.471	0	0	-20.2025	14	28	9	3UTR		0	0
hsa-miR-30b-5p	NM_001363583	MIGA1	TGTAAACATCCTACACTCAGCT#GGCTGAGGTGGGAGGATCACT#.((.....((((((.(((((((#))))))))))))).....)).	3118	3139	1	-20.6	0	2.12865e-05	0.426	0	0	-17.4381	15	21	13	3UTR		0	0
hsa-miR-30b-5p	NM_001363695	PPT1	TGTAAACATCCTACACTCAGCT#AGTTGGGGGGGATGTG#.....(((((((.(.(((((((#))))))))))))))).	2152	2168	1	-17.3	0	0.0927469	0.662	0	0	-15.6902	15	16	15	3UTR		0	0
hsa-miR-30b-5p	NM_001363758	LOC102724023	TGTAAACATCCTACACTCAGCT#GCTGAGTGAGGAATGG#......((((((.((((((((.#)))))))))))).)).	1384	1400	1	-20.9	0	0.000172956	0.544	0	0	-16.8557	14	16	12	3UTR		0	0
hsa-miR-30b-5p	NM_001363818	MTX3	TGTAAACATCCTACACTCAGCT#GGCTCCCAAACTCTTGTTGGGGTGTAGTGTTTGCT#.(((((((..(((((((((((.#.)))))).)))))))))))).	5469	5504	1	-19.5	1	0.000926904	0.485	0	0	-6.09222	18	21	12	3UTR		0	1
hsa-miR-30b-5p	NM_001363886	FTCDNL1	TGTAAACATCCTACACTCAGCT#GGCTGGGTGTGGTGGC#........((((((((((((((#)))))))))))).)).	4191	4207	1	-19.4	0	0.00065401	0.559	0	0	-19.4239	14	16	12	3UTR		0	0
hsa-miR-30b-5p	NM_001364275	IL6ST	TGTAAACATCCTACACTCAGCT#AGCTGAATGATTTTGTGCTGTTTCAGGATGTTTGCAC#((((((((((((.....((((.#.))))....)))))))))))).	3156	3193	1	-22.2	1	0.000109182	0.647	0	0	-7.05204	16	22	12	3UTR		0	0
hsa-miR-30b-5p	NM_001364276	IL6ST	TGTAAACATCCTACACTCAGCT#AGCTGAATGATTTTGTGCTGTTTCAGGATGTTTGCAC#((((((((((((.....((((.#.))))....)))))))))))).	3048	3085	1	-22.2	1	0.000109182	0.647	0.261636	0.00224421	-7.05204	16	22	12	3UTR		0	0
hsa-miR-30b-5p	NM_001364381	MGAT1	TGTAAACATCCTACACTCAGCT#GCTGAGTTCTGCGGGAGTTTGCT#.((((((.((((.((((((((.#)))))))...).)))))))))).	8388	8411	1	-21.3	1	6.37802e-06	0.515	0	0	-7.39609	18	23	10	3UTR		0	0
hsa-miR-30b-5p	NM_001364800	RBFOX1	TGTAAACATCCTACACTCAGCT#GCTGGCTGTAGGAGTTTT#...((((.(((((((.(((((.#))))).))))))))))).	2566	2584	1	-20	0	0.00213065	0.574	0	0	-9.06122	16	18	11	3UTR		1	1
hsa-miR-30b-5p	NM_001365790	KLHL33	TGTAAACATCCTACACTCAGCT#AGTTTGAGGAGTGTAGGAGTA#.....((.((((((((((((((#))))....)))))))))))).	2885	2906	1	-17.6	0	0.0545659	0.588	0	0	-15.9792	16	21	12	3UTR		0	0
hsa-miR-30b-5p	NM_001365919	MSL1	TGTAAACATCCTACACTCAGCT#GTTAGAGTGTGGGGG#........(((((((((((((.#))).)))))))))).	4592	4607	1	-17.5	0	0.00113827	0.603	0	0	-19.4239	13	15	10	3UTR		0	0
hsa-miR-30b-5p	NM_001365920	MSL1	TGTAAACATCCTACACTCAGCT#GTTAGAGTGTGGGGG#........(((((((((((((.#))).)))))))))).	4544	4559	1	-17.5	0	0.00113827	0.603	0	0	-19.4239	13	15	10	3UTR		0	0
hsa-miR-30b-5p	NM_001366446	RABGAP1L	TGTAAACATCCTACACTCAGCT#GGCTGAGGTGGGTGG#......((.(((((.(((((((#)))))))))))))).	5526	5541	1	-19.8	0	3.68345e-06	0.471	0	0	-17.3584	14	15	14	3UTR		1	1
hsa-miR-30b-5p	NM_001366450	RABGAP1L	TGTAAACATCCTACACTCAGCT#GGCTGAGGTGGGTGG#......((.(((((.(((((((#)))))))))))))).	3657	3672	1	-19.8	0	3.68345e-06	0.471	0	0	-17.3584	14	15	14	3UTR		1	1
hsa-miR-30b-5p	NM_001366452	RABGAP1L	TGTAAACATCCTACACTCAGCT#GGCTGAGGTGGGTGG#......((.(((((.(((((((#)))))))))))))).	3458	3473	1	-19.8	0	3.68345e-06	0.471	0	0	-17.3584	14	15	14	3UTR		1	1
hsa-miR-30b-5p	NM_001366481	RPL7L1	TGTAAACATCCTACACTCAGCT#AGCTGGGTGTGGTGGCGCGTGCC#.(((..(.((((((((((((((#)))))))))))).)).)..))).	1445	1468	1	-21.8	0	1.71005e-05	0.485	0	0	-12.127	18	23	12	3UTR		0	0
hsa-miR-30b-5p	NM_001366555	ATF7	TGTAAACATCCTACACTCAGCT#AGCTGAGTGTATGGTGGGTGTC#.....(((((((((((((((((#)))))))))))....)))))).	4419	4441	1	-24	0	2.44119e-05	0.529	0	0	-13.6656	17	22	11	3UTR		0	0
hsa-miR-30b-5p	NM_001366556	ATF7	TGTAAACATCCTACACTCAGCT#AGCTGAGTGTATGGTGGGTGTC#.....(((((((((((((((((#)))))))))))....)))))).	4322	4344	1	-24	0	2.44119e-05	0.529	0	0	-13.6656	17	22	11	3UTR		0	0
hsa-miR-30b-5p	NM_001366665	SLAIN1	TGTAAACATCCTACACTCAGCT#GGCTGGGTAGCAGTGGATGTTG#....(((((((.((((((((((#))))))))....))))))))).	1537	1559	1	-19.9	0	2.02752e-05	0.574	3.44679	4.49679	-12.8934	17	22	9	3UTR		0	1
hsa-miR-30b-5p	NM_001366704	MAS1	TGTAAACATCCTACACTCAGCT#AGCTGGGTGTGGTGGTGGGCAC#(((...((((((((((((((((#)))))))))))).)))).))).	6492	6514	1	-24.4	0	5.42987e-06	0.5	0	0	-12.9896	19	22	12	3UTR		0	0
hsa-miR-30b-5p	NM_001366977	PNCK	TGTAAACATCCTACACTCAGCT#GCTGAGTGTGGGTGGTCCTGCT#.(((..((.((((((((((((.#))))))))))))))....))).	1384	1406	1	-24.4	0	3.21119e-05	0.382	0	0	-10.8697	17	22	14	3UTR		0	0
hsa-miR-30b-5p	NM_001366980	PNCK	TGTAAACATCCTACACTCAGCT#GCTGAGTGTGGGTGGTCCTGCT#.(((..((.((((((((((((.#))))))))))))))....))).	1514	1536	1	-24.4	0	3.21119e-05	0.382	0	0	-10.8697	17	22	14	3UTR		0	0
hsa-miR-30b-5p	NM_001367501	CYP27C1	TGTAAACATCCTACACTCAGCT#AGCTGAGTGTGGTGGTGCATGCC#.(((..((((((((((((((((#)))))))))))).))))..))).	3738	3761	1	-26.1	0	0.000169704	0.544	0	0	-9.81332	19	23	12	3UTR		0	0
hsa-miR-30b-5p	NM_001367502	CYP27C1	TGTAAACATCCTACACTCAGCT#AGCTGAGTGTGGTGGTGCATGCC#.(((..((((((((((((((((#)))))))))))).))))..))).	3929	3952	1	-26.1	0	0.000169704	0.544	0	0	-9.81332	19	23	12	3UTR		0	0
hsa-miR-30b-5p	NM_001367767	RASA4B	TGTAAACATCCTACACTCAGCT#GGCTGAGGTGGGAGAATCGCT#.((.....((((((.(((((((#))))))))))))).....)).	5195	5216	1	-20.9	0	0.000126514	0.412	0	0	-17.4381	15	21	13	3UTR		0	0
hsa-miR-30b-5p	NM_001367916	MAGT1	TGTAAACATCCTACACTCAGCT#AGCTGGGTGTGGTGGC#........((((((((((((((#)))))))))))).)).	2646	2662	1	-19.4	0	0.000752244	0.559	0	0	-19.4239	14	16	12	3UTR		0	0
hsa-miR-30b-5p	NM_001368719	GREM1	TGTAAACATCCTACACTCAGCT#GGCAGGAGCCTGCTTGTGCGTAGTTCGTGTGCATGAGTGTGGATGGGTGCC#.(((..(((((.(((((((((.#.)).))))))))))))..))).	896	947	1	-23.8	0	0.00202163	0.5	0	0	-13.1601	17	22	12	3UTR		0	0
hsa-miR-30b-5p	NM_001369460	NFIB	TGTAAACATCCTACACTCAGCT#AGCTTACAGTTTACAAACTGGGAACGCCAGGGTGTAGGATA#.......(((((((((((.((.#.))..))))))))))).	3246	3287	1	-19	0	0.00346428	0.603	0	0	-17.1102	13	17	11	3UTR		1	1
hsa-miR-30b-5p	NM_001369461	NFIB	TGTAAACATCCTACACTCAGCT#AGCTTACAGTTTACAAACTGGGAACGCCAGGGTGTAGGATA#.......(((((((((((.((.#.))..))))))))))).	3432	3473	1	-19	0	0.00346428	0.603	0	0	-17.1102	13	17	11	3UTR		1	1
hsa-miR-30b-5p	NM_001369464	NFIB	TGTAAACATCCTACACTCAGCT#AGCTTACAGTTTACAAACTGGGAACGCCAGGGTGTAGGATA#.......(((((((((((.((.#.))..))))))))))).	3210	3251	1	-19	0	0.00346428	0.603	0	0	-17.1102	13	17	11	3UTR		1	1
hsa-miR-30b-5p	NM_001369466	NFIB	TGTAAACATCCTACACTCAGCT#AGCTTACAGTTTACAAACTGGGAACGCCAGGGTGTAGGATA#.......(((((((((((.((.#.))..))))))))))).	2997	3038	1	-19	0	0.00346428	0.603	0	0	-17.1102	13	17	11	3UTR		1	1
hsa-miR-30b-5p	NM_001369467	NFIB	TGTAAACATCCTACACTCAGCT#AGCTTACAGTTTACAAACTGGGAACGCCAGGGTGTAGGATA#.......(((((((((((.((.#.))..))))))))))).	2666	2707	1	-19	0	0.00346428	0.603	0	0	-17.1102	13	17	11	3UTR		1	1
hsa-miR-30b-5p	NM_001369470	NFIB	TGTAAACATCCTACACTCAGCT#AGCTTACAGTTTACAAACTGGGAACGCCAGGGTGTAGGATA#.......(((((((((((.((.#.))..))))))))))).	2932	2973	1	-19	0	0.00346428	0.603	0	0	-17.1102	13	17	11	3UTR		1	1
hsa-miR-30b-5p	NM_001369472	NFIB	TGTAAACATCCTACACTCAGCT#AGCTTACAGTTTACAAACTGGGAACGCCAGGGTGTAGGATA#.......(((((((((((.((.#.))..))))))))))).	2908	2949	1	-19	0	0.00346428	0.603	0	0	-17.1102	13	17	11	3UTR		1	1
hsa-miR-30b-5p	NM_001369476	NFIB	TGTAAACATCCTACACTCAGCT#AGCTTACAGTTTACAAACTGGGAACGCCAGGGTGTAGGATA#.......(((((((((((.((.#.))..))))))))))).	2577	2618	1	-19	0	0.00346428	0.603	0	0	-17.1102	13	17	11	3UTR		1	1
hsa-miR-30b-5p	NM_001369479	NFIB	TGTAAACATCCTACACTCAGCT#AGCTTACAGTTTACAAACTGGGAACGCCAGGGTGTAGGATA#.......(((((((((((.((.#.))..))))))))))).	2097	2138	1	-19	0	0.00346428	0.603	0	0	-17.1102	13	17	11	3UTR		1	1
hsa-miR-30b-5p	NM_001369502	FUT6	TGTAAACATCCTACACTCAGCT#AGCTGGGTGCGGTGG#......((((...(((((((((#))))))))).)))).	2271	2286	1	-17.3	0	0.000404895	0.574	0	0	-23.0273	13	15	9	3UTR		0	0
hsa-miR-30b-5p	XM_017015098	TSC1	TGTAAACATCCTACACTCAGCT#GGCTGGTGTGTAGGTGG#......((.(((((((((((((#)))))).))))))))).	4452	4469	1	-20.2	0	0.00145321	0.5	0	0	-16.6229	15	17	9	3UTR		1	0
hsa-miR-30b-5p	XM_017016884	ACBD5	TGTAAACATCCTACACTCAGCT#AGCTGGGTGTGGTAGTGTGCACC#.((..((((.((((((((((((#))))))))))))..))))..)).	2065	2088	1	-22.3	0	0.000271149	0.544	0	0	-12.1869	18	23	12	3UTR		0	0
hsa-miR-30b-5p	XM_017016896	ACBD5	TGTAAACATCCTACACTCAGCT#AGCTGGGTGTGGTAGTGTGCACC#.((..((((.((((((((((((#))))))))))))..))))..)).	2042	2065	1	-22.3	0	0.000271149	0.544	0	0	-12.1869	18	23	12	3UTR		0	0
hsa-miR-30b-5p	XM_017020649	DCUN1D2	TGTAAACATCCTACACTCAGCT#GGCTGCTTTGGGATGTTTGGAG#(.(((((((((((....(((((#)))))...))))))))))).).	799	821	1	-19.7	1	0.00387523	0.529	0	0	-6.92659	17	22	11	3UTR		0	0
hsa-miR-30b-5p	XM_017020848	DCLK1	TGTAAACATCCTACACTCAGCT#GGCCATATATCTATACAGGTGTTTGGGTGTTTATG#.((((((((((.(((((.....#.)))))..)))))))))).	4600	4635	1	-17.8	1	0.000562938	0.588	0	0	-7.14013	15	19	10	3UTR		0	0
hsa-miR-30b-5p	XM_017023332	RBFOX1	TGTAAACATCCTACACTCAGCT#GCTGGCTGTAGGAGTTTT#...((((.(((((((.(((((.#))))).))))))))))).	2712	2730	1	-20	0	0.00213065	0.574	0	0	-9.06122	16	18	11	3UTR		1	1
hsa-miR-30b-5p	XM_017024551	SOCS7	TGTAAACATCCTACACTCAGCT#GGTCTGAGGGTGGGATGG#......((((((((.(((((((#)).))))).)))))))).	7787	7805	1	-21.1	0	0.0150183	0.529	0	0	-16.302	15	18	8	3UTR		0	0
hsa-miR-30b-5p	XM_017024987	TBCD	TGTAAACATCCTACACTCAGCT#AGCTGATGTGGGATTTGTGTACC#.(((.((((((((((.((((((#)))))))))))))..))).))).	5791	5814	1	-20.8	0	0.00340789	0.471	0	0	-8.14541	19	23	13	3UTR		0	0
hsa-miR-30b-5p	XM_017024990	TBCD	TGTAAACATCCTACACTCAGCT#AGCTGATGTGGGATTTGTGTACC#.(((.((((((((((.((((((#)))))))))))))..))).))).	4555	4578	1	-20.8	0	0.00340789	0.471	0	0	-8.14541	19	23	13	3UTR		0	0
hsa-miR-30b-5p	XM_017025969	LDLRAD4	TGTAAACATCCTACACTCAGCT#GGATGCATTAGGAAGCTGCTGTCTGAGTGTAGGAATGTCTTGCT#.(((((((((((((((((((..#.)))))))))))).))).)))).	7066	7110	1	-25	1	0.000109914	0.588	0	0	-3.79332	19	23	12	3UTR		0	0
hsa-miR-30b-5p	XM_017028162	GINS1	TGTAAACATCCTACACTCAGCT#GGCTGAGGTGGGAGGATCACT#.((.....((((((.(((((((#))))))))))))).....)).	2722	2743	1	-20.6	0	0.000120301	0.441	0	0	-17.4381	15	21	13	3UTR		0	0
hsa-miR-30b-5p	XM_017028479	GATD3	TGTAAACATCCTACACTCAGCT#GCTGAGTGAGGAATGG#......((((((.((((((((.#)))))))))))).)).	1234	1250	1	-20.9	0	0.000172956	0.544	0	0	-16.8557	14	16	12	3UTR		0	0
hsa-miR-30b-5p	XM_017029563	PAK3	TGTAAACATCCTACACTCAGCT#GGCTGAGGTGGGAGAATCGCT#.((.....((((((.(((((((#))))))))))))).....)).	7945	7966	1	-20.9	0	0.000108679	0.412	0	0	-17.4381	15	21	13	3UTR		0	0
hsa-miR-30b-5p	XM_024447005	CREB5	TGTAAACATCCTACACTCAGCT#GTTGAGTGGAGGGAGTTTAA#..(((((.((((.((((((((.#)))))))).)))).))))).	7427	7447	1	-21.8	0	0.0114687	0.529	0	0	-8.55977	17	20	8	3UTR		0	0
hsa-miR-30b-5p	XM_024450526	GJC1	TGTAAACATCCTACACTCAGCT#GGCTGAGGTGGGTGG#......((.(((((.(((((((#)))))))))))))).	6476	6491	1	-19.8	0	0.000162726	0.485	0	0	-17.3584	14	15	14	3UTR		0	0
hsa-miR-30b-5p	XM_024452592	MTMR11	TGTAAACATCCTACACTCAGCT#AGTTCTACTCCTCTTGGCATCAAACAAGGTTTGGGAGTGTAGGAGGTGCGG#((((....((((((((((....#.))))))))))..)))).	2809	2860	1	-19.8	0	0.00914003	0.515	0	0	-13.8149	14	18	10	3UTR		0	0
hsa-miR-30b-5p	XM_047416245	CASP6	TGTAAACATCCTACACTCAGCT#GGCTGAGGTGGGAGGATTGTTTGA#..((((((((((((.(((((((#)))))))))))))....)))))).	8670	8694	1	-22.9	1	0.00239453	0.471	0	0	-5.69245	19	24	13	3UTR		0	0
hsa-miR-30b-5p	XM_047417744	PTCD2	TGTAAACATCCTACACTCAGCT#GCAGAGTGTGGGACAAAGACAA#(((.....((((((((((.((.#)).)))))))))).....))).	10533	10555	1	-20.9	0	0.00100336	0.559	0	0	-16.8469	15	22	10	3UTR		0	0
hsa-miR-30b-5p	XM_047417799	ATG10	TGTAAACATCCTACACTCAGCT#GGCTGAGGTGGGAGGTTGGCT#.((.(((.((((((.(((((((#))))))))))))).))).)).	1246	1267	1	-23.8	0	0.000123726	0.382	0	0	-9.87443	18	21	13	3UTR		0	0
hsa-miR-30b-5p	XM_047419577	POLR1C	TGTAAACATCCTACACTCAGCT#AGCTGGGTGTGGTGGTGCGCAT#(((...((((((((((((((((#)))))))))))).)))).))).	1468	1490	1	-24.5	0	8.91349e-06	0.529	0	0	-12.9896	19	22	12	3UTR		0	0
hsa-miR-30b-5p	XM_047419577	POLR1C	TGTAAACATCCTACACTCAGCT#AGCTGAGGTGGGAGGATCACT#.((.....((((((.(((((((#))))))))))))).....)).	1517	1538	1	-20.6	0	8.7181e-06	0.441	0	0	-17.4381	15	21	13	3UTR		0	0
hsa-miR-30b-5p	XM_047419681	RASA4B	TGTAAACATCCTACACTCAGCT#GGCTGAGGTGGGAGAATCGCT#.((.....((((((.(((((((#))))))))))))).....)).	5156	5177	1	-20.9	0	0.000126514	0.412	0	0	-17.4381	15	21	13	3UTR		0	0
hsa-miR-30b-5p	XM_047419706	RASA4	TGTAAACATCCTACACTCAGCT#GGCTGAGGTGGGAGAATCGCT#.((.....((((((.(((((((#))))))))))))).....)).	5102	5123	1	-20.9	0	0.000126514	0.412	0	0	-17.4381	15	21	13	3UTR		0	0
hsa-miR-30b-5p	XM_047419912	CUX1	TGTAAACATCCTACACTCAGCT#GGTTGGGTGTGGAGATTGCTTGCT#.((((.((((((((((((((((#)))))))))))).))).).)))).	12483	12507	1	-21.6	0	0.010824	0.412	0	0	-5.69428	20	24	12	3UTR		0	0
hsa-miR-30b-5p	XM_047419916	CUX1	TGTAAACATCCTACACTCAGCT#GGTTGGGTGTGGAGATTGCTTGCT#.((((.((((((((((((((((#)))))))))))).))).).)))).	12177	12201	1	-21.6	0	0.010824	0.412	0	0	-5.69428	20	24	12	3UTR		0	0
hsa-miR-30b-5p	XM_047419935	ILDR2	TGTAAACATCCTACACTCAGCT#GGCTGGGTGAGGGTC#.......(((((.(((((((((#)))))))))))))).	4173	4188	1	-20	0	0.00197034	0.529	0	0	-18.3994	14	15	14	3UTR		1	1
hsa-miR-30b-5p	XM_047419938	ILDR2	TGTAAACATCCTACACTCAGCT#GGCTGGGTGAGGGTC#.......(((((.(((((((((#)))))))))))))).	4053	4068	1	-20	0	0.00197034	0.529	0	0	-18.3994	14	15	14	3UTR		1	1
hsa-miR-30b-5p	XM_047419950	ILDR2	TGTAAACATCCTACACTCAGCT#GGCTGGGTGAGGGTC#.......(((((.(((((((((#)))))))))))))).	3849	3864	1	-20	0	0.00197034	0.529	0	0	-18.3994	14	15	14	3UTR		1	1
hsa-miR-30b-5p	XM_047420402	MKLN1	TGTAAACATCCTACACTCAGCT#GGCTGAGGTGGGAGGATCACT#.((.....((((((.(((((((#))))))))))))).....)).	8019	8040	1	-20.6	0	9.86962e-05	0.412	0	0	-17.4381	15	21	13	3UTR		0	0
hsa-miR-30b-5p	XM_047422491	MTSS1	TGTAAACATCCTACACTCAGCT#AGCCATACTGGATTGCAGTGTTTGTTTCTGTAGGGTGTTTAA#..(((((((((((((.......#.))))))))))))).	3106	3148	1	-17.7	1	0.00724131	0.574	0	0	-5.19005	13	15	13	3UTR		0	0
hsa-miR-30b-5p	XM_047423214	FBXW2	TGTAAACATCCTACACTCAGCT#AGCTGAGTGGATGTG#.....((((((...((((((((#)))))))))))))).	4771	4786	1	-19.8	0	0.000200451	0.544	0	0	-19.1584	14	15	14	3UTR		0	0
hsa-miR-30b-5p	XM_047427610	NAA40	TGTAAACATCCTACACTCAGCT#GGCTGAGTGCGGTGGCTTACAC#(((((.((((...(((((((((#))))))))).))))..))))).	3191	3213	1	-21.2	0	1.3163e-05	0.441	0	0	-13.2992	18	22	9	3UTR		0	0
hsa-miR-30b-5p	XM_047427690	FAR1	TGTAAACATCCTACACTCAGCT#AGGTGGGCATGTAGGATGGAGATAA#(((...(((((((((((((.((#)).))))..)))))))))...))).	5272	5297	1	-19.7	0	0.00389238	0.632	0	0	-12.9896	18	25	9	3UTR		0	0
hsa-miR-30b-5p	XM_047428097	RAD51AP1	TGTAAACATCCTACACTCAGCT#AGCTTTACAAGGGTGTTTATAT#((((((((((((......((((#)))).....)))))))))))).	887	909	1	-16.6	1	0.0170254	0.647	0	0	-7.05204	16	22	12	3UTR		0	0
hsa-miR-30b-5p	XM_047429368	C12orf43	TGTAAACATCCTACACTCAGCT#GGCTGAGGTGGGAGAATCGCT#.((.....((((((.(((((((#))))))))))))).....)).	1739	1760	1	-20.9	0	3.28918e-05	0.426	0	0	-17.4381	15	21	13	3UTR		0	0
hsa-miR-30b-5p	XM_047429921	CLSTN3	TGTAAACATCCTACACTCAGCT#GGTTGGGTGTGGTGAGGG#......(.((((((((((((((#)))))))))))).)).).	3787	3805	1	-18.2	0	0.0745148	0.412	0	0	-17.8802	15	18	12	3UTR		0	0
hsa-miR-30b-5p	XM_047431270	DMAC2L	TGTAAACATCCTACACTCAGCT#GGCTGAGGTGGGAGGATCACT#.((.....((((((.(((((((#))))))))))))).....)).	1753	1774	1	-20.6	0	4.40358e-05	0.471	0	0	-17.4381	15	21	13	3UTR		0	0
hsa-miR-30b-5p	XM_047431691	PALS1	TGTAAACATCCTACACTCAGCT#AGCTAAACTATTGGCAGTTCATGTTAAGTTAGAGTGAGGGTGTA#.....(((((((.(((((((((#.)))).)))))))))))).	4382	4426	1	-19.7	0	0.0762785	0.544	0	0	-14.9547	16	19	12	3UTR		0	0
hsa-miR-30b-5p	XM_047432042	LOC124903372	TGTAAACATCCTACACTCAGCT#GCTGAGTGAGTGATGA#......((((((.((((((((.#)))))))))).)))).	714	730	1	-20.4	0	0.000740828	0.618	0	0	-16.8557	14	16	10	3UTR		0	0
hsa-miR-30b-5p	XM_047432115	DYRK3	TGTAAACATCCTACACTCAGCT#GGCTGAGGTGGGAGGATCACT#.((.....((((((.(((((((#))))))))))))).....)).	3532	3553	1	-20.6	0	6.82474e-05	0.441	0	0	-17.4381	15	21	13	3UTR		0	0
hsa-miR-30b-5p	XM_047434241	RBFOX1	TGTAAACATCCTACACTCAGCT#GCTGGCTGTAGGAGTTTT#...((((.(((((((.(((((.#))))).))))))))))).	2057	2075	1	-20	0	0.00213065	0.574	0	0	-9.06122	16	18	11	3UTR		1	1
hsa-miR-30b-5p	XM_047434248	RBFOX1	TGTAAACATCCTACACTCAGCT#GCTGGCTGTAGGAGTTTT#...((((.(((((((.(((((.#))))).))))))))))).	1582	1600	1	-20	0	0.00213065	0.574	0	0	-9.06122	16	18	11	3UTR		1	1
hsa-miR-30b-5p	XM_047434250	RBFOX1	TGTAAACATCCTACACTCAGCT#GCTGGCTGTAGGAGTTTT#...((((.(((((((.(((((.#))))).))))))))))).	1635	1653	1	-20	0	0.00213065	0.574	0	0	-9.06122	16	18	11	3UTR		1	1
hsa-miR-30b-5p	XM_047434251	RBFOX1	TGTAAACATCCTACACTCAGCT#GCTGGCTGTAGGAGTTTT#...((((.(((((((.(((((.#))))).))))))))))).	1554	1572	1	-20	0	0.00213065	0.574	0	0	-9.06122	16	18	11	3UTR		1	1
hsa-miR-30b-5p	XM_047434584	UBE2I	TGTAAACATCCTACACTCAGCT#GGCTGAGGTGGGAGGACTGCT#.(((....((((((.(((((((#)))))))))))))....))).	1993	2014	1	-22.1	0	9.85891e-06	0.412	0	0	-14.4061	16	21	13	3UTR		1	1
hsa-miR-30b-5p	XM_047434584	UBE2I	TGTAAACATCCTACACTCAGCT#GGCTGAGGTGGGAGGACTGCT#.(((....((((((.(((((((#)))))))))))))....))).	2923	2944	1	-22.1	0	4.93885e-06	0.412	0	0	-14.4061	16	21	13	3UTR		1	1
hsa-miR-30b-5p	XM_047434945	MARF1	TGTAAACATCCTACACTCAGCT#AGCTGAGTGGGGAGGTGCT#.(((....((((.(((((((((#)))))))))))))..))).	5851	5870	1	-21.3	0	0.000396084	0.515	0	0	-14.9598	16	19	13	3UTR		0	0
hsa-miR-30b-5p	XM_047435463	SLFN13	TGTAAACATCCTACACTCAGCT#CTGGGTGTGGTGGTGTG#.....(((((((((((((((..#)))))))))).))))).	6176	6193	1	-21	0	0.00013325	0.5	0	0	-13.6656	15	17	10	3UTR		0	0
hsa-miR-30b-5p	XM_047435467	SLFN13	TGTAAACATCCTACACTCAGCT#CTGGGTGTGGTGGTGTG#.....(((((((((((((((..#)))))))))).))))).	5992	6009	1	-21	0	0.00013325	0.5	0	0	-13.6656	15	17	10	3UTR		0	0
hsa-miR-30b-5p	XM_047435650	ARSG	TGTAAACATCCTACACTCAGCT#GGCTGAGGGGGGTGA#......((((((.(.(((((((#)))))))))))))).	3447	3462	1	-18.3	0	0.000382962	0.441	0	0	-17.5911	14	15	14	3UTR		0	0
hsa-miR-30b-5p	XM_047436056	RABGAP1L	TGTAAACATCCTACACTCAGCT#GGCTGAGGTGGGTGG#......((.(((((.(((((((#)))))))))))))).	3481	3496	1	-19.8	0	3.68345e-06	0.471	0	0	-17.3584	14	15	14	3UTR		1	1
hsa-miR-30b-5p	XM_047436155	NUP88	TGTAAACATCCTACACTCAGCT#AGCTGAGTGAGGCTGTG#.....(((.(((.(((((((((#)))))))))))).))).	2571	2588	1	-21.6	0	2.85907e-05	0.529	0	0	-16.0111	15	17	12	3UTR		0	0
hsa-miR-30b-5p	XM_047436212	THRAP3	TGTAAACATCCTACACTCAGCT#GGCTTTAGCTGTTTTTCTCATTTGTTGGTGTGTGGGGTGGGGGCAG#(((...(((((((((((((((.#.))))).))))))))))...))).	3353	3399	1	-24	0	0.0202058	0.426	0	0	-12.9896	18	24	10	3UTR		0	0
hsa-miR-30b-5p	XM_047436435	PLXDC1	TGTAAACATCCTACACTCAGCT#GGCTGAGGTGGGAGGGTTGCT#.((((...((((((.(((((((#)))))))))))))...)))).	3896	3917	1	-24.1	0	0.00110305	0.382	0	0	-10.2871	17	21	13	3UTR		0	0
hsa-miR-30b-5p	XM_047436435	PLXDC1	TGTAAACATCCTACACTCAGCT#AGCTGGGTGTGGTGACGCTTGCC#.((((.(.((((((((((((((#)))))))))))).)).).)))).	2778	2801	1	-23	0	0.000359609	0.544	0	0	-8.00792	19	23	12	3UTR		0	0
hsa-miR-30b-5p	XM_047436629	TBCD	TGTAAACATCCTACACTCAGCT#AGCTGATGTGGGATTTGTGTACC#.(((.((((((((((.((((((#)))))))))))))..))).))).	4591	4614	1	-20.8	0	0.00340789	0.471	0	0	-8.14541	19	23	13	3UTR		0	0
hsa-miR-30b-5p	XM_047436787	PLEKHH3	TGTAAACATCCTACACTCAGCT#AGCTGAGGTAGGAGAATTGCT#.((((...((((((.(((((((#)))))))))))))...)))).	3105	3126	1	-23.6	0	0.00028092	0.412	0	0	-10.2871	17	21	13	3UTR		0	0
hsa-miR-30b-5p	XM_047438287	ZNF610	TGTAAACATCCTACACTCAGCT#AGTACTTGAGTTAGTTTCTCTGTACTCTGGTGTAGGATGTTTATG#.(((((((((((((((.(((..#.)))))))))))))))))).	2551	2596	1	-25.9	1	0.00456925	0.662	0	0	-3.79332	18	20	18	3UTR		0	0
hsa-miR-30b-5p	XM_047439228	PLEKHG2	TGTAAACATCCTACACTCAGCT#AGCTGGGCGTGGTGGTGGGTGCC#.(((..((((((((.(((((((#))))))).)))).))))..))).	7191	7214	1	-23.6	0	0.00029103	0.5	0	0	-10.5488	18	23	7	3UTR		0	0
hsa-miR-30b-5p	XM_047439451	ZNF665	TGTAAACATCCTACACTCAGCT#AGCTGGGTGTGGTGGTGC#......((((((((((((((((#)))))))))))).)))).	2148	2166	1	-23.9	0	0.000136893	0.515	0	0	-15.5666	16	18	12	3UTR		0	0
hsa-miR-30b-5p	XM_047439451	ZNF665	TGTAAACATCCTACACTCAGCT#GGTTGTAGGATGTTTGGAA#(.(((((((((((((((.....#))).)))))))))))).).	2723	2742	1	-18.6	1	0.000907482	0.691	0	0	-5.10125	16	19	12	3UTR		0	0
hsa-miR-30b-5p	XM_047439723	ZNF101	TGTAAACATCCTACACTCAGCT#GGCTGGGGTGGGTAGATTGCT#.((((....(((((.(((((((#))))))))))))....)))).	2575	2596	1	-20	0	0.000996333	0.441	0	0	-11.3434	16	21	12	3UTR		0	0
hsa-miR-30b-5p	XM_047440626	GINS1	TGTAAACATCCTACACTCAGCT#GGCTGAGGTGGGAGGATCACT#.((.....((((((.(((((((#))))))))))))).....)).	2658	2679	1	-20.6	0	0.000120301	0.441	0	0	-17.4381	15	21	13	3UTR		0	0
hsa-miR-30b-5p	XM_047440627	GINS1	TGTAAACATCCTACACTCAGCT#GGCTGAGGTGGGAGGATCACT#.((.....((((((.(((((((#))))))))))))).....)).	2520	2541	1	-20.6	0	0.000120301	0.441	0	0	-17.4381	15	21	13	3UTR		0	0
hsa-miR-30b-5p	XM_047440895	C21orf58	TGTAAACATCCTACACTCAGCT#GGCTGAGGTGGGAGGATTGCT#.((((.(.((((((.(((((((#))))))))))))).).)))).	1971	1992	1	-23.3	0	3.568e-05	0.426	0	0	-8.74337	18	21	13	3UTR		0	0
hsa-miR-30b-5p	XM_047441452	RANGAP1	TGTAAACATCCTACACTCAGCT#GGGTGGGTGTGGGGCTGG#......(((((((((((((.((#)).))))))))))).)).	3388	3406	1	-20.3	0	0.000507841	0.456	0	0	-15.5666	15	18	11	3UTR		0	0
hsa-miR-30b-5p	XM_047441765	SLC9A6	TGTAAACATCCTACACTCAGCT#GGCTGGGGTGGGCAGAGAGCAA#(((......(((((.(((((((#))))))))))))......))).	3032	3054	1	-18.3	0	0.0305752	0.485	0	0	-18.6388	15	22	12	3UTR		0	0
hsa-miR-30b-5p	XM_047441837	PNCK	TGTAAACATCCTACACTCAGCT#GCTGAGTGTGGGTGGTCCTGCT#.(((..((.((((((((((((.#))))))))))))))....))).	1367	1389	1	-24.4	0	3.21119e-05	0.382	0	0	-10.8697	17	22	14	3UTR		0	0
hsa-miR-30b-5p	XM_047442067	NHSL2	TGTAAACATCCTACACTCAGCT#AGCTGAGTATGGGAC#........(((((.((((((((#)))))))).))))).	6146	6161	1	-18.8	0	0.00483322	0.588	0	0	-20.2807	13	15	8	3UTR		0	0
hsa-miR-30b-5p	XM_047442071	NHSL2	TGTAAACATCCTACACTCAGCT#AGCTGAGTATGGGAC#........(((((.((((((((#)))))))).))))).	5534	5549	1	-18.8	0	0.00483322	0.588	0	0	-20.2807	13	15	8	3UTR		0	0
hsa-miR-30b-5p	XM_047443537	LONRF2	TGTAAACATCCTACACTCAGCT#GGCAGAGTGTAGGATTGGCAG#(((....(((((((((((.(((#))).)))))))))))..))).	11332	11353	1	-22.3	0	0.0385964	0.441	0	0	-14.5333	17	21	11	3UTR		0	0
hsa-miR-30b-5p	XM_047443537	LONRF2	TGTAAACATCCTACACTCAGCT#GCTGAGCTTGTCAGGTGTTTATAA#((((((((.((((((((((((.#))))))..))).))))))))))).	8656	8680	1	-21.6	1	0.0184564	0.515	0	0	-4.99396	20	24	11	3UTR		0	0
hsa-miR-30b-5p	XM_047443789	CLASP1	TGTAAACATCCTACACTCAGCT#GGGTGGGGTGGGGTGTTACT#.((.((((((((((.((((.((#)).)))))))))))))))).	5141	5161	1	-21.7	0	0.000747685	0.574	0	0	-7.5608	18	20	16	3UTR		0	0
hsa-miR-30b-5p	XM_047443792	CLASP1	TGTAAACATCCTACACTCAGCT#GGGTGGGGTGGGGTGTTACT#.((.((((((((((.((((.((#)).)))))))))))))))).	5114	5134	1	-21.7	0	0.000747685	0.574	0	0	-7.5608	18	20	16	3UTR		0	0
hsa-miR-30b-5p	XM_047444227	ANKRD36	TGTAAACATCCTACACTCAGCT#AGCTGGGTGTGGTGGTGCATGCC#.(((..((((((((((((((((#)))))))))))).))))..))).	8283	8306	1	-25.2	0	0.000231039	0.515	0	0	-9.81332	19	23	12	3UTR		0	0
hsa-miR-30b-5p	XM_047444227	ANKRD36	TGTAAACATCCTACACTCAGCT#GGCTGAGGTGGGAGAATCACT#.((.....((((((.(((((((#))))))))))))).....)).	8327	8348	1	-20.6	0	2.96859e-05	0.426	0	0	-17.4381	15	21	13	3UTR		0	0
hsa-miR-30b-5p	XM_047445116	EIF2AK2	TGTAAACATCCTACACTCAGCT#AGCTGGGTGTGGTGGTA#.......(((((((((((((((#)))))))))))).))).	5611	5628	1	-21	0	1.02704e-05	0.529	0	0	-17.1102	15	17	12	3UTR		0	0
hsa-miR-30b-5p	XM_047445787	SLC30A3	TGTAAACATCCTACACTCAGCT#AGCTGGGTGTGGTGGTGCATACC#.(((..((((((((((((((((#)))))))))))).))))..))).	2592	2615	1	-25.2	0	0.000110847	0.559	0	0	-9.81332	19	23	12	3UTR		0	0
hsa-miR-30b-5p	XM_047445804	TRPM8	TGTAAACATCCTACACTCAGCT#AGCTGGGTGTGGTGGTGC#......((((((((((((((((#)))))))))))).)))).	2368	2386	1	-23.9	0	1.22439e-07	0.574	0	0	-15.5666	16	18	12	3UTR		0	0
hsa-miR-30b-5p	XM_047447178	NME6	TGTAAACATCCTACACTCAGCT#GGCTGGGTGAGGAGGTG#.....((.((((.(((((((((#))))))))))))).)).	1776	1793	1	-21	0	0.0283283	0.544	0	0	-17.2684	15	17	13	3UTR		0	0
hsa-miR-30b-5p	XM_047449055	EIF2A	TGTAAACATCCTACACTCAGCT#GGCTGAGGTAGGAAAATTGTTTGA#..((((((((((((.(((((((#)))))))))))))....)))))).	2871	2895	1	-23.2	1	0.0192076	0.441	0	0	-5.69245	19	24	13	3UTR		0	0
hsa-miR-30b-5p	XM_047449505	ANAPC10	TGTAAACATCCTACACTCAGCT#GGCTGAGGTGGGAGGATTGCT#.((((.(.((((((.(((((((#))))))))))))).).)))).	4496	4517	1	-23.3	0	0.000119849	0.412	0	0	-8.74337	18	21	13	3UTR		0	0
hsa-miR-30b-5p	XM_047449505	ANAPC10	TGTAAACATCCTACACTCAGCT#CTGAGTGTGGTGATGCACAT#(((...((((((((((((((..#)))))))))).)))).))).	4454	4474	1	-21.1	0	6.93409e-05	0.588	0	0	-12.9896	17	20	10	3UTR		0	0
hsa-miR-30b-5p	XM_047450188	APBB2	TGTAAACATCCTACACTCAGCT#AGCTGTTTGTGGGATGTTG#....(((((((((((..(((((#)))))..))))))))))).	3024	3043	1	-24.2	0	0.00473658	0.647	0	0	-9.77961	16	19	11	3UTR		0	0
hsa-miR-30b-5p	NM_152437	ZNF664	TGTAAACATCCTACACTCAGCT#GGGTGGGGGTGGGGTGA#......((((((((.((((.((#)).)))).)))))))).	3065	3082	1	-18.8	0	0.0931262	0.426	0.759367	1.52438	-16.302	14	17	8	3UTR		0	0
hsa-miR-30b-5p	NM_152445	FAM161B	TGTAAACATCCTACACTCAGCT#GGCTGAGGTGGGAGGATGCC#.(((..(.((((((.(((((((#))))))))))))))..))).	3522	3542	1	-22.6	0	7.43849e-06	0.5	0	0	-12.8624	17	20	14	3UTR		0	0
hsa-miR-30b-5p	NM_152458	ZNF785	TGTAAACATCCTACACTCAGCT#GGCTGAGGAGGGTGG#......((((((.(.(((((((#)))))))))))))).	3106	3121	1	-19.7	0	0.000131557	0.485	-0.0158278	-0.602488	-17.5911	14	15	14	3UTR		0	0
hsa-miR-30b-5p	NM_152458	ZNF785	TGTAAACATCCTACACTCAGCT#CTGGAGTGTAGGTGTTC#....((((.(((((((((((..#))).)))))))))))).	2108	2125	1	-18.2	0	0.000293466	0.485	0.332625	0.242121	-10.603	15	17	12	3UTR		0	0
hsa-miR-30b-5p	NM_152485	C1orf74	TGTAAACATCCTACACTCAGCT#GGCTGGGGAGTTGGATGTG#.....((((((.((.(((((((#)))))))..)).)))))).	4179	4198	1	-20.6	0	0.0527477	0.574	2.06225	1.67284	-17.7479	15	19	7	3UTR		0	0
hsa-miR-30b-5p	NM_152548	FAM81B	TGTAAACATCCTACACTCAGCT#CTGAAGAAGAAAGTTACTATCTCTGGGATGTTTACT#.((((((((((((.........#.)))))))))))).	1440	1476	1	-16.8	1	0.0014958	0.618	0.322268	0.117018	-5.61866	12	14	12	3UTR	MIRT531357	0	0
hsa-miR-30b-5p	NM_152568	NKX6-3	TGTAAACATCCTACACTCAGCT#GGCTGGGTGGAGGATGC#......((((((.(((((((((#))))))))).)))))).	1386	1403	1	-23.9	0	7.03072e-05	0.324	3.75239	2.68415	-16.8557	15	17	9	3UTR		0	0
hsa-miR-30b-5p	NM_152652	ZNF48	TGTAAACATCCTACACTCAGCT#GGCTGAGGTGGGAGAATCACT#.((.....((((((.(((((((#))))))))))))).....)).	2619	2640	1	-20.6	0	2.23614e-05	0.471	0.0547164	-0.196539	-17.4381	15	21	13	3UTR		0	0
hsa-miR-30b-5p	NM_153013	NADK2	TGTAAACATCCTACACTCAGCT#GCTCTGTGATGGGGGTTTATT#.((((((.((((((((..(((.#)))..))).))))))))))).	3349	3370	1	-17	1	0.00100628	0.662	4.39785	5.12323	-6.10696	17	21	11	3UTR		0	0
hsa-miR-30b-5p	NM_153182	RIOX2	TGTAAACATCCTACACTCAGCT#GGCTGTGGGTAGGAGATGGTACAG#((((....((((((.(.(((((#))))).).)))))).....)))).	4560	4584	1	-19.3	0	0.00267686	0.603	3.09226	2.92602	-14.5503	16	24	6	3UTR		0	0
hsa-miR-30b-5p	NM_153252	BRWD3	TGTAAACATCCTACACTCAGCT#CTGGACTAATTTGTTGCCATTCTTTATGGGATGTTTACAA#(((((((((((((.........#.))))))))))))).	10813	10853	1	-17.9	1	0.00874856	0.691	4.77835	5.80241	-5.76291	13	15	13	3UTR		1	1
hsa-miR-30b-5p	NM_153257	ZNF461	TGTAAACATCCTACACTCAGCT#AGCTGGGCGTGGTGGTGGGTGCC#.(((..((((((((.(((((((#))))))).)))).))))..))).	3211	3234	1	-23.6	0	9.87478e-05	0.471	0.12933	0.396627	-10.5488	18	23	7	3UTR		0	0
hsa-miR-30b-5p	NM_153260	LRRC57	TGTAAACATCCTACACTCAGCT#AGCTGGGCGTGGTGGTGGGTACC#.(((..((((((((.(((((((#))))))).)))).))))..))).	1890	1913	1	-23.6	0	0.000179541	0.5	0.307887	0.30646	-10.5488	18	23	7	3UTR		0	0
hsa-miR-30b-5p	NM_153369	MFSD4B	TGTAAACATCCTACACTCAGCT#GGCTGAGGTGGGTGG#......((.(((((.(((((((#)))))))))))))).	6499	6514	1	-19.8	0	2.84696e-06	0.471	0.131965	0.0681182	-17.3584	14	15	14	3UTR		0	1
hsa-miR-30b-5p	NM_153449	SLC2A14	TGTAAACATCCTACACTCAGCT#AGACTTACCAGGAAGCAGATACATATGAGTGTGGAAGCCGGAGGGTGTTTATG#.((((((((((((((((((...#.))))))).........))))))))))).	2057	2110	1	-20.9	1	0.000324092	0.515	4.23236	3.54049	-3.79332	18	29	11	3UTR		0	0
hsa-miR-30b-5p	NM_153812	PHF13	TGTAAACATCCTACACTCAGCT#GGCTCAGGCCAGCTGTTTGCGAGTGTGGGAA#........((((((((((.((.#.)))))))))))).	2051	2082	1	-19.2	0	0.00240854	0.485	0.257377	-0.0918455	-19.4239	12	14	12	3UTR	MIRT023425	1	1
hsa-miR-30b-5p	NM_153836	CREG2	TGTAAACATCCTACACTCAGCT#GGCTGAGGTGGGAGGATTGCT#.((((.(.((((((.(((((((#))))))))))))).).)))).	5897	5918	1	-23.3	0	0.00230014	0.471	0.183728	2.02158	-8.74337	18	21	13	3UTR		0	0
hsa-miR-30b-5p	NM_170744	UNC5B	TGTAAACATCCTACACTCAGCT#TTGAGTGTGGATGA#......(((((.((((((((..#))))))))))))).	3951	3965	1	-17.9	0	0.00101146	0.574	0.79213	0.848431	-18.9134	13	14	13	3UTR		0	0
hsa-miR-30b-5p	NM_170784	MKKS	TGTAAACATCCTACACTCAGCT#GGTTCACTCTCTGGGTGTAGGTGG#......((.(((((((((((..#.))))))))))))).	4390	4414	1	-19.5	0	1.88735e-05	0.544	1.11615	0.89368	-16.6229	13	15	13	3UTR		0	0
hsa-miR-30b-5p	NM_171982	TRIM35	TGTAAACATCCTACACTCAGCT#GGCGTGGTGAGGATGTTGGCAA#(((.((((((((.((((..(((#)))..)))))))))))).))).	3144	3166	1	-21.4	0	0.00719677	0.426	1.33988	3.10818	-8.25873	18	22	12	3UTR		0	0
hsa-miR-30b-5p	NM_173075	APBB2	TGTAAACATCCTACACTCAGCT#AGCTGTTTGTGGGATGTTG#....(((((((((((..(((((#)))))..))))))))))).	3382	3401	1	-24.2	0	0.00473658	0.647	0	0	-9.77961	16	19	11	3UTR		0	0
hsa-miR-30b-5p	NM_173475	DCUN1D3	TGTAAACATCCTACACTCAGCT#GCATATTGTTTTTCAGGGCAGGTCTGTACTGTGTGTAGTGCTGTTTACAT#((((((((.(((((((.(((..#.))).)))))).).)))))))).	1609	1659	1	-21.3	1	0.00155492	0.662	0	0	-4.99396	18	23	8	3UTR		1	1
hsa-miR-30b-5p	NM_173515	CNKSR3	TGTAAACATCCTACACTCAGCT#GGCTGAGGTGGGAGAATCGCT#.((.....((((((.(((((((#))))))))))))).....)).	15558	15579	1	-20.9	0	0.000115743	0.412	0	0	-17.4381	15	21	13	3UTR		0	0
hsa-miR-30b-5p	NM_173515	CNKSR3	TGTAAACATCCTACACTCAGCT#AGCTGGTGTCAAGGATGA#......((((((((((.(((((#)))))))))..)))))).	16843	16861	1	-19.4	0	0.00129136	0.618	0	0	-15.5666	15	18	9	3UTR		0	0
hsa-miR-30b-5p	NM_173530	ZNF610	TGTAAACATCCTACACTCAGCT#AGTACTTGAGTTAGTTTCTCTGTACTCTGGTGTAGGATGTTTATG#.(((((((((((((((.(((..#.)))))))))))))))))).	2644	2689	1	-25.9	1	0.00456925	0.662	0.508105	0.390176	-3.79332	18	20	18	3UTR		0	0
hsa-miR-30b-5p	NM_173547	TRIM65	TGTAAACATCCTACACTCAGCT#CTGAGTGGGATGTTTGG#..(((((((((..(((((((..#)))))))))))))))).	2555	2572	1	-20.7	1	1.64614e-05	0.574	-0.0559791	0.0848658	-9.59293	16	17	16	3UTR		0	0
hsa-miR-30b-5p	NM_173570	ZDHHC23	TGTAAACATCCTACACTCAGCT#GGTCTGGGTGATTGGATGG#......(((((..(((((((((#)).)))))))...))))).	3310	3329	1	-17.4	0	0.000772638	0.603	0.182255	0.583102	-20.2025	14	19	7	3UTR		0	0
hsa-miR-30b-5p	NM_173593	B4GALNT3	TGTAAACATCCTACACTCAGCT#AGAGGGTGTGGGATGG#......((((((((((((....#.)))))))))))).	5431	5447	1	-21.1	0	0.0279888	0.5	0	0	-15.5666	12	14	12	3UTR		0	0
hsa-miR-30b-5p	NM_173595	ANKRD52	TGTAAACATCCTACACTCAGCT#GGCTGGAGGTGGGGTGGATGGGG#(.((..((((((((..((((((#))))))..))))))))..)).).	6726	6749	1	-20.8	0	0.0374738	0.412	0	0	-12.0897	17	23	8	3UTR		1	0
hsa-miR-30b-5p	NM_173601	GXYLT1	TGTAAACATCCTACACTCAGCT#GGCTGGGTGTGGTGGCTCATGCAT#((((....((((((((((((((#)))))))))))).))....)))).	6557	6581	1	-21.3	0	0.00061529	0.5	0.373661	0.035776	-13.8149	18	24	12	3UTR	MIRT727569	1	1
hsa-miR-30b-5p	NM_173676	PNPLA1	TGTAAACATCCTACACTCAGCT#GGCTGAGGTAGGTGG#......((.(((((.(((((((#)))))))))))))).	1910	1925	1	-20.1	0	8.07519e-05	0.471	-0.00633243	-0.180366	-17.3584	14	15	14	3UTR		0	1
hsa-miR-30b-5p	NM_173690	SCAI	TGTAAACATCCTACACTCAGCT#GGTTACTTCAGTTGACATATTTATTTGCATGAAAGAGTGTAGGAGATGTTTAA#..((((((((((((((((....#.))))))))))..)))))).	8177	8230	1	-21.4	1	5.28782e-05	0.721	0	0	-4.957	16	20	10	3UTR		0	0
hsa-miR-30b-5p	NM_173829	SREK1IP1	TGTAAACATCCTACACTCAGCT#GCTGAGTTGGTTGTGATTTTTAGAATAGACTCCTGGGTTGTTTTACAA#((((((((.((((((((((((.#))))))).)........................)))).))))).))).	1381	1429	1	-17.2	1	0.0776272	0.632	2.03235	4.13712	-4.99396	20	48	7	3UTR		0	0
hsa-miR-30b-5p	NM_173851	SLC30A8	TGTAAACATCCTACACTCAGCT#TGAAAGAAAGGATGTTTACAC#((((((((((((..........#.)))))))))))).	4209	4230	1	-17	1	0.00972139	0.632	0	0	-7.05204	12	14	12	3UTR		0	0
hsa-miR-30b-5p	NM_174921	SMIM14	TGTAAACATCCTACACTCAGCT#GGTGTGGGAGTGTTTATG#.((((((((((((((((.....#))))))))).))))))).	4820	4838	1	-19.3	1	0.0371119	0.662	-0.0539477	0.0432819	-3.79332	16	18	9	3UTR		1	1
hsa-miR-30b-5p	NM_175038	CNTN1	TGTAAACATCCTACACTCAGCT#TTGAGTGTGGATGTA#.....((((((.((((((((..#)))))))))))))).	4401	4416	1	-19.5	0	0.0922208	0.632	2.86535	2.06764	-17.0124	14	15	14	3UTR		0	0
hsa-miR-30b-5p	NM_175623	RAB3IP	TGTAAACATCCTACACTCAGCT#AGCTGGGTGTAGTGGTGCGTGCT#.(((..((((((((((((((((#)))))))))))).))))..))).	5378	5401	1	-26.5	0	0.000514242	0.529	0	0	-9.81332	19	23	12	3UTR		0	0
hsa-miR-30b-5p	NM_175624	RAB3IP	TGTAAACATCCTACACTCAGCT#AGCTGGGTGTAGTGGTGCGTGCT#.(((..((((((((((((((((#)))))))))))).))))..))).	4961	4984	1	-26.5	0	0.000514242	0.529	0.125556	-0.0370475	-9.81332	19	23	12	3UTR		0	0
hsa-miR-30b-5p	NM_175625	RAB3IP	TGTAAACATCCTACACTCAGCT#AGCTGGGTGTAGTGGTGCGTGCT#.(((..((((((((((((((((#)))))))))))).))))..))).	5278	5301	1	-26.5	0	0.000514242	0.529	0.277374	0.222879	-9.81332	19	23	12	3UTR		0	0
hsa-miR-30b-5p	NM_175629	DNMT3A	TGTAAACATCCTACACTCAGCT#GGCTCCTTGTGGTGGGATCAGAACTAATCCAGAGTGTGGGAAAGTGACAG#(((.....((((((((((....#.)))))))))).....))).	4287	4337	1	-18.7	0	8.08144e-05	0.559	1.5108	0.750832	-16.8469	13	20	10	3UTR		1	1
hsa-miR-30b-5p	NM_175736	FMNL3	TGTAAACATCCTACACTCAGCT#GCTGGGGGTGGGGTTACT#.(((...(((((((.((((((.#)))))).)))))))))).	4802	4820	1	-19.8	0	0.00311841	0.5	0	0	-12.0925	16	18	10	3UTR		0	0
hsa-miR-30b-5p	NM_175767	IL6ST	TGTAAACATCCTACACTCAGCT#AGCTGAATGATTTTGTGCTGTTTCAGGATGTTTGCAC#((((((((((((.....((((.#.))))....)))))))))))).	3175	3212	1	-22.2	1	0.000109182	0.647	0	0	-7.05204	16	22	12	3UTR		0	0
hsa-miR-30b-5p	NM_176071	P2RY2	TGTAAACATCCTACACTCAGCT#AGTTGAGTGTCAGGGAGTA#.....((.((((((((((((((#)))))))))).)))).)).	4401	4420	1	-20.2	0	0.0506831	0.456	0	0	-15.9792	16	19	10	3UTR		1	0
hsa-miR-30b-5p	NM_176072	P2RY2	TGTAAACATCCTACACTCAGCT#AGTTGAGTGTCAGGGAGTA#.....((.((((((((((((((#)))))))))).)))).)).	4592	4611	1	-20.2	0	0.0506831	0.456	0	0	-15.9792	16	19	10	3UTR		1	0
hsa-miR-30b-5p	NM_176871	PDLIM2	TGTAAACATCCTACACTCAGCT#GCTGAGTGATGGGGTGGCTGCT#.(((..(((((((((((((((.#)))))))).)))))))..))).	2248	2270	1	-28	0	0.000498358	0.412	0	0	-9.81332	18	22	8	3UTR		0	0
hsa-miR-30b-5p	NM_177402	SYT2	TGTAAACATCCTACACTCAGCT#CTGAGAGTGGGGTGGGCAG#(((...((((((((.(((((..#))))).)))))))).))).	6637	6656	1	-19.6	0	0.0158298	0.368	0	0	-13.725	16	19	8	3UTR		0	0
hsa-miR-30b-5p	NM_177538	CYP20A1	TGTAAACATCCTACACTCAGCT#GGCTGAGGTGGGAGGATCACT#.((.....((((((.(((((((#))))))))))))).....)).	2810	2831	1	-20.6	0	0.000144353	0.426	0	0	-17.4381	15	21	13	3UTR		0	0
hsa-miR-30b-5p	NM_177559	CSNK2A1	TGTAAACATCCTACACTCAGCT#AGCTGAGTGTGGTGGTGTGCGCC#.((..(((((((((((((((((#)))))))))))).)))))..)).	8119	8142	1	-27.5	0	4.30656e-05	0.485	0	0	-10.9444	19	23	12	3UTR		1	0
hsa-miR-30b-5p	NM_177560	CSNK2A1	TGTAAACATCCTACACTCAGCT#AGCTGAGTGTGGTGGTGTGCGCC#.((..(((((((((((((((((#)))))))))))).)))))..)).	7792	7815	1	-27.5	0	4.30656e-05	0.485	-0.106434	0.0597077	-10.9444	19	23	12	3UTR		1	0
hsa-miR-30b-5p	NM_178039	ERC1	TGTAAACATCCTACACTCAGCT#GGCTGAGAGGATGC#......((((((...(((((((#))))))))))))).	3912	3926	1	-18	0	0.00381708	0.471	1.12951	1.50524	-18.448	13	14	13	3UTR		0	0
hsa-miR-30b-5p	NM_178124	EOLA1	TGTAAACATCCTACACTCAGCT#GCTGAGTGTGTGAAAATGCT#.(((....((.((((((((((.#)))))))))).))...))).	2122	2142	1	-18.5	0	0.00189431	0.559	-0.296835	-0.0477989	-16.4954	15	20	10	3UTR		0	0
hsa-miR-30b-5p	NM_178324	SPTLC1	TGTAAACATCCTACACTCAGCT#AGCTGGGCGTGGTGGTGGATACC#.(((..((((((((.(((((((#))))))).)))).))))..))).	796	819	1	-23.1	0	8.74208e-05	0.515	0.119778	0.002	-10.5488	18	23	7	3UTR		0	0
hsa-miR-30b-5p	NM_178491	R3HDML	TGTAAACATCCTACACTCAGCT#GGCTGAGGTGGGAGAATCACT#.((.....((((((.(((((((#))))))))))))).....)).	1225	1246	1	-20.6	0	1.56273e-05	0.485	0	0	-17.4381	15	21	13	3UTR		0	0
hsa-miR-30b-5p	NM_178505	TMEM26	TGTAAACATCCTACACTCAGCT#TTGGGGTTAAACTAGGCGGCTGGAGGATGTTTACAG#((((((((((((....((((((#.)))))))))))))))))).	4823	4859	1	-23.2	1	0.000265715	0.574	0	0	-7.05204	18	20	18	3UTR		0	0
hsa-miR-30b-5p	NM_178558	ZNF680	TGTAAACATCCTACACTCAGCT#GCATGAGGTAGGTGTTTGGAG#(.((((((.(((((.((((((.#)).))))))))))))))).).	2795	2816	1	-20.3	1	0.00463316	0.647	0	0	-6.89309	18	21	15	3UTR		0	0
hsa-miR-30b-5p	NM_178582	HM13	TGTAAACATCCTACACTCAGCT#GGCTGAGGTGGGATGATCGCGT#(((...((((((((.(((((((#)))))))))))))))...))).	3591	3613	1	-24.6	0	0.000479509	0.397	0	0	-13.725	18	22	15	3UTR		0	0
hsa-miR-30b-5p	NM_178812	MTDH	TGTAAACATCCTACACTCAGCT#AGCTGGGTGTGGTGGTGG#......((((((((((((((((#)))))))))))).)))).	4333	4351	1	-24.4	0	0.000821612	0.559	0	0	-15.5666	16	18	12	3UTR	MIRT173416	1	1
hsa-miR-30b-5p	NM_178858	SFXN2	TGTAAACATCCTACACTCAGCT#GGCTGCTGTGGGATGTTG#....(((((((((((..(((((#))))).))))))))))).	4365	4383	1	-22.1	0	0.000328509	0.588	2.6782	1.05441	-9.77961	16	18	11	3UTR		0	0
hsa-miR-30b-5p	NM_181309	IL22RA2	TGTAAACATCCTACACTCAGCT#GGCGATGAATTAAGAGTAGTGGGGTGGGTGGCGA#(((...((((((((((((....#.)))).))))))))....))).	2499	2533	1	-18.6	0	0.0408501	0.588	0	0	-12.9896	15	22	8	3UTR		0	0
hsa-miR-30b-5p	NM_181352	ATF7IP	TGTAAACATCCTACACTCAGCT#GGCTGGGGAATATGTGTGGGTGTTTATG#.(((((((((((((((((((((#))))))).....)))).)))))))))).	4184	4212	1	-23.1	1	0.0260121	0.618	1.59645	2.37596	-3.79332	21	28	10	3UTR		0	0
hsa-miR-30b-5p	NM_181482	LDLRAD4	TGTAAACATCCTACACTCAGCT#GGATGCATTAGGAAGCTGCTGTCTGAGTGTAGGAATGTCTTGCT#.(((((((((((((((((((..#.)))))))))))).))).)))).	6185	6229	1	-25	1	0.000109914	0.588	0	0	-3.79332	19	23	12	3UTR		0	0
hsa-miR-30b-5p	NM_181489	ZNF445	TGTAAACATCCTACACTCAGCT#GGCTGAGGTGGGAGGATTGCT#.((((.(.((((((.(((((((#))))))))))))).).)))).	13285	13306	1	-23.3	0	4.59585e-06	0.426	0	0	-8.74337	18	21	13	3UTR		0	0
hsa-miR-30b-5p	NM_181552	CUX1	TGTAAACATCCTACACTCAGCT#GGTTGGGTGTGGAGATTGCTTGCT#.((((.((((((((((((((((#)))))))))))).))).).)))).	12506	12530	1	-21.6	0	0.010824	0.412	0	0	-5.69428	20	24	12	3UTR		0	0
hsa-miR-30b-5p	NM_181725	METTL2A	TGTAAACATCCTACACTCAGCT#AGCTGAGTGTGTTGGTGGGTGCC#.(((..((((.(((((((((((#)))))))))))..))))..))).	1977	2000	1	-23.8	0	0.000631178	0.559	3.96395	1.87686	-12.6381	18	23	11	3UTR		0	0
hsa-miR-30b-5p	NM_181783	TMTC3	TGTAAACATCCTACACTCAGCT#GAGTGTGGGTGAATATAG#((((..((.(((((((((....#)))))))))))..)))).	3148	3166	1	-17.4	0	0.00141559	0.647	1.19266	1.05301	-11.014	15	18	11	3UTR		1	0
hsa-miR-30b-5p	NM_181839	PKIA	TGTAAACATCCTACACTCAGCT#GCTGAGTCTATGTGGAGGGTTTATAT#(((((((.(((((((((((((.#)))))))....)))).))))))))).	2398	2424	1	-19.7	1	0.002333	0.647	2.01131	2.29909	-6.25121	20	26	9	3UTR		0	0
hsa-miR-30b-5p	NM_181871	PKLR	TGTAAACATCCTACACTCAGCT#GGCAGAGTGAGGGTGG#......((((((.(((((.(((#))).))))))))))).	2576	2592	1	-19.4	0	0.10282	0.441	0.261972	-0.0475009	-16.8557	14	16	11	3UTR		0	0
hsa-miR-30b-5p	NM_182526	TMEM229B	TGTAAACATCCTACACTCAGCT#GCTGGTGGGGAGTGTTTGCT#.(((((((((((.(((.((((.#))))))))))).))))))).	3360	3380	1	-22.1	1	3.06089e-05	0.426	0	0	-5.08246	18	20	11	3UTR		0	0
hsa-miR-30b-5p	NM_182548	LHFPL5	TGTAAACATCCTACACTCAGCT#GGCTGGACATGTGCTGGGTCATTTTTAGGGTGAGGTGTAGGGGGTCTTTTGCT#.((((((.(((((((((((.((#.)).)))).))))))).))...)))).	1553	1606	1	-19.1	1	0.000311838	0.603	0	0	-6.10696	19	27	7	3UTR		0	0
hsa-miR-30b-5p	NM_182625	GEN1	TGTAAACATCCTACACTCAGCT#AGCCGGGTGTGGTGATGGGTACC#.(((..((((((((((((.(((#))).)))))))).))))..))).	8678	8701	1	-23.4	0	0.000132484	0.544	0	0	-9.81332	18	23	8	3UTR		0	0
hsa-miR-30b-5p	NM_182710	KAT5	TGTAAACATCCTACACTCAGCT#AGTTGGGGGTGGGGTGGGTGCT#.(((..((((((((.(((((((#))))))).))))))))..))).	1992	2014	1	-24.5	0	0.00753702	0.529	0	0	-10.5488	18	22	8	3UTR		0	0
hsa-miR-30b-5p	NM_182751	MCM10	TGTAAACATCCTACACTCAGCT#AGCTCAGTGTGGATGATTGCAT#(((((.(((((.(((((.((((#)))).)))))))))).))))).	2975	2997	1	-22.3	0	0.00019883	0.647	0	0	-9.18534	19	22	10	3UTR		0	0
hsa-miR-30b-5p	NM_182898	CREB5	TGTAAACATCCTACACTCAGCT#GTTGAGTGGAGGGAGTTTAA#..(((((.((((.((((((((.#)))))))).)))).))))).	7843	7863	1	-21.8	0	0.0114687	0.529	0	0	-8.55977	17	20	8	3UTR		0	0
hsa-miR-30b-5p	NM_182899	CREB5	TGTAAACATCCTACACTCAGCT#GTTGAGTGGAGGGAGTTTAA#..(((((.((((.((((((((.#)))))))).)))).))))).	7492	7512	1	-21.8	0	0.0114687	0.529	1.59408	1.4822	-8.55977	17	20	8	3UTR		0	0
hsa-miR-30b-5p	NM_182932	SLC8A3	TGTAAACATCCTACACTCAGCT#GGCTGGGGTGGGGTT#.......(((((((.(((((((#)))))))))))))).	3847	3862	1	-19.8	0	0.000905647	0.603	2.89541	3.95669	-17.8457	14	15	14	3UTR		0	0
hsa-miR-30b-5p	NM_183001	SHC1	TGTAAACATCCTACACTCAGCT#AGCTGAGTGAGAGGGTT#.......(((((.(((((((((#)))))))))..))))).	2116	2133	1	-20.4	0	0.000180866	0.5	0	0	-18.3994	14	17	9	3UTR	MIRT046156	0	0
hsa-miR-30b-5p	NM_183004	EIF5	TGTAAACATCCTACACTCAGCT#GGTTGGGAGCTCAGGGTGTTTATG#.(((((((((((.(.(((((((#))))))).)...))))))))))).	4966	4990	1	-19.8	1	0.00880502	0.529	0.0417974	0.915128	-5.81791	19	24	11	3UTR		0	1
hsa-miR-30b-5p	NM_194298	SLC16A9	TGTAAACATCCTACACTCAGCT#GCTGGTGTAGGCTGTTG#....((((.(((((((.((((.#))))))))))).)))).	3184	3201	1	-22	0	4.32196e-06	0.618	0	0	-10.603	15	17	11	3UTR		0	0
hsa-miR-30b-5p	NM_194315	UBE2J2	TGTAAACATCCTACACTCAGCT#GGCTGGTGTGGGTGG#......((.(((((((.(((((#)))))))))))))).	1228	1243	1	-19.6	0	4.42863e-07	0.368	0.293079	0.904523	-16.6229	14	15	14	3UTR		0	1
hsa-miR-30b-5p	NM_198155	GATD3	TGTAAACATCCTACACTCAGCT#GCTGAGTGAGGAATGG#......((((((.((((((((.#)))))))))))).)).	1291	1307	1	-20.9	0	0.000172956	0.544	0	0	-16.8557	14	16	12	3UTR		0	0
hsa-miR-30b-5p	NM_198256	E2F6	TGTAAACATCCTACACTCAGCT#GCTGAGTGTTTAGGATT#.......((((((((((((((.#)))))))))..))))).	2488	2505	1	-20.9	0	3.49698e-05	0.647	2.13101	2.04078	-17.1102	14	17	9	3UTR		0	0
hsa-miR-30b-5p	NM_198395	G3BP1	TGTAAACATCCTACACTCAGCT#GCTGTGTGTGAGATGGGTGAAGGTTTTGTTTACAC#((((((((.(((.((((((.((#.)).)))))).)))...)))))))).	2815	2850	1	-19.6	1	0.000629975	0.588	0.965505	0.0715584	-6.28309	19	26	8	3UTR	MIRT046135	1	0
hsa-miR-30b-5p	NM_198461	LONRF2	TGTAAACATCCTACACTCAGCT#GGCAGAGTGTAGGATTGGCAG#(((....(((((((((((.(((#))).)))))))))))..))).	12226	12247	1	-22.3	0	0.0385964	0.441	0	0	-14.5333	17	21	11	3UTR		0	0
hsa-miR-30b-5p	NM_198461	LONRF2	TGTAAACATCCTACACTCAGCT#GCTGAGCTTGTCAGGTGTTTATAA#((((((((.((((((((((((.#))))))..))).))))))))))).	9550	9574	1	-21.6	1	0.0184564	0.515	0	0	-4.99396	20	24	11	3UTR		0	0
hsa-miR-30b-5p	NM_198484	ZNF621	TGTAAACATCCTACACTCAGCT#AGCTGGGTGTGGTTGTGCAT#(((..(((..((((((((((((#)))))))))))).)))))).	6062	6082	1	-21.3	0	0.000535784	0.574	0	0	-13.3875	18	20	12	3UTR		0	0
hsa-miR-30b-5p	NM_198545	DRAXIN	TGTAAACATCCTACACTCAGCT#GGCTGAGGTGGGAGGATCGCT#.((.....((((((.(((((((#))))))))))))).....)).	6720	6741	1	-20.9	0	3.39506e-05	0.412	0	0	-17.4381	15	21	13	3UTR		1	0
hsa-miR-30b-5p	NM_198581	ZC3H6	TGTAAACATCCTACACTCAGCT#AGACTGCTACTCATATTTTGAACTGCAGGTGTAGGACAGTGTTTGCT#.(((((((((((((((((((..#.)))..)))))))))...))))))).	5182	5229	1	-22.2	1	0.00240873	0.632	0	0	-3.79332	19	26	9	3UTR		0	0
hsa-miR-30b-5p	NM_198882	SYNRG	TGTAAACATCCTACACTCAGCT#GAGTGTGGGACACGGTTGCG#.(((..(.((((((((((....#))))))))))...)..))).	6464	6484	1	-19.4	0	9.12606e-05	0.574	0	0	-12.127	14	20	10	3UTR		0	0
hsa-miR-30b-5p	NM_198900	FMNL3	TGTAAACATCCTACACTCAGCT#GCTGGGGGTGGGGTTACT#.(((...(((((((.((((((.#)))))).)))))))))).	4649	4667	1	-19.8	0	0.00311841	0.5	0	0	-12.0925	16	18	10	3UTR		0	0
hsa-miR-30b-5p	NM_198968	DZIP1	TGTAAACATCCTACACTCAGCT#GGCTGAGGTGGGAGGATAACT#.((.....((((((.(((((((#))))))))))))).....)).	4015	4036	1	-20.6	0	6.49837e-05	0.441	0	0	-17.4381	15	21	13	3UTR		0	0
hsa-miR-30b-5p	NM_199203	PEDS1-UBE2V1	TGTAAACATCCTACACTCAGCT#GCTAGGTGTGTGGGGTGTTTCGCC#.((((((((((((((((((((.#))).)).))))))))))))).)).	1683	1707	1	-23.1	1	2.44013e-06	0.471	0	0	-3.79332	20	24	13	3UTR		0	0
hsa-miR-30b-5p	NM_199344	SFT2D2	TGTAAACATCCTACACTCAGCT#GGCTGAGGTGGGTGG#......((.(((((.(((((((#)))))))))))))).	9084	9099	1	-19.8	0	2.72502e-05	0.456	0	0	-17.3584	14	15	14	3UTR		0	0
hsa-miR-30b-5p	NM_199351	ILDR2	TGTAAACATCCTACACTCAGCT#GGCTGGGTGAGGGTC#.......(((((.(((((((((#)))))))))))))).	4230	4245	1	-20	0	0.00197034	0.529	0	0	-18.3994	14	15	14	3UTR		1	1
hsa-miR-30b-5p	NM_199462	DSTYK	TGTAAACATCCTACACTCAGCT#GGCTGAGGTAGGAGAATTGCT#.((((...((((((.(((((((#)))))))))))))...)))).	7112	7133	1	-23.6	0	0.000200951	0.456	0	0	-10.2871	17	21	13	3UTR		1	1
hsa-miR-30b-5p	NM_199511	CCDC80	TGTAAACATCCTACACTCAGCT#GGTGTGGGGTGTGCAG#(((..((((((((((((.....#))))))))))))))).	9625	9641	1	-18.8	0	0.00371507	0.456	0	0	-11.0886	15	16	15	3UTR		0	1
hsa-miR-30b-5p	NM_001369553	KIAA1522	TGTAAACATCCTACACTCAGCT#GCTGAGTGACAAGGATGG#......((((((.((((((((.#))))))))...)))))).	4282	4300	1	-23.1	0	0.0087454	0.471	0	0	-16.8557	14	18	8	3UTR		1	1
hsa-miR-30b-5p	NM_001369699	NFKBIB	TGTAAACATCCTACACTCAGCT#GGCTGAGGTAGGAGAATTGCT#.((((...((((((.(((((((#)))))))))))))...)))).	1809	1830	1	-23.6	0	0.000256058	0.471	0	0	-10.2871	17	21	13	3UTR		0	0
hsa-miR-30b-5p	NM_001369798	COX6B2	TGTAAACATCCTACACTCAGCT#AGCCCTTTTTGTTGGGGGTGGGGTGGGGGCAG#(((...((((((((.((((((.#.)))))).))))))))...))).	1967	1999	1	-23	0	0.0049545	0.471	0	0	-13.725	17	23	8	3UTR		0	0
hsa-miR-30b-5p	NM_001370161	SYTL4	TGTAAACATCCTACACTCAGCT#TGGGTGTAGTGTGTTG#....(((((.(((((((((...#))))))))).))))).	3354	3370	1	-17.8	0	0.00431159	0.603	0	0	-10.7891	14	16	9	3UTR		0	0
hsa-miR-30b-5p	NM_001370208	FBXL20	TGTAAACATCCTACACTCAGCT#AGCTCCCCTGTGGGATGTTA#....(((((((((((...((((#))))....))))))))))).	8105	8125	1	-18.8	0	3.77077e-05	0.544	0	0	-9.77961	15	20	11	3UTR		1	1
hsa-miR-30b-5p	NM_001370449	ZNF577	TGTAAACATCCTACACTCAGCT#TTGTTGTGTGGGACATGTTTGCC#.(((((((((((((((.(((..#)))..))))))))..))))))).	6878	6901	1	-19.1	1	2.63047e-05	0.5	0	0	-3.79332	18	23	8	3UTR		0	0
hsa-miR-30b-5p	NM_001370450	ZNF577	TGTAAACATCCTACACTCAGCT#TTGTTGTGTGGGACATGTTTGCC#.(((((((((((((((.(((..#)))..))))))))..))))))).	6701	6724	1	-19.1	1	2.63047e-05	0.5	0	0	-3.79332	18	23	8	3UTR		0	0
hsa-miR-30b-5p	NM_001370609	LRRC34	TGTAAACATCCTACACTCAGCT#AGCTGGGTGTGGTGGTGC#......((((((((((((((((#)))))))))))).)))).	2893	2911	1	-23.9	0	2.50159e-05	0.5	0	0	-15.5666	16	18	12	3UTR		0	0
hsa-miR-30b-5p	NM_001370785	LRRC7	TGTAAACATCCTACACTCAGCT#GGCTGGGTTGGGGTGC#......(((((((.((((((((#))))))))))))))).	19008	19024	1	-20.5	0	0.000445117	0.471	0	0	-16.4234	15	16	15	3UTR		0	0
hsa-miR-30b-5p	NM_001371695	CYP20A1	TGTAAACATCCTACACTCAGCT#GGCTGAGGTGGGAGGATCACT#.((.....((((((.(((((((#))))))))))))).....)).	2834	2855	1	-20.6	0	0.000144353	0.426	0	0	-17.4381	15	21	13	3UTR		0	0
hsa-miR-30b-5p	NM_001374496	CTNS	TGTAAACATCCTACACTCAGCT#GGCTGAGTGCGGTGG#......((((...(((((((((#))))))))).)))).	2899	2914	1	-18.2	0	7.88704e-05	0.5	0	0	-23.0273	13	15	9	3UTR		0	0
hsa-miR-30b-5p	NM_001375296	FCGR2A	TGTAAACATCCTACACTCAGCT#AGATTTGGAGTGTAGGGTGAGTGCC#.(((..((((((((((((....#.))))))))))))..))).	2391	2416	1	-22.7	0	0.000634268	0.515	0	0	-9.81332	15	19	12	3UTR		0	0
hsa-miR-30b-5p	NM_001375323	UTRN	TGTAAACATCCTACACTCAGCT#GGTTGGGTGGGTTGGGGGGCAAGGGTGTCTATTTGCAG#((((((((((((.(((((((((#)))))))))............)))))))....))))).	4776	4814	1	-18.9	1	0.000313225	0.559	0	0	-5.22671	21	38	9	3UTR		0	0
hsa-miR-30b-5p	NM_001375756	TFDP2	TGTAAACATCCTACACTCAGCT#GGCTGAGGTGGGAGGATTGCT#.((((.(.((((((.(((((((#))))))))))))).).)))).	3891	3912	1	-23.3	0	0.000561596	0.397	0	0	-8.74337	18	21	13	3UTR		0	0
hsa-miR-30b-5p	NM_001376288	PAK1	TGTAAACATCCTACACTCAGCT#AGCTCTCTGCAAATGGAAATGCTTACACTGGGTGTTGGGGATGTTTGCT#.(((((((((((((((((((..#.))))))))..))))))))))).	2692	2741	1	-27.2	1	0.000960693	0.574	0	0	-3.79332	19	23	11	3UTR		0	0
hsa-miR-30b-5p	NM_001376302	PAK1	TGTAAACATCCTACACTCAGCT#AGCTCTCTGCAAATGGAAATGCTTACACTGGGTGTTGGGGATGTTTGCT#.(((((((((((((((((((..#.))))))))..))))))))))).	2736	2785	1	-27.2	1	0.000960693	0.574	0	0	-3.79332	19	23	11	3UTR		0	0
hsa-miR-30b-5p	NM_001376852	TMEM181	TGTAAACATCCTACACTCAGCT#GGCTGAGGTGGGAGGATTGCT#.((((.(.((((((.(((((((#))))))))))))).).)))).	2639	2660	1	-23.3	0	5.93145e-05	0.397	0	0	-8.74337	18	21	13	3UTR		1	1
hsa-miR-30b-5p	NM_001376929	SLC30A10	TGTAAACATCCTACACTCAGCT#TGTAGGATGTTTAG#..(((((((((((((.......#))))))))))))).	4859	4873	1	-18.1	1	0.00183503	0.5	0	0	-5.19005	13	14	13	3UTR		1	0
hsa-miR-30b-5p	NM_001377421	HEMK1	TGTAAACATCCTACACTCAGCT#AGCTGGGTGTGGTGGTGG#......((((((((((((((((#)))))))))))).)))).	10835	10853	1	-24.4	0	7.61991e-07	0.529	0	0	-15.5666	16	18	12	3UTR		0	0
hsa-miR-30b-5p	NM_001377960	RBM12B	TGTAAACATCCTACACTCAGCT#GGCTGAGGTGGGATGG#......((((((((.(((((((#))))))))))))))).	5450	5466	1	-24.9	0	0.00381613	0.5	0	0	-16.302	15	16	15	3UTR		0	0
hsa-miR-30b-5p	NM_001377963	RBM12B	TGTAAACATCCTACACTCAGCT#GGCTGAGGTGGGATGG#......((((((((.(((((((#))))))))))))))).	5395	5411	1	-24.9	0	0.00381613	0.5	0	0	-16.302	15	16	15	3UTR		0	0
hsa-miR-30b-5p	NM_001378026	NBEAL1	TGTAAACATCCTACACTCAGCT#GGCTGAGGCAAGGGGTTTGCT#.((((((.((((...(((((((#)))))))...)))))))))).	13239	13260	1	-21.8	1	2.83288e-06	0.426	0	0	-8.98838	17	21	10	3UTR		0	0
hsa-miR-30b-5p	NM_001378099	LDLRAD4	TGTAAACATCCTACACTCAGCT#GGATGCATTAGGAAGCTGCTGTCTGAGTGTAGGAATGTCTTGCT#.(((((((((((((((((((..#.)))))))))))).))).)))).	6191	6235	1	-25	1	0.000109914	0.588	0	0	-3.79332	19	23	12	3UTR		0	0
hsa-miR-30b-5p	NM_001378100	LDLRAD4	TGTAAACATCCTACACTCAGCT#GGATGCATTAGGAAGCTGCTGTCTGAGTGTAGGAATGTCTTGCT#.(((((((((((((((((((..#.)))))))))))).))).)))).	6239	6283	1	-25	1	0.000109914	0.588	0	0	-3.79332	19	23	12	3UTR		0	0
hsa-miR-30b-5p	NM_001378973	CHRM2	TGTAAACATCCTACACTCAGCT#CTGCTAAAGGATGATATTCAAATTATAACCAAGTGAGGATGTCTGCAA#((((.(((((((.((((.....#.))))))))))).)))).	2857	2905	1	-18.3	0	0.000117467	0.632	0	0	-9.34574	15	18	11	3UTR		0	0
hsa-miR-30b-5p	NM_001379110	SLC9A6	TGTAAACATCCTACACTCAGCT#GGCTGGGGTGGGCAGAGAGCAA#(((......(((((.(((((((#))))))))))))......))).	2907	2929	1	-18.3	0	0.0305752	0.485	0	0	-18.6388	15	22	12	3UTR		0	0
hsa-miR-30b-5p	NM_001381957	FUT6	TGTAAACATCCTACACTCAGCT#AGCTGGGTGCGGTGG#......((((...(((((((((#))))))))).)))).	1982	1997	1	-17.3	0	0.000404895	0.574	0	0	-23.0273	13	15	9	3UTR		0	0
hsa-miR-30b-5p	NM_001382210	ZC3H13	TGTAAACATCCTACACTCAGCT#GCTGGTCTAGCTGGCGTGGTATGTTTATAG#(((((((((.((((.(.(((((#.)))))).)))).))))))))).	5809	5839	1	-20.5	1	0.0014787	0.559	0	0	-5.91553	19	23	9	3UTR		0	0
hsa-miR-30b-5p	NM_001382239	TNPO2	TGTAAACATCCTACACTCAGCT#GCTGGGTCTTGGGGTGTG#.....((((((((.(((((((.#)))))))..)))))))).	4423	4441	1	-21	0	0.00385576	0.471	0	0	-14.5224	15	18	8	3UTR		0	0
hsa-miR-30b-5p	NM_001382241	TNPO2	TGTAAACATCCTACACTCAGCT#GCTGGGTCTTGGGGTGTG#.....((((((((.(((((((.#)))))))..)))))))).	4650	4668	1	-21	0	0.00385576	0.471	0	0	-14.5224	15	18	8	3UTR		0	0
hsa-miR-30b-5p	NM_001382438	CCDC32	TGTAAACATCCTACACTCAGCT#GGCTGAGGTAGGAGGATTGCT#.((((.(.((((((.(((((((#))))))))))))).).)))).	1164	1185	1	-23.6	0	0.000350513	0.426	0	0	-8.74337	18	21	13	3UTR		0	0
hsa-miR-30b-5p	NM_001382507	DMAC2L	TGTAAACATCCTACACTCAGCT#GGCTGAGGTGGGAGGATCACT#.((.....((((((.(((((((#))))))))))))).....)).	1789	1810	1	-20.6	0	4.40358e-05	0.471	0	0	-17.4381	15	21	13	3UTR		0	0
hsa-miR-30b-5p	NM_001382777	ADAM17	TGTAAACATCCTACACTCAGCT#GGTTGAGTGGGGTGTG#.....((((((..(((((((((#))))))))))))))).	4220	4236	1	-19.8	0	0.0137202	0.588	0	0	-18.3015	15	16	15	3UTR		0	0
hsa-miR-30b-5p	NM_001382812	MB	TGTAAACATCCTACACTCAGCT#AGCTGAGGGGCTGGGGCTGGGGTGTTG#....(((((((((..(((((((#.)))))))..))))))))).	548	575	1	-23.7	0	0.000857254	0.338	0	0	-11.1389	16	20	9	3UTR		0	0
hsa-miR-30b-5p	NM_001384743	AMZ1	TGTAAACATCCTACACTCAGCT#GGCTGAGGTGGGAGGATTGCT#.((((.(.((((((.(((((((#))))))))))))).).)))).	2070	2091	1	-23.3	0	0.00031444	0.397	0	0	-8.74337	18	21	13	3UTR		0	0
hsa-miR-30b-5p	NM_001385975	OR6C4	TGTAAACATCCTACACTCAGCT#GGCTGAGGAGGGTGG#......((((((.(.(((((((#)))))))))))))).	4696	4711	1	-19.7	0	0.00182375	0.471	0	0	-17.5911	14	15	14	3UTR		0	0
hsa-miR-30b-5p	NM_001386077	SPECC1	TGTAAACATCCTACACTCAGCT#GGCTGAGGTGGGAGGATTGCT#.((((.(.((((((.(((((((#))))))))))))).).)))).	4620	4641	1	-23.3	0	0.00241082	0.412	0	0	-8.74337	18	21	13	3UTR		0	0
hsa-miR-30b-5p	NM_001386077	SPECC1	TGTAAACATCCTACACTCAGCT#GGCTGAGGTGGGAGCATCACT#.((.....((((((.(((((((#))))))))))))).....)).	5066	5087	1	-20.6	0	2.15511e-05	0.441	0	0	-17.4381	15	21	13	3UTR		0	0
hsa-miR-30b-5p	NM_001386077	SPECC1	TGTAAACATCCTACACTCAGCT#AGTTGAGTGTAGTTGATACAT#((((..((..((((((((((((#)))))))))))).)).)))).	6302	6323	1	-19.7	0	0.000535248	0.618	0	0	-12.2565	18	21	12	3UTR		0	0
hsa-miR-30b-5p	NM_001386078	SPECC1	TGTAAACATCCTACACTCAGCT#GGCTGAGGTGGGAGGATTGCT#.((((.(.((((((.(((((((#))))))))))))).).)))).	5039	5060	1	-23.3	0	0.00241082	0.412	0	0	-8.74337	18	21	13	3UTR		0	0
hsa-miR-30b-5p	NM_001386078	SPECC1	TGTAAACATCCTACACTCAGCT#GGCTGAGGTGGGAGCATCACT#.((.....((((((.(((((((#))))))))))))).....)).	5485	5506	1	-20.6	0	2.15511e-05	0.441	0	0	-17.4381	15	21	13	3UTR		0	0
hsa-miR-30b-5p	NM_001386078	SPECC1	TGTAAACATCCTACACTCAGCT#AGTTGAGTGTAGTTGATACAT#((((..((..((((((((((((#)))))))))))).)).)))).	6721	6742	1	-19.7	0	0.000535248	0.618	0	0	-12.2565	18	21	12	3UTR		0	0
hsa-miR-30b-5p	NM_001386083	SPECC1	TGTAAACATCCTACACTCAGCT#GGCTGAGGTGGGAGGATTGCT#.((((.(.((((((.(((((((#))))))))))))).).)))).	6662	6683	1	-23.3	0	0.00241082	0.412	0	0	-8.74337	18	21	13	3UTR		0	0
hsa-miR-30b-5p	NM_001386083	SPECC1	TGTAAACATCCTACACTCAGCT#GGCTGAGGTGGGAGCATCACT#.((.....((((((.(((((((#))))))))))))).....)).	7108	7129	1	-20.6	0	2.15511e-05	0.441	0	0	-17.4381	15	21	13	3UTR		0	0
hsa-miR-30b-5p	NM_001386083	SPECC1	TGTAAACATCCTACACTCAGCT#AGTTGAGTGTAGTTGATACAT#((((..((..((((((((((((#)))))))))))).)).)))).	8344	8365	1	-19.7	0	0.000535248	0.618	0	0	-12.2565	18	21	12	3UTR		0	0
hsa-miR-30b-5p	NM_001386135	AFF3	TGTAAACATCCTACACTCAGCT#AGCAACCAGAGCCTCTTCCTGTGTCCTGTGTGTCTGGTATGTTTACAC#(((((((((((.((((.(((..#.))).))))..)).))))))))).	5217	5265	1	-19.9	1	0.00263109	0.574	0	0	-7.28438	18	24	9	3UTR		1	1
hsa-miR-30b-5p	NM_001386177	NAPEPLD	TGTAAACATCCTACACTCAGCT#GGCTGAGGTGGGAGGATCACT#.((.....((((((.(((((((#))))))))))))).....)).	2214	2235	1	-20.6	0	4.87181e-05	0.426	0	0	-17.4381	15	21	13	3UTR		0	0
hsa-miR-30b-5p	NM_001386213	NAPEPLD	TGTAAACATCCTACACTCAGCT#GGCTGAGGTGGGAGGATCACT#.((.....((((((.(((((((#))))))))))))).....)).	2449	2470	1	-20.6	0	4.87181e-05	0.426	0	0	-17.4381	15	21	13	3UTR		0	0
hsa-miR-30b-5p	NM_001386420	IL18	TGTAAACATCCTACACTCAGCT#AGCTGAGTGTAGTGACGCATGCC#.(((..(.((((((((((((((#)))))))))))).)).)..))).	950	973	1	-22.6	0	0.0099325	0.559	0	0	-12.127	18	23	12	3UTR		0	0
hsa-miR-30b-5p	NM_001386757	DTNA	TGTAAACATCCTACACTCAGCT#GGCTCTTCTAAGTTGAGTTGGGATTTTTGCAC#((((((.((((((.((((((((#.)))))))))))))).)))))).	3678	3710	1	-22.2	0	0.000911417	0.559	0	0	-6.3381	20	23	14	3UTR		1	0
hsa-miR-30b-5p	NM_001386763	DTNA	TGTAAACATCCTACACTCAGCT#GGCTCTTCTAAGTTGAGTTGGGATTTTTGCAC#((((((.((((((.((((((((#.)))))))))))))).)))))).	3587	3619	1	-22.2	0	0.000911417	0.559	0	0	-6.3381	20	23	14	3UTR		1	0
hsa-miR-30b-5p	NM_001386768	DTNA	TGTAAACATCCTACACTCAGCT#GGCTCTTCTAAGTTGAGTTGGGATTTTTGCAC#((((((.((((((.((((((((#.)))))))))))))).)))))).	3584	3616	1	-22.2	0	0.000911417	0.559	0	0	-6.3381	20	23	14	3UTR		1	0
hsa-miR-30b-5p	NM_001386795	DTNA	TGTAAACATCCTACACTCAGCT#GGCTCTTCTAAGTTGAGTTGGGATTTTTGCAC#((((((.((((((.((((((((#.)))))))))))))).)))))).	3668	3700	1	-22.2	0	0.000911417	0.559	0	0	-6.3381	20	23	14	3UTR		1	0
hsa-miR-30b-5p	NM_001386879	SLCO1A2	TGTAAACATCCTACACTCAGCT#GCTGAGTGTGCGATGG#......((((.((((((((((.#)))))))))).)))).	4012	4028	1	-22.7	0	0.0021604	0.559	0	0	-18.3913	14	16	10	3UTR		0	0
hsa-miR-30b-5p	NM_001386938	SLCO1A2	TGTAAACATCCTACACTCAGCT#GCTGAGTGTGCGATGG#......((((.((((((((((.#)))))))))).)))).	3737	3753	1	-22.7	0	0.0021604	0.559	0	0	-18.3913	14	16	10	3UTR		0	0
hsa-miR-30b-5p	NM_001386974	KCNN1	TGTAAACATCCTACACTCAGCT#AGCTGGGTGTGGTGGTGC#......((((((((((((((((#)))))))))))).)))).	2925	2943	1	-23.9	0	7.1179e-05	0.544	0	0	-15.5666	16	18	12	3UTR		0	0
hsa-miR-30b-5p	NM_001386975	KCNN1	TGTAAACATCCTACACTCAGCT#AGCTGGGTGTGGTGGTGC#......((((((((((((((((#)))))))))))).)))).	2934	2952	1	-23.9	0	7.1179e-05	0.544	0	0	-15.5666	16	18	12	3UTR		0	0
hsa-miR-30b-5p	NM_001386976	KCNN1	TGTAAACATCCTACACTCAGCT#AGCTGGGTGTGGTGGTGC#......((((((((((((((((#)))))))))))).)))).	2926	2944	1	-23.9	0	7.1179e-05	0.544	0	0	-15.5666	16	18	12	3UTR		0	0
hsa-miR-30b-5p	NM_001386977	KCNN1	TGTAAACATCCTACACTCAGCT#AGCTGGGTGTGGTGGTGC#......((((((((((((((((#)))))))))))).)))).	2916	2934	1	-23.9	0	7.1179e-05	0.544	0	0	-15.5666	16	18	12	3UTR		0	0
hsa-miR-30b-5p	NM_001387287	CENPL	TGTAAACATCCTACACTCAGCT#GGCTGAGGTGGGTGG#......((.(((((.(((((((#)))))))))))))).	2140	2155	1	-19.8	0	0.000663574	0.485	0	0	-17.3584	14	15	14	3UTR		0	0
hsa-miR-30b-5p	NM_001387390	ZNF544	TGTAAACATCCTACACTCAGCT#GGCTGAGGTGGGAGGATCACTTGAGCTTGGGAGGCGGTGGTTGCAG#((((..((((((((.(((((((#)))))))))))))........................))..)))).	3256	3302	1	-21.3	0	0.000953635	0.412	0	0	-10.693	19	46	13	3UTR		0	0
hsa-miR-30b-5p	NM_001387408	ZNF544	TGTAAACATCCTACACTCAGCT#GGCTGAGGTGGGAGGATCACTTGAGCTTGGGAGGCGGTGGTTGCAG#((((..((((((((.(((((((#)))))))))))))........................))..)))).	3411	3457	1	-21.3	0	0.000953635	0.412	0	0	-10.693	19	46	13	3UTR		0	0
hsa-miR-30b-5p	NM_001387686	POM121	TGTAAACATCCTACACTCAGCT#AGCCGGTCCGGGAACCCTGAGTGAGAATGAGTGTGGATGTGTACAG#((((.((((((.(((((((.((#.))..))))))))))))).)))).	5811	5857	1	-22.5	0	0.00191957	0.397	0	0	-11.4034	19	24	13	3UTR		0	0
hsa-miR-30b-5p	NM_001387691	POM121	TGTAAACATCCTACACTCAGCT#AGCCGGTCCGGGAACCCTGAGTGAGAATGAGTGTGGATGTGTACAG#((((.((((((.(((((((.((#.))..))))))))))))).)))).	5648	5694	1	-22.5	0	0.00191957	0.397	0	0	-11.4034	19	24	13	3UTR		0	0
hsa-miR-30b-5p	NM_001388181	ATF7IP	TGTAAACATCCTACACTCAGCT#GGCTGGGGAATATGTGTGGGTGTTTATG#.(((((((((((((((((((((#))))))).....)))).)))))))))).	4119	4147	1	-23.1	1	0.0260121	0.618	0	0	-3.79332	21	28	10	3UTR		0	0
hsa-miR-30b-5p	NM_001388367	NBPF9	TGTAAACATCCTACACTCAGCT#GCTGAGTTTAGCATGTTTAA#..(((((((.(((.(((((((.#))))))).))).))))))).	6602	6622	1	-20.5	1	0.0164625	0.574	0	0	-7.05635	17	20	7	3UTR		0	0
hsa-miR-30b-5p	NM_001388368	NBPF9	TGTAAACATCCTACACTCAGCT#GCTGAGTTTAGCATGTTTAA#..(((((((.(((.(((((((.#))))))).))).))))))).	6921	6941	1	-20.5	1	0.0164625	0.574	0	0	-7.05635	17	20	7	3UTR		0	0
hsa-miR-30b-5p	NM_001388370	NBPF9	TGTAAACATCCTACACTCAGCT#GCTGAGTTTAGCATGTTTAA#..(((((((.(((.(((((((.#))))))).))).))))))).	6856	6876	1	-20.5	1	0.0164625	0.574	0	0	-7.05635	17	20	7	3UTR		0	0
hsa-miR-30b-5p	NM_001388383	NBPF9	TGTAAACATCCTACACTCAGCT#GCTGAGTTTAGCATGTTTAA#..(((((((.(((.(((((((.#))))))).))).))))))).	5888	5908	1	-20.5	1	0.0164625	0.574	0	0	-7.05635	17	20	7	3UTR		0	0
hsa-miR-30b-5p	NM_001388413	KALRN	TGTAAACATCCTACACTCAGCT#GGCTGGTGTGGGGTGCAGCCTTTGCT#.(((((((((((((((.(((((#))))))))))))))).....))))).	3352	3378	1	-24.5	1	0.000299163	0.456	0	0	-3.79332	20	26	15	3UTR		0	0
hsa-miR-30b-5p	NM_001388414	KALRN	TGTAAACATCCTACACTCAGCT#GGCTGGTGTGGGGTGCAGCCTTTGCT#.(((((((((((((((.(((((#))))))))))))))).....))))).	3325	3351	1	-24.5	1	0.000299163	0.456	0	0	-3.79332	20	26	15	3UTR		0	0
hsa-miR-30b-5p	NM_001388415	KALRN	TGTAAACATCCTACACTCAGCT#GGCTGGTGTGGGGTGCAGCCTTTGCT#.(((((((((((((((.(((((#))))))))))))))).....))))).	3313	3339	1	-24.5	1	0.000299163	0.456	0	0	-3.79332	20	26	15	3UTR		0	0
hsa-miR-30b-5p	NM_001388416	KALRN	TGTAAACATCCTACACTCAGCT#GGCTGGTGTGGGGTGCAGCCTTTGCT#.(((((((((((((((.(((((#))))))))))))))).....))))).	3286	3312	1	-24.5	1	0.000299163	0.456	0	0	-3.79332	20	26	15	3UTR		0	0
hsa-miR-30b-5p	NM_001389264	SYNPO2	TGTAAACATCCTACACTCAGCT#GGCTGAGGTAGGAGGACTGCT#.(((....((((((.(((((((#)))))))))))))....))).	3257	3278	1	-22.4	0	1.85923e-05	0.412	0	0	-14.4061	16	21	13	3UTR		0	0
hsa-miR-30b-5p	NM_001390	DTNA	TGTAAACATCCTACACTCAGCT#GGCTCTTCTAAGTTGAGTTGGGATTTTTGCAC#((((((.((((((.((((((((#.)))))))))))))).)))))).	3439	3471	1	-22.2	0	0.000911417	0.559	1.36554	1.65561	-6.3381	20	23	14	3UTR		1	0
hsa-miR-30b-5p	NM_001393379	CNTNAP3	TGTAAACATCCTACACTCAGCT#GGTTGAGGTGGGATGG#......((((((((.(((((((#))))))))))))))).	12451	12467	1	-22.5	0	0.0198311	0.529	0	0	-16.302	15	16	15	3UTR		0	0
hsa-miR-30b-5p	NM_001394024	PTPRT	TGTAAACATCCTACACTCAGCT#GGCTTGGGCTGACCTGTAGGATGTA#.....((((((((((.((((((#.))))))..)))))))))).	5345	5370	1	-23.5	0	0.00554341	0.426	0	0	-13.8986	16	20	10	3UTR		0	0
hsa-miR-30b-5p	NM_001394025	PTPRT	TGTAAACATCCTACACTCAGCT#GGCTTGGGCTGACCTGTAGGATGTA#.....((((((((((.((((((#.))))))..)))))))))).	5312	5337	1	-23.5	0	0.00554341	0.426	0	0	-13.8986	16	20	10	3UTR		0	0
hsa-miR-30b-5p	NM_001394396	FAM83A	TGTAAACATCCTACACTCAGCT#AGCTGAGTGCAAAGAAATATAGGATGCTTAGAA#(.(((.((((((((((((((((#)))))))))..........))))))).))).).	2476	2509	1	-22.8	0	0.021874	0.471	0	0	-7.00221	20	33	9	3UTR		0	0
hsa-miR-30b-5p	NM_001394566	MIGA1	TGTAAACATCCTACACTCAGCT#GGCTGAGGTGGGAGGATCACT#.((.....((((((.(((((((#))))))))))))).....)).	2964	2985	1	-20.6	0	2.12865e-05	0.426	0	0	-17.4381	15	21	13	3UTR		0	0
hsa-miR-30b-5p	NM_001394569	MIGA1	TGTAAACATCCTACACTCAGCT#GGCTGAGGTGGGAGGATCACT#.((.....((((((.(((((((#))))))))))))).....)).	3351	3372	1	-20.6	0	2.12865e-05	0.426	0	0	-17.4381	15	21	13	3UTR		0	0
hsa-miR-30b-5p	NM_001394666	LDLRAD4	TGTAAACATCCTACACTCAGCT#GGATGCATTAGGAAGCTGCTGTCTGAGTGTAGGAATGTCTTGCT#.(((((((((((((((((((..#.)))))))))))).))).)))).	5962	6006	1	-25	1	0.000109914	0.588	0	0	-3.79332	19	23	12	3UTR		0	0
hsa-miR-30b-5p	NM_001394667	LDLRAD4	TGTAAACATCCTACACTCAGCT#GGATGCATTAGGAAGCTGCTGTCTGAGTGTAGGAATGTCTTGCT#.(((((((((((((((((((..#.)))))))))))).))).)))).	5926	5970	1	-25	1	0.000109914	0.588	0	0	-3.79332	19	23	12	3UTR		0	0
hsa-miR-30b-5p	NM_001394783	CCR5	TGTAAACATCCTACACTCAGCT#GGCTGGGGGTGGGGTGG#......((((((((.(((((((#))))))).)))))))).	1181	1198	1	-23.4	0	0.00749701	0.515	0	0	-16.302	15	17	8	3UTR		0	0
hsa-miR-30b-5p	NM_001395235	CCDC201	TGTAAACATCCTACACTCAGCT#AGACTGTGGGATCCCAGGATGTTTGCAG#((((((((((((...((((...#.)))).....)))))))))))).	1320	1348	1	-18.6	1	0.000218452	0.529	0	0	-6.81899	16	23	12	3UTR		0	0
hsa-miR-30b-5p	NM_001395325	PDE4DIP	TGTAAACATCCTACACTCAGCT#AGCTGGGTGTGGTGGCGCATGCC#.(((..(.((((((((((((((#)))))))))))).)).)..))).	5712	5735	1	-21.2	0	1.51167e-05	0.544	0	0	-12.127	18	23	12	3UTR		0	0
hsa-miR-30b-5p	NM_001395326	PDE4DIP	TGTAAACATCCTACACTCAGCT#AGCTGGGTGTGGTGGCGCATGCC#.(((..(.((((((((((((((#)))))))))))).)).)..))).	5694	5717	1	-21.2	0	1.51167e-05	0.544	0	0	-12.127	18	23	12	3UTR		0	0
hsa-miR-30b-5p	NM_001395891	CLASP1	TGTAAACATCCTACACTCAGCT#GGGTGGGGTGGGGTGTTACT#.((.((((((((((.((((.((#)).)))))))))))))))).	5432	5452	1	-21.7	0	0.000747685	0.574	0	0	-7.5608	18	20	16	3UTR		0	0
hsa-miR-30b-5p	NM_001396041	MTAP	TGTAAACATCCTACACTCAGCT#AGAAATTTGCTGAAGCTATCCACACTGAGTGTAGGTATAGAACATGCTTTGCC#.(((((((((((((((((((..#.)))))))))))........))).))))).	3014	3067	1	-21.4	1	0.000257649	0.559	0	0	-3.79332	19	30	11	3UTR		0	0
hsa-miR-30b-5p	NM_001397545	SYT14	TGTAAACATCCTACACTCAGCT#GGCTGAGGTAGGCAGATTACT#.((((.(..(((((.(((((((#))))))))))))..).)))).	9125	9146	1	-21.3	0	0.000778166	0.485	0	0	-9.79976	17	21	12	3UTR		0	0
hsa-miR-30b-5p	NM_001400909	SLC9A6	TGTAAACATCCTACACTCAGCT#GGCTGGGGTGGGCAGAGAGCAA#(((......(((((.(((((((#))))))))))))......))).	3096	3118	1	-18.3	0	0.0305752	0.485	0	0	-18.6388	15	22	12	3UTR		0	0
hsa-miR-30b-5p	NM_001400910	SLC9A6	TGTAAACATCCTACACTCAGCT#GGCTGGGGTGGGCAGAGAGCAA#(((......(((((.(((((((#))))))))))))......))).	2962	2984	1	-18.3	0	0.0305752	0.485	0	0	-18.6388	15	22	12	3UTR		0	0
hsa-miR-30b-5p	NM_001400911	SLC9A6	TGTAAACATCCTACACTCAGCT#GGCTGGGGTGGGCAGAGAGCAA#(((......(((((.(((((((#))))))))))))......))).	2844	2866	1	-18.3	0	0.0305752	0.485	0	0	-18.6388	15	22	12	3UTR		0	0
hsa-miR-30b-5p	NM_014455	RNF115	TGTAAACATCCTACACTCAGCT#GGCTGAGGTGGGAGAATCGCT#.((.....((((((.(((((((#))))))))))))).....)).	2424	2445	1	-20.9	0	9.36141e-05	0.426	-0.250186	-0.0320514	-17.4381	15	21	13	3UTR		0	0
hsa-miR-30b-5p	NM_014480	ZNF544	TGTAAACATCCTACACTCAGCT#GGCTGAGGTGGGAGGATCACTTGAGCTTGGGAGGCGGTGGTTGCAG#((((..((((((((.(((((((#)))))))))))))........................))..)))).	3015	3061	1	-21.3	0	0.000953635	0.412	-0.311524	-0.22165	-10.693	19	46	13	3UTR		0	0
hsa-miR-30b-5p	NM_014672	PRORP	TGTAAACATCCTACACTCAGCT#GGCTGAGGTGGGAGGATCACT#.((.....((((((.(((((((#))))))))))))).....)).	4767	4788	1	-20.6	0	7.86358e-06	0.412	-0.555826	-0.168652	-17.4381	15	21	13	3UTR		0	0
hsa-miR-30b-5p	NM_014686	GARRE1	TGTAAACATCCTACACTCAGCT#GCTGTGTGGGGATGCATTGCT#.((((.((((((.(((.((((.#)))).)))))))))..)))).	5944	5965	1	-20.4	0	4.11142e-05	0.544	2.83857	2.47141	-6.98341	17	21	9	3UTR		1	1
hsa-miR-30b-5p	NM_014687	RUBCN	TGTAAACATCCTACACTCAGCT#GGTAGAGGATGGGATGTTTT#...((((((((((..(((.(((#))).)))..)))))))))).	5704	5724	1	-18.4	0	0.0634404	0.529	0.884842	0.51003	-8.10683	16	20	10	3UTR		0	0
hsa-miR-30b-5p	NM_014697	NOS1AP	TGTAAACATCCTACACTCAGCT#GGCTTGTGTGGGATGTGGCC#.((..(((((((((((..((((#)))).))))))))))).)).	4079	4099	1	-22.2	0	0.000173265	0.426	-0.672371	-0.0674505	-10.9444	17	20	11	3UTR		0	0
hsa-miR-30b-5p	NM_014730	MLEC	TGTAAACATCCTACACTCAGCT#GGAGGGGTGTGGGAA#........((((((((((..((#))..)))))))))).	1053	1068	1	-17.4	0	0.0901131	0.544	1.39991	2.91327	-19.4239	12	15	10	3UTR		0	0
hsa-miR-30b-5p	NM_014743	KIAA0232	TGTAAACATCCTACACTCAGCT#GCTAACTGAAGAAGCCAAGGATTTGGGGTGTGGGGTCGTATGCGA#((((.(((((((((((((....#.))))))))))).)).)))).	5306	5351	1	-20.5	0	0.000793699	0.441	2.59192	0.611845	-8.05661	17	21	11	3UTR		0	0
hsa-miR-30b-5p	NM_014751	MTSS1	TGTAAACATCCTACACTCAGCT#AGCCATACTGGATTGCAGTGTTTGTTTCTGTAGGGTGTTTAA#..(((((((((((((.......#.))))))))))))).	3491	3533	1	-17.7	1	0.00724131	0.574	6.31654	5.02293	-5.19005	13	15	13	3UTR		0	0
hsa-miR-30b-5p	NM_014755	SERTAD2	TGTAAACATCCTACACTCAGCT#AGCTGGAGTGGGATCTCCAAGTCCCAGTTTGAGTGTGGGATGTG#.....(((((((((((((((((#.)))).))))))))))))).	4055	4099	1	-25	0	0.000593367	0.485	1.30009	1.78638	-13.6656	17	20	13	3UTR		0	0
hsa-miR-30b-5p	NM_014760	TATDN2	TGTAAACATCCTACACTCAGCT#GGGTGGGGTGGGGTGGGCAT#(((...((((((((.((((.((#)).)))))))))))).))).	3085	3105	1	-19.4	0	0.0109987	0.382	-0.239802	-0.292459	-13.725	17	20	12	3UTR		0	0
hsa-miR-30b-5p	NM_014813	LRIG2	TGTAAACATCCTACACTCAGCT#GGCTGAGGTGGGAGGGTCACT#.((...(.((((((.(((((((#))))))))))))).)...)).	4368	4389	1	-20.6	0	2.52919e-05	0.412	-0.00316871	-0.0200818	-15.8944	16	21	13	3UTR		0	0
hsa-miR-30b-5p	NM_014823	WNK1	TGTAAACATCCTACACTCAGCT#GGGTGGGTGGGGGTGG#......((((((.((((((.((#)).)))))))))))).	7444	7460	1	-18.6	0	0.0799902	0.441	0.797051	1.87659	-16.8557	14	16	12	3UTR		0	0
hsa-miR-30b-5p	NM_014870	ZBTB40	TGTAAACATCCTACACTCAGCT#GCTGGTGCGGTGTTTACAC#((((((((((...(((.((((.#))))))).)))))))))).	5142	5161	1	-20.8	1	3.40319e-05	0.426	0.203392	0.450516	-11.3983	17	19	10	3UTR		1	0
hsa-miR-30b-5p	NM_014953	DIS3	TGTAAACATCCTACACTCAGCT#AGCTGGGTGTAACGGCGGATGC#......((((((((((((((((#))))))))))).....))))).	5149	5171	1	-22	0	1.89511e-05	0.529	0.0640619	-0.0604742	-15.5666	16	22	11	3UTR		0	0
hsa-miR-30b-5p	NM_014955	METTL13	TGTAAACATCCTACACTCAGCT#GCTGAGTGACAGCTATGTGCCAGACTGCATAAAGGGTGGTGGCAG#(((...((((((.((((((((.#))))))))........................))))))...))).	2790	2835	1	-20.7	0	0.000656979	0.588	0.0959043	0.0386085	-14.2787	17	45	8	3UTR		0	0
hsa-miR-30b-5p	NM_014960	ARSG	TGTAAACATCCTACACTCAGCT#GGCTGAGGGGGGTGA#......((((((.(.(((((((#)))))))))))))).	4416	4431	1	-18.3	0	0.000382962	0.441	0.0249254	0.0864132	-17.5911	14	15	14	3UTR		0	0
hsa-miR-30b-5p	NM_014980	STXBP5L	TGTAAACATCCTACACTCAGCT#TGTAGGATGTTAGCAA#(((.(((((((((((.......#))))))))))).))).	6003	6019	1	-18.6	0	4.18122e-05	0.515	-0.0104475	0.043965	-7.20265	14	16	11	3UTR		0	0
hsa-miR-30b-5p	NM_015078	MCF2L2	TGTAAACATCCTACACTCAGCT#GCTCCCACGGTAGGATGTTTAG#..((((((((((((....(((.#)))......)))))))))))).	4298	4320	1	-19.1	1	0.0153881	0.412	3.50368	3.73548	-5.9255	15	22	12	3UTR		0	0
hsa-miR-30b-5p	NM_015139	SLC35D1	TGTAAACATCCTACACTCAGCT#GCTGGGGATACAGAGATGTTTGCAG#((((((((((((...((((((.#)))))).....)).)))))))))).	1954	1979	1	-22.2	1	0.00356911	0.544	-0.702384	0.0930511	-6.81899	18	25	10	3UTR		0	0
hsa-miR-30b-5p	NM_015183	MAST4	TGTAAACATCCTACACTCAGCT#TGATTGTAGGATGTG#.....((((((((((.(((...#))).)))))))))).	9717	9732	1	-18.2	0	3.67035e-05	0.559	1.84372	2.29291	-13.8986	13	15	10	3UTR		0	1
hsa-miR-30b-5p	NM_015191	SIK2	TGTAAACATCCTACACTCAGCT#AGGTGGGTGGTTTTGCTGGATGTTTGG#..(((((((((..((((((.((#)).))))))........))))))))).	9276	9303	1	-19.2	1	0.0157724	0.618	1.21179	1.34661	-9.59293	17	27	9	3UTR		0	0
hsa-miR-30b-5p	NM_015207	OTUD3	TGTAAACATCCTACACTCAGCT#GGCTGAGTGTTTCTGAATGAAGATGTTTT#...(((((((..((((((((((#))))))))))...........))))))).	3143	3172	1	-19.8	0	0.0307276	0.574	0.0515877	-0.184933	-12.6861	17	29	10	3UTR		0	0
hsa-miR-30b-5p	NM_015336	ZDHHC17	TGTAAACATCCTACACTCAGCT#GTACTTTATTTTTGAAAAGGGAAGAGATGGGTGTGGGGTGG#......(((((((((((((.((#.)).))))))))))))).	3804	3845	1	-21.9	0	0.00185121	0.603	2.9162	2.19142	-15.5666	15	18	13	3UTR	MIRT023433	1	1
hsa-miR-30b-5p	NM_015341	NCAPH	TGTAAACATCCTACACTCAGCT#GGCTGAGGTGGGATA#.......(((((((.(((((((#)))))))))))))).	4043	4058	1	-21.5	0	3.5988e-07	0.456	0.326192	-0.00193976	-17.8457	14	15	14	3UTR		0	0
hsa-miR-30b-5p	NM_015365	AMMECR1	TGTAAACATCCTACACTCAGCT#AGCTTTTGACTAAAAGACTTTGTAGTGTAAAGGGTGTTATACAA#((((((((((((((((((((..#.))).)))))..)))))))).)))).	3636	3680	1	-18.7	1	0.0106953	0.662	0.990815	0.373233	-3.93757	20	26	8	3UTR		0	0
hsa-miR-30b-5p	NM_015471	NSL1	TGTAAACATCCTACACTCAGCT#AGGTGAGTGTGGGGAGG#......(.(((((((((((.((#)).))))))))))).).	8422	8439	1	-20.9	0	0.0291349	0.588	0.179323	0.0954537	-17.8802	14	17	11	3UTR		0	1
hsa-miR-30b-5p	NM_015646	RAP1B	TGTAAACATCCTACACTCAGCT#AGCTGGGTGTGGTGGTGCATGCC#.(((..((((((((((((((((#)))))))))))).))))..))).	12366	12389	1	-25.2	0	0.000324842	0.529	-0.173294	0.0379591	-9.81332	19	23	12	3UTR	MIRT188274	1	1
hsa-miR-30b-5p	NM_015657	ABCA12	TGTAAACATCCTACACTCAGCT#GCAGAGCAGTGGGCACAATGTTTACAA#((((((((((((((.(((.((.#)).)))..)))))....))))))))).	7497	7524	1	-19.4	1	0.00435981	0.588	0.95414	1.78037	-4.67302	19	27	9	3UTR		0	1
hsa-miR-30b-5p	NM_015935	METTL13	TGTAAACATCCTACACTCAGCT#GCTGAGTGACAGCTATGTGCCAGACTGCATAAAGGGTGGTGGCAG#(((...((((((.((((((((.#))))))))........................))))))...))).	3115	3160	1	-20.7	0	0.000656979	0.588	0.0959043	0.0386085	-14.2787	17	45	8	3UTR		0	0
hsa-miR-30b-5p	NM_016079	CHMP3	TGTAAACATCCTACACTCAGCT#GCTGGGTGTGGAAAGAGTTGCT#.((((.....(((((((((((.#)))))))))))......)))).	1189	1211	1	-20.4	0	0.00823354	0.5	-0.0694244	0.0872908	-11.8505	15	22	11	3UTR		0	0
hsa-miR-30b-5p	NM_016094	COMMD2	TGTAAACATCCTACACTCAGCT#GGGTGAGTTGGGAGCAGTTTGCC#.((((((.(((((.(((((.((#)).))))))))))...)))))).	2756	2779	1	-18.9	1	0.000302586	0.529	0.137929	-0.118706	-6.9638	18	23	10	3UTR		0	0
hsa-miR-30b-5p	NM_016131	RAB10	TGTAAACATCCTACACTCAGCT#GGCTGAGTTTAGGAC#........(((((.((((((((#)))))))).))))).	2761	2776	1	-19.1	0	0.0117176	0.574	2.77595	2.16352	-20.2807	13	15	8	3UTR	MIRT206181	1	1
hsa-miR-30b-5p	NM_016169	SUFU	TGTAAACATCCTACACTCAGCT#GCTGGGTGCCTCCATCGTTGGTTGGGTGGGGATGGGGCAT#(((...((((((.(((((((((#.)))))))))))))))..))).	3619	3659	1	-22.6	0	0.000116152	0.485	0.56876	0.0265529	-14.2787	18	22	15	3UTR		0	0
hsa-miR-30b-5p	NM_016173	HEMK1	TGTAAACATCCTACACTCAGCT#AGCTGGGTGTGGTGGTGG#......((((((((((((((((#)))))))))))).)))).	10864	10882	1	-24.4	0	7.61991e-07	0.529	-0.287215	-0.00975826	-15.5666	16	18	12	3UTR		0	0
hsa-miR-30b-5p	NM_016371	HSD17B7	TGTAAACATCCTACACTCAGCT#AGCTGGGTGTGGTGGCATGCG#.(((..((.((.((((((((((#))))))))))))))...))).	1235	1256	1	-20.2	0	1.15731e-05	0.574	0.30248	0.0671887	-14.2165	17	21	14	3UTR		0	0
hsa-miR-30b-5p	NM_016400	HYPK	TGTAAACATCCTACACTCAGCT#AGCTGGGTGTGGTGGTGGACGCC#.((...((((((((((((((((#)))))))))))).))))...)).	2230	2253	1	-24.4	0	2.34188e-05	0.515	-0.0184739	0.0581124	-12.8453	18	23	12	3UTR		0	0
hsa-miR-30b-5p	NM_016478	ZC3HC1	TGTAAACATCCTACACTCAGCT#GGTTCTGTTAAAGGAGTGTGGGATT#.......(((((((((((....#.))))))))))).	1739	1764	1	-18.3	0	0.00821736	0.529	0.664468	1.88991	-17.1102	11	13	11	3UTR		0	0
hsa-miR-30b-5p	NM_016545	IER5	TGTAAACATCCTACACTCAGCT#GCTGAGAGGGAAATTGTTTGCAT#((((((((((((...((((((.#)))))).))))...)))))))).	2724	2747	1	-21.6	1	0.00186807	0.603	0.767069	0.397614	-6.81899	18	23	8	3UTR	MIRT131864	1	0
hsa-miR-30b-5p	NM_016821	OGG1	TGTAAACATCCTACACTCAGCT#GTTGAGCTGGTAGGATGTAAGCC#.((..(((((((((.((((((.#))))))...)))))))))..)).	1623	1646	1	-22.1	0	0.000456363	0.5	0.241486	0.202965	-11.6798	17	23	9	3UTR		0	0
hsa-miR-30b-5p	NM_016826	OGG1	TGTAAACATCCTACACTCAGCT#GTTGAGCTGGTAGGATGTAAGCC#.((..(((((((((.((((((.#))))))...)))))))))..)).	1422	1445	1	-22.1	0	0.000456363	0.5	0.241486	0.202965	-11.6798	17	23	9	3UTR		0	0
hsa-miR-30b-5p	NM_016827	OGG1	TGTAAACATCCTACACTCAGCT#GTTGAGCTGGTAGGATGTAAGCC#.((..(((((((((.((((((.#))))))...)))))))))..)).	1240	1263	1	-22.1	0	0.000456363	0.5	0.241486	0.202965	-11.6798	17	23	9	3UTR		0	0
hsa-miR-30b-5p	NM_016828	OGG1	TGTAAACATCCTACACTCAGCT#GTTGAGCTGGTAGGATGTAAGCC#.((..(((((((((.((((((.#))))))...)))))))))..)).	1723	1746	1	-22.1	0	0.000456363	0.5	0.241486	0.202965	-11.6798	17	23	9	3UTR		0	0
hsa-miR-30b-5p	NM_016829	OGG1	TGTAAACATCCTACACTCAGCT#GTTGAGCTGGTAGGATGTAAGCC#.((..(((((((((.((((((.#))))))...)))))))))..)).	1676	1699	1	-22.1	0	0.000456363	0.5	0.241486	0.202965	-11.6798	17	23	9	3UTR		0	0
hsa-miR-30b-5p	NM_016946	F11R	TGTAAACATCCTACACTCAGCT#AGCATAATCTGGGATAAAATGATTGAGTGTTAAGGATGTG#.....(((((((((((((((..#.))))))))..))))))).	3928	3968	1	-19.7	0	0.00597295	0.676	1.36076	0.960966	-13.6656	15	19	8	3UTR		0	0
hsa-miR-30b-5p	NM_017434	DUOX1	TGTAAACATCCTACACTCAGCT#GCATGTCTGTATGTGTGTTGGGGCGGTGAGTGTAAGGATGC#......((((((((((((((((#.)))..)))))))).))))).	5335	5376	1	-20.7	0	0.00898575	0.485	0.360733	0.10262	-15.5666	16	21	8	3UTR		0	0
hsa-miR-30b-5p	NM_017629	AGO4	TGTAAACATCCTACACTCAGCT#GGTGAAGGGTGTTTGCT#.(((((((((((.((((.....#)))).))))))))))).	4691	4708	1	-19.8	1	0.00355172	0.544	1.96914	1.19265	-5.08246	15	17	11	3UTR		1	1
hsa-miR-30b-5p	NM_017634	KCTD9	TGTAAACATCCTACACTCAGCT#GCTGCCTTTTGAATGGGGTAGGGGGGTTTACC#.((((((.((((((.((((...#.))))))))))..)))))).	1593	1625	1	-18.2	1	1.57349e-06	0.574	1.87132	2.16594	-6.84241	16	20	10	3UTR		0	1
hsa-miR-30b-5p	NM_017638	MED18	TGTAAACATCCTACACTCAGCT#GGCTGAGGTAGGTGG#......((.(((((.(((((((#)))))))))))))).	1448	1463	1	-20.1	0	0.00101672	0.456	0	0	-17.3584	14	15	14	3UTR		0	0
hsa-miR-30b-5p	NM_017656	ZNF562	TGTAAACATCCTACACTCAGCT#AGCTGGGTGTGGTGATGTGCACC#.((..(((((((((((((((((#)))))))))))).)))))..)).	5762	5785	1	-26.9	0	5.03584e-05	0.544	-0.222133	0.0748685	-10.9444	19	23	12	3UTR		0	0
hsa-miR-30b-5p	NM_017743	DPP8	TGTAAACATCCTACACTCAGCT#CTGACTGTGGAGGGTGTTTT#...(((((((((.(((((((..#))))..))).))))))))).	4522	4542	1	-17.1	0	0.016562	0.647	5.94984	5.00818	-7.80367	16	20	9	3UTR		0	0
hsa-miR-30b-5p	NM_017790	RGS3	TGTAAACATCCTACACTCAGCT#GCTGTGTGTGGGGGTGG#......((((((((((.((((.#)))).)))))))).)).	2562	2579	1	-20.5	0	0.00358956	0.515	0	0	-15.5666	14	17	8	3UTR		0	0
hsa-miR-30b-5p	NM_017902	HIF1AN	TGTAAACATCCTACACTCAGCT#GGCTGAGGTGGGTGG#......((.(((((.(((((((#)))))))))))))).	7496	7511	1	-19.8	0	8.07127e-07	0.456	0.117735	0.0058848	-17.3584	14	15	14	3UTR		0	0
hsa-miR-30b-5p	NM_017929	PEX26	TGTAAACATCCTACACTCAGCT#AGCTGGGTGTGGTGGCGTGCACC#.((..((.((((((((((((((#)))))))))))).)).))..)).	11045	11068	1	-22.3	0	1.33444e-05	0.529	0.0151716	0.01739	-13.258	18	23	12	3UTR		1	0
hsa-miR-30b-5p	NM_018040	GPATCH2	TGTAAACATCCTACACTCAGCT#TGTGGGATGTTAACT#.((.(((((((((((.......#))))))))))).)).	4042	4057	1	-16.8	0	0.00581068	0.662	0.116364	0.342602	-7.0584	13	15	11	3UTR		0	0
hsa-miR-30b-5p	NM_018159	NUDT11	TGTAAACATCCTACACTCAGCT#AGCTGTGTGATGGATGTTTGA#..(((((((((..(((.(((((#))))).)))..))))))))).	2289	2310	1	-22.3	1	0.00297702	0.691	0.0906557	-0.198339	-9.59293	17	21	9	3UTR		0	0
hsa-miR-30b-5p	NM_018177	N4BP2	TGTAAACATCCTACACTCAGCT#AGCTGGGTGTGGTGGCGTGTGCC#.(((.((.((((((((((((((#)))))))))))).)).)).))).	6712	6735	1	-23.4	0	0.000108982	0.515	-0.0937354	0.0175997	-10.226	19	23	12	3UTR	MIRT212862	1	1
hsa-miR-30b-5p	NM_018179	ATF7IP	TGTAAACATCCTACACTCAGCT#GGCTGGGGAATATGTGTGGGTGTTTATG#.(((((((((((((((((((((#))))))).....)))).)))))))))).	4210	4238	1	-23.1	1	0.0260121	0.618	1.62165	1.79865	-3.79332	21	28	10	3UTR		0	0
hsa-miR-30b-5p	NM_018201	TBC1D13	TGTAAACATCCTACACTCAGCT#GCTGAGTAAGGATGA#......((((((..(((((((.#))))))).)))))).	2271	2286	1	-19.8	0	0.00113608	0.515	0.30915	-0.0931141	-17.7125	13	15	7	3UTR		0	0
hsa-miR-30b-5p	NM_018255	ELP2	TGTAAACATCCTACACTCAGCT#AGCTGGGGGGTGGGGTGTGTGTGCGT#((((.(((((((((.(((((((#)))))))..)))))))))...)))).	4151	4177	1	-24.7	0	0.000161995	0.412	0.0597305	-0.148047	-8.79206	20	26	9	3UTR		0	0
hsa-miR-30b-5p	NM_018299	UBE2W	TGTAAACATCCTACACTCAGCT#GGTGAGTGAGGAGTTGACT#.((.(((.((((.((((((.(.#).))))))))))))).)).	5736	5755	1	-18.7	0	0.00135203	0.603	0.907103	0.784891	-10.4281	16	19	13	3UTR		0	0
hsa-miR-30b-5p	NM_001190981	IL6ST	TGTAAACATCCTACACTCAGCT#AGCTGAATGATTTTGTGCTGTTTCAGGATGTTTGCAC#((((((((((((.....((((.#.))))....)))))))))))).	3075	3112	1	-22.2	1	0.000109182	0.647	0.0608165	0.0656276	-7.05204	16	22	12	3UTR		0	0
hsa-miR-30b-5p	NM_001191056	PDE1C	TGTAAACATCCTACACTCAGCT#AGCTGTGTGGGGATGG#......((((((.(((.(((((#))))).))))))))).	4124	4140	1	-19.8	0	0.0209082	0.544	0.0327794	-0.133702	-16.8557	14	16	9	3UTR		0	0
hsa-miR-30b-5p	NM_001191323	GREM1	TGTAAACATCCTACACTCAGCT#GGCAGGAGCCTGCTTGTGCGTAGTTCGTGTGCATGAGTGTGGATGGGTGCC#.(((..(((((.(((((((((.#.)).))))))))))))..))).	712	763	1	-23.8	0	0.00202163	0.5	0.567915	0.780904	-13.1601	17	22	12	3UTR		0	0
hsa-miR-30b-5p	NM_001193421	TSHZ2	TGTAAACATCCTACACTCAGCT#GGGTGGGGTGGGAGGTG#.....((.((((((.((((.((#)).)))))))))).)).	5988	6005	1	-16.7	0	0.0880551	0.632	0.875801	0.75258	-16.7147	14	17	10	3UTR		0	0
hsa-miR-30b-5p	NM_001193517	CHMP3	TGTAAACATCCTACACTCAGCT#GCTGGGTGTGGAAAGAGTTGCT#.((((.....(((((((((((.#)))))))))))......)))).	1069	1091	1	-20.4	0	0.00823354	0.5	-0.607588	0.0587881	-11.8505	15	22	11	3UTR		0	0
hsa-miR-30b-5p	NM_001194958	KCNJ18	TGTAAACATCCTACACTCAGCT#AGCTTTCTCGACCTTAGCTTGGGTGAGACTGTTTACAA#((((((((..((.(((((((((#.)))).)))))))..)))))))).	2072	2110	1	-20.5	1	0.010464	0.632	0.362542	0.341003	-7.5256	19	24	8	3UTR		0	0
hsa-miR-30b-5p	NM_001194986	TRABD2B	TGTAAACATCCTACACTCAGCT#GCTGGGGTGGGGTGG#......((((((((.((((((.#)))))))))))))).	2783	2798	1	-23	0	0.00112915	0.456	0.179732	-0.116579	-16.302	14	15	14	3UTR		0	0
hsa-miR-30b-5p	NM_001195278	TMEM178B	TGTAAACATCCTACACTCAGCT#AGCTGGTGTGGGATA#.......(((((((((.(((((#)))))))))))))).	5548	5563	1	-21.3	0	0.00120151	0.471	-0.745645	0.0411946	-17.1102	14	15	14	3UTR		0	0
hsa-miR-30b-5p	NM_001195430	DCLK1	TGTAAACATCCTACACTCAGCT#GGCCATATATCTATACAGGTGTTTGGGTGTTTATG#.((((((((((.(((((.....#.)))))..)))))))))).	3530	3565	1	-17.8	1	0.000562938	0.588	0	0	-7.14013	15	19	10	3UTR		0	0
hsa-miR-30b-5p	NM_001197131	PPP1R12B	TGTAAACATCCTACACTCAGCT#AGCTGAGTTGTATGGATT#.......(((((((((((((((#)))))))).))).)))).	8303	8321	1	-18.8	0	0.00152217	0.588	0.852804	0.440239	-17.1102	15	18	8	3UTR	MIRT046147	0	0
hsa-miR-30b-5p	NM_001198879	ATP5MF-PTCD1	TGTAAACATCCTACACTCAGCT#AGCTGGGTGTGGTGGTGCACAC#(((...((((((((((((((((#)))))))))))).)))).))).	5357	5379	1	-24.1	0	7.97949e-07	0.559	2.61786	1.83481	-12.9896	19	22	12	3UTR		0	0
hsa-miR-30b-5p	NM_001198939	DTNA	TGTAAACATCCTACACTCAGCT#GGCTCTTCTAAGTTGAGTTGGGATTTTTGCAC#((((((.((((((.((((((((#.)))))))))))))).)))))).	3609	3641	1	-22.2	0	0.000911417	0.559	1.36554	1.65561	-6.3381	20	23	14	3UTR		1	0
hsa-miR-30b-5p	NM_001198940	DTNA	TGTAAACATCCTACACTCAGCT#GGCTCTTCTAAGTTGAGTTGGGATTTTTGCAC#((((((.((((((.((((((((#.)))))))))))))).)))))).	3588	3620	1	-22.2	0	0.000911417	0.559	1.36554	1.65561	-6.3381	20	23	14	3UTR		1	0
hsa-miR-30b-5p	NM_001198942	DTNA	TGTAAACATCCTACACTCAGCT#GGCTCTTCTAAGTTGAGTTGGGATTTTTGCAC#((((((.((((((.((((((((#.)))))))))))))).)))))).	3008	3040	1	-22.2	0	0.000911417	0.559	1.36554	1.65561	-6.3381	20	23	14	3UTR		1	0
hsa-miR-30b-5p	NM_001198943	DTNA	TGTAAACATCCTACACTCAGCT#GGCTCTTCTAAGTTGAGTTGGGATTTTTGCAC#((((((.((((((.((((((((#.)))))))))))))).)))))).	2751	2783	1	-22.2	0	0.000911417	0.559	1.36554	1.65561	-6.3381	20	23	14	3UTR		1	0
hsa-miR-30b-5p	NM_001198944	DTNA	TGTAAACATCCTACACTCAGCT#GGCTCTTCTAAGTTGAGTTGGGATTTTTGCAC#((((((.((((((.((((((((#.)))))))))))))).)))))).	2837	2869	1	-22.2	0	0.000911417	0.559	1.36554	1.65561	-6.3381	20	23	14	3UTR		1	0
hsa-miR-30b-5p	NM_001198954	RNF103-CHMP3	TGTAAACATCCTACACTCAGCT#GCTGGGTGTGGAAAGAGTTGCT#.((((.....(((((((((((.#)))))))))))......)))).	1424	1446	1	-20.4	0	0.00823354	0.5	-0.0537748	0.137888	-11.8505	15	22	11	3UTR		0	0
hsa-miR-30b-5p	NM_001198989	NFS1	TGTAAACATCCTACACTCAGCT#GCTGGGTGTTTGAGGAAAGTTTT#...((((.(((((((((((((.#)))))))))...))))..)))).	2274	2297	1	-19.4	0	0.00447326	0.603	3.74966	5.62069	-8.82818	17	23	9	3UTR		0	0
hsa-miR-30b-5p	NM_001199319	PEX26	TGTAAACATCCTACACTCAGCT#AGCTGGGTGTGGTGGCGTGCACC#.((..((.((((((((((((((#)))))))))))).)).))..)).	10898	10921	1	-22.3	0	1.33444e-05	0.529	0.0151716	0.01739	-13.258	18	23	12	3UTR		1	0
hsa-miR-30b-5p	NM_001199515	TGIF2	TGTAAACATCCTACACTCAGCT#GGCTGAGGTGGGATT#.......(((((((.(((((((#)))))))))))))).	3127	3142	1	-21.3	0	0.00080166	0.456	0.0383946	0.851401	-17.8457	14	15	14	3UTR		0	0
hsa-miR-30b-5p	NM_001199563	BVES	TGTAAACATCCTACACTCAGCT#AGCTGGGTGTGGTGGTACATACC#.(((...(((((((((((((((#)))))))))))).)))...))).	3342	3365	1	-21.6	0	0.000151729	0.529	0.249044	0.0319475	-11.357	18	23	12	3UTR		0	0
hsa-miR-30b-5p	NM_001201427	DAAM2	TGTAAACATCCTACACTCAGCT#GGCTGAGTGGAGGAGGTG#.....((.((((.(((((((((#))))))))).)))).)).	3405	3423	1	-22.1	0	0.026958	0.5	0.391354	0.592973	-17.2684	15	18	9	3UTR		0	0
hsa-miR-30b-5p	NM_001201575	CTSV	TGTAAACATCCTACACTCAGCT#GCTGATGTGGGAGTGTA#.....((((((((((.(((((.#)))))))))))).))).	3674	3691	1	-19.6	0	0.000203202	0.544	4.29383	2.76007	-13.8986	15	17	12	3UTR		0	0
hsa-miR-30b-5p	NM_001202498	UBE2H	TGTAAACATCCTACACTCAGCT#GCTGGGGGAGGTTGTAGGAGTTTAGCAG#(((((((.(((((((((((((.#))))))......)))))))))))).)).	2956	2984	1	-21.2	1	0.000929032	0.5	0.203972	0.398939	-6.25121	20	28	12	3UTR		0	0
hsa-miR-30b-5p	NM_001202514	MXD1	TGTAAACATCCTACACTCAGCT#CTGATCTCTATAGACTGTAGGATGCTTTGCT#.((((((((((((((.((....#.)).))))))))).))))).	4852	4883	1	-19.4	1	2.05171e-06	0.559	1.18303	0.386635	-4.02637	16	20	9	3UTR		0	0
hsa-miR-30b-5p	NM_001202516	CFLAR	TGTAAACATCCTACACTCAGCT#AGCTGGGTGTGGGTGTGGGTACC#.(((..((((((((((((((((#))))))))))))).)))..))).	1937	1960	1	-27.5	0	0.000661638	0.544	-0.149246	0.0361434	-9.81332	19	23	13	3UTR		0	0
hsa-miR-30b-5p	NM_001202517	CFLAR	TGTAAACATCCTACACTCAGCT#AGCTGGGTGTGGGTGTGGGTACC#.(((..((((((((((((((((#))))))))))))).)))..))).	1624	1647	1	-27.5	0	0.000661638	0.544	-0.149246	0.0361434	-9.81332	19	23	13	3UTR		0	0
hsa-miR-30b-5p	NM_001202518	CFLAR	TGTAAACATCCTACACTCAGCT#AGCTGGGTGTGGGTGTGGGTACC#.(((..((((((((((((((((#))))))))))))).)))..))).	2393	2416	1	-27.5	0	0.000661638	0.544	-0.149246	0.0361434	-9.81332	19	23	13	3UTR		0	0
hsa-miR-30b-5p	NM_001202543	CUX1	TGTAAACATCCTACACTCAGCT#GGTTGGGTGTGGAGATTGCTTGCT#.((((.((((((((((((((((#)))))))))))).))).).)))).	12549	12573	1	-21.6	0	0.010824	0.412	-0.415273	-0.077317	-5.69428	20	24	12	3UTR		0	0
hsa-miR-30b-5p	NM_001204062	COMMD3-BMI1	TGTAAACATCCTACACTCAGCT#GTGAGGGTGTTTATT#.(((((((((((.(((......#)))))))))))))).	2821	2836	1	-17.1	1	0.00567502	0.676	3.79719	3.29828	-5.08246	14	15	14	3UTR		0	0
hsa-miR-30b-5p	NM_001204298	ZNF664	TGTAAACATCCTACACTCAGCT#GGGTGGGGGTGGGGTGA#......((((((((.((((.((#)).)))).)))))))).	3013	3030	1	-18.8	0	0.0931262	0.426	1.09812	0.471735	-16.302	14	17	8	3UTR		0	0
hsa-miR-30b-5p	NM_001204817	ZNF587	TGTAAACATCCTACACTCAGCT#GGCTGAGGTGGGCGGATCACAA#(((......(((((.(((((((#))))))))))))......))).	5571	5593	1	-18.9	0	0.00113784	0.412	-0.149103	-0.147819	-18.6388	15	22	12	3UTR		0	0
hsa-miR-30b-5p	NM_001204824	KCNQ3	TGTAAACATCCTACACTCAGCT#CTGTGGTAGGATGTTTCAG#((.(((((((((((.(.(((..#))).)))))))))))))).	8807	8826	1	-19.6	0	0.000180363	0.5	0.864663	2.19128	-6.23056	17	19	14	3UTR		0	0
hsa-miR-30b-5p	NM_001204889	ALDH2	TGTAAACATCCTACACTCAGCT#AGCTGAGGTGGGTGATTTGCT#.(((((((.(((((.(((((((#)))))))))))))).))))).	4526	4547	1	-23.1	1	0.000258582	0.471	-0.0794573	0.123191	-5.58516	19	21	14	3UTR		0	1
hsa-miR-30b-5p	NM_001205293	CACNA1E	TGTAAACATCCTACACTCAGCT#AGCTGGTGTGGGGTTCAGGTCAGTTTGTCAG#((((((((((((((((.(((((#))))))))))))))........))))).)).	8481	8512	1	-21.3	1	0.00325898	0.559	-0.0196459	0.604217	-3.93757	21	31	14	3UTR		0	0
hsa-miR-30b-5p	NM_001205294	CACNA1E	TGTAAACATCCTACACTCAGCT#AGCTGGTGTGGGGTTCAGGTCAGTTTGTCAG#((((((((((((((((.(((((#))))))))))))))........))))).)).	8295	8326	1	-21.3	1	0.00325898	0.559	-0.0196459	0.604217	-3.93757	21	31	14	3UTR		0	0
hsa-miR-30b-5p	NM_001206486	ATF3	TGTAAACATCCTACACTCAGCT#AGGGTGTTTGCAG#((((((((((((..........#)))))))))))).	1784	1797	1	-16.4	1	0.000807353	0.515	0.987098	0.889388	-7.05204	12	13	12	3UTR		0	0
hsa-miR-30b-5p	NM_001206488	ATF3	TGTAAACATCCTACACTCAGCT#AGGGTGTTTGCAG#((((((((((((..........#)))))))))))).	1706	1719	1	-16.4	1	0.000807353	0.515	0.987098	0.889388	-7.05204	12	13	12	3UTR		0	0
hsa-miR-30b-5p	NM_001206491	MAVS	TGTAAACATCCTACACTCAGCT#AGCTGGGTGTGGTGGTATGTGCC#.(((...(((((((((((((((#)))))))))))).)))...))).	7728	7751	1	-22.4	0	0.000243008	0.559	-0.0704579	0.0582637	-11.357	18	23	12	3UTR		0	1
hsa-miR-30b-5p	NM_001206491	MAVS	TGTAAACATCCTACACTCAGCT#GGCTGAGGTGGGAGGATCACT#.((.....((((((.(((((((#))))))))))))).....)).	2930	2951	1	-20.6	0	1.29574e-05	0.441	-0.10754	-0.0699122	-17.4381	15	21	13	3UTR		0	1
hsa-miR-30b-5p	NM_001206789	TMPRSS13	TGTAAACATCCTACACTCAGCT#AGTTGAGTACCGTGGATGTTCCTACAG#(((((((((((.((((((((((#))))))))...)))))))))..)))).	1956	1983	1	-20.3	1	0.000120433	0.471	1.83704	3.06245	-7.28438	21	27	9	3UTR		0	0
hsa-miR-30b-5p	NM_001214907	ZNF48	TGTAAACATCCTACACTCAGCT#GGCTGAGGTGGGAGAATCACT#.((.....((((((.(((((((#))))))))))))).....)).	2262	2283	1	-20.6	0	2.23614e-05	0.471	0.0547164	-0.196539	-17.4381	15	21	13	3UTR		0	0
hsa-miR-30b-5p	NM_001214909	ZNF48	TGTAAACATCCTACACTCAGCT#GGCTGAGGTGGGAGAATCACT#.((.....((((((.(((((((#))))))))))))).....)).	2418	2439	1	-20.6	0	2.23614e-05	0.471	0.0547164	-0.196539	-17.4381	15	21	13	3UTR		0	0
hsa-miR-30b-5p	NM_001242462	GHR	TGTAAACATCCTACACTCAGCT#GGGTGAAGGATGGCGACT#.((...((((((.(((((....#))))).))))))...)).	1073	1091	1	-17.8	0	0.000236834	0.5	4.56781	3.00324	-14.1345	13	18	6	3UTR		0	0
hsa-miR-30b-5p	NM_001242464	PPP1R1B	TGTAAACATCCTACACTCAGCT#AGCGGGAGGTGGGATGTGAGACAG#(((..(((((((((.(((.(((#)))..))))))))))))...))).	892	916	1	-22.4	0	3.97689e-06	0.456	0.605034	0.625961	-11.8241	18	24	12	3UTR		0	0
hsa-miR-30b-5p	NM_001242532	MFSD11	TGTAAACATCCTACACTCAGCT#GGCTGAGGTGGGTGG#......((.(((((.(((((((#)))))))))))))).	2246	2261	1	-19.8	0	3.40776e-06	0.441	0.257252	-0.0365813	-17.3584	14	15	14	3UTR		1	0
hsa-miR-30b-5p	NM_001242534	MFSD11	TGTAAACATCCTACACTCAGCT#GGCTGAGGTGGGTGG#......((.(((((.(((((((#)))))))))))))).	2541	2556	1	-19.8	0	3.40776e-06	0.441	0	0	-17.3584	14	15	14	3UTR		1	0
hsa-miR-30b-5p	NM_001242537	MFSD11	TGTAAACATCCTACACTCAGCT#GGCTGAGGTGGGTGG#......((.(((((.(((((((#)))))))))))))).	2226	2241	1	-19.8	0	3.40776e-06	0.441	0	0	-17.3584	14	15	14	3UTR		1	0
hsa-miR-30b-5p	NM_001242868	SLAIN1	TGTAAACATCCTACACTCAGCT#GGCTGGGTAGCAGTGGATGTTG#....(((((((.((((((((((#))))))))....))))))))).	2063	2085	1	-19.9	0	2.02752e-05	0.574	3.88017	1.32444	-12.8934	17	22	9	3UTR		0	1
hsa-miR-30b-5p	NM_001242875	ELP2	TGTAAACATCCTACACTCAGCT#AGCTGGGGGGTGGGGTGTGTGTGCGT#((((.(((((((((.(((((((#)))))))..)))))))))...)))).	4346	4372	1	-24.7	0	0.000161995	0.412	0.0597305	-0.148047	-8.79206	20	26	9	3UTR		0	0
hsa-miR-30b-5p	NM_001242876	ELP2	TGTAAACATCCTACACTCAGCT#AGCTGGGGGGTGGGGTGTGTGTGCGT#((((.(((((((((.(((((((#)))))))..)))))))))...)))).	4136	4162	1	-24.7	0	0.000161995	0.412	0.0597305	-0.148047	-8.79206	20	26	9	3UTR		0	0
hsa-miR-30b-5p	NM_001242877	ELP2	TGTAAACATCCTACACTCAGCT#AGCTGGGGGGTGGGGTGTGTGTGCGT#((((.(((((((((.(((((((#)))))))..)))))))))...)))).	4073	4099	1	-24.7	0	0.000161995	0.412	0.0597305	-0.148047	-8.79206	20	26	9	3UTR		0	0
hsa-miR-30b-5p	NM_001242878	ELP2	TGTAAACATCCTACACTCAGCT#AGCTGGGGGGTGGGGTGTGTGTGCGT#((((.(((((((((.(((((((#)))))))..)))))))))...)))).	3941	3967	1	-24.7	0	0.000161995	0.412	0.0597305	-0.148047	-8.79206	20	26	9	3UTR		0	0
hsa-miR-30b-5p	NM_001242879	ELP2	TGTAAACATCCTACACTCAGCT#AGCTGGGGGGTGGGGTGTGTGTGCGT#((((.(((((((((.(((((((#)))))))..)))))))))...)))).	3941	3967	1	-24.7	0	0.000161995	0.412	0.0597305	-0.148047	-8.79206	20	26	9	3UTR		0	0
hsa-miR-30b-5p	NM_001243203	RANBP6	TGTAAACATCCTACACTCAGCT#GCTGTTACTAGGAGAGTTTTGAGATACTGCAGTGGATGTGGGATGTATATG#.(((.((((((((((.((.(((#.))).)))))))))))).))).	2696	2747	1	-18.4	0	0.00023317	0.603	3.61028	4.95582	-8.14541	18	22	12	3UTR		0	0
hsa-miR-30b-5p	NM_001243299	APLP2	TGTAAACATCCTACACTCAGCT#GCTGAGAAATGGGGTGG#......(((((((..((((((.#))))))...))))))).	2815	2832	1	-18.9	0	0.00498352	0.559	-0.262004	0.419996	-17.1588	13	17	7	3UTR	MIRT705592	0	0
hsa-miR-30b-5p	NM_001243439	SPECC1	TGTAAACATCCTACACTCAGCT#GGCTGAGGTGGGAGGATTGCT#.((((.(.((((((.(((((((#))))))))))))).).)))).	6405	6426	1	-23.3	0	0.00241082	0.412	-0.0566864	0.0928303	-8.74337	18	21	13	3UTR		0	0
hsa-miR-30b-5p	NM_001243439	SPECC1	TGTAAACATCCTACACTCAGCT#AGTTGAGTGTAGTTGATACAT#((((..((..((((((((((((#)))))))))))).)).)))).	8087	8108	1	-19.7	0	0.000535248	0.618	0.270166	0.59579	-12.2565	18	21	12	3UTR		0	0
hsa-miR-30b-5p	NM_001243645	CFL2	TGTAAACATCCTACACTCAGCT#AGTGTAGGAGTTTTATGTTTACC#.((((((((((((((((.....#)))))))))......))))))).	1337	1360	1	-18.2	1	0.00777372	0.662	1.17302	0.855513	-3.79332	16	23	9	3UTR		1	1
hsa-miR-30b-5p	NM_001243794	CHST12	TGTAAACATCCTACACTCAGCT#AGCTGGGTGTGGTGGTGGGCAC#(((...((((((((((((((((#)))))))))))).)))).))).	11791	11813	1	-24.4	0	2.69668e-05	0.529	0.0437619	-0.0540891	-12.9896	19	22	12	3UTR		0	0
hsa-miR-30b-5p	NM_001243797	TSC22D1	TGTAAACATCCTACACTCAGCT#AGCTGATTTCCACTTTAAGAACCCTGTCACCCTGGGTTGGGATGTTTC#...((((((((((.((((((..#.)))))))))))))))).	1908	1956	1	-19.7	0	0.000348766	0.515	2.13055	1.44316	-7.37138	16	18	16	3UTR		0	0
hsa-miR-30b-5p	NM_001243879	TRA2B	TGTAAACATCCTACACTCAGCT#AGTTGAGTTTTAGGGTGTG#.....((((((((.((((((((#))))))))..)))))))).	2624	2643	1	-20.2	0	0.0531636	0.618	1.76131	1.28415	-14.5224	16	19	8	3UTR		0	0
hsa-miR-30b-5p	NM_001244390	NUDT2	TGTAAACATCCTACACTCAGCT#GGCTGGGTGGAAAGGAAGG#......(.((((.(((((((((#)))))))))...)))).).	655	674	1	-18.2	0	0.00594809	0.574	2.16995	1.13759	-19.1693	14	19	9	3UTR		0	0
hsa-miR-30b-5p	NM_001244710	GFPT1	TGTAAACATCCTACACTCAGCT#AGTCTGAGGTGGGAGTATTGCT#.((((((.((((((.(((((((#)).))))))))))))).)))).	4383	4405	1	-19.5	1	0.0033498	0.441	0.407334	0.428055	-6.84241	19	22	13	3UTR		0	0
hsa-miR-30b-5p	NM_001244889	UNC5B	TGTAAACATCCTACACTCAGCT#TTGAGTGTGGATGA#......(((((.((((((((..#))))))))))))).	3918	3932	1	-17.9	0	0.00101146	0.574	0.79213	0.848431	-18.9134	13	14	13	3UTR		0	0
hsa-miR-30b-5p	NM_001244898	PTBP3	TGTAAACATCCTACACTCAGCT#AGATTTGGAGATGTGGGATGTTC#....((((((((((((((....#.))).))))))))))).	4539	4562	1	-19.8	0	0.00623951	0.721	1.11384	1.10247	-9.54656	14	17	11	3UTR		1	1
hsa-miR-30b-5p	NM_001244926	PRPF4	TGTAAACATCCTACACTCAGCT#GGCTGAGGTGGGAGGGATTGCT#.((((.(.((((((.(((((((#))))))))))))).)..)))).	2101	2123	1	-22.6	0	0.00101444	0.412	-0.00508998	-0.256641	-8.74337	18	22	13	3UTR		0	0
hsa-miR-30b-5p	NM_001251917	RAP1B	TGTAAACATCCTACACTCAGCT#AGCTGGGTGTGGTGGTGCATGCC#.(((..((((((((((((((((#)))))))))))).))))..))).	12240	12263	1	-25.2	0	0.000324842	0.529	-0.173294	0.0379591	-9.81332	19	23	12	3UTR	MIRT188274	1	1
hsa-miR-30b-5p	NM_001251918	RAP1B	TGTAAACATCCTACACTCAGCT#AGCTGGGTGTGGTGGTGCATGCC#.(((..((((((((((((((((#)))))))))))).))))..))).	12231	12254	1	-25.2	0	0.000324842	0.529	-0.173294	0.0379591	-9.81332	19	23	12	3UTR	MIRT188274	1	1
hsa-miR-30b-5p	NM_001251921	RAP1B	TGTAAACATCCTACACTCAGCT#AGCTGGGTGTGGTGGTGCATGCC#.(((..((((((((((((((((#)))))))))))).))))..))).	12300	12323	1	-25.2	0	0.000324842	0.529	-0.173294	0.0379591	-9.81332	19	23	12	3UTR	MIRT188274	1	1
hsa-miR-30b-5p	NM_001251922	RAP1B	TGTAAACATCCTACACTCAGCT#AGCTGGGTGTGGTGGTGCATGCC#.(((..((((((((((((((((#)))))))))))).))))..))).	12216	12239	1	-25.2	0	0.000324842	0.529	-0.173294	0.0379591	-9.81332	19	23	12	3UTR	MIRT188274	1	1
hsa-miR-30b-5p	NM_001256006	SYT14	TGTAAACATCCTACACTCAGCT#GGCTGAGGTAGGCAGATTACT#.((((.(..(((((.(((((((#))))))))))))..).)))).	7206	7227	1	-21.3	0	0.000778166	0.485	0	0	-9.79976	17	21	12	3UTR		0	0
hsa-miR-30b-5p	NM_001256167	ZNF620	TGTAAACATCCTACACTCAGCT#GCTGGGTGCCCAGCAGGATGGATTCAA#((....((((((.((((((((.#))))))))......))))))....)).	1416	1443	1	-19.5	0	0.0105156	0.559	-0.550936	-0.29204	-15.8363	16	27	8	3UTR		0	0
hsa-miR-30b-5p	NM_001256358	PTK6	TGTAAACATCCTACACTCAGCT#AGCTGGGTGTGGTGGTGG#......((((((((((((((((#)))))))))))).)))).	2254	2272	1	-24.4	0	0.000167952	0.5	0.845556	0.522862	-15.5666	16	18	12	3UTR		0	0
hsa-miR-30b-5p	NM_001256678	PRORP	TGTAAACATCCTACACTCAGCT#GGCTGAGGTGGGAGGATCACT#.((.....((((((.(((((((#))))))))))))).....)).	4719	4740	1	-20.6	0	7.86358e-06	0.412	-0.555826	-0.168652	-17.4381	15	21	13	3UTR		0	0
hsa-miR-30b-5p	NM_001256679	PRORP	TGTAAACATCCTACACTCAGCT#GGCTGAGGTGGGAGGATCACT#.((.....((((((.(((((((#))))))))))))).....)).	4214	4235	1	-20.6	0	7.86358e-06	0.412	-0.555826	-0.168652	-17.4381	15	21	13	3UTR		0	0
hsa-miR-30b-5p	NM_001256680	PRORP	TGTAAACATCCTACACTCAGCT#GGCTGAGGTGGGAGGATCACT#.((.....((((((.(((((((#))))))))))))).....)).	3762	3783	1	-20.6	0	7.86358e-06	0.412	-0.555826	-0.168652	-17.4381	15	21	13	3UTR		0	0
hsa-miR-30b-5p	NM_001256681	PRORP	TGTAAACATCCTACACTCAGCT#GGCTGAGGTAGGAGGATTGCT#.((((.(.((((((.(((((((#))))))))))))).).)))).	2055	2076	1	-23.6	0	7.20618e-05	0.441	0	0	-8.74337	18	21	13	3UTR		0	0
hsa-miR-30b-5p	NM_001256681	PRORP	TGTAAACATCCTACACTCAGCT#GGCTGAGGTGGGAGGATCACT#.((.....((((((.(((((((#))))))))))))).....)).	3714	3735	1	-20.6	0	7.86358e-06	0.412	0	0	-17.4381	15	21	13	3UTR		0	0
hsa-miR-30b-5p	NM_001256838	ZNF382	TGTAAACATCCTACACTCAGCT#GCTGAGTGTCTGGGGTGG#......(((((((((((((((.#)))))))))..)))))).	8106	8124	1	-23.9	0	0.00182192	0.485	0.386464	0.244764	-15.5666	15	18	9	3UTR		1	1
hsa-miR-30b-5p	NM_001257394	UBE2V1	TGTAAACATCCTACACTCAGCT#GCTAGGTGTGTGGGGTGTTTCGCC#.((((((((((((((((((((.#))).)).))))))))))))).)).	1230	1254	1	-23.1	1	2.44013e-06	0.471	0.930307	1.80747	-3.79332	20	24	13	3UTR		0	0
hsa-miR-30b-5p	NM_001257396	UBE2V1	TGTAAACATCCTACACTCAGCT#GCTAGGTGTGTGGGGTGTTTCGCC#.((((((((((((((((((((.#))).)).))))))))))))).)).	824	848	1	-23.1	1	2.44013e-06	0.471	1.04488	1.34388	-3.79332	20	24	13	3UTR		0	0
hsa-miR-30b-5p	NM_001257398	UBE2V1	TGTAAACATCCTACACTCAGCT#GCTAGGTGTGTGGGGTGTTTCGCC#.((((((((((((((((((((.#))).)).))))))))))))).)).	1089	1113	1	-23.1	1	2.44013e-06	0.471	1.30797	1.74891	-3.79332	20	24	13	3UTR		0	0
hsa-miR-30b-5p	NM_001257999	ANKFY1	TGTAAACATCCTACACTCAGCT#GGCTTCCAGCCCCTTCGGGGTGGTGCTCAGTGTGGGGTGA#......(((((((((((.(((.#.))).))))))))))).	7454	7494	1	-21.8	0	5.20491e-05	0.397	1.57618	2.58738	-15.5666	14	17	11	3UTR		0	0
hsa-miR-30b-5p	NM_001258019	GRIA1	TGTAAACATCCTACACTCAGCT#GCTAAGTGAGGATGA#......((((((.((((.(((.#))).)))))))))).	2912	2927	1	-17.8	0	7.07536e-05	0.632	1.33269	1.85591	-16.8557	13	15	10	3UTR		0	0
hsa-miR-30b-5p	NM_001258281	MSH2	TGTAAACATCCTACACTCAGCT#AGCTGTAACTGAGGACTGTTTGCAA#((((((((((((.....(((((#)))))......)))).)))))))).	2932	2957	1	-19.7	1	0.00661162	0.647	0.685324	0.707037	-7.05204	17	25	8	3UTR		0	0
hsa-miR-30b-5p	NM_001258311	PGBD5	TGTAAACATCCTACACTCAGCT#AGCTGGGTGTGGTGGTGG#......((((((((((((((((#)))))))))))).)))).	5376	5394	1	-24.4	0	1.39023e-06	0.515	-0.360723	-0.0779809	-15.5666	16	18	12	3UTR		0	0
hsa-miR-30b-5p	NM_001261839	TTPAL	TGTAAACATCCTACACTCAGCT#AGCTGGGTGTGGTGGTGCGTGCC#.(((..((((((((((((((((#)))))))))))).))))..))).	5409	5432	1	-25.8	0	0.000104243	0.515	0.0706378	0.0259426	-9.81332	19	23	12	3UTR		0	0
hsa-miR-30b-5p	NM_001267046	FRMD6	TGTAAACATCCTACACTCAGCT#GCTTTACTGATTGCAAAGCCTTCAGAATATTGGAGTGTGGTGTGTTTGCT#.((((((((.((((((((....#.)))))))).)))))))).	2355	2405	1	-22.4	1	0.00107411	0.603	0.887842	0.333699	-5.03583	16	19	8	3UTR		1	1
hsa-miR-30b-5p	NM_001267047	FRMD6	TGTAAACATCCTACACTCAGCT#GCTTTACTGATTGCAAAGCCTTCAGAATATTGGAGTGTGGTGTGTTTGCT#.((((((((.((((((((....#.)))))))).)))))))).	1164	1214	1	-22.4	1	0.00107411	0.603	0.887842	0.333699	-5.03583	16	19	8	3UTR		1	1
hsa-miR-30b-5p	NM_001267605	ZNF248	TGTAAACATCCTACACTCAGCT#GTGGGAGTGTTTACAC#((((((((((((((........#)))))).)))))))).	1488	1504	1	-17.6	1	0.00237596	0.574	1.00039	0.232959	-4.90607	14	16	8	3UTR		0	0
hsa-miR-30b-5p	NM_001267607	ZNF248	TGTAAACATCCTACACTCAGCT#GCTGAGCAAAGCAAACTGTTAATTTTCTGTAGGATTTTTGCAA#((((((.((((((((((((((.#)))))).....................)))))))).)))))).	3099	3142	1	-23.3	0	0.0037119	0.691	0.302422	0.988131	-5.48126	20	43	8	3UTR		0	0
hsa-miR-30b-5p	NM_001270375	MMD2	TGTAAACATCCTACACTCAGCT#CTGAAGAATCTGGCAAAGAGTCCTGTGGGTTGTTTATAC#((((((((.(((((((((.(((#.)))...))))...))))).)))))))).	1298	1337	1	-19.4	1	0.000778797	0.471	0.349075	0.208826	-4.99396	20	29	8	3UTR		0	0
hsa-miR-30b-5p	NM_001270384	MIGA1	TGTAAACATCCTACACTCAGCT#GGCTGAGGTGGGAGGATCACT#.((.....((((((.(((((((#))))))))))))).....)).	3051	3072	1	-20.6	0	2.12865e-05	0.426	-0.1631	0.202154	-17.4381	15	21	13	3UTR		0	0
hsa-miR-30b-5p	NM_001270768	STRIP1	TGTAAACATCCTACACTCAGCT#GGGTGGGGGTGGGGTGTTTC#...(((((((((((.((((.((#)).)))).))))))))))).	2855	2875	1	-21.7	0	0.00374017	0.485	0.421855	0.241522	-7.24999	17	20	11	3UTR	MIRT128245	1	1
hsa-miR-30b-5p	NM_001270782	TFAM	TGTAAACATCCTACACTCAGCT#AGCTGAGTGTTAGAAGGAAAGATGCT#.(((....((((((((((((((#))))))))))....))))....))).	3985	4011	1	-20.3	0	0.0261119	0.588	0.0366271	0.119787	-13.6706	17	26	10	3UTR		0	0
hsa-miR-30b-5p	NM_001270876	MEAF6	TGTAAACATCCTACACTCAGCT#GGCTGGGTGGGGGTGG#......((((((.(((((((((#))))))))))))))).	4199	4215	1	-22.7	0	0.00118712	0.5	0	0	-16.8557	15	16	15	3UTR		0	0
hsa-miR-30b-5p	NM_001271775	RALGDS	TGTAAACATCCTACACTCAGCT#GGGTGGGGGTGGGGTGA#......((((((((.((((.((#)).)))).)))))))).	3544	3561	1	-18.8	0	0.197247	0.588	0.897971	0.86202	-16.302	14	17	8	3UTR		1	1
hsa-miR-30b-5p	NM_001271776	RALGDS	TGTAAACATCCTACACTCAGCT#GGGTGGGGGTGGGGTGA#......((((((((.((((.((#)).)))).)))))))).	3514	3531	1	-18.8	0	0.197247	0.588	0.903909	1.93891	-16.302	14	17	8	3UTR		1	1
hsa-miR-30b-5p	NM_001271818	ORAI2	TGTAAACATCCTACACTCAGCT#GGCTGAGGTGGGAGGATTGCT#.((((.(.((((((.(((((((#))))))))))))).).)))).	3720	3741	1	-23.3	0	0.000136784	0.441	0.153253	0.1149	-8.74337	18	21	13	3UTR		0	0
hsa-miR-30b-5p	NM_001276249	LDLRAD4	TGTAAACATCCTACACTCAGCT#GGATGCATTAGGAAGCTGCTGTCTGAGTGTAGGAATGTCTTGCT#.(((((((((((((((((((..#.)))))))))))).))).)))).	5664	5708	1	-25	1	0.000109914	0.588	-0.0638854	0.644336	-3.79332	19	23	12	3UTR		0	0
hsa-miR-30b-5p	NM_001276277	PPIP5K2	TGTAAACATCCTACACTCAGCT#CTGAGTGTATAGGATGTG#.....(((((((((((((((..#))))))))..))))))).	13594	13612	1	-21.5	0	0.000581656	0.559	0	0	-13.6656	15	18	8	3UTR		1	1
hsa-miR-30b-5p	NM_001276392	LDLRAD1	TGTAAACATCCTACACTCAGCT#AGCTGGGTGGGGTGGTGCAT#((((..(((((..(((((((((#)))))))))))))).)))).	1885	1905	1	-22.3	0	0.000551373	0.529	1.70662	2.29578	-14.5935	18	20	14	3UTR		0	0
hsa-miR-30b-5p	NM_001276393	LDLRAD1	TGTAAACATCCTACACTCAGCT#AGCTGGGTGGGGTGGTGCAT#((((..(((((..(((((((((#)))))))))))))).)))).	1937	1957	1	-22.3	0	0.000551373	0.529	2.47768	1.41452	-14.5935	18	20	14	3UTR		0	0
hsa-miR-30b-5p	NM_001276394	LDLRAD1	TGTAAACATCCTACACTCAGCT#AGCTGGGTGGGGTGGTGCAT#((((..(((((..(((((((((#)))))))))))))).)))).	1799	1819	1	-22.3	0	0.000551373	0.529	3.66475	2.06475	-14.5935	18	20	14	3UTR		0	0
hsa-miR-30b-5p	NM_001277145	ZBTB10	TGTAAACATCCTACACTCAGCT#GCTGATGGGCATGTTTATAA#(((((((((((((...(((((.#))))))))).))))))))).	2527	2547	1	-19.1	1	0.0122405	0.676	1.69595	2.13137	-5.76291	18	20	9	3UTR		1	0
hsa-miR-30b-5p	NM_001277285	IGSF9B	TGTAAACATCCTACACTCAGCT#GCTGGGTGTGGGCATGTGTGACAG#(((..((((((((((((((((.#)))))))))))).))))...))).	7331	7355	1	-27.4	0	0.000213612	0.412	0.0944253	-0.0212071	-11.0886	19	24	12	3UTR		0	0
hsa-miR-30b-5p	NM_001277291	ZNF891	TGTAAACATCCTACACTCAGCT#GCTGGGGTAGGAGGATCACT#.((.....((((((.((((((.#)))))))))))).....)).	8230	8250	1	-19.6	0	0.00256381	0.397	0	0	-17.4381	14	20	12	3UTR		0	0
hsa-miR-30b-5p	NM_001277291	ZNF891	TGTAAACATCCTACACTCAGCT#GGGTGTAGATGTTTAGAG#(.(((((((.((((((((....#))))))))))))))).).	4494	4512	1	-19.2	1	0.00402091	0.632	0	0	-6.34376	16	18	15	3UTR		0	0
hsa-miR-30b-5p	NM_001278196	ZBTB18	TGTAAACATCCTACACTCAGCT#GGCTGGGGGGGTGTC#.....(((((((...(((((((#)))))))))))))).	2640	2655	1	-17.8	0	0.00692608	0.559	2.62299	3.15167	-16.547	14	15	14	3UTR		1	1
hsa-miR-30b-5p	NM_001278235	LMCD1	TGTAAACATCCTACACTCAGCT#GGATTATGTTTCAACCTGAGTGTTTGGAGGGGATGTTC#....((((((((((((((((..#.))))))))......)))))))).	970	1008	1	-20.7	0	0.000383726	0.544	-0.0610786	-0.219905	-9.54656	16	24	8	3UTR		0	0
hsa-miR-30b-5p	NM_001278275	E2F6	TGTAAACATCCTACACTCAGCT#GCTGAGTGTTTAGGATT#.......((((((((((((((.#)))))))))..))))).	2559	2576	1	-20.9	0	3.49698e-05	0.647	4.05675	2.92669	-17.1102	14	17	9	3UTR		0	0
hsa-miR-30b-5p	NM_001278277	E2F6	TGTAAACATCCTACACTCAGCT#GCTGAGTGTTTAGGATT#.......((((((((((((((.#)))))))))..))))).	2692	2709	1	-20.9	0	3.49698e-05	0.647	3.59052	3.15809	-17.1102	14	17	9	3UTR		0	0
hsa-miR-30b-5p	NM_001278278	E2F6	TGTAAACATCCTACACTCAGCT#GCTGAGTGTTTAGGATT#.......((((((((((((((.#)))))))))..))))).	2433	2450	1	-20.9	0	3.49698e-05	0.647	2.64408	3.31938	-17.1102	14	17	9	3UTR		0	0
hsa-miR-30b-5p	NM_001278291	ZNF3	TGTAAACATCCTACACTCAGCT#GCTGGGTGAGGATGG#......((((((.((((((((.#)))))))))))))).	2417	2432	1	-23.8	0	9.17909e-05	0.382	0	0	-16.8557	14	15	14	3UTR		0	0
hsa-miR-30b-5p	NM_001278322	MOBP	TGTAAACATCCTACACTCAGCT#GCAAAGAAATCCCTAGAGAGTGTAGGAGTTGTCT#.(..(((.((((((((((....#.)))))))))))))..).	1410	1444	1	-20	0	0.00141883	0.574	0.288543	0.00087195	-10.6965	14	18	13	3UTR		0	0
hsa-miR-30b-5p	NM_001278388	SLC38A1	TGTAAACATCCTACACTCAGCT#AGCTGAAGGTGGGGTGTCTAACAA#(((..(((((((((..((((((#))))))..)))))))))...))).	6808	6832	1	-23	0	0.000276144	0.618	2.44797	3.23622	-12.0571	18	24	9	3UTR		1	0
hsa-miR-30b-5p	NM_001278402	RAB3IP	TGTAAACATCCTACACTCAGCT#AGCTGGGTGTAGTGGTGCGTGCT#.(((..((((((((((((((((#)))))))))))).))))..))).	4499	4522	1	-26.5	0	0.000514242	0.529	0.155207	0.218429	-9.81332	19	23	12	3UTR		0	0
hsa-miR-30b-5p	NM_001278462	MDM2	TGTAAACATCCTACACTCAGCT#GGCTGAGGTGGGTGG#......((.(((((.(((((((#)))))))))))))).	11230	11245	1	-19.8	0	2.75985e-06	0.456	0	0	-17.3584	14	15	14	3UTR		0	0
hsa-miR-30b-5p	NM_001278516	MDM4	TGTAAACATCCTACACTCAGCT#GGCTGGACCTTGGATTTGAGGAGTGGGATGTA#.....(((((((((.(((((..#.)))))..))))))))).	624	656	1	-19.4	0	0.000859007	0.5	1.22983	2.99359	-14.401	14	18	9	3UTR		1	1
hsa-miR-30b-5p	NM_001278549	PDK1	TGTAAACATCCTACACTCAGCT#GGTTGAGTTAGGTAGTTTGCAA#(((((((..((((.((((((((#))))))))))))..))))))).	4943	4965	1	-21.6	1	0.0215221	0.632	0.429366	0.37286	-8.16444	19	22	12	3UTR		0	0
hsa-miR-30b-5p	NM_001278596	ANO2	TGTAAACATCCTACACTCAGCT#AGCCTGACAGAATGAGTGTAGGAAGG#......(.(((((((((((.((#.))..))))))))))).).	3201	3227	1	-18.5	0	0.0384458	0.618	1.53251	1.68096	-17.8802	14	19	11	3UTR		0	0
hsa-miR-30b-5p	NM_001278597	ANO2	TGTAAACATCCTACACTCAGCT#AGCCTGACAGAATGAGTGTAGGAAGG#......(.(((((((((((.((#.))..))))))))))).).	3219	3245	1	-18.5	0	0.0384458	0.618	1.42888	1.85479	-17.8802	14	19	11	3UTR		0	0
hsa-miR-30b-5p	NM_001278651	RANGAP1	TGTAAACATCCTACACTCAGCT#GGGTGGGTGTGGGGCTGG#......(((((((((((((.((#)).))))))))))).)).	4205	4223	1	-20.3	0	0.000507841	0.456	0	0	-15.5666	15	18	11	3UTR		0	0
hsa-miR-30b-5p	NM_001281296	M1AP	TGTAAACATCCTACACTCAGCT#GGCTGAGGTGGGATGA#......((((((((.(((((((#))))))))))))))).	2423	2439	1	-24.4	0	3.83344e-06	0.456	0.556694	0.283065	-16.302	15	16	15	3UTR		0	1
hsa-miR-30b-5p	NM_001281710	NCAPH	TGTAAACATCCTACACTCAGCT#GGCTGAGGTGGGATA#.......(((((((.(((((((#)))))))))))))).	4010	4025	1	-21.5	0	3.5988e-07	0.456	0.326192	-0.00193976	-17.8457	14	15	14	3UTR		0	0
hsa-miR-30b-5p	NM_001281712	NCAPH	TGTAAACATCCTACACTCAGCT#GGCTGAGGTGGGATA#.......(((((((.(((((((#)))))))))))))).	3790	3805	1	-21.5	0	3.5988e-07	0.456	0.326192	-0.00193976	-17.8457	14	15	14	3UTR		0	0
hsa-miR-30b-5p	NM_001281834	GCSAML	TGTAAACATCCTACACTCAGCT#GGCTGAGGTAGTAGGATTGTTTGA#..((((((((((((.(((((((#)))))))...))))))).))))).	2910	2934	1	-23.3	1	0.10304	0.456	0.0284672	-0.0209602	-5.69245	19	24	7	3UTR		0	0
hsa-miR-30b-5p	NM_001281835	GCSAML	TGTAAACATCCTACACTCAGCT#GGCTGAGGTAGTAGGATTGTTTGA#..((((((((((((.(((((((#)))))))...))))))).))))).	2794	2818	1	-23.3	1	0.10304	0.456	0.0284672	-0.0209602	-5.69245	19	24	7	3UTR		0	0
hsa-miR-30b-5p	NM_001281836	GCSAML	TGTAAACATCCTACACTCAGCT#GGCTGAGGTAGTAGGATTGTTTGA#..((((((((((((.(((((((#)))))))...))))))).))))).	2678	2702	1	-23.3	1	0.10304	0.456	0.0284672	-0.0209602	-5.69245	19	24	7	3UTR		0	0
hsa-miR-30b-5p	NM_001281837	GCSAML	TGTAAACATCCTACACTCAGCT#GGCTGAGGTAGTAGGATTGTTTGA#..((((((((((((.(((((((#)))))))...))))))).))))).	2710	2734	1	-23.3	1	0.10304	0.456	0.0284672	-0.0209602	-5.69245	19	24	7	3UTR		0	0
hsa-miR-30b-5p	NM_001281838	GCSAML	TGTAAACATCCTACACTCAGCT#GGCTGAGGTAGTAGGATTGTTTGA#..((((((((((((.(((((((#)))))))...))))))).))))).	2618	2642	1	-23.3	1	0.10304	0.456	0.0284672	-0.0209602	-5.69245	19	24	7	3UTR		0	0
hsa-miR-30b-5p	NM_001281853	GCSAML	TGTAAACATCCTACACTCAGCT#GGCTGAGGTAGTAGGATTGTTTGA#..((((((((((((.(((((((#)))))))...))))))).))))).	2814	2838	1	-23.3	1	0.10304	0.456	0.0284672	-0.0209602	-5.69245	19	24	7	3UTR		0	0
hsa-miR-30b-5p	NM_001282190	ZC3HC1	TGTAAACATCCTACACTCAGCT#GGTTCTGTTAAAGGAGTGTGGGATT#.......(((((((((((....#.))))))))))).	1785	1810	1	-18.3	0	0.00821736	0.529	1.07248	1.08476	-17.1102	11	13	11	3UTR		0	0
hsa-miR-30b-5p	NM_001282191	ZC3HC1	TGTAAACATCCTACACTCAGCT#GGTTCTGTTAAAGGAGTGTGGGATT#.......(((((((((((....#.))))))))))).	1603	1628	1	-18.3	0	0.00821736	0.529	0.984776	1.3741	-17.1102	11	13	11	3UTR		0	0
hsa-miR-30b-5p	NM_001282444	EHD1	TGTAAACATCCTACACTCAGCT#AGCTGGTGTGGTGGTGTC#.....(((((((((((.(((((#))))))))))).))))).	4328	4346	1	-21.1	0	0.000110171	0.412	-0.37541	0.819561	-13.6656	16	18	11	3UTR		0	0
hsa-miR-30b-5p	NM_001282551	BTBD3	TGTAAACATCCTACACTCAGCT#GTTGAGGTGGGTGTG#.....(((.(((((.((((((.#)))))))))))))).	3725	3740	1	-18.2	0	0.000338075	0.574	0.891276	0.521049	-15.4574	14	15	14	3UTR		0	0
hsa-miR-30b-5p	NM_001282576	UBE2V1	TGTAAACATCCTACACTCAGCT#GCTAGGTGTGTGGGGTGTTTCGCC#.((((((((((((((((((((.#))).)).))))))))))))).)).	1224	1248	1	-23.1	1	2.44013e-06	0.471	0	0	-3.79332	20	24	13	3UTR		0	0
hsa-miR-30b-5p	NM_001282579	UBE2V1	TGTAAACATCCTACACTCAGCT#GCTAGGTGTGTGGGGTGTTTCGCC#.((((((((((((((((((((.#))).)).))))))))))))).)).	1050	1074	1	-23.1	1	2.44013e-06	0.471	2.00813	1.72207	-3.79332	20	24	13	3UTR		0	0
hsa-miR-30b-5p	NM_001282667	MICAL2	TGTAAACATCCTACACTCAGCT#CTGGGTGTGGGTGA#......((.(((((((((((..#))))))))))))).	4398	4412	1	-18.6	0	0.000140402	0.5	-0.186128	-0.206207	-16.6229	13	14	13	3UTR		0	1
hsa-miR-30b-5p	NM_001282772	POLR1B	TGTAAACATCCTACACTCAGCT#GGCTGAGGTGGGAGGATTGCT#.((((.(.((((((.(((((((#))))))))))))).).)))).	5354	5375	1	-23.3	0	6.67499e-05	0.412	0.194587	0.000978975	-8.74337	18	21	13	3UTR		0	0
hsa-miR-30b-5p	NM_001282774	POLR1B	TGTAAACATCCTACACTCAGCT#GGCTGAGGTGGGAGGATTGCT#.((((.(.((((((.(((((((#))))))))))))).).)))).	4605	4626	1	-23.3	0	6.67499e-05	0.412	0.194587	0.000978975	-8.74337	18	21	13	3UTR		0	0
hsa-miR-30b-5p	NM_001282776	POLR1B	TGTAAACATCCTACACTCAGCT#GGCTGAGGTGGGAGGATTGCT#.((((.(.((((((.(((((((#))))))))))))).).)))).	4706	4727	1	-23.3	0	6.67499e-05	0.412	0.194587	0.000978975	-8.74337	18	21	13	3UTR		0	0
hsa-miR-30b-5p	NM_001282787	NFIB	TGTAAACATCCTACACTCAGCT#GCCAGGGTGTAGGATA#.......(((((((((((.((.#))..))))))))))).	2411	2427	1	-18.8	0	0.00346428	0.603	4.37524	4.33857	-17.1102	13	16	11	3UTR		1	1
hsa-miR-30b-5p	NM_001282807	MARCHF7	TGTAAACATCCTACACTCAGCT#AGCTGGGTGTGGTGACAGATGTC#.....(((((((((((((((((#)))))))))))).....))))).	4235	4258	1	-22.3	0	0.00027066	0.529	0	0	-13.6656	17	23	12	3UTR		0	0
hsa-miR-30b-5p	NM_001282807	MARCHF7	TGTAAACATCCTACACTCAGCT#AGTTGAGTGGAAGGTAGGATT#.......(((((((((((((((#)))))))).....))))))).	4538	4559	1	-17.4	0	0.02301	0.588	0	0	-17.1102	15	21	8	3UTR		0	0
hsa-miR-30b-5p	NM_001282910	CARF	TGTAAACATCCTACACTCAGCT#AGCTGGGTGTGGTGGTGGGCAC#(((...((((((((((((((((#)))))))))))).)))).))).	3494	3516	1	-24.4	0	1.23487e-05	0.529	0.285148	0.0810827	-12.9896	19	22	12	3UTR		1	1
hsa-miR-30b-5p	NM_001282911	CARF	TGTAAACATCCTACACTCAGCT#AGCTGGGTGTGGTGGTGGGCAC#(((...((((((((((((((((#)))))))))))).)))).))).	3575	3597	1	-24.4	0	1.23487e-05	0.529	-0.211319	0.0258607	-12.9896	19	22	12	3UTR		1	1
hsa-miR-30b-5p	NM_001282912	CARF	TGTAAACATCCTACACTCAGCT#AGCTGGGTGTGGTGGTGGGCAC#(((...((((((((((((((((#)))))))))))).)))).))).	3373	3395	1	-24.4	0	1.23487e-05	0.529	0	0	-12.9896	19	22	12	3UTR		1	1
hsa-miR-30b-5p	NM_001282951	COPS7B	TGTAAACATCCTACACTCAGCT#GGGTGGGGGTGGGGTGG#......((((((((.((((.((#)).)))).)))))))).	1934	1951	1	-19.3	0	0.179154	0.412	1.38069	2.11276	-16.302	14	17	8	3UTR	MIRT023407	1	0
hsa-miR-30b-5p	NM_001282952	COPS7B	TGTAAACATCCTACACTCAGCT#GGGTGGGGGTGGGGTGG#......((((((((.((((.((#)).)))).)))))))).	1964	1981	1	-19.3	0	0.179154	0.412	0.795044	2.25038	-16.302	14	17	8	3UTR	MIRT023407	1	0
hsa-miR-30b-5p	NM_001282971	MTSS1	TGTAAACATCCTACACTCAGCT#AGCCATACTGGATTGCAGTGTTTGTTTCTGTAGGGTGTTTAA#..(((((((((((((.......#.))))))))))))).	3503	3545	1	-17.7	1	0.00724131	0.574	4.75511	5.12037	-5.19005	13	15	13	3UTR		0	0
hsa-miR-30b-5p	NM_001282974	MTSS1	TGTAAACATCCTACACTCAGCT#TTGTTTCTGTAGGGTGTTTAA#..(((((((((((((.......#.))))))))))))).	3437	3458	1	-17.7	1	0.00724131	0.574	5.51273	5.01542	-5.19005	13	15	13	3UTR		0	0
hsa-miR-30b-5p	NM_001284306	ZNF106	TGTAAACATCCTACACTCAGCT#AGCTGGGTGTGGTGGTATGTGCC#.(((...(((((((((((((((#)))))))))))).)))...))).	5553	5576	1	-22.4	0	0.00117076	0.559	3.47707	3.80129	-11.357	18	23	12	3UTR		0	0
hsa-miR-30b-5p	NM_001284355	AMZ1	TGTAAACATCCTACACTCAGCT#GGCTGAGGTGGGAGGATTGCT#.((((.(.((((((.(((((((#))))))))))))).).)))).	1900	1921	1	-23.3	0	0.00031444	0.397	0	0	-8.74337	18	21	13	3UTR		0	0
hsa-miR-30b-5p	NM_001284400	LRRC28	TGTAAACATCCTACACTCAGCT#AGCGAGTGTGGTGGATGGGCAG#(((...((((((((((((.(((#))))))))))..))))).))).	5300	5322	1	-19	0	0.00519286	0.5	0.106226	0.213168	-12.9896	18	22	10	3UTR		0	0
hsa-miR-30b-5p	NM_001284403	PTCD2	TGTAAACATCCTACACTCAGCT#GCAGAGTGTGGGACAAAGACAA#(((.....((((((((((.((.#)).)))))))))).....))).	10617	10639	1	-20.9	0	0.00100336	0.559	0	0	-16.8469	15	22	10	3UTR		0	0
hsa-miR-30b-5p	NM_001284404	PTCD2	TGTAAACATCCTACACTCAGCT#GCAGAGTGTGGGACAAAGACAA#(((.....((((((((((.((.#)).)))))))))).....))).	10747	10769	1	-20.9	0	0.00100336	0.559	0	0	-16.8469	15	22	10	3UTR		0	0
hsa-miR-30b-5p	NM_001284405	PTCD2	TGTAAACATCCTACACTCAGCT#GCAGAGTGTGGGACAAAGACAA#(((.....((((((((((.((.#)).)))))))))).....))).	10865	10887	1	-20.9	0	0.00100336	0.559	0	0	-16.8469	15	22	10	3UTR		0	0
hsa-miR-30b-5p	NM_001286191	C12orf43	TGTAAACATCCTACACTCAGCT#GGCTGAGGTGGGAGAATCGCT#.((.....((((((.(((((((#))))))))))))).....)).	1900	1921	1	-20.9	0	3.28918e-05	0.426	-1.65551	-0.222319	-17.4381	15	21	13	3UTR		0	0
hsa-miR-30b-5p	NM_001286197	C12orf43	TGTAAACATCCTACACTCAGCT#GGCTGAGGTGGGAGAATCGCT#.((.....((((((.(((((((#))))))))))))).....)).	1711	1732	1	-20.9	0	3.28918e-05	0.426	-0.564317	-0.4028	-17.4381	15	21	13	3UTR		0	0
hsa-miR-30b-5p	NM_001286233	SLC2A14	TGTAAACATCCTACACTCAGCT#AGACTTACCAGGAAGCAGATACATATGAGTGTGGAAGCCGGAGGGTGTTTATG#.((((((((((((((((((...#.))))))).........))))))))))).	2775	2828	1	-20.9	1	0.000324092	0.515	4.83345	3.42514	-3.79332	18	29	11	3UTR		0	0
hsa-miR-30b-5p	NM_001286234	SLC2A14	TGTAAACATCCTACACTCAGCT#AGACTTACCAGGAAGCAGATACATATGAGTGTGGAAGCCGGAGGGTGTTTATG#.((((((((((((((((((...#.))))))).........))))))))))).	2021	2074	1	-20.9	1	0.000324092	0.515	2.84314	3.58386	-3.79332	18	29	11	3UTR		0	0
hsa-miR-30b-5p	NM_001286237	SLC2A14	TGTAAACATCCTACACTCAGCT#AGCAGATACATATGAGTGTGGAAGCCGGAGGGTGTTTATG#.((((((((((((((((((...#.))))))).........))))))))))).	2051	2091	1	-20.9	1	0.000324092	0.515	4.63368	3.5097	-3.79332	18	29	11	3UTR		0	0
hsa-miR-30b-5p	NM_001286247	RALGPS2	TGTAAACATCCTACACTCAGCT#GGTTTGTTTGGGATTGGGTGGGGGTGTTTGT#..((((((((((.(((((((((#.)).))))))))))))))))).	2529	2560	1	-20.4	1	0.143635	0.588	-0.350958	0.267071	-6.24613	19	22	17	3UTR		1	0
hsa-miR-30b-5p	NM_001286272	TPT1	TGTAAACATCCTACACTCAGCT#GGCTGAGGTAGGATTGTTA#....((((((((((.(((((((#)))))))))))))).))).	3909	3928	1	-23.4	0	0.000710245	0.426	3.9423	0.896506	-10.282	17	19	14	3UTR		0	0
hsa-miR-30b-5p	NM_001286398	RNF217	TGTAAACATCCTACACTCAGCT#GGCCAAGTGTGGGATA#.......((((((((((..(((#)))..)))))))))).	7763	7779	1	-18.2	0	2.33808e-07	0.5	0.248004	0.19435	-17.1102	13	16	10	3UTR		1	0
hsa-miR-30b-5p	NM_001286416	SUMO3	TGTAAACATCCTACACTCAGCT#GCTGAAATGTTCTCATTTCCTGTTTGCTGTATGGGCTCGGGTGGGATGTTTGT#..((((((((((((.((.((((#.)))).)))))))))))))).	1715	1768	1	-22.4	1	0.00536316	0.559	3.99294	2.83349	-5.69245	18	21	14	3UTR		0	0
hsa-miR-30b-5p	NM_001286476	C21orf58	TGTAAACATCCTACACTCAGCT#GGCTGAGGTGGGAGGATTGCT#.((((.(.((((((.(((((((#))))))))))))).).)))).	2803	2824	1	-23.3	0	3.568e-05	0.426	0	0	-8.74337	18	21	13	3UTR		0	0
hsa-miR-30b-5p	NM_001286477	C21orf58	TGTAAACATCCTACACTCAGCT#GGCTGAGGTGGGAGGATTGCT#.((((.(.((((((.(((((((#))))))))))))).).)))).	2508	2529	1	-23.3	0	3.568e-05	0.426	0	0	-8.74337	18	21	13	3UTR		0	0
hsa-miR-30b-5p	NM_001286503	HSPH1	TGTAAACATCCTACACTCAGCT#GCATTTTGCTCTCCATTCAGCATGTGTGTGGGTGTGGATGTTTATAA#(((((((((((.(((((((...#.)))))))))))))))))).	3136	3183	1	-23.6	1	0.00788421	0.574	3.64108	3.90051	-7.28438	18	20	18	3UTR		0	0
hsa-miR-30b-5p	NM_001286504	HSPH1	TGTAAACATCCTACACTCAGCT#GCATTTTGCTCTCCATTCAGCATGTGTGTGGGTGTGGATGTTTATAA#(((((((((((.(((((((...#.)))))))))))))))))).	3246	3293	1	-23.6	1	0.00788421	0.574	5.66033	3.84536	-7.28438	18	20	18	3UTR		0	0
hsa-miR-30b-5p	NM_001286505	HSPH1	TGTAAACATCCTACACTCAGCT#GCATTTTGCTCTCCATTCAGCATGTGTGTGGGTGTGGATGTTTATAA#(((((((((((.(((((((...#.)))))))))))))))))).	3012	3059	1	-23.6	1	0.00788421	0.574	4.51453	4.62554	-7.28438	18	20	18	3UTR		0	0
hsa-miR-30b-5p	NM_001286514	ATF7IP	TGTAAACATCCTACACTCAGCT#GGCTGGGGAATATGTGTGGGTGTTTATG#.(((((((((((((((((((((#))))))).....)))).)))))))))).	4207	4235	1	-23.1	1	0.0260121	0.618	1.18121	1.21214	-3.79332	21	28	10	3UTR		0	0
hsa-miR-30b-5p	NM_001286531	RAD9B	TGTAAACATCCTACACTCAGCT#GGCTGAGTGGATTTGCAT#(((((..((((...((((((((#))))))))))))))))).	2532	2550	1	-17.7	0	0.00851275	0.632	0.372307	0.753551	-12.875	17	18	17	3UTR		1	0
hsa-miR-30b-5p	NM_001286532	RAD9B	TGTAAACATCCTACACTCAGCT#GGCTGAGTGGATTTGCAT#(((((..((((...((((((((#))))))))))))))))).	2554	2572	1	-17.7	0	0.00851275	0.632	0.372307	0.753551	-12.875	17	18	17	3UTR		1	0
hsa-miR-30b-5p	NM_001286535	RAD9B	TGTAAACATCCTACACTCAGCT#GGCTGAGTGGATTTGCAT#(((((..((((...((((((((#))))))))))))))))).	2561	2579	1	-17.7	0	0.00851275	0.632	0.372307	0.753551	-12.875	17	18	17	3UTR		1	0
hsa-miR-30b-5p	NM_001286772	TBC1D13	TGTAAACATCCTACACTCAGCT#GCTGAGTAAGGATGA#......((((((..(((((((.#))))))).)))))).	1896	1911	1	-19.8	0	0.00113608	0.515	-0.0284879	-0.0931139	-17.7125	13	15	7	3UTR		0	0
hsa-miR-30b-5p	NM_001286794	SPATA13	TGTAAACATCCTACACTCAGCT#GGCTGAGGTAGGAGAATCTTTTGAATCTGGGAAGCGGAGGTTGCAG#(((((...((((((.(((((((#)))))))))))))...........................))))).	3070	3116	1	-20.9	0	0.00110437	0.471	-0.456164	-0.132362	-10.4313	18	46	13	3UTR		0	0
hsa-miR-30b-5p	NM_001286810	DCAF10	TGTAAACATCCTACACTCAGCT#GGCTGAGGTGGGTGG#......((.(((((.(((((((#)))))))))))))).	4070	4085	1	-19.8	0	2.78148e-06	0.456	0.361228	0.0688992	-17.3584	14	15	14	3UTR		0	0
hsa-miR-30b-5p	NM_001287340	NADK2	TGTAAACATCCTACACTCAGCT#GCTCTGTGATGGGGGTTTATT#.((((((.((((((((..(((.#)))..))).))))))))))).	3198	3219	1	-17	1	0.00100628	0.662	4.94857	4.62837	-6.10696	17	21	11	3UTR		0	0
hsa-miR-30b-5p	NM_001287341	NADK2	TGTAAACATCCTACACTCAGCT#GCTCTGTGATGGGGGTTTATT#.((((((.((((((((..(((.#)))..))).))))))))))).	3415	3436	1	-17	1	0.00100628	0.662	4.39785	5.12323	-6.10696	17	21	11	3UTR		0	0
hsa-miR-30b-5p	NM_001287349	ZNF852	TGTAAACATCCTACACTCAGCT#AGCTGGGTGTGGTGGTGC#......((((((((((((((((#)))))))))))).)))).	4581	4599	1	-23.9	0	1.23552e-05	0.559	0	0	-15.5666	16	18	12	3UTR		0	0
hsa-miR-30b-5p	NM_001288732	TEX2	TGTAAACATCCTACACTCAGCT#AGCTGGATGTGTGGGGTT#.......(((((((((((((((#))))))..))))))))).	3538	3556	1	-19.2	0	2.99929e-05	0.456	1.30407	3.58228	-17.1102	15	18	9	3UTR		1	1
hsa-miR-30b-5p	NM_001289024	KIF6	TGTAAACATCCTACACTCAGCT#GGCCCCAGGTGTGGGATGTTG#....(((((((((((((..(((#)))....))))))))))))).	7018	7039	1	-21.3	0	6.39269e-05	0.456	1.99486	3.19621	-9.54656	16	21	13	3UTR		0	0
hsa-miR-30b-5p	NM_001289024	KIF6	TGTAAACATCCTACACTCAGCT#GGGTGGGGTAGGATGG#......((((((((.((((.((#)).)))))))))))).	6396	6412	1	-20.2	0	0.00544173	0.471	-0.160976	-0.154674	-16.302	14	16	12	3UTR		0	0
hsa-miR-30b-5p	NM_001289132	CCDC32	TGTAAACATCCTACACTCAGCT#GGCTGAGGTAGGAGGATTGCT#.((((.(.((((((.(((((((#))))))))))))).).)))).	1232	1253	1	-23.6	0	0.000350513	0.426	1.8147	1.80996	-8.74337	18	21	13	3UTR		0	0
hsa-miR-30b-5p	NM_001290047	CECR2	TGTAAACATCCTACACTCAGCT#GGGTGGGTGGGGATGC#......((((((.((((((.((#)).)))))))))))).	5235	5251	1	-18.7	0	0.00152179	0.471	1.21056	2.11384	-16.8557	14	16	12	3UTR		1	1
hsa-miR-30b-5p	NM_018396	METTL2B	TGTAAACATCCTACACTCAGCT#GGCTGAGGTAGGAGAATTGCT#.((((...((((((.(((((((#)))))))))))))...)))).	3133	3154	1	-23.6	0	7.99456e-05	0.441	0.0903937	-0.146204	-10.2871	17	21	13	3UTR		0	0
hsa-miR-30b-5p	NM_018397	CHDH	TGTAAACATCCTACACTCAGCT#GGCTGAGGTGGGTGG#......((.(((((.(((((((#)))))))))))))).	5113	5128	1	-19.8	0	1.39465e-05	0.441	0	0	-17.3584	14	15	14	3UTR		0	0
hsa-miR-30b-5p	NM_018469	TEX2	TGTAAACATCCTACACTCAGCT#AGCTGGATGTGTGGGGTT#.......(((((((((((((((#))))))..))))))))).	3559	3577	1	-19.2	0	2.99929e-05	0.456	1.30407	3.58228	-17.1102	15	18	9	3UTR		1	1
hsa-miR-30b-5p	NM_018566	YOD1	TGTAAACATCCTACACTCAGCT#GTTGAATTGTAGGGTGC#......(((((((((.(((((.#)))))..))))))))).	5341	5358	1	-18.1	0	0.00220967	0.721	3.75052	3.75475	-15.7996	14	17	9	3UTR	MIRT023456	1	1
hsa-miR-30b-5p	NM_018641	CHST12	TGTAAACATCCTACACTCAGCT#AGCTGGGTGTGGTGGTGGGCAC#(((...((((((((((((((((#)))))))))))).)))).))).	11819	11841	1	-24.4	0	2.69668e-05	0.529	0.0437619	-0.0540891	-12.9896	19	22	12	3UTR		0	0
hsa-miR-30b-5p	NM_018644	B3GAT1	TGTAAACATCCTACACTCAGCT#GGCTGGGGTGAGGGTGG#......((((((((.(((((((#))))))))).)))))).	3415	3432	1	-19.9	0	0.00210996	0.426	0.00253847	0.818367	-16.302	15	17	9	3UTR		1	0
hsa-miR-30b-5p	NM_018703	RBBP6	TGTAAACATCCTACACTCAGCT#AGTTGGGGTGGAGTTTACT#.((((((.(((.((.(((((((#)))))))))))))))))).	6586	6605	1	-19	1	0.00286511	0.721	3.15706	3.60775	-10.1892	18	19	18	3UTR		0	0
hsa-miR-30b-5p	NM_018706	DHTKD1	TGTAAACATCCTACACTCAGCT#AGCTGGGCGTGGTGGTGG#......((((((((.(((((((#))))))).)))).)))).	4422	4440	1	-20.5	0	0.000826345	0.529	-0.244094	-0.000331799	-16.302	15	18	7	3UTR		0	0
hsa-miR-30b-5p	NM_018708	FEM1A	TGTAAACATCCTACACTCAGCT#AGACTGGGGTGGGGTGG#......((((((((.(((((((#)).))))))))))))).	5817	5834	1	-19.6	0	1.06905e-07	0.412	-0.717409	-0.161698	-16.302	15	17	13	3UTR		0	0
hsa-miR-30b-5p	NM_018713	SLC30A10	TGTAAACATCCTACACTCAGCT#TGTAGGATGTTTAG#..(((((((((((((.......#))))))))))))).	5085	5099	1	-18.1	1	0.00183503	0.5	0.507622	0.172854	-5.19005	13	14	13	3UTR		1	0
hsa-miR-30b-5p	NM_018947	CYCS	TGTAAACATCCTACACTCAGCT#GCTGGGTCTAGGATTAGGAGAAAATTGTGTTTAG#..(((((((((((.(((((((.#))))))).)))))..............)))))).	5368	5402	1	-19.1	1	0.116672	0.588	-1.53668	2.7858	-5.81384	18	34	7	3UTR		0	0
hsa-miR-30b-5p	NM_018979	WNK1	TGTAAACATCCTACACTCAGCT#GGGTGGGTGGGGGTGG#......((((((.((((((.((#)).)))))))))))).	8188	8204	1	-18.6	0	0.0799902	0.441	0.797051	1.87659	-16.8557	14	16	12	3UTR		0	0
hsa-miR-30b-5p	NM_018981	DNAJC10	TGTAAACATCCTACACTCAGCT#GGCTGAGGTGGGAGGACTGCT#.(((....((((((.(((((((#)))))))))))))....))).	13497	13518	1	-22.1	0	2.62394e-06	0.368	0.204946	0.159989	-14.4061	16	21	13	3UTR		0	0
hsa-miR-30b-5p	NM_019014	POLR1B	TGTAAACATCCTACACTCAGCT#GGCTGAGGTGGGAGGATTGCT#.((((.(.((((((.(((((((#))))))))))))).).)))).	5154	5175	1	-23.3	0	6.67499e-05	0.412	0.194587	0.000978975	-8.74337	18	21	13	3UTR		0	0
hsa-miR-30b-5p	NM_019108	SMG9	TGTAAACATCCTACACTCAGCT#GGCTGAGGTGGGAGAACTGCT#.(((....((((((.(((((((#)))))))))))))....))).	2789	2810	1	-22.1	0	5.42101e-05	0.426	-0.177087	-0.209069	-14.4061	16	21	13	3UTR		0	0
hsa-miR-30b-5p	NM_019116	UBFD1	TGTAAACATCCTACACTCAGCT#GCAATGAGTTGGGGTGTTTT#...((((((((((.(((((((.#))..))))))))))))))).	1374	1394	1	-18.5	0	0.0695368	0.691	0.532825	1.70242	-7.37138	17	20	15	3UTR		0	0
hsa-miR-30b-5p	NM_020150	SAR1A	TGTAAACATCCTACACTCAGCT#GGCTGAGGTGGGTGG#......((.(((((.(((((((#)))))))))))))).	3380	3395	1	-19.8	0	6.85147e-05	0.456	0.449847	0.7976	-17.3584	14	15	14	3UTR		0	0
hsa-miR-30b-5p	NM_020351	COL8A1	TGTAAACATCCTACACTCAGCT#CTGGGTGTAGGTAGTA#.....((..(((((((((((..#)))))))))))..)).	3990	4006	1	-18.5	0	0.00782216	0.647	0.387609	0.103455	-17.0356	13	16	11	3UTR		0	1
hsa-miR-30b-5p	NM_020405	PLXDC1	TGTAAACATCCTACACTCAGCT#GGCTGAGGTGGGAGGGTTGCT#.((((...((((((.(((((((#)))))))))))))...)))).	3911	3932	1	-24.1	0	0.00110305	0.382	-0.12425	0.146069	-10.2871	17	21	13	3UTR		0	0
hsa-miR-30b-5p	NM_020405	PLXDC1	TGTAAACATCCTACACTCAGCT#AGCTGGGTGTGGTGACGCTTGCC#.((((.(.((((((((((((((#)))))))))))).)).).)))).	2793	2816	1	-23	0	0.000359609	0.544	0.854048	0.554203	-8.00792	19	23	12	3UTR		0	0
hsa-miR-30b-5p	NM_020448	NIPAL3	TGTAAACATCCTACACTCAGCT#AGCTGGGTGTGGTGGTGCATGCC#.(((..((((((((((((((((#)))))))))))).))))..))).	3829	3852	1	-25.2	0	0.000377731	0.544	-0.266388	-0.168557	-9.81332	19	23	12	3UTR		0	0
hsa-miR-30b-5p	NM_020448	NIPAL3	TGTAAACATCCTACACTCAGCT#GGCTGAGGTGGGAGGATCGCT#.((.....((((((.(((((((#))))))))))))).....)).	3873	3894	1	-20.9	0	2.8489e-05	0.412	-0.346568	-0.064656	-17.4381	15	21	13	3UTR		0	0
hsa-miR-30b-5p	NM_020459	PAIP2B	TGTAAACATCCTACACTCAGCT#GGCTGGGTGTGGTGAG#........((((((((((((((#)))))))))))).)).	3739	3755	1	-20.5	0	1.40845e-07	0.456	-0.0266761	-0.033248	-19.4239	14	16	12	3UTR		0	0
hsa-miR-30b-5p	NM_020546	ADCY2	TGTAAACATCCTACACTCAGCT#GGCTGAGGTGGGAGGATCACT#.((.....((((((.(((((((#))))))))))))).....)).	6540	6561	1	-20.6	0	4.21169e-05	0.426	-0.0386934	-0.182551	-17.4381	15	21	13	3UTR		0	0
hsa-miR-30b-5p	NM_020653	ZNF287	TGTAAACATCCTACACTCAGCT#AGCAATTATTTTACCTTAATTACCAGTGTAGGAGTTTAA#..(((((.(((((((((.....#.)))))))))))))).	6590	6629	1	-17.6	0	0.018865	0.691	0.453209	1.58633	-7.27064	14	16	14	3UTR		0	0
hsa-miR-30b-5p	NM_020696	KIAA1143	TGTAAACATCCTACACTCAGCT#CTGGGTGTGGGAA#........((((((((((((..#)))))))))))).	4968	4981	1	-19.7	0	0.00426845	0.662	0	0	-19.4239	12	13	12	3UTR		0	0
hsa-miR-30b-5p	NM_020697	KCNS2	TGTAAACATCCTACACTCAGCT#GCTGGGTTGGGAAGTGACAC#(((..((.(((((.(((((((.#)))))))))))).)).))).	4839	4859	1	-19.1	0	0.00528095	0.574	-0.237972	0.0657948	-14.2591	17	20	12	3UTR		0	0
hsa-miR-30b-5p	NM_020700	PPM1H	TGTAAACATCCTACACTCAGCT#AGTTATTTTCCACAGTATTCCATTTTGGAGGATTTGGGGTGTTTACT#.((((((((((((..(((....#.)))....)))))))))))).	5052	5099	1	-19	1	0.00119183	0.647	4.58048	4.37187	-5.38561	15	21	12	3UTR		0	0
hsa-miR-30b-5p	NM_020746	MAVS	TGTAAACATCCTACACTCAGCT#AGCTGGGTGTGGTGGTATGTGCC#.(((...(((((((((((((((#)))))))))))).)))...))).	7903	7926	1	-22.4	0	0.000243008	0.559	0.18374	0.0506918	-11.357	18	23	12	3UTR		0	1
hsa-miR-30b-5p	NM_020795	NLGN2	TGTAAACATCCTACACTCAGCT#GCTGGCATTTTGTGGGGTGTTAGTGCC#.((((((((((((((.(((((.#))))).....)))))))))))..))).	4535	4562	1	-19.7	1	0.000217424	0.471	0.89748	0.44908	-4.02637	19	27	11	3UTR		0	0
hsa-miR-30b-5p	NM_020993	BCL7A	TGTAAACATCCTACACTCAGCT#CTGGGGGTGGGGTGG#......((((((((.(((((..#))))).)))))))).	2377	2392	1	-18.8	0	0.00227323	0.471	0.173851	1.1502	-16.302	13	15	8	3UTR		0	0
hsa-miR-30b-5p	NM_021012	KCNJ12	TGTAAACATCCTACACTCAGCT#AGCTTGGGTGAGACTGTTTACAA#((((((((..((.(((((((((#)))).)))))))..)))))))).	2452	2475	1	-20.3	1	0.00578809	0.676	0.973731	0.720692	-7.5256	19	23	8	3UTR		1	1
hsa-miR-30b-5p	NM_021045	ZNF248	TGTAAACATCCTACACTCAGCT#GTGGGAGTGTTTACAC#((((((((((((((........#)))))).)))))))).	3200	3216	1	-17.6	1	0.00237596	0.574	2.45052	0.513259	-4.90607	14	16	8	3UTR		0	0
hsa-miR-30b-5p	NM_021067	GINS1	TGTAAACATCCTACACTCAGCT#GGCTGAGGTGGGAGGATCACT#.((.....((((((.(((((((#))))))))))))).....)).	2775	2796	1	-20.6	0	0.000120301	0.441	-0.0288459	-0.0516437	-17.4381	15	21	13	3UTR		0	0
hsa-miR-30b-5p	NM_021167	GATAD1	TGTAAACATCCTACACTCAGCT#GCTGATTGTAGGGTC#.......((((((((.(((((.#))))).)))))))).	4321	4336	1	-19.2	0	0.000890169	0.574	-0.00954451	-0.092688	-17.3433	13	15	8	3UTR		0	0
hsa-miR-30b-5p	NM_021189	CADM3	TGTAAACATCCTACACTCAGCT#GCATGTGTGTGGTGTGTATGCAT#((((.((((.((((((.((((.#)).)).)))))).)))).)))).	2585	2608	1	-18.9	0	7.42873e-06	0.544	-0.0112917	0.769385	-9.29912	18	23	6	3UTR		0	0
hsa-miR-30b-5p	NM_021224	ZNF462	TGTAAACATCCTACACTCAGCT#CTGTTAAGAATTTTTATTTGTAGGATGTTTGT#..(((((((((((((.......#.))))))))))))).	9597	9629	1	-17.8	1	0.0442193	0.75	0.870778	2.88063	-5.19005	13	15	13	3UTR		0	0
hsa-miR-30b-5p	NM_021572	ENPP5	TGTAAACATCCTACACTCAGCT#AGCCTGGAAAAAAAAATTAGGACCACATGTGAGATGTTTACAA#((((((((((.((((.......#.)))).)))))))))).	2713	2756	1	-15.6	1	0.00359193	0.618	0.898407	3.00821	-6.9954	14	17	10	3UTR		0	0
hsa-miR-30b-5p	NM_021642	FCGR2A	TGTAAACATCCTACACTCAGCT#AGATTTGGAGTGTAGGGTGAGTGCC#.(((..((((((((((((....#.))))))))))))..))).	2511	2536	1	-22.7	0	0.000634268	0.515	0.0787164	0.0787166	-9.81332	15	19	12	3UTR		0	0
hsa-miR-30b-5p	NM_021914	CFL2	TGTAAACATCCTACACTCAGCT#AGTGTAGGAGTTTTATGTTTACC#.((((((((((((((((.....#)))))))))......))))))).	1300	1323	1	-18.2	1	0.00777372	0.662	0.960407	0.670566	-3.79332	16	23	9	3UTR		1	1
hsa-miR-30b-5p	NM_022072	NSUN3	TGTAAACATCCTACACTCAGCT#GGCCCTTTTCCCAACACTATGCTGTCTCACAGAGTGTAGGTTGTTTGA#..((((((.(((((((((....#.))))))))).)))))).	5946	5994	1	-21.7	1	4.61947e-05	0.574	-0.494652	-0.150915	-6.01339	15	18	9	3UTR		1	0
hsa-miR-30b-5p	NM_022153	VSIR	TGTAAACATCCTACACTCAGCT#GCTGGGGTGGAGGTGC#......((((((((.((((((.#)))))))))).)))).	3922	3938	1	-18.7	0	0.000450467	0.353	4.58758	2.62685	-16.302	14	16	10	3UTR		0	0
hsa-miR-30b-5p	NM_022334	ITGB1BP1	TGTAAACATCCTACACTCAGCT#GGCCTGAAACAGTAAAAAGTGGGATGTTTGGGA#(.((((((((((((........#.)))))))))))).).	3062	3095	1	-17.6	1	9.26637e-05	0.618	-0.00467089	0.0784252	-6.06975	13	16	12	3UTR		0	0
hsa-miR-30b-5p	NM_022456	RAB3IP	TGTAAACATCCTACACTCAGCT#AGCTGGGTGTAGTGGTGCGTGCT#.(((..((((((((((((((((#)))))))))))).))))..))).	5061	5084	1	-26.5	0	0.000514242	0.529	0.155207	0.218429	-9.81332	19	23	12	3UTR		0	0
hsa-miR-30b-5p	NM_022552	DNMT3A	TGTAAACATCCTACACTCAGCT#GGCTCCTTGTGGTGGGATCAGAACTAATCCAGAGTGTGGGAAAGTGACAG#(((.....((((((((((....#.)))))))))).....))).	4226	4276	1	-18.7	0	7.35284e-05	0.559	2.07088	1.41442	-16.8469	13	20	10	3UTR		1	1
hsa-miR-30b-5p	NM_022758	ILRUN	TGTAAACATCCTACACTCAGCT#AGCTGGGTGGTGGGTGA#......(((((..(((((((((#)))))))))..))))).	2402	2419	1	-21.9	0	0.00129685	0.368	-0.00407016	0.667326	-20.2025	14	17	9	3UTR		0	0
hsa-miR-30b-5p	NM_022766	CERK	TGTAAACATCCTACACTCAGCT#AGTCTGAGTGAAAGGATGG#......((((((.(((((((((#)).)))))))..)))))).	4325	4344	1	-19.7	0	0.00104262	0.588	-0.556897	-0.0854488	-16.8557	15	19	7	3UTR		0	0
hsa-miR-30b-5p	NM_022828	YTHDC2	TGTAAACATCCTACACTCAGCT#GCACTGACTTTCAAAAACTGAGGTGGGGTGTGTGTTACGA#((((((((((((((.(((((..#.))))))))))))))...))))).	4549	4589	1	-22.9	1	0.00359856	0.588	0	0	-4.67302	19	24	14	3UTR		0	0
hsa-miR-30b-5p	NM_022895	C12orf43	TGTAAACATCCTACACTCAGCT#GGCTGAGGTGGGAGAATCGCT#.((.....((((((.(((((((#))))))))))))).....)).	1807	1828	1	-20.9	0	3.28918e-05	0.426	-0.651075	-0.123071	-17.4381	15	21	13	3UTR		0	0
hsa-miR-30b-5p	NM_023929	ZBTB10	TGTAAACATCCTACACTCAGCT#GCTGATGGGCATGTTTATAA#(((((((((((((...(((((.#))))))))).))))))))).	3725	3745	1	-19.1	1	0.0122405	0.676	1.51376	2.52307	-5.76291	18	20	9	3UTR		1	0
hsa-miR-30b-5p	NM_024080	TRPM8	TGTAAACATCCTACACTCAGCT#AGCTGGGTGTGGTGGTGC#......((((((((((((((((#)))))))))))).)))).	4821	4839	1	-23.9	0	1.22439e-07	0.574	0.0227132	0.0816204	-15.5666	16	18	12	3UTR		0	0
hsa-miR-30b-5p	NM_024117	MAPKAP1	TGTAAACATCCTACACTCAGCT#AGCTGAGTGTATTTCTTTGCAC#((((((.....(((((((((((#)))))))))))....)))))).	2984	3006	1	-20.4	0	0.00021342	0.618	3.19174	3.05428	-12.9186	17	22	11	3UTR		0	0
hsa-miR-30b-5p	NM_024121	TMEM185B	TGTAAACATCCTACACTCAGCT#GGTCGAAACAAAAAGGAGTGTAGGTGTTATTACT#.(((((((.(((((((((....#.)))))))))))))..))).	3055	3089	1	-19.5	1	0.0026328	0.588	0.131444	-0.128625	-4.84971	16	20	13	3UTR		0	0
hsa-miR-30b-5p	NM_024294	ILRUN	TGTAAACATCCTACACTCAGCT#AGCTGGGTGGTGGGTGA#......(((((..(((((((((#)))))))))..))))).	2600	2617	1	-21.9	0	0.00129685	0.368	0.71565	1.15545	-20.2025	14	17	9	3UTR		0	0
hsa-miR-30b-5p	NM_024311	MFSD11	TGTAAACATCCTACACTCAGCT#GGCTGAGGTGGGTGG#......((.(((((.(((((((#)))))))))))))).	2289	2304	1	-19.8	0	3.40776e-06	0.441	0	0	-17.3584	14	15	14	3UTR		1	0
hsa-miR-30b-5p	NM_024328	THTPA	TGTAAACATCCTACACTCAGCT#AGCTGGGTGATAGGAAGG#......(.((((((((((((((#))))))))).))))).).	2302	2320	1	-20.9	0	0.00131715	0.471	4.10182	2.73233	-17.8802	15	18	9	3UTR		0	0
hsa-miR-30b-5p	NM_024331	TTPAL	TGTAAACATCCTACACTCAGCT#AGCTGGGTGTGGTGGTGCGTGCC#.(((..((((((((((((((((#)))))))))))).))))..))).	5535	5558	1	-25.8	0	0.000104243	0.515	0.0706378	0.0259426	-9.81332	19	23	12	3UTR		0	0
hsa-miR-30b-5p	NM_024345	DCAF10	TGTAAACATCCTACACTCAGCT#GGCTGAGGTGGGTGG#......((.(((((.(((((((#)))))))))))))).	4585	4600	1	-19.8	0	2.78148e-06	0.456	0	0	-17.3584	14	15	14	3UTR		0	0
hsa-miR-30b-5p	NM_024611	ICE2	TGTAAACATCCTACACTCAGCT#AGCTGAGTCTTTTAAAAATAGTAGGATTTATAA#(((((..(((((((((((((((#))))))))............)))))))))))).	6093	6126	1	-19.7	0	0.0130133	0.706	3.02648	2.9068	-7.38222	20	33	12	3UTR		0	1
hsa-miR-30b-5p	NM_024659	GTDC1	TGTAAACATCCTACACTCAGCT#GTTAATAGTGGAATGGGGAGGTAGGATGGGATTTTACGG#((((((((((((((.(((..((#.)).)))))))))))....)))))).	8379	8418	1	-18	1	0.00169775	0.574	3.39723	3.02117	-4.67302	19	26	11	3UTR		1	0
hsa-miR-30b-5p	NM_024733	ZNF665	TGTAAACATCCTACACTCAGCT#AGCTGGGTGTGGTGGTGC#......((((((((((((((((#)))))))))))).)))).	2279	2297	1	-23.9	0	0.000136893	0.515	-0.201983	-2.60151	-15.5666	16	18	12	3UTR		0	0
hsa-miR-30b-5p	NM_024744	CARF	TGTAAACATCCTACACTCAGCT#AGCTGGGTGTGGTGGTGGGCAC#(((...((((((((((((((((#)))))))))))).)))).))).	4619	4641	1	-24.4	0	1.23487e-05	0.529	0.285148	0.0810827	-12.9896	19	22	12	3UTR		1	1
hsa-miR-30b-5p	NM_024771	NAA40	TGTAAACATCCTACACTCAGCT#GGCTGAGTGCGGTGGCTTACAC#(((((.((((...(((((((((#))))))))).))))..))))).	3022	3044	1	-21.2	0	1.3163e-05	0.441	-0.0694488	0.130261	-13.2992	18	22	9	3UTR		0	0
hsa-miR-30b-5p	NM_024775	GEMIN6	TGTAAACATCCTACACTCAGCT#AGCTGGGTGTGGTGGTGA#......((((((((((((((((#)))))))))))).)))).	3095	3113	1	-23.9	0	0.000159972	0.574	-0.138017	-0.00782077	-15.5666	16	18	12	3UTR		0	0
hsa-miR-30b-5p	NM_024821	CCDC134	TGTAAACATCCTACACTCAGCT#AGCTGGGTGTGGGGG#........((((((((((((((#)))))))))))))).	2187	2202	1	-23.2	0	0.00106238	0.397	0.0197606	0.174131	-19.4239	14	15	14	3UTR		0	0
hsa-miR-30b-5p	NM_024824	ZC3H14	TGTAAACATCCTACACTCAGCT#GGCTGAGTAGTATTTCATTGTTTGTTTACT#.(((((((..((((((((((((#)))))))).))).......)..))))))).	12779	12809	1	-18.5	1	0.064267	0.691	0.171052	0.13941	-6.09222	19	30	8	3UTR		0	0
hsa-miR-30b-5p	NM_025106	SPSB1	TGTAAACATCCTACACTCAGCT#AGCTCCAATCTGCTCGGGGTGGGACGGGTGCT#.(((..(.((((((.((((((.#.))).))))))))).)..))).	1444	1476	1	-18.9	0	5.97783e-07	0.382	0.00106457	0.0394927	-12.8624	16	22	9	3UTR		0	0
hsa-miR-30b-5p	NM_025134	CHD9	TGTAAACATCCTACACTCAGCT#AGCTGAGTTAGTTTAGGAAGTTTACAT#(((((((.(((((.((((((((#)))))))).....))))).))))))).	9486	9513	1	-23.6	1	0.00444647	0.647	4.47393	3.83803	-7.10805	20	27	8	3UTR		1	1
hsa-miR-30b-5p	NM_025190	ANKRD36B	TGTAAACATCCTACACTCAGCT#GGCTGAGGTGGGAGAATCACT#.((.....((((((.(((((((#))))))))))))).....)).	5646	5667	1	-20.6	0	2.96859e-05	0.426	-0.542597	-0.421409	-17.4381	15	21	13	3UTR		0	0
hsa-miR-30b-5p	NM_025215	PUS1	TGTAAACATCCTACACTCAGCT#GGCTGAGGTGGGAGGATTGCC#.((((.(.((((((.(((((((#))))))))))))).).)))).	2278	2299	1	-22.9	0	4.62191e-05	0.412	0.19115	-0.0757804	-8.74337	18	21	13	3UTR		0	0
hsa-miR-30b-5p	NM_025219	DNAJC5	TGTAAACATCCTACACTCAGCT#GCTGTGAGTGTGGGCTGTG#.....(((.((((((((((((.#)))..))))))))).))).	4397	4416	1	-20.4	0	0.000137512	0.515	1.10157	0.414525	-14.722	15	19	9	3UTR		0	0
hsa-miR-30b-5p	NM_025235	TNKS2	TGTAAACATCCTACACTCAGCT#GTTGAACAATTATTGTGTTCTTTTCATGGAACATAAGTAGGATGTTACAT#(((.((((((((((........#.))))))))))))).	4634	4684	1	-16.9	0	0.00512225	0.618	0.529077	0.928452	-7.9381	13	15	13	3UTR		0	0
hsa-miR-30b-5p	NM_030755	TMX1	TGTAAACATCCTACACTCAGCT#GCTGAGTGTATGAGTCTATAA#((((.((.((.((((((((((.#)))))))))).)))).)))).	3873	3894	1	-20.8	0	0.0363941	0.735	0.0704152	0.248607	-13.195	18	21	10	3UTR		0	0
hsa-miR-30b-5p	NM_030786	SYNC	TGTAAACATCCTACACTCAGCT#AGCAACAACCCTCACATATGCACTGAGTGAAGGATGA#......((((((.(((((((..#.))))))).)))))).	1838	1875	1	-20.9	0	0.00348894	0.574	0.164118	0.490571	-16.8557	13	16	7	3UTR		0	0
hsa-miR-30b-5p	NM_030812	ACTL8	TGTAAACATCCTACACTCAGCT#AGGTGGGGTGGGGTGA#......((((((((.((((.((#)).)))))))))))).	1386	1402	1	-18.8	0	0.0406751	0.426	0.155274	-0.20562	-16.302	14	16	12	3UTR		0	0
hsa-miR-30b-5p	NM_030815	PDRG1	TGTAAACATCCTACACTCAGCT#GCAGAAACTTTTAAAACATGAGTGTGGGTCACAGGTGTTAGCT#.((.(((((((((((((((...#.))))))))))......))))).)).	1631	1674	1	-19.2	0	0.00138274	0.632	2.89929	2.47497	-6.82535	17	26	10	3UTR		0	0
hsa-miR-30b-5p	NM_030901	OR7A17	TGTAAACATCCTACACTCAGCT#CTGAGGTAGGGAGTTG#....(((.((((((.(((((..#))))))))))).))).	2345	2361	1	-18	0	0.000256408	0.368	0	0	-12.5956	14	16	11	3UTR		0	0
hsa-miR-30b-5p	NM_030961	TRIM56	TGTAAACATCCTACACTCAGCT#GGCTGAGGTGGGTGG#......((.(((((.(((((((#)))))))))))))).	6534	6549	1	-19.8	0	1.28532e-05	0.441	-0.088228	-0.193154	-17.3584	14	15	14	3UTR		0	0
hsa-miR-30b-5p	NM_001142571	RAD51D	TGTAAACATCCTACACTCAGCT#GGCTGAGGTGGGTGG#......((.(((((.(((((((#)))))))))))))).	7787	7802	1	-19.8	0	7.80819e-06	0.456	1.5783	1.67418	-17.3584	14	15	14	3UTR		0	0
hsa-miR-30b-5p	NM_001142648	SAR1A	TGTAAACATCCTACACTCAGCT#GGCTGAGGTGGGTGG#......((.(((((.(((((((#)))))))))))))).	3450	3465	1	-19.8	0	6.85147e-05	0.456	-0.00926214	0.649273	-17.3584	14	15	14	3UTR		0	0
hsa-miR-30b-5p	NM_001142806	SLC6A8	TGTAAACATCCTACACTCAGCT#GGCTGGGTGAGGGTGGCGGGCC#.((...((((((.(((((((((#)))))))))))))))....)).	3019	3041	1	-23.7	0	7.12068e-05	0.353	0	0	-14.1345	17	22	15	3UTR		0	0
hsa-miR-30b-5p	NM_001143938	ZNF534	TGTAAACATCCTACACTCAGCT#GGCTGCAGTGAGTCATGTTTGCAG#(((((((((.((.(((((((((#))))).))))))..))))))))).	4153	4177	1	-20.9	1	0.00233131	0.441	-0.528297	-0.0287395	-6.46921	20	24	9	3UTR		0	0
hsa-miR-30b-5p	NM_001143939	ZNF534	TGTAAACATCCTACACTCAGCT#GGCTGCAGTGAGTCATGTTTGCAG#(((((((((.((.(((((((((#))))).))))))..))))))))).	4192	4216	1	-20.9	1	0.00233131	0.441	-0.528297	-0.0287395	-6.46921	20	24	9	3UTR		0	0
hsa-miR-30b-5p	NM_001144068	ZNF772	TGTAAACATCCTACACTCAGCT#AGTTGAGTTTAGGATGTTTTCCAG#((.((((((((((.((((((((#)))))))).))))))))))..)).	4804	4828	1	-24	0	0.000525267	0.676	-0.413142	0.234722	-6.35195	20	24	10	3UTR		0	0
hsa-miR-30b-5p	NM_001144877	SCAI	TGTAAACATCCTACACTCAGCT#GGTTACTTCAGTTGACATATTTATTTGCATGAAAGAGTGTAGGAGATGTTTAA#..((((((((((((((((....#.))))))))))..)))))).	8108	8161	1	-21.4	1	5.28782e-05	0.721	0.620175	0.309447	-4.957	16	20	10	3UTR		0	0
hsa-miR-30b-5p	NM_001144893	CD209	TGTAAACATCCTACACTCAGCT#AGCTGGTGTGGGATGC#......((((((((((.(((((#))))))))))))))).	1023	1039	1	-24.2	0	0.00213664	0.485	2.54853	2.65193	-15.5666	15	16	15	3UTR		0	0
hsa-miR-30b-5p	NM_001144894	CD209	TGTAAACATCCTACACTCAGCT#AGCTGGTGTGGGATGC#......((((((((((.(((((#))))))))))))))).	1299	1315	1	-24.2	0	0.00213664	0.485	-0.313342	0.105707	-15.5666	15	16	15	3UTR		0	0
hsa-miR-30b-5p	NM_001144895	CD209	TGTAAACATCCTACACTCAGCT#AGCTGGTGTGGGATGC#......((((((((((.(((((#))))))))))))))).	1155	1171	1	-24.2	0	0.00213664	0.485	3.18924	2.37857	-15.5666	15	16	15	3UTR		0	0
hsa-miR-30b-5p	NM_001144896	CD209	TGTAAACATCCTACACTCAGCT#AGCTGGTGTGGGATGC#......((((((((((.(((((#))))))))))))))).	1359	1375	1	-24.2	0	0.00213664	0.485	-0.313342	-0.0624887	-15.5666	15	16	15	3UTR		0	0
hsa-miR-30b-5p	NM_001144899	CD209	TGTAAACATCCTACACTCAGCT#AGCTGGTGTGGGATGC#......((((((((((.(((((#))))))))))))))).	948	964	1	-24.2	0	0.00213664	0.485	2.62152	2.13896	-15.5666	15	16	15	3UTR		0	0
hsa-miR-30b-5p	NM_001145082	ZNF619	TGTAAACATCCTACACTCAGCT#GGCTGAGGTGGGAGGATTGCT#.((((.(.((((((.(((((((#))))))))))))).).)))).	3265	3286	1	-23.3	0	7.17555e-06	0.382	-0.345958	0.0217137	-8.74337	18	21	13	3UTR		0	0
hsa-miR-30b-5p	NM_001145083	ZNF619	TGTAAACATCCTACACTCAGCT#GGCTGAGGTGGGAGGATTGCT#.((((.(.((((((.(((((((#))))))))))))).).)))).	2991	3012	1	-23.3	0	7.17555e-06	0.382	-0.345958	0.0217137	-8.74337	18	21	13	3UTR		0	0
hsa-miR-30b-5p	NM_001145160	TPM4	TGTAAACATCCTACACTCAGCT#AGCTAGAACATTCCACATTCCCCAGCAGCGTGTGGGGGCTGACTAAAGTTTACAA#(((((((.((((((((.(.(((#.))).).))))))))..........))))))).	2326	2381	1	-18.3	1	0.0675152	0.515	2.31678	0.985916	-6.25121	19	33	8	3UTR		1	1
hsa-miR-30b-5p	NM_001145315	DSN1	TGTAAACATCCTACACTCAGCT#AGCTGGGTGTGGTGGCGTGTGCC#.(((.((.((((((((((((((#)))))))))))).)).)).))).	1756	1779	1	-23.4	0	0.000102284	0.515	2.31554	1.8178	-10.226	19	23	12	3UTR		0	0
hsa-miR-30b-5p	NM_001145315	DSN1	TGTAAACATCCTACACTCAGCT#GGCTGAGGTGGGAGGATTGTTTGA#..((((((((((((.(((((((#)))))))))))))....)))))).	1800	1824	1	-22.9	1	0.03301	0.441	1.07506	1.51037	-5.69245	19	24	13	3UTR		0	0
hsa-miR-30b-5p	NM_001145316	DSN1	TGTAAACATCCTACACTCAGCT#AGCTGGGTGTGGTGGCGTGTGCC#.(((.((.((((((((((((((#)))))))))))).)).)).))).	2024	2047	1	-23.4	0	0.000102284	0.515	0.908339	0.702564	-10.226	19	23	12	3UTR		0	0
hsa-miR-30b-5p	NM_001145316	DSN1	TGTAAACATCCTACACTCAGCT#GGCTGAGGTGGGAGGATTGTTTGA#..((((((((((((.(((((((#)))))))))))))....)))))).	2068	2092	1	-22.9	1	0.03301	0.441	-0.243584	0.0230107	-5.69245	19	24	13	3UTR		0	0
hsa-miR-30b-5p	NM_001145317	DSN1	TGTAAACATCCTACACTCAGCT#AGCTGGGTGTGGTGGCGTGTGCC#.(((.((.((((((((((((((#)))))))))))).)).)).))).	1435	1458	1	-23.4	0	0.000102284	0.515	1.69322	1.71981	-10.226	19	23	12	3UTR		0	0
hsa-miR-30b-5p	NM_001145317	DSN1	TGTAAACATCCTACACTCAGCT#GGCTGAGGTGGGAGGATTGTTTGA#..((((((((((((.(((((((#)))))))))))))....)))))).	1479	1503	1	-22.9	1	0.03301	0.441	2.23382	1.49162	-5.69245	19	24	13	3UTR		0	0
hsa-miR-30b-5p	NM_001145318	DSN1	TGTAAACATCCTACACTCAGCT#AGCTGGGTGTGGTGGCGTGTGCC#.(((.((.((((((((((((((#)))))))))))).)).)).))).	1707	1730	1	-23.4	0	0.000102284	0.515	2.92479	1.76535	-10.226	19	23	12	3UTR		0	0
hsa-miR-30b-5p	NM_001145318	DSN1	TGTAAACATCCTACACTCAGCT#GGCTGAGGTGGGAGGATTGTTTGA#..((((((((((((.(((((((#)))))))))))))....)))))).	1751	1775	1	-22.9	1	0.03301	0.441	2.54534	1.66115	-5.69245	19	24	13	3UTR		0	0
hsa-miR-30b-5p	NM_001145340	MDM2	TGTAAACATCCTACACTCAGCT#GGCTGAGGTGGGTGG#......((.(((((.(((((((#)))))))))))))).	11152	11167	1	-19.8	0	2.75985e-06	0.456	0.312942	0.0142035	-17.3584	14	15	14	3UTR		0	0
hsa-miR-30b-5p	NM_001145357	SIN3A	TGTAAACATCCTACACTCAGCT#AGCCAAAGTGTAGGGTGC#......(((((((((((..(((#)))...))))))))))).	6083	6101	1	-19	0	0.00564858	0.544	2.90114	4.64702	-15.5666	14	18	11	3UTR		0	0
hsa-miR-30b-5p	NM_001145358	SIN3A	TGTAAACATCCTACACTCAGCT#AGCCAAAGTGTAGGGTGC#......(((((((((((..(((#)))...))))))))))).	6170	6188	1	-19	0	0.00564858	0.544	2.85284	3.8494	-15.5666	14	18	11	3UTR		0	0
hsa-miR-30b-5p	NM_001145451	ARHGEF33	TGTAAACATCCTACACTCAGCT#GGTTGAGCTGAGGATGGAAACAG#(((...((((((.(((((((((#))))))).))))))))...))).	3603	3626	1	-20.2	0	0.00181804	0.559	0.286609	0.00656167	-14.2787	18	23	8	3UTR		0	0
hsa-miR-30b-5p	NM_001145459	HOPX	TGTAAACATCCTACACTCAGCT#GGTTGAGTGAAAATACAGAAGGGGTGTTTGA#..((((((((((.(((((((((#)))))))))...........)))))))))).	902	933	1	-20.8	1	0.00341614	0.647	2.78931	1.97853	-6.24613	19	31	10	3UTR		0	0
hsa-miR-30b-5p	NM_001145460	HOPX	TGTAAACATCCTACACTCAGCT#GGTTGAGTGAAAATACAGAAGGGGTGTTTGA#..((((((((((.(((((((((#)))))))))...........)))))))))).	981	1012	1	-20.8	1	0.00341614	0.647	3.29926	3.50838	-6.24613	19	31	10	3UTR		0	0
hsa-miR-30b-5p	NM_001145642	RUBCN	TGTAAACATCCTACACTCAGCT#GGTAGAGGATGGGATGTTTT#...((((((((((..(((.(((#))).)))..)))))))))).	6051	6071	1	-18.4	0	0.0634404	0.529	0.464221	0.482788	-8.10683	16	20	10	3UTR		0	0
hsa-miR-30b-5p	NM_001145665	ZNF181	TGTAAACATCCTACACTCAGCT#GGCTGAGTGGGGAGGGATTGCT#.((((.(.((((.(((((((((#))))))))))))).)..)))).	4965	4987	1	-21.9	0	4.12272e-05	0.5	0.00107022	0.137106	-9.29705	18	22	13	3UTR		0	0
hsa-miR-30b-5p	NM_001145716	PNPLA1	TGTAAACATCCTACACTCAGCT#GGCTGAGGTAGGTGG#......((.(((((.(((((((#)))))))))))))).	1937	1952	1	-20.1	0	8.07519e-05	0.471	-0.00633243	-0.180366	-17.3584	14	15	14	3UTR		0	1
hsa-miR-30b-5p	NM_001145717	PNPLA1	TGTAAACATCCTACACTCAGCT#GGCTGAGGTAGGTGG#......((.(((((.(((((((#)))))))))))))).	2021	2036	1	-20.1	0	8.07519e-05	0.471	-0.00633243	-0.180366	-17.3584	14	15	14	3UTR		0	1
hsa-miR-30b-5p	NM_001159969	EPS15	TGTAAACATCCTACACTCAGCT#GCTTGTGTAGGATGA#......((((((((((..(((.#))).)))))))))).	3906	3921	1	-20.3	0	0.0362276	0.691	4.26491	3.0571	-15.5666	13	15	10	3UTR		0	0
hsa-miR-30b-5p	NM_001159969	EPS15	TGTAAACATCCTACACTCAGCT#GGTTGAGTGAGGGTA#.......(((((.(((((((((#)))))))))))))).	2310	2325	1	-18.7	0	0.00544064	0.618	2.46976	1.14414	-18.3994	14	15	14	3UTR		0	0
hsa-miR-30b-5p	NM_001160104	ZC3H14	TGTAAACATCCTACACTCAGCT#GGCTGAGTAGTATTTCATTGTTTGTTTACT#.(((((((..((((((((((((#)))))))).))).......)..))))))).	12761	12791	1	-18.5	1	0.064267	0.691	0.171052	0.13941	-6.09222	19	30	8	3UTR		0	0
hsa-miR-30b-5p	NM_001161426	ZNF610	TGTAAACATCCTACACTCAGCT#AGTACTTGAGTTAGTTTCTCTGTACTCTGGTGTAGGATGTTTATG#.(((((((((((((((.(((..#.)))))))))))))))))).	2677	2722	1	-25.9	1	0.00456925	0.662	0	0	-3.79332	18	20	18	3UTR		0	0
hsa-miR-30b-5p	NM_001161427	ZNF610	TGTAAACATCCTACACTCAGCT#AGTACTTGAGTTAGTTTCTCTGTACTCTGGTGTAGGATGTTTATG#.(((((((((((((((.(((..#.)))))))))))))))))).	2661	2706	1	-25.9	1	0.00456925	0.662	0	0	-3.79332	18	20	18	3UTR		0	0
hsa-miR-30b-5p	NM_001161429	RANBP3L	TGTAAACATCCTACACTCAGCT#AGCTGATGTGGGAACATTGTGATTGCAC#(((((((((((((((.((((((#)))))))))))))....)))..))))).	3636	3664	1	-20.3	1	0.000989883	0.632	0.998099	0.701335	-4.17062	21	28	13	3UTR		0	0
hsa-miR-30b-5p	NM_001161708	SYNC	TGTAAACATCCTACACTCAGCT#AGCAACAACCCTCACATATGCACTGAGTGAAGGATGA#......((((((.(((((((..#.))))))).)))))).	1758	1795	1	-20.9	0	0.00348894	0.574	0.383292	0.520851	-16.8557	13	16	7	3UTR		0	0
hsa-miR-30b-5p	NM_001163790	PTBP3	TGTAAACATCCTACACTCAGCT#AGATTTGGAGATGTGGGATGTTC#....((((((((((((((....#.))).))))))))))).	4534	4557	1	-19.8	0	0.00623951	0.721	0.914528	1.02016	-9.54656	14	17	11	3UTR		1	1
hsa-miR-30b-5p	NM_001164273	MGA	TGTAAACATCCTACACTCAGCT#AGTTGAGTGAGAGGAGTTG#....(((.((((.(((((((((#)))))))))..))))))).	11748	11767	1	-19.4	0	0.0984373	0.529	0.986869	1.24465	-13.1493	16	19	9	3UTR		0	0
hsa-miR-30b-5p	NM_001164347	ZBTB20	TGTAAACATCCTACACTCAGCT#GGTTGGGGGTGGTGTGGGTGTGTTTAGAA#(.((((((((((((((.((.((#.)).))))))))).))))))).).	24069	24098	1	-21.3	1	0.0815174	0.471	3.61862	3.63733	-5.10125	19	24	9	3UTR		1	0
hsa-miR-30b-5p	NM_001164446	C6orf132	TGTAAACATCCTACACTCAGCT#GCTGGTGTGACTGTGGACTGTTTACAC#((((((((((((((((.((((.#))))))))).....))).)))))))).	3940	3967	1	-21.9	1	6.89768e-05	0.412	0.362582	0.272284	-3.93757	20	27	9	3UTR		0	0
hsa-miR-30b-5p	NM_001164715	ZNF605	TGTAAACATCCTACACTCAGCT#GGCTGAGGTGGGCAAATCACAT#(((......(((((.(((((((#))))))))))))......))).	8916	8938	1	-18.7	0	0.0008328	0.412	0.446533	0.313294	-18.6388	15	22	12	3UTR		0	0
hsa-miR-30b-5p	NM_001164757	NOS1AP	TGTAAACATCCTACACTCAGCT#GGCTTGTGTGGGATGTGGCC#.((..(((((((((((..((((#)))).))))))))))).)).	4064	4084	1	-22.2	0	0.000173265	0.426	-0.672371	-0.0674505	-10.9444	17	20	11	3UTR		0	0
hsa-miR-30b-5p	NM_001164781	ATXN3	TGTAAACATCCTACACTCAGCT#GTTGTTAGTGTGGATGTTC#....(((((((.(((((((((.#))))..)))))))))))).	6597	6616	1	-18.1	0	0.00194429	0.691	4.77852	4.85538	-12.8934	16	19	12	3UTR		0	0
hsa-miR-30b-5p	NM_001164829	C1orf210	TGTAAACATCCTACACTCAGCT#GGCTTGAGTGTGGA#..........((((((((((((#)))).)))))))).	698	712	1	-16.9	0	0.000179117	0.515	0.512965	0.138625	-21.7228	12	14	8	3UTR		0	0
hsa-miR-30b-5p	NM_001165946	IDE	TGTAAACATCCTACACTCAGCT#AGCATGTGACACAGCCAGTATGGTGGAGTGCTAGGGTTATCCTGTTTACAA#((((((((((((((((((.(((#.))).))))).)))))......)))))))).	3851	3902	1	-21	1	0.0190311	0.544	5.95139	5.85007	-3.93757	21	31	8	3UTR		1	1
hsa-miR-30b-5p	NM_001166050	APBB2	TGTAAACATCCTACACTCAGCT#AGCTGTTTGTGGGATGTTG#....(((((((((((..(((((#)))))..))))))))))).	3448	3467	1	-24.2	0	0.00473658	0.647	1.02987	1.80623	-9.77961	16	19	11	3UTR		0	0
hsa-miR-30b-5p	NM_001166051	APBB2	TGTAAACATCCTACACTCAGCT#AGCTGTTTGTGGGATGTTG#....(((((((((((..(((((#)))))..))))))))))).	1545	1564	1	-24.2	0	0.00473658	0.647	0.973514	0.166615	-9.77961	16	19	11	3UTR		0	0
hsa-miR-30b-5p	NM_001166052	APBB2	TGTAAACATCCTACACTCAGCT#AGCTGTTTGTGGGATGTTG#....(((((((((((..(((((#)))))..))))))))))).	1539	1558	1	-24.2	0	0.00473658	0.647	0.217928	0.175183	-9.77961	16	19	11	3UTR		0	0
hsa-miR-30b-5p	NM_001166498	HPSE	TGTAAACATCCTACACTCAGCT#AGCTGGGTGTGGTCCTGTA#.....(((..((((((((((((#))))))))))))...))).	2665	2684	1	-19.8	0	0.00015706	0.515	0.074583	0.514473	-15.9645	15	19	12	3UTR		0	0
hsa-miR-30b-5p	NM_001166624	CFHR3	TGTAAACATCCTACACTCAGCT#GGCTGAGGTGGGAGAATCACT#.((.....((((((.(((((((#))))))))))))).....)).	1703	1724	1	-20.6	0	3.62137e-05	0.456	0	0	-17.4381	15	21	13	3UTR		0	0
hsa-miR-30b-5p	NM_001170	AQP7	TGTAAACATCCTACACTCAGCT#GCAGTGTGTAGGATGC#......((((((((((.(.((.#)).).)))))))))).	2583	2599	1	-19.6	0	0.000250608	0.456	0.111389	2.20158	-15.5666	13	16	10	3UTR		0	0
hsa-miR-30b-5p	NM_001171182	CENPL	TGTAAACATCCTACACTCAGCT#GGCTGAGGTGGGTGG#......((.(((((.(((((((#)))))))))))))).	2332	2347	1	-19.8	0	0.000663574	0.485	0	0	-17.3584	14	15	14	3UTR		0	0
hsa-miR-30b-5p	NM_001171507	MCFD2	TGTAAACATCCTACACTCAGCT#GTCGTAGGATGTATACAG#((((.(((((((((((......#)).))))))))).)))).	3969	3987	1	-18.3	0	0.00221886	0.735	0.180726	1.00835	-8.05661	15	18	9	3UTR	MIRT046152	0	0
hsa-miR-30b-5p	NM_001171508	MCFD2	TGTAAACATCCTACACTCAGCT#GTCGTAGGATGTATACAG#((((.(((((((((((......#)).))))))))).)))).	4121	4139	1	-18.3	0	0.00221886	0.735	0.521787	0.917508	-8.05661	15	18	9	3UTR	MIRT046152	0	0
hsa-miR-30b-5p	NM_001171510	MCFD2	TGTAAACATCCTACACTCAGCT#GTCGTAGGATGTATACAG#((((.(((((((((((......#)).))))))))).)))).	3755	3773	1	-18.3	0	0.00221886	0.735	4.34478	4.86052	-8.05661	15	18	9	3UTR	MIRT046152	0	0
hsa-miR-30b-5p	NM_001171511	MCFD2	TGTAAACATCCTACACTCAGCT#GTCGTAGGATGTATACAG#((((.(((((((((((......#)).))))))))).)))).	3846	3864	1	-18.3	0	0.00221886	0.735	3.80683	4.71187	-8.05661	15	18	9	3UTR	MIRT046152	0	0
hsa-miR-30b-5p	NM_001171888	FGFR1OP2	TGTAAACATCCTACACTCAGCT#GGGTGTGGATGG#......(((((.((((((....#))))))))))).	792	804	1	-16.5	0	0.0103338	0.603	1.64099	2.56926	-18.9134	11	12	11	3UTR		0	0
hsa-miR-30b-5p	NM_001172566	MYD88	TGTAAACATCCTACACTCAGCT#AGTTTCCTCACTTGAGGAGTGGGATGG#......((((((((.(((((..#.)))))..)))))))).	924	951	1	-18.3	0	4.50968e-05	0.515	-0.475368	0.0946349	-16.302	13	17	8	3UTR		0	1
hsa-miR-30b-5p	NM_001172567	MYD88	TGTAAACATCCTACACTCAGCT#AGTTTCCTCACTTGAGGAGTGGGATGG#......((((((((.(((((..#.)))))..)))))))).	1264	1291	1	-18.3	0	4.50968e-05	0.515	-0.475368	0.0946349	-16.302	13	17	8	3UTR		0	1
hsa-miR-30b-5p	NM_001172568	MYD88	TGTAAACATCCTACACTCAGCT#AGTTTCCTCACTTGAGGAGTGGGATGG#......((((((((.(((((..#.)))))..)))))))).	1105	1132	1	-18.3	0	4.50968e-05	0.515	-0.475368	0.0946349	-16.302	13	17	8	3UTR		0	1
hsa-miR-30b-5p	NM_001172569	MYD88	TGTAAACATCCTACACTCAGCT#AGTTTCCTCACTTGAGGAGTGGGATGG#......((((((((.(((((..#.)))))..)))))))).	1059	1086	1	-18.3	0	4.50968e-05	0.515	-0.475368	0.0946349	-16.302	13	17	8	3UTR		0	1
hsa-miR-30b-5p	NM_001172674	ZNF347	TGTAAACATCCTACACTCAGCT#GGCTGGGTGTGGTGGTTCATGCC#.(((...(((((((((((((((#)))))))))))).)))...))).	4834	4857	1	-21.6	0	0.000128158	0.515	0	0	-11.357	18	23	12	3UTR		0	0
hsa-miR-30b-5p	NM_001172674	ZNF347	TGTAAACATCCTACACTCAGCT#GGCTGGGTGTGGTGGC#........((((((((((((((#)))))))))))).)).	5144	5160	1	-19.4	0	0.000527205	0.559	0	0	-19.4239	14	16	12	3UTR		0	0
hsa-miR-30b-5p	NM_001172703	GGA3	TGTAAACATCCTACACTCAGCT#GCTGTCCCGGGAACATGGACCCCCAGGCTTGGCGTAGGTGTTTGCT#.(((((((.(((((.((.((((#.)))).)).)))))))))))).	2478	2524	1	-22	1	0.00120419	0.441	0.36214	0.916689	-5.58516	18	22	12	3UTR		0	0
hsa-miR-30b-5p	NM_001172811	SLC30A8	TGTAAACATCCTACACTCAGCT#TGAAAGAAAGGATGTTTACAC#((((((((((((..........#.)))))))))))).	4105	4126	1	-17	1	0.00972139	0.632	0.172795	0.943137	-7.05204	12	14	12	3UTR		0	0
hsa-miR-30b-5p	NM_001172814	SLC30A8	TGTAAACATCCTACACTCAGCT#TGAAAGAAAGGATGTTTACAC#((((((((((((..........#.)))))))))))).	4239	4260	1	-17	1	0.00972139	0.632	0.172795	0.943137	-7.05204	12	14	12	3UTR		0	0
hsa-miR-30b-5p	NM_001172815	SLC30A8	TGTAAACATCCTACACTCAGCT#TGAAAGAAAGGATGTTTACAC#((((((((((((..........#.)))))))))))).	4139	4160	1	-17	1	0.00972139	0.632	1.74351	0.655828	-7.05204	12	14	12	3UTR		0	0
hsa-miR-30b-5p	NM_001174103	RSKR	TGTAAACATCCTACACTCAGCT#AGCTGGGTGTGGTGTTGCAC#(((.((((.((.((((((((((#))))))))))))))))))).	2531	2551	1	-22.2	0	4.7398e-05	0.559	0.736604	1.0754	-11.3728	19	20	19	3UTR		0	0
hsa-miR-30b-5p	NM_001177651	SLC9A6	TGTAAACATCCTACACTCAGCT#GGCTGGGGTGGGCAGAGAGCAA#(((......(((((.(((((((#))))))))))))......))).	2817	2839	1	-18.3	0	0.0305752	0.485	0.454975	0.49826	-18.6388	15	22	12	3UTR		0	0
hsa-miR-30b-5p	NM_001177800	ADIPOQ	TGTAAACATCCTACACTCAGCT#GGTTGAGGTAGTTGATGG#......((((((((.(((((((#)))))))))))..)))).	2356	2374	1	-16.7	0	0.0297167	0.647	0.145783	0.0447754	-16.302	15	18	11	3UTR		0	0
hsa-miR-30b-5p	NM_001184735	ASTN2	TGTAAACATCCTACACTCAGCT#GTTGACAGTGGGGTGTTA#....((((((((((..(((((.#)))))..)))))))))).	2054	2072	1	-20.1	0	0.00072329	0.603	-0.473725	0.0631025	-10.5151	15	18	10	3UTR		0	0
hsa-miR-30b-5p	NM_001184985	WNK1	TGTAAACATCCTACACTCAGCT#GGGTGGGTGGGGGTGG#......((((((.((((((.((#)).)))))))))))).	8968	8984	1	-18.6	0	0.0799902	0.441	1.36342	1.01545	-16.8557	14	16	12	3UTR		0	0
hsa-miR-30b-5p	NM_001190384	GNE	TGTAAACATCCTACACTCAGCT#AGCTGGGTGTGGTGGCGG#......(.((((((((((((((#)))))))))))).)).).	2517	2535	1	-20.4	0	3.4852e-05	0.471	0.109332	-0.058252	-17.8802	15	18	12	3UTR		0	0
hsa-miR-30b-5p	NM_001190707	ALS2CL	TGTAAACATCCTACACTCAGCT#AGCTGGGTGTGTTGGTGTGTGCC#.(((.(((((.(((((((((((#)))))))))))..))))).))).	4866	4889	1	-22.8	0	0.000564105	0.5	-0.0332054	0.381529	-10.7371	19	23	11	3UTR		0	0
hsa-miR-30b-5p	NM_001190737	NFIB	TGTAAACATCCTACACTCAGCT#AGCTTACAGTTTACAAACTGGGAACGCCAGGGTGTAGGATA#.......(((((((((((.((.#.))..))))))))))).	3343	3384	1	-19	0	0.00346428	0.603	0.681297	1.18091	-17.1102	13	17	11	3UTR		1	1
hsa-miR-30b-5p	NM_001190738	NFIB	TGTAAACATCCTACACTCAGCT#AGCTTACAGTTTACAAACTGGGAACGCCAGGGTGTAGGATA#.......(((((((((((.((.#.))..))))))))))).	2921	2962	1	-19	0	0.00346428	0.603	2.28174	1.94124	-17.1102	13	17	11	3UTR		1	1
hsa-miR-30b-5p	NM_001190807	CYB5A	TGTAAACATCCTACACTCAGCT#GGCTGAGGTGGGTGG#......((.(((((.(((((((#)))))))))))))).	1088	1103	1	-19.8	0	2.54079e-05	0.441	-0.117938	0.063315	-17.3584	14	15	14	3UTR		0	0
hsa-miR-30b-5p	NM_004823	KCNK6	TGTAAACATCCTACACTCAGCT#GGCTGAGTGTGGTGGC#........((((((((((((((#)))))))))))).)).	2202	2218	1	-20.3	0	0.000172337	0.529	-0.018236	-0.122755	-19.4239	14	16	12	3UTR		0	0
hsa-miR-30b-5p	NM_004904	CREB5	TGTAAACATCCTACACTCAGCT#GTTGAGTGGAGGGAGTTTAA#..(((((.((((.((((((((.#)))))))).)))).))))).	7517	7537	1	-21.8	0	0.0114687	0.529	0.0616546	0.208803	-8.55977	17	20	8	3UTR		0	0
hsa-miR-30b-5p	NM_004962	GDF10	TGTAAACATCCTACACTCAGCT#GCTGAGTGTGGGTTGTTTAA#..((((((.((((((((((((.#)))))))))))).)))))).	2498	2518	1	-29	1	0.000235252	0.632	0.794761	0.947098	-6.01339	18	20	12	3UTR		0	0
hsa-miR-30b-5p	NM_004969	IDE	TGTAAACATCCTACACTCAGCT#AGCATGTGACACAGCCAGTATGGTGGAGTGCTAGGGTTATCCTGTTTACAA#((((((((((((((((((.(((#.))).))))).)))))......)))))))).	5262	5313	1	-21	1	0.0190311	0.544	5.97993	5.89696	-3.93757	21	31	8	3UTR		1	1
hsa-miR-30b-5p	NM_005011	NRF1	TGTAAACATCCTACACTCAGCT#AGCTGAGGGTGTTTGCT#.((((((((((.....((((((#)))))))))))))))).	2821	2838	1	-20	1	9.54198e-06	0.456	0.126535	-0.334107	-10.2546	16	17	16	3UTR		0	0
hsa-miR-30b-5p	NM_005040	PRCP	TGTAAACATCCTACACTCAGCT#AGCTGGTAGGATGTC#.....(((((((((...(((((#)))))))))))))).	1951	1966	1	-18.8	0	0.00445501	0.588	0.432869	0.851038	-14.6341	14	15	14	3UTR		0	0
hsa-miR-30b-5p	NM_005118	TNFSF15	TGTAAACATCCTACACTCAGCT#GGGTGTACAGATTGAAGAAGTGTAGGTGTTTATG#.(((((((.((((((((.....#.))))))))))))))).	6323	6357	1	-18.9	1	0.0285413	0.588	0.125607	0.584337	-4.84971	15	17	15	3UTR		0	0
hsa-miR-30b-5p	NM_005146	SART1	TGTAAACATCCTACACTCAGCT#GCTGAGGTGGGAGGATCACT#.((.....((((((.((((((.#)))))))))))).....)).	3430	3450	1	-20.2	0	4.59915e-05	0.412	-0.219472	-0.075981	-17.4381	14	20	12	3UTR		0	0
hsa-miR-30b-5p	NM_005180	BMI1	TGTAAACATCCTACACTCAGCT#GTGAGGGTGTTTATT#.(((((((((((.(((......#)))))))))))))).	2979	2994	1	-17.1	1	0.00567502	0.676	3.74341	3.31201	-5.08246	14	15	14	3UTR		0	0
hsa-miR-30b-5p	NM_005225	E2F1	TGTAAACATCCTACACTCAGCT#GGCTGGGCGTGTAGGACGGTGAGAGCAC#(((..((.((((((((((((((#))))))..))))))))..))....))).	1922	1950	1	-20.2	0	2.4049e-06	0.515	1.19869	1.71445	-13.4023	19	28	8	3UTR		0	0
hsa-miR-30b-5p	NM_005339	UBE2K	TGTAAACATCCTACACTCAGCT#GGGTGGGCTGTGGGGTGG#......(((((((((((((.((#)).)))).))))))))).	4980	4998	1	-20.3	0	0.00563238	0.529	1.95206	2.77257	-15.5666	15	18	9	3UTR		1	0
hsa-miR-30b-5p	NM_005359	SMAD4	TGTAAACATCCTACACTCAGCT#GGCAGGGTGTGGTGTGTAAAGGGGGGTGTTTGT#..((((((((((((((((.(((#))).))))))............)))))))))).	5400	5433	1	-19.5	1	0.0601348	0.559	0.135713	0.397142	-4.957	19	33	10	3UTR		0	0
hsa-miR-30b-5p	NM_005397	PODXL	TGTAAACATCCTACACTCAGCT#GGCTTGAGTGAGGTGTTTGCT#.(((((((.(((.(((((((((#)))).))))))))))))))).	3896	3917	1	-23.3	1	0.00115164	0.5	1.7045	0.568993	-6.13885	19	21	15	3UTR		0	0
hsa-miR-30b-5p	NM_005415	SLC20A1	TGTAAACATCCTACACTCAGCT#AGATTTCTGGCAGTGTGGGATGG#......(((((((((((..(((#.)))))))))))))).	3169	3192	1	-20	0	0.015516	0.588	1.47839	1.0036	-15.5666	14	16	14	3UTR		0	0
hsa-miR-30b-5p	NM_005447	RASSF9	TGTAAACATCCTACACTCAGCT#AGCTATGTGTGGATGTTTGCT#.((((((((((.((((..((((#))))..)))))))))))))).	2197	2218	1	-24.2	1	0.00714168	0.603	-0.755528	0.00581773	-7.14013	18	21	14	3UTR		0	0
hsa-miR-30b-5p	NM_005467	NAALAD2	TGTAAACATCCTACACTCAGCT#AGCAAGGAACATGAATTCTCAGACATTGTGAGTGTGGGAATGTA#.....((((((((((((((...#.))))))))))).))).	2573	2617	1	-20.2	0	0.00160994	0.662	0.114287	-0.0192953	-13.6656	14	17	11	3UTR		0	0
hsa-miR-30b-5p	NM_005476	GNE	TGTAAACATCCTACACTCAGCT#AGCTGGGTGTGGTGGCGG#......(.((((((((((((((#)))))))))))).)).).	2876	2894	1	-20.4	0	3.4852e-05	0.471	0.30976	0.905242	-17.8802	15	18	12	3UTR		0	0
hsa-miR-30b-5p	NM_005596	NFIB	TGTAAACATCCTACACTCAGCT#AGCTTACAGTTTACAAACTGGGAACGCCAGGGTGTAGGATA#.......(((((((((((.((.#.))..))))))))))).	3026	3067	1	-19	0	0.00346428	0.603	0.705546	1.68339	-17.1102	13	17	11	3UTR		1	1
hsa-miR-30b-5p	NM_005629	SLC6A8	TGTAAACATCCTACACTCAGCT#GGCTGGGTGAGGGTGGCGGGCC#.((...((((((.(((((((((#)))))))))))))))....)).	3841	3863	1	-23.7	0	7.12068e-05	0.353	0.327638	0.641123	-14.1345	17	22	15	3UTR		0	0
hsa-miR-30b-5p	NM_005650	TCF20	TGTAAACATCCTACACTCAGCT#GGGGGAGGGGTGGGATGA#......((((((((.(((..((#.))..))))))))))).	6300	6318	1	-16.6	0	0.753234	0.412	0.818463	2.48158	-16.302	13	17	11	3UTR		0	0
hsa-miR-30b-5p	NM_005754	G3BP1	TGTAAACATCCTACACTCAGCT#GCTGTGTGTGAGATGGGTGAAGGTTTTGTTTACAC#((((((((.(((.((((((.((#.)).)))))).)))...)))))))).	2846	2881	1	-19.6	1	0.000629975	0.588	1.51614	0.727738	-6.28309	19	26	8	3UTR	MIRT046135	1	0
hsa-miR-30b-5p	NM_005785	RNF41	TGTAAACATCCTACACTCAGCT#GCTGAGTCTGCGCTTCTATGCACACAAGGTATGTTTATAA#((((((((((((..(((((((.#)))))))...................))).))))))))).	4721	4761	1	-18.9	1	0.0102376	0.618	3.85766	4.83624	-6.08354	19	40	9	3UTR		0	0
hsa-miR-30b-5p	NM_005828	DCAF7	TGTAAACATCCTACACTCAGCT#GGAGGAGATGTAGGATGC#......((((((((((((..((#))..))).))))))))).	4603	4621	1	-18.8	0	0.115269	0.676	0.261519	0.158004	-15.5666	14	18	9	3UTR		0	0
hsa-miR-30b-5p	NM_005888	SLC25A3	TGTAAACATCCTACACTCAGCT#GGCTGAGGTGGGCGGATTGCT#.((((.(..(((((.(((((((#))))))))))))..).)))).	5199	5220	1	-21.3	0	0.000652004	0.441	0	0	-9.79976	17	21	12	3UTR		0	0
hsa-miR-30b-5p	NM_005901	SMAD2	TGTAAACATCCTACACTCAGCT#AGCTGGGTGTGGTGGTGCATGCC#.(((..((((((((((((((((#)))))))))))).))))..))).	20741	20764	1	-25.2	0	0.00024528	0.529	-0.232713	0.0246062	-9.81332	19	23	12	3UTR		1	0
hsa-miR-30b-5p	NM_005975	PTK6	TGTAAACATCCTACACTCAGCT#AGCTGGGTGTGGTGGTGG#......((((((((((((((((#)))))))))))).)))).	2376	2394	1	-24.4	0	0.000167952	0.5	0.632575	1.07554	-15.5666	16	18	12	3UTR		0	0
hsa-miR-30b-5p	NM_006006	ZBTB16	TGTAAACATCCTACACTCAGCT#GTTGGGGTGGGGGTGTTG#....((((((((...((((((.#))))))...)))))))).	4142	4160	1	-19.1	0	0.00124647	0.588	0.665449	0.865624	-12.428	14	18	8	3UTR		0	0
hsa-miR-30b-5p	NM_006136	CAPZA2	TGTAAACATCCTACACTCAGCT#GGCTGAGGTGGGTGG#......((.(((((.(((((((#)))))))))))))).	4166	4181	1	-19.8	0	3.62665e-05	0.456	-0.072705	-0.244766	-17.3584	14	15	14	3UTR		0	0
hsa-miR-30b-5p	NM_006213	PHKG1	TGTAAACATCCTACACTCAGCT#GGCTGAGGTGGGAGAATTGCT#.((((...((((((.(((((((#)))))))))))))...)))).	1984	2005	1	-23.3	0	9.32488e-06	0.441	-0.149389	0.183239	-10.2871	17	21	13	3UTR		0	0
hsa-miR-30b-5p	NM_006258	PRKG1	TGTAAACATCCTACACTCAGCT#GCTTGGGGTAGGGTGG#......((((((((.((((((.#))).))))))))))).	3065	3081	1	-19.5	0	0.000792298	0.603	0.624402	1.93587	-16.302	14	16	11	3UTR		0	0
hsa-miR-30b-5p	NM_006266	RALGDS	TGTAAACATCCTACACTCAGCT#GGGTGGGGGTGGGGTGA#......((((((((.((((.((#)).)))).)))))))).	3550	3567	1	-18.8	0	0.197247	0.588	0.903909	1.93891	-16.302	14	17	8	3UTR		1	1
hsa-miR-30b-5p	NM_006293	TYRO3	TGTAAACATCCTACACTCAGCT#GGCTGAGGTAGGAGAATTGCT#.((((...((((((.(((((((#)))))))))))))...)))).	7021	7042	1	-23.6	0	0.000148208	0.471	0.0657446	-0.105139	-10.2871	17	21	13	3UTR		0	0
hsa-miR-30b-5p	NM_006359	SLC9A6	TGTAAACATCCTACACTCAGCT#GGCTGGGGTGGGCAGAGAGCAA#(((......(((((.(((((((#))))))))))))......))).	2846	2868	1	-18.3	0	0.0305752	0.485	0.454975	0.49826	-18.6388	15	22	12	3UTR		0	0
hsa-miR-30b-5p	NM_006377	UNC13B	TGTAAACATCCTACACTCAGCT#GGCTGGGATGTGGGGTTACCACAT#(((....(((((((((((((((#))))))).))))))))....))).	5260	5284	1	-21.4	0	8.75768e-07	0.5	0.385716	0.261391	-14.5333	18	24	8	3UTR		0	0
hsa-miR-30b-5p	NM_006626	ZBTB6	TGTAAACATCCTACACTCAGCT#GCTGGGGGAGGGGTGTTTT#...(((((((((...((((((.#))))))...))))))))).	3702	3721	1	-21	0	0.031801	0.632	4.2947	4.69952	-9.39596	15	19	9	3UTR		1	1
hsa-miR-30b-5p	NM_006644	HSPH1	TGTAAACATCCTACACTCAGCT#GCATTTTGCTCTCCATTCAGCATGTGTGTGGGTGTGGATGTTTATAA#(((((((((((.(((((((...#.)))))))))))))))))).	3268	3315	1	-23.6	1	0.00788421	0.574	2.73659	4.16903	-7.28438	18	20	18	3UTR		0	0
hsa-miR-30b-5p	NM_006665	HPSE	TGTAAACATCCTACACTCAGCT#AGCTGGGTGTGGTCCTGTA#.....(((..((((((((((((#))))))))))))...))).	2887	2906	1	-19.8	0	0.00015706	0.515	2.08123	1.41425	-15.9645	15	19	12	3UTR		0	0
hsa-miR-30b-5p	NM_006675	TSPAN9	TGTAAACATCCTACACTCAGCT#GCTGTGGGTGGGGTGGGTGGGT#(.((..((((((((.(.((((.#)))).).))))))))..)).).	3024	3046	1	-20.1	0	0.00269587	0.515	0.419655	0.0378339	-11.8567	16	22	8	3UTR		0	0
hsa-miR-30b-5p	NM_006703	NUDT3	TGTAAACATCCTACACTCAGCT#GGCTGGGTGTAGTGGC#........((((((((((((((#)))))))))))).)).	3198	3214	1	-19.7	0	3.52727e-05	0.485	-0.170704	-0.129139	-19.4239	14	16	12	3UTR		0	0
hsa-miR-30b-5p	NM_006753	SURF6	TGTAAACATCCTACACTCAGCT#AGCTGGGTGTGGTGGTGC#......((((((((((((((((#)))))))))))).)))).	2609	2627	1	-23.9	0	2.17651e-06	0.544	-0.615203	-0.731583	-15.5666	16	18	12	3UTR		0	0
hsa-miR-30b-5p	NM_006805	HNRNPA0	TGTAAACATCCTACACTCAGCT#GGCAGTGGGGGATGTTTCAA#((.(((((((((.((((..(((#))))))).))))))))))).	6671	6691	1	-18.8	0	0.00430771	0.574	1.83237	2.81149	-6.78424	18	20	11	3UTR		0	0
hsa-miR-30b-5p	NM_006823	PKIA	TGTAAACATCCTACACTCAGCT#GCTGAGTCTATGTGGAGGGTTTATAT#(((((((.(((((((((((((.#)))))))....)))).))))))))).	2527	2553	1	-19.7	1	0.002333	0.647	1.79403	1.18397	-6.25121	20	26	9	3UTR		0	0
hsa-miR-30b-5p	NM_006841	SLC38A3	TGTAAACATCCTACACTCAGCT#GGTTGAGGTGGGGAGG#......(.((((((.(((((((#))))))))))))).).	2671	2687	1	-17.8	0	0.00168321	0.426	1.29778	1.22738	-18.6156	14	16	13	3UTR		0	0
hsa-miR-30b-5p	NM_006854	KDELR2	TGTAAACATCCTACACTCAGCT#GGCAGGGGTTCTGGCTGCTTTCCATCTGAGTGTGGGATGG#......((((((((((((((..#.)))))))))))))).	1468	1508	1	-25.2	0	0.000354417	0.485	0.406592	0.591138	-15.5666	14	16	14	3UTR		0	0
hsa-miR-30b-5p	NM_006856	ATF7	TGTAAACATCCTACACTCAGCT#AGCTGAGTGTATGGTGGGTGTC#.....(((((((((((((((((#)))))))))))....)))))).	4386	4408	1	-24	0	2.44119e-05	0.529	0.645017	0.730654	-13.6656	17	22	11	3UTR		0	0
hsa-miR-30b-5p	NM_006910	RBBP6	TGTAAACATCCTACACTCAGCT#AGTTGGGGTGGAGTTTACT#.((((((.(((.((.(((((((#)))))))))))))))))).	6688	6707	1	-19	1	0.00286511	0.721	3.15706	3.60775	-10.1892	18	19	18	3UTR		0	0
hsa-miR-30b-5p	NM_006936	SUMO3	TGTAAACATCCTACACTCAGCT#GCTGAAATGTTCTCATTTCCTGTTTGCTGTATGGGCTCGGGTGGGATGTTTGT#..((((((((((((.((.((((#.)))).)))))))))))))).	1601	1654	1	-22.4	1	0.00536316	0.559	3.99294	2.83349	-5.69245	18	21	14	3UTR		0	0
hsa-miR-30b-5p	NM_006981	NR4A3	TGTAAACATCCTACACTCAGCT#AGCTGAGTTACAGAGTAATTAAATGGGGTGTTCACAG#(((.(((((((((.((((((((#))))))))...............))))))))).))).	3941	3978	1	-21.6	0	0.0213457	0.647	3.89811	3.24713	-7.82644	20	37	9	3UTR		0	0
hsa-miR-30b-5p	NM_006981	NR4A3	TGTAAACATCCTACACTCAGCT#AGCCAAGGGTTGTTCGCCAGGGTAGGATGTG#.....(((((((((.((..((.#.))..))))))))))).	2972	3003	1	-17.7	0	0.0159737	0.544	2.23173	2.11458	-14.401	13	17	11	3UTR		0	0
hsa-miR-30b-5p	NM_006989	RASA4	TGTAAACATCCTACACTCAGCT#GGCTGAGGTGGGAGAATCGCT#.((.....((((((.(((((((#))))))))))))).....)).	5211	5232	1	-20.9	0	0.000126514	0.412	-0.389573	2.09617	-17.4381	15	21	13	3UTR		0	0
hsa-miR-30b-5p	NM_006991	ZNF197	TGTAAACATCCTACACTCAGCT#AGTGGGTGAAGGGTGCTATCTTTGCAA#((((((((((((.((((((.((#)))))))).)))))).....)))))).	7052	7079	1	-18.3	1	0.000276058	0.588	0.294114	0.217644	-5.22671	20	27	8	3UTR		1	1
hsa-miR-30b-5p	NM_007043	KRR1	TGTAAACATCCTACACTCAGCT#GGCTGAGTTGGGAGGATTGCT#.((((.(.(((((.((((((((#))))))))))))).).)))).	8757	8778	1	-20.9	0	0.00161737	0.471	-0.262957	0.30394	-8.86476	18	21	13	3UTR		0	0
hsa-miR-30b-5p	NM_007050	PTPRT	TGTAAACATCCTACACTCAGCT#GGCTTGGGCTGACCTGTAGGATGTA#.....((((((((((.((((((#.))))))..)))))))))).	5288	5313	1	-23.5	0	0.00554341	0.426	-0.0602474	0.0935797	-13.8986	16	20	10	3UTR		0	0
hsa-miR-30b-5p	NM_007073	BVES	TGTAAACATCCTACACTCAGCT#AGCTGGGTGTGGTGGTACATACC#.(((...(((((((((((((((#)))))))))))).)))...))).	3229	3252	1	-21.6	0	0.000151729	0.529	0.109117	0.078589	-11.357	18	23	12	3UTR		0	0
hsa-miR-30b-5p	NM_007084	SOX21	TGTAAACATCCTACACTCAGCT#AGCTGCTTGTGTCATTCGTTTCTGGGAGTGGGATGG#......((((((((.(((((..#.))))).)))))))).	1834	1870	1	-19.1	0	3.41591e-05	0.471	0.763262	0.941823	-16.302	13	16	8	3UTR		0	0
hsa-miR-30b-5p	NM_007145	ZNF146	TGTAAACATCCTACACTCAGCT#AGTGGAGAAGGGAAAATAATGAGTGTGGGAGGTG#.....((.(((((((((((...#.))))))))))).)).	2959	2993	1	-19.7	0	0.303549	0.529	0.456607	0.407934	-15.9792	13	16	11	3UTR		0	0
hsa-miR-30b-5p	NM_007145	ZNF146	TGTAAACATCCTACACTCAGCT#GAGTGAGGATGGGAATGCT#.(((..((((((.(((((....#)))))))))))....))).	3168	3187	1	-17.8	0	0.00710066	0.603	0.807787	1.0416	-11.1025	14	19	11	3UTR		0	0
hsa-miR-30b-5p	NM_007147	ZNF175	TGTAAACATCCTACACTCAGCT#GCTGGGTGTGGGACTGTG#.....((((((((((((((((.#))))))))))))).))).	4475	4493	1	-25.8	0	0.000610518	0.426	-0.0224965	-0.0195785	-13.6656	16	18	13	3UTR		0	0
hsa-miR-30b-5p	NM_007227	GPR45	TGTAAACATCCTACACTCAGCT#GGTTGAGTGTGGGGC#........((((((((((((((#)))))))))))))).	1552	1567	1	-21.7	0	0.000419124	0.441	0.112275	-0.5901	-19.4239	14	15	14	3UTR		0	0
hsa-miR-30b-5p	NM_007235	XPOT	TGTAAACATCCTACACTCAGCT#TGAGTGTGTGGATGCTTTAA#..(((((((((((((((((...#)))))))).))))).)))).	4023	4043	1	-19.3	1	4.98555e-05	0.676	0.147336	0.254494	-4.957	17	20	8	3UTR		0	0
hsa-miR-30b-5p	NM_007281	SCRG1	TGTAAACATCCTACACTCAGCT#GGCTGAGGTAGGAGGATCACT#.((.....((((((.(((((((#))))))))))))).....)).	1234	1255	1	-20.9	0	0.000228995	0.456	-0.0564691	0.21173	-17.4381	15	21	13	3UTR		0	0
hsa-miR-30b-5p	NM_012125	CHRM5	TGTAAACATCCTACACTCAGCT#GCTGGGTGTGGTGGCTGA#......(((((((((((((((.#))))))))))).)).)).	4867	4885	1	-19.7	0	0.000242344	0.529	0.112565	0.102984	-15.5666	15	18	11	3UTR		0	0
hsa-miR-30b-5p	NM_012164	FBXW2	TGTAAACATCCTACACTCAGCT#AGCTGAGTGGATGTG#.....((((((...((((((((#)))))))))))))).	4863	4878	1	-19.8	0	0.000200451	0.544	0.413757	-0.114966	-19.1584	14	15	14	3UTR		0	0
hsa-miR-30b-5p	NM_012197	RABGAP1	TGTAAACATCCTACACTCAGCT#GGCTGGGGTGGGTGA#......((.(((((.(((((((#)))))))))))))).	4013	4028	1	-18.4	0	0.000365159	0.544	0.57039	1.456	-17.3584	14	15	14	3UTR		0	0
hsa-miR-30b-5p	NM_012199	AGO1	TGTAAACATCCTACACTCAGCT#AGCAAGGAGGAGGGAGGTGGGGTAGGGAGGAGTGTAGGATGC#......((((((((((((..((#.))..)))))))))))).	2864	2906	1	-23	0	0.00942048	0.471	2.21136	2.33827	-15.5666	14	18	12	3UTR		1	1
hsa-miR-30b-5p	NM_012388	BLOC1S6	TGTAAACATCCTACACTCAGCT#AGCTGGGTGTGGGGGCGTGCG#.(((....((((((((((((((#))))))))))))))...))).	1695	1716	1	-25.8	0	1.1984e-05	0.471	-0.040574	-0.0835038	-13.6706	17	21	14	3UTR	MIRT023412	0	0
hsa-miR-30b-5p	NM_012396	PHLDA3	TGTAAACATCCTACACTCAGCT#GGCTGAGGTGGGTGG#......((.(((((.(((((((#)))))))))))))).	1959	1974	1	-19.8	0	1.55499e-05	0.485	-0.285142	0.831876	-17.3584	14	15	14	3UTR		0	0
hsa-miR-30b-5p	NM_012416	RANBP6	TGTAAACATCCTACACTCAGCT#GCTGTTACTAGGAGAGTTTTGAGATACTGCAGTGGATGTGGGATGTATATG#.(((.((((((((((.((.(((#.))).)))))))))))).))).	3811	3862	1	-18.4	0	0.00023317	0.603	5.00583	4.21239	-8.14541	18	22	12	3UTR		0	0
hsa-miR-30b-5p	NM_012453	TBL2	TGTAAACATCCTACACTCAGCT#GGCTTGAGTGTAGGCAAATTTATT#.(((((...(((((((((((((#)))).)))))))))....))))).	2470	2494	1	-20.1	0	0.0243374	0.574	0.998336	-0.0939549	-8.70704	18	24	9	3UTR		0	0
hsa-miR-30b-5p	NM_013231	FLRT2	TGTAAACATCCTACACTCAGCT#AGTTGAGGTGGAGATGGTGGCT#.((...((((((((.(((((((#))))))))))).))))...)).	27748	27770	1	-19.9	0	0.0146143	0.515	-0.29929	-0.0922833	-13.5808	17	22	11	3UTR		0	0
hsa-miR-30b-5p	NM_013249	ZNF214	TGTAAACATCCTACACTCAGCT#GCTGAGTGTAAAGTGTACAA#(((..((((..((((((((((.#))))))))))..))))))).	4075	4095	1	-20.9	0	0.00292426	0.632	0.034925	0.0813367	-15.1559	17	20	10	3UTR		0	0
hsa-miR-30b-5p	NM_013262	MYLIP	TGTAAACATCCTACACTCAGCT#GCTGAGTGAGAGATGG#......((((((.((((((((.#)))))))))).)))).	2400	2416	1	-20.9	0	0.00163847	0.471	-0.55875	-0.256475	-16.8557	14	16	10	3UTR	MIRT566681	0	0
hsa-miR-30b-5p	NM_013340	PCDHB1	TGTAAACATCCTACACTCAGCT#AGCTGGGTGTGGTGGTATGTGCC#.(((...(((((((((((((((#)))))))))))).)))...))).	6021	6044	1	-22.4	0	0.00032835	0.529	0.108464	0.0236911	-11.357	18	23	12	3UTR		0	0
hsa-miR-30b-5p	NM_013372	GREM1	TGTAAACATCCTACACTCAGCT#GGCAGGAGCCTGCTTGTGCGTAGTTCGTGTGCATGAGTGTGGATGGGTGCC#.(((..(((((.(((((((((.#.)).))))))))))))..))).	835	886	1	-23.8	0	0.00202163	0.5	0	0	-13.1601	17	22	12	3UTR		0	0
hsa-miR-30b-5p	NM_014001	GGA3	TGTAAACATCCTACACTCAGCT#GCTGTCCCGGGAACATGGACCCCCAGGCTTGGCGTAGGTGTTTGCT#.(((((((.(((((.((.((((#.)))).)).)))))))))))).	2356	2402	1	-22	1	0.00120419	0.441	0.815494	1.02011	-5.58516	18	22	12	3UTR		0	0
hsa-miR-30b-5p	NM_014015	DEXI	TGTAAACATCCTACACTCAGCT#AGCTGCGATGGATGTTTACAG#(((((((((((....(.(((((#))))).)..))))))))))).	1097	1118	1	-21.3	1	0.000939774	0.485	1.70483	1.62422	-10.1658	17	21	11	3UTR		1	0
hsa-miR-30b-5p	NM_014053	FLVCR1	TGTAAACATCCTACACTCAGCT#GGCTGAGGTGGGTGG#......((.(((((.(((((((#)))))))))))))).	3819	3834	1	-19.8	0	0.000486751	0.456	0.211506	0.0523966	-17.3584	14	15	14	3UTR		1	1
hsa-miR-30b-5p	NM_014106	ZNF770	TGTAAACATCCTACACTCAGCT#GGCGAGAGGCTAGGATGTA#.....((((((((..(((.(((#)))..)))..)))))))).	3395	3414	1	-18.8	0	0.0193295	0.647	1.32769	1.04913	-15.2579	14	19	8	3UTR	MIRT023429	1	0
hsa-miR-30b-5p	NM_014139	SCN11A	TGTAAACATCCTACACTCAGCT#GGCTGAGGCAGGAGAATCGCT#.((.....((((.(.(((((((#)))))))).)))).....)).	6034	6055	1	-16.5	0	0.000827962	0.426	4.29149	3.45088	-18.7272	14	21	8	3UTR		0	0
hsa-miR-30b-5p	NM_014182	ORMDL2	TGTAAACATCCTACACTCAGCT#GGCTGGGGGTGGGAAGATGGAATACT#.(((..((((((((.(((((((#))))))).))))))...))...))).	941	967	1	-19.7	0	0.0355927	0.588	0.697689	0.462097	-10.5488	18	26	7	3UTR		0	0
hsa-miR-30b-5p	NM_014240	LIMD1	TGTAAACATCCTACACTCAGCT#CTGAAAGTGGGGGTTTGCAA#(((((((.((((((..((((..#))))..))))))))))))).	9086	9106	1	-19.4	1	4.1843e-05	0.574	0.0124286	0.097575	-7.21971	17	20	13	3UTR		0	0
hsa-miR-30b-5p	NM_001410	MEGF8	TGTAAACATCCTACACTCAGCT#GGCTCAGATGTGGGATGTGTATG#.(((.((((((((((((.((((#)))).)).)))))))))).))).	10074	10097	1	-21.2	0	0.0228929	0.544	0	0	-7.91236	19	23	10	3UTR		0	0
hsa-miR-30b-5p	NM_001480	GALR1	TGTAAACATCCTACACTCAGCT#AGCTGGGTGTGGTGGCGC#......(.((((((((((((((#)))))))))))).)).).	3216	3234	1	-19.9	0	6.32074e-05	0.529	0	0	-17.8802	15	18	12	3UTR		1	1
hsa-miR-30b-5p	NM_001542	IGSF3	TGTAAACATCCTACACTCAGCT#GGCTGGGACTAGGATGTG#.....((((((((..(((((((#)))))))..)))))))).	6631	6649	1	-21.9	0	0.010133	0.544	0	0	-15.2579	15	18	8	3UTR		1	0
hsa-miR-30b-5p	NM_001561	TNFRSF9	TGTAAACATCCTACACTCAGCT#GGCTGAGGTGGGTGG#......((.(((((.(((((((#)))))))))))))).	3501	3516	1	-19.8	0	1.27278e-06	0.471	0	0	-17.3584	14	15	14	3UTR		0	0
hsa-miR-30b-5p	NM_001562	IL18	TGTAAACATCCTACACTCAGCT#AGCTGAGTGTAGTGACGCATGCC#.(((..(.((((((((((((((#)))))))))))).)).)..))).	929	952	1	-22.6	0	0.0099325	0.559	0	0	-12.127	18	23	12	3UTR		0	0
hsa-miR-30b-5p	NM_001614	ACTG1	TGTAAACATCCTACACTCAGCT#GGCTGAGTGTTCTGGGATT#.......(((((((((((((((#))))))))))...))))).	1576	1595	1	-20.9	0	0.000460805	0.5	0	0	-17.1102	15	19	10	3UTR		0	0
hsa-miR-30b-5p	NM_001642	APLP2	TGTAAACATCCTACACTCAGCT#GCTGAGAAATGGGGTGG#......(((((((..((((((.#))))))...))))))).	2860	2877	1	-18.9	0	0.00498352	0.559	0	0	-17.1588	13	17	7	3UTR	MIRT705592	0	0
hsa-miR-30b-5p	NM_001677	ATP1B1	TGTAAACATCCTACACTCAGCT#GGCTGGGGTGGGGGTTTGTCAT#(((((((.((((((.(((((((#)))))))))))))))))).)).	1643	1665	1	-22.5	1	0.00152256	0.544	0	0	-6.98666	20	22	18	3UTR		0	0
hsa-miR-30b-5p	NM_001718	BMP6	TGTAAACATCCTACACTCAGCT#AGCTGAGTTTGGATGTC#.....((((((...((((((((#))))))))..)))))).	2608	2625	1	-20.1	0	0.00287071	0.559	-0.104797	1.06511	-19.1584	14	17	8	3UTR		0	0
hsa-miR-30b-5p	NM_001843	CNTN1	TGTAAACATCCTACACTCAGCT#TTGAGTGTGGATGTA#.....((((((.((((((((..#)))))))))))))).	4588	4603	1	-19.5	0	0.0922208	0.632	0	0	-17.0124	14	15	14	3UTR		0	0
hsa-miR-30b-5p	NM_001855	COL15A1	TGTAAACATCCTACACTCAGCT#GTTGAGTGTAAGATGTC#.....(((((.((((((((((.#)))))))))).))))).	4668	4685	1	-21.4	0	0.00117372	0.676	1.84412	3.11796	-16.4904	15	17	10	3UTR		0	0
hsa-miR-30b-5p	NM_001895	CSNK2A1	TGTAAACATCCTACACTCAGCT#AGCTGAGTGTGGTGGTGTGCGCC#.((..(((((((((((((((((#)))))))))))).)))))..)).	8002	8025	1	-27.5	0	4.30656e-05	0.485	0	0	-10.9444	19	23	12	3UTR		1	0
hsa-miR-30b-5p	NM_001969	EIF5	TGTAAACATCCTACACTCAGCT#GGTTGGGAGCTCAGGGTGTTTATG#.(((((((((((.(.(((((((#))))))).)...))))))))))).	4901	4925	1	-19.8	1	0.00880502	0.529	0	0	-5.81791	19	24	11	3UTR		0	1
hsa-miR-30b-5p	NM_001981	EPS15	TGTAAACATCCTACACTCAGCT#GCTTGTGTAGGATGA#......((((((((((..(((.#))).)))))))))).	4744	4759	1	-20.3	0	0.0362276	0.691	0	0	-15.5666	13	15	10	3UTR		0	0
hsa-miR-30b-5p	NM_002031	FRK	TGTAAACATCCTACACTCAGCT#GGCTGAGATGGTGGGGTT#.......(((((((.(((((((#)))))))...))))))).	4914	4932	1	-18.9	0	1.85851e-05	0.603	0	0	-17.8457	14	18	7	3UTR		1	1
hsa-miR-30b-5p	NM_002056	GFPT1	TGTAAACATCCTACACTCAGCT#AGTCTGAGGTGGGAGTATTGCT#.((((((.((((((.(((((((#)).))))))))))))).)))).	4329	4351	1	-19.5	1	0.0033498	0.441	0	0	-6.84241	19	22	13	3UTR		0	0
hsa-miR-30b-5p	NM_002062	GLP1R	TGTAAACATCCTACACTCAGCT#GCTCTTGGGGGATGTTTGCT#.(((((((((((.((...(((.#)))..)).))))))))))).	6478	6498	1	-19.2	1	0.000179228	0.618	0	0	-5.3155	16	20	11	3UTR		0	1
hsa-miR-30b-5p	NM_002160	TNC	TGTAAACATCCTACACTCAGCT#GGCTCTGGGAATGGGAGAGGGGTAGGATGTACAG#(((..(((((((((.(((..((#.))..)))..)))))))))))).	7207	7241	1	-18.9	0	0.0193438	0.5	0	0	-11.8241	17	23	12	3UTR		0	0
hsa-miR-30b-5p	NM_002240	KCNJ6	TGTAAACATCCTACACTCAGCT#GCTGTGTTAGGGAAACTGTTTACAT#((((((((((((..((.((((.#)))).))..))))...)))))))).	19580	19605	1	-20	1	0.000458525	0.632	0	0	-6.08354	18	25	8	3UTR		1	0
hsa-miR-30b-5p	NM_002246	KCNK3	TGTAAACATCCTACACTCAGCT#GGCTGAGGTGGGAGGATTGTTTGA#..((((((((((((.(((((((#)))))))))))))....)))))).	2503	2527	1	-22.9	1	0.00669325	0.368	0	0	-5.69245	19	24	13	3UTR		0	0
hsa-miR-30b-5p	NM_002248	KCNN1	TGTAAACATCCTACACTCAGCT#AGCTGGGTGTGGTGGTGC#......((((((((((((((((#)))))))))))).)))).	2955	2973	1	-23.9	0	7.1179e-05	0.544	0	0	-15.5666	16	18	12	3UTR		0	0
hsa-miR-30b-5p	NM_002285	AFF3	TGTAAACATCCTACACTCAGCT#AGCAACCAGAGCCTCTTCCTGTGTCCTGTGTGTCTGGTATGTTTACAC#(((((((((((.((((.(((..#.))).))))..)).))))))))).	5134	5182	1	-19.9	1	0.00263109	0.574	0	0	-7.28438	18	24	9	3UTR		1	1
hsa-miR-30b-5p	NM_002350	LYN	TGTAAACATCCTACACTCAGCT#GGCTGAGGTGGGAGGATTGCT#.((((.(.((((((.(((((((#))))))))))))).).)))).	4318	4339	1	-23.3	0	8.33053e-05	0.397	0	0	-8.74337	18	21	13	3UTR		1	1
hsa-miR-30b-5p	NM_002355	M6PR	TGTAAACATCCTACACTCAGCT#GCTGGGTGTGGAATGCTGCT#.(((..(((.(((((((((((.#))))))))))).))).))).	1991	2011	1	-21.6	0	7.02552e-05	0.368	0	0	-11.0558	17	20	11	3UTR		0	0
hsa-miR-30b-5p	NM_002357	MXD1	TGTAAACATCCTACACTCAGCT#GCTTTCAAAGATAACTGGGTTAGAGGGTGGGGTGTGCAA#(((..(((((((((.(((((((#.)))).))).)))))))))))).	4910	4949	1	-20.2	0	0.0268039	0.618	0	0	-11.8241	19	23	12	3UTR		0	0
hsa-miR-30b-5p	NM_002372	MAN2A1	TGTAAACATCCTACACTCAGCT#TGTGGGATGGGTGCAA#((((..(((((((((.......#)))))))))..)))).	4595	4611	1	-18.5	0	1.80251e-05	0.647	0	0	-10.1906	13	16	9	3UTR		0	0
hsa-miR-30b-5p	NM_002377	MAS1	TGTAAACATCCTACACTCAGCT#AGCTGGGTGTGGTGGTGGGCAC#(((...((((((((((((((((#)))))))))))).)))).))).	6649	6671	1	-24.4	0	5.42987e-06	0.5	0	0	-12.9896	19	22	12	3UTR		0	0
hsa-miR-30b-5p	NM_002406	MGAT1	TGTAAACATCCTACACTCAGCT#GCTGAGTTCTGCGGGAGTTTGCT#.((((((.((((.((((((((.#)))))))...).)))))))))).	7893	7916	1	-21.3	1	6.37802e-06	0.515	0	0	-7.39609	18	23	10	3UTR		0	0
hsa-miR-30b-5p	NM_002481	PPP1R12B	TGTAAACATCCTACACTCAGCT#AGCTGAGTTGTATGGATT#.......(((((((((((((((#)))))))).))).)))).	10818	10836	1	-18.8	0	0.00152217	0.588	0	0	-17.1102	15	18	8	3UTR	MIRT046147	0	0
hsa-miR-30b-5p	NM_002519	NPAT	TGTAAACATCCTACACTCAGCT#GGTGTTAAAAACTCATATCCCTTAAACTGAGTGTAGGGAATGG#......((((((((((((((..#.)))))))))))..))).	4411	4454	1	-20.4	0	0.00252698	0.632	0	0	-15.5666	14	18	11	3UTR		0	0
hsa-miR-30b-5p	NM_002532	NUP88	TGTAAACATCCTACACTCAGCT#AGCTGAGTGAGGCTGTG#.....(((.(((.(((((((((#)))))))))))).))).	2798	2815	1	-21.6	0	2.85907e-05	0.529	0.519272	-0.533859	-16.0111	15	17	12	3UTR		0	0
hsa-miR-30b-5p	NM_002564	P2RY2	TGTAAACATCCTACACTCAGCT#AGTTGAGTGTCAGGGAGTA#.....((.((((((((((((((#)))))))))).)))).)).	4458	4477	1	-20.2	0	0.0506831	0.456	0.099701	-0.0177663	-15.9792	16	19	10	3UTR		1	0
hsa-miR-30b-5p	NM_002576	PAK1	TGTAAACATCCTACACTCAGCT#AGCTCTCTGCAAATGGAAATGCTTACACTGGGTGTTGGGGATGTTTGCT#.(((((((((((((((((((..#.))))))))..))))))))))).	3243	3292	1	-27.2	1	0.000960693	0.574	0	0	-3.79332	19	23	11	3UTR		0	0
hsa-miR-30b-5p	NM_002578	PAK3	TGTAAACATCCTACACTCAGCT#GGCTGAGGTGGGAGAATCGCT#.((.....((((((.(((((((#))))))))))))).....)).	7837	7858	1	-20.9	0	0.000108679	0.412	0	0	-17.4381	15	21	13	3UTR		0	0
hsa-miR-30b-5p	NM_002610	PDK1	TGTAAACATCCTACACTCAGCT#GGTTGAGTTAGGTAGTTTGCAA#(((((((..((((.((((((((#))))))))))))..))))))).	4883	4905	1	-21.6	1	0.0215221	0.632	3.96487	1.27648	-8.16444	19	22	12	3UTR		0	0
hsa-miR-30b-5p	NM_002635	SLC25A3	TGTAAACATCCTACACTCAGCT#GGCTGAGGTGGGCGGATTGCT#.((((.(..(((((.(((((((#))))))))))))..).)))).	5196	5217	1	-21.3	0	0.000652004	0.441	0	0	-9.79976	17	21	12	3UTR		0	0
hsa-miR-30b-5p	NM_002647	PIK3C3	TGTAAACATCCTACACTCAGCT#GTTGGGTGAGGAAGGAGCAT#(((...(.((((.((((((((.#)))))))))))).)..))).	4632	4652	1	-18	0	0.0542396	0.485	3.073	3.07268	-16.5924	16	20	12	3UTR		0	0
hsa-miR-30b-5p	NM_002759	EIF2AK2	TGTAAACATCCTACACTCAGCT#AGCTGGGTGTGGTGGTA#.......(((((((((((((((#)))))))))))).))).	6058	6075	1	-21	0	1.02704e-05	0.529	0	0	-17.1102	15	17	12	3UTR		0	0
hsa-miR-30b-5p	NM_002802	PSMC1	TGTAAACATCCTACACTCAGCT#GTGTGGGGTGTATGTGCAG#((((.(((((((((((......#)))))))))))...)))).	3197	3216	1	-19.4	0	0.00981712	0.338	0	0	-8.05661	15	19	11	3UTR		0	0
hsa-miR-30b-5p	NM_002826	QSOX1	TGTAAACATCCTACACTCAGCT#GCTGGGCTGTAGGGTGAGTGGCT#.((...(((((((((((((((.#)))))).)))))))))....)).	2907	2930	1	-23.8	0	0.000870338	0.382	0	0	-12.8453	17	23	9	3UTR		0	0
hsa-miR-30b-5p	NM_002828	PTPN2	TGTAAACATCCTACACTCAGCT#GGCTGAGGTAGGAGAATTGCT#.((((...((((((.(((((((#)))))))))))))...)))).	2910	2931	1	-23.6	0	7.87357e-05	0.485	2.12817	0.857954	-10.2871	17	21	13	3UTR		0	1
hsa-miR-30b-5p	NM_002833	PTPN9	TGTAAACATCCTACACTCAGCT#GGCTGAGTGAGGTGG#......((.(((.(((((((((#)))))))))))))).	3588	3603	1	-20	0	1.03981e-05	0.471	0	0	-17.9121	14	15	14	3UTR		0	0
hsa-miR-30b-5p	NM_002853	RAD1	TGTAAACATCCTACACTCAGCT#AGCTGGGTGTGGTGGTGG#......((((((((((((((((#)))))))))))).)))).	3652	3670	1	-24.4	0	8.92702e-05	0.559	0	0	-15.5666	16	18	12	3UTR		0	0
hsa-miR-30b-5p	NM_002878	RAD51D	TGTAAACATCCTACACTCAGCT#GGCTGAGGTGGGTGG#......((.(((((.(((((((#)))))))))))))).	7829	7844	1	-19.8	0	7.80819e-06	0.456	0	0	-17.3584	14	15	14	3UTR		0	0
hsa-miR-30b-5p	NM_002883	RANGAP1	TGTAAACATCCTACACTCAGCT#GGGTGGGTGTGGGGCTGG#......(((((((((((((.((#)).))))))))))).)).	3510	3528	1	-20.3	0	0.000507841	0.456	0	0	-15.5666	15	18	11	3UTR		0	0
hsa-miR-30b-5p	NM_002886	RAP2B	TGTAAACATCCTACACTCAGCT#GGCTGAGGTGGATGGGGCAG#(((...(((((.((.(((((((#))))))))))))))..))).	2559	2579	1	-21.8	0	0.00560335	0.559	0	0	-17.0718	17	20	14	3UTR		1	1
hsa-miR-30b-5p	NM_003029	SHC1	TGTAAACATCCTACACTCAGCT#AGCTGAGTGAGAGGGTT#.......(((((.(((((((((#)))))))))..))))).	1700	1717	1	-20.4	0	0.000180866	0.5	0	0	-18.3994	14	17	9	3UTR	MIRT046156	0	0
hsa-miR-30b-5p	NM_003079	SMARCE1	TGTAAACATCCTACACTCAGCT#AGCTGAGTGTAGTGTGTA#.....((((.((((((((((((#)))))))))))).)))).	1845	1863	1	-24.5	0	0.00145235	0.603	0.477327	1.07796	-14.9081	16	18	12	3UTR		0	0
hsa-miR-30b-5p	NM_003101	SOAT1	TGTAAACATCCTACACTCAGCT#GGCTGAGGTGGGAAGATGGCT#.((...(.((((((.(((((((#))))))))))))).)...)).	5950	5971	1	-20.7	0	1.47856e-05	0.426	0	0	-15.8944	16	21	13	3UTR		0	0
hsa-miR-30b-5p	NM_003144	SSR1	TGTAAACATCCTACACTCAGCT#GGCTGAGGTGGGTGG#......((.(((((.(((((((#)))))))))))))).	7167	7182	1	-19.8	0	1.92766e-06	0.485	0	0	-17.3584	14	15	14	3UTR		0	0
hsa-miR-30b-5p	NM_003183	ADAM17	TGTAAACATCCTACACTCAGCT#GGTTGAGTGGGGTGTG#.....((((((..(((((((((#))))))))))))))).	4200	4216	1	-19.8	0	0.0137202	0.588	0	0	-18.3015	15	16	15	3UTR		0	0
hsa-miR-30b-5p	NM_003196	TCEA3	TGTAAACATCCTACACTCAGCT#GGCTGAGGTGGGAGAATCGCT#.((.....((((((.(((((((#))))))))))))).....)).	1457	1478	1	-20.9	0	8.15529e-05	0.456	0	0	-17.4381	15	21	13	3UTR		0	0
hsa-miR-30b-5p	NM_003204	NFE2L1	TGTAAACATCCTACACTCAGCT#AGCTGGGGTAGGGTGATGGCAG#(((...((((((((.(((((((#)))))))))))))))...))).	3864	3886	1	-25.1	0	3.95182e-06	0.368	1.42562	1.78978	-13.725	18	22	15	3UTR		0	0
hsa-miR-30b-5p	NM_003251	THRSP	TGTAAACATCCTACACTCAGCT#CTGTCCAGTGTGGTATGGTAGGAAGAGTGTAGGTGTTGGCAC#(((.((((.(((((((((..((#.))..))))))))))))).))).	747	789	1	-21.4	0	0.000516411	0.5	3.84307	3.06943	-8.02599	18	23	13	3UTR		0	0
hsa-miR-30b-5p	NM_003295	TPT1	TGTAAACATCCTACACTCAGCT#GGCTGAGGTAGGATTGTTA#....((((((((((.(((((((#)))))))))))))).))).	3744	3763	1	-23.4	0	0.000710245	0.426	2.1082	3.61026	-10.282	17	19	14	3UTR		0	0
hsa-miR-30b-5p	NM_003344	UBE2H	TGTAAACATCCTACACTCAGCT#GCTGGGGGAGGTTGTAGGAGTTTAGCAG#(((((((.(((((((((((((.#))))))......)))))))))))).)).	3335	3363	1	-21.2	1	0.000929032	0.5	0.11095	0.233146	-6.25121	20	28	12	3UTR		0	0
hsa-miR-30b-5p	NM_003362	UNG	TGTAAACATCCTACACTCAGCT#TGGGGTGGGGTGA#......((((((((.((((...#)))))))))))).	1777	1790	1	-16.1	0	0.00273337	0.529	2.46229	3.72842	-16.302	12	13	12	3UTR		0	0
hsa-miR-30b-5p	NM_003389	CORO2A	TGTAAACATCCTACACTCAGCT#GGCTGAGGTGGGCGGATTGCT#.((((.(..(((((.(((((((#))))))))))))..).)))).	2257	2278	1	-21.3	0	0.000583496	0.426	0.151377	0.0190623	-9.79976	17	21	12	3UTR		1	0
hsa-miR-30b-5p	NM_003441	ZNF141	TGTAAACATCCTACACTCAGCT#AGCTGGGTGTGGTGTCAGGCG#.((..(((.((.((((((((((#)))))))))))))))...)).	8237	8258	1	-20	0	1.58694e-05	0.559	0	0	-15.3476	17	21	15	3UTR		0	0
hsa-miR-30b-5p	NM_003459	SLC30A3	TGTAAACATCCTACACTCAGCT#AGCTGGGTGTGGTGGTGCATACC#.(((..((((((((((((((((#)))))))))))).))))..))).	2789	2812	1	-25.2	0	0.000110847	0.559	0	0	-9.81332	19	23	12	3UTR		0	0
hsa-miR-30b-5p	NM_003468	FZD5	TGTAAACATCCTACACTCAGCT#GAGTGTGGGGCCATTACT#.((((...((((((((((....#))))))))))...)))).	4249	4267	1	-18.7	0	0.00047986	0.471	0	0	-9.55161	14	18	10	3UTR		0	0
hsa-miR-30b-5p	NM_003486	SLC7A5	TGTAAACATCCTACACTCAGCT#GGCTGGGTTGGGTAGGGTGTTC#....((((((((((((((((((#))))))))...)))))))))).	4485	4507	1	-24.4	0	0.000112334	0.559	1.49868	2.51084	-9.54656	18	22	10	3UTR	MIRT467627	0	0
hsa-miR-30b-5p	NM_003582	DYRK3	TGTAAACATCCTACACTCAGCT#GGCTGAGGTGGGAGGATCACT#.((.....((((((.(((((((#))))))))))))).....)).	3433	3454	1	-20.6	0	6.82474e-05	0.441	0	0	-17.4381	15	21	13	3UTR		0	0
hsa-miR-30b-5p	NM_003676	DEGS1	TGTAAACATCCTACACTCAGCT#GGCTGAGGTGGGAGAATTGCT#.((((...((((((.(((((((#)))))))))))))...)))).	1541	1562	1	-23.3	0	0.000369484	0.397	1.71912	1.33039	-10.2871	17	21	13	3UTR		0	0
hsa-miR-30b-5p	NM_003804	RIPK1	TGTAAACATCCTACACTCAGCT#TGTAGGATGTTTAG#..(((((((((((((.......#))))))))))))).	3591	3605	1	-18.1	1	5.63176e-06	0.471	4.44514	4.94684	-5.19005	13	14	13	3UTR		0	0
hsa-miR-30b-5p	NM_003852	TRIM24	TGTAAACATCCTACACTCAGCT#AGCTGGGTGTGGTGGCGGGTGCC#.(((..(.((((((((((((((#)))))))))))).)).)..))).	7249	7272	1	-23.5	0	9.98693e-06	0.544	0	0	-12.127	18	23	12	3UTR		0	0
hsa-miR-30b-5p	NM_003879	CFLAR	TGTAAACATCCTACACTCAGCT#AGCTGGGTGTGGGTGTGGGTACC#.(((..((((((((((((((((#))))))))))))).)))..))).	2042	2065	1	-27.5	0	0.000661638	0.544	0	0	-9.81332	19	23	13	3UTR		0	0
hsa-miR-30b-5p	NM_003881	CCN5	TGTAAACATCCTACACTCAGCT#GGCTGGACTGGCCATTTTTCTGGGGGTAGGATGA#......((((((((.(((((..#.))))).)))))))).	1161	1195	1	-19.3	0	0.00846981	0.471	-0.0819062	0.989148	-16.302	13	16	8	3UTR		0	0
hsa-miR-30b-5p	NM_003932	ST13	TGTAAACATCCTACACTCAGCT#GGTTGCCCTTAAATCTTACACTGTGGTGAAGGGATGTTTT#...(((((((((.(((((((..#.))).))))..))))))))).	1827	1867	1	-17.3	0	0.00564149	0.603	5.46831	5.25009	-7.80367	16	21	9	3UTR		0	0
hsa-miR-30b-5p	NM_003947	KALRN	TGTAAACATCCTACACTCAGCT#GGCTGGTGTGGGGTGCAGCCTTTGCT#.(((((((((((((((.(((((#))))))))))))))).....))))).	5230	5256	1	-24.5	1	0.000299163	0.456	0	0	-3.79332	20	26	15	3UTR		0	0
hsa-miR-30b-5p	NM_004070	CLCNKA	TGTAAACATCCTACACTCAGCT#AGCTGAGTGTGAGAAGATGG#......((((((((((((((((#)))))))))).))..)))).	2317	2337	1	-20.1	0	0.00234211	0.5	0	0	-15.5666	16	20	10	3UTR		0	0
hsa-miR-30b-5p	NM_004273	CHST3	TGTAAACATCCTACACTCAGCT#GGCTGGCAGGCAGGATGTTTT#...(((((((((.(..((((((#))))))...).))))))))).	2792	2813	1	-17.6	0	0.00481016	0.426	1.12233	2.72441	-8.77217	16	21	9	3UTR		0	0
hsa-miR-30b-5p	NM_004311	ARL3	TGTAAACATCCTACACTCAGCT#GCTGGGTGGGGGTGG#......((((((.((((((((.#)))))))))))))).	1192	1207	1	-22.3	0	4.41843e-05	0.456	0	0	-16.8557	14	15	14	3UTR		0	0
hsa-miR-30b-5p	NM_004311	ARL3	TGTAAACATCCTACACTCAGCT#GCTGGCAACTTGGTGGTGTGGGATGC#......(((((((((((((((.#))))..........))))))))))).	1732	1758	1	-21	0	0.000272897	0.456	0	0	-15.5666	15	26	11	3UTR		0	0
hsa-miR-30b-5p	NM_004332	BPHL	TGTAAACATCCTACACTCAGCT#AGCTGAGGTGGGAGGATCACT#.((.....((((((.(((((((#))))))))))))).....)).	1259	1280	1	-20.6	0	7.37751e-06	0.426	0	0	-17.4381	15	21	13	3UTR		0	0
hsa-miR-30b-5p	NM_004436	ENSA	TGTAAACATCCTACACTCAGCT#GGCAGTGAGTGTGGGAG#........((((((((((((((#)))..))))))))))).	1110	1127	1	-19.8	0	0.0078562	0.426	0	0	-19.4239	14	17	11	3UTR		0	0
hsa-miR-30b-5p	NM_004454	ETV5	TGTAAACATCCTACACTCAGCT#GGCTGAGTGTGGATGA#......(((((.((((((((((#))))))))))))))).	2430	2446	1	-24.4	0	0.00255568	0.544	0	0	-18.9134	15	16	15	3UTR		0	0
hsa-miR-30b-5p	NM_004491	ARHGAP35	TGTAAACATCCTACACTCAGCT#AGCTGGTGTTAGGAATGTTTGCT#.(((((((((((((((.(((((#))))))))).)))).))))))).	9021	9044	1	-24.5	1	9.59126e-05	0.647	0	0	-3.79332	20	23	9	3UTR		0	0
hsa-miR-30b-5p	NM_004501	HNRNPU	TGTAAACATCCTACACTCAGCT#GGCTGGGTGTGGTGGC#........((((((((((((((#)))))))))))).)).	5980	5996	1	-19.4	0	0.000344419	0.485	1.26239	1.53459	-19.4239	14	16	12	3UTR		0	0
hsa-miR-30b-5p	NM_004531	MOCS2	TGTAAACATCCTACACTCAGCT#GGGTGGGTGTTGGCTGTTGCAT#(((.((((.((.(((((((.((#)).))))))).)).))))))).	2809	2831	1	-19.1	0	0.000269228	0.544	0.610507	1.01646	-11.3728	18	22	7	3UTR		0	0
hsa-miR-30b-5p	NM_004595	SMS	TGTAAACATCCTACACTCAGCT#AGCAAATGGAAAATGTATATTTTGATGAGCTTAGGGTGTTTT#...((((((((((..((((...#.))))..)))))))))).	1359	1401	1	-16.8	0	0.00432519	0.691	5.4575	4.49614	-8.10683	14	18	10	3UTR		0	0
hsa-miR-30b-5p	NM_004599	SREBF2	TGTAAACATCCTACACTCAGCT#TTGGGTGTGGGAGGG#......(.((((((((((((..#)))))))))))).).	5115	5130	1	-17.9	0	0.00187451	0.5	0	0	-17.8802	13	15	12	3UTR		0	0
hsa-miR-30b-5p	NM_004618	TOP3A	TGTAAACATCCTACACTCAGCT#GTTGAGTTGTAGGAGTTC#....(((.(((((((((((((.#))))))).))))))))).	6282	6300	1	-20.2	0	0.00591643	0.647	0	0	-11.8602	16	18	9	3UTR		0	0
hsa-miR-30b-5p	NM_004645	COIL	TGTAAACATCCTACACTCAGCT#GGCTGAGTGTGCTGGAGTG#.....((.((((((((((((((#)))))))))))..))))).	2464	2483	1	-20.6	0	0.00573285	0.5	1.95587	1.48643	-15.9792	16	19	11	3UTR		0	0
hsa-miR-30b-5p	NM_004649	GATD3	TGTAAACATCCTACACTCAGCT#GCTGAGTGAGGAATGG#......((((((.((((((((.#)))))))))))).)).	1384	1400	1	-20.9	0	0.000172956	0.544	0	0	-16.8557	14	16	12	3UTR		0	0
hsa-miR-30b-5p	NM_004697	PRPF4	TGTAAACATCCTACACTCAGCT#GGCTGAGGTGGGAGGGATTGCT#.((((.(.((((((.(((((((#))))))))))))).)..)))).	2104	2126	1	-22.6	0	0.00101444	0.412	0	0	-8.74337	18	22	13	3UTR		0	0
hsa-miR-30b-5p	NM_004748	CCPG1	TGTAAACATCCTACACTCAGCT#AGCCTGATCATAGACATTAAGGAAAGCGGTGTAGGTGTTG#....((((.((((((((..(((#.))))))))))))))).	5429	5469	1	-17.4	0	0.00169208	0.588	4.50453	5.19178	-10.603	15	17	15	3UTR		1	0
hsa-miR-30b-5p	NM_004763	ITGB1BP1	TGTAAACATCCTACACTCAGCT#GGCCTGAAACAGTAAAAAGTGGGATGTTTGGGA#(.((((((((((((........#.)))))))))))).).	3212	3245	1	-17.6	1	9.26637e-05	0.618	1.73225	1.44226	-6.06975	13	16	12	3UTR		0	0
hsa-miR-30b-5p	NM_004767	GPR37L1	TGTAAACATCCTACACTCAGCT#AGCTGAGTGCTGTGGTGTGATCACAG#(((..((((((..(((((((((#)))))))))..).)))))....))).	4718	4744	1	-21.3	0	1.11353e-05	0.456	0	0	-15.7246	18	26	9	3UTR		0	0
hsa-miR-30b-5p	NM_004776	B4GALT5	TGTAAACATCCTACACTCAGCT#GGTGGAGGGGAGGGTGTTTGGGA#(.((((((((((...(((.(((#))).)))...)))))))))).).	1896	1919	1	-18.8	1	0.0296992	0.588	-0.342281	0.217774	-7.98267	17	23	10	3UTR	MIRT568345	1	1
hsa-miR-30b-5p	NM_203364	CAPRIN1	TGTAAACATCCTACACTCAGCT#TTGGGAATTACTGACTTGACTAGAAGTATCAAAGGATGTTTGCAT#((((((((((((..........#.)))))))))))).	3087	3132	1	-17.1	1	0.017875	0.618	1.2016	1.08082	-7.05204	12	14	12	3UTR		0	0
hsa-miR-30b-5p	NM_203377	MB	TGTAAACATCCTACACTCAGCT#AGCTGAGGGGCTGGGGCTGGGGTGTTG#....(((((((((..(((((((#.)))))))..))))))))).	763	790	1	-23.7	0	0.000857254	0.338	2.37072	2.10566	-11.1389	16	20	9	3UTR		0	0
hsa-miR-30b-5p	NM_203390	RBM12B	TGTAAACATCCTACACTCAGCT#GGCTGAGGTGGGATGG#......((((((((.(((((((#))))))))))))))).	5382	5398	1	-24.9	0	0.00381613	0.5	4.29307	3.85006	-16.302	15	16	15	3UTR		0	0
hsa-miR-30b-5p	NM_203495	COMMD6	TGTAAACATCCTACACTCAGCT#AGACAAACAGGAACTGGGTAGTGGTGATGAATGCAA#((((..((((((((((((((..#.)))))).)))).))))..)))).	434	470	1	-19.5	0	0.0296212	0.632	-0.177995	0.15271	-9.95757	18	24	6	3UTR		0	0
hsa-miR-30b-5p	NM_206853	QKI	TGTAAACATCCTACACTCAGCT#GGCGGGTGTGGGTGTAGGTGCAG#((((.(((.(((((((((.(((#)))))))))))))))...)))).	9482	9505	1	-20.9	0	0.0256033	0.441	-0.397031	1.23328	-9.113	19	23	15	3UTR		1	1
hsa-miR-30b-5p	NM_206854	QKI	TGTAAACATCCTACACTCAGCT#GGCGGGTGTGGGTGTAGGTGCAG#((((.(((.(((((((((.(((#)))))))))))))))...)))).	10761	10784	1	-20.9	0	0.0256033	0.441	-0.397031	1.23328	-9.113	19	23	15	3UTR		1	1
hsa-miR-30b-5p	NM_206855	QKI	TGTAAACATCCTACACTCAGCT#GGCGGGTGTGGGTGTAGGTGCAG#((((.(((.(((((((((.(((#)))))))))))))))...)))).	11708	11731	1	-20.9	0	0.0256033	0.441	-0.397031	1.23328	-9.113	19	23	15	3UTR		1	1
hsa-miR-30b-5p	NM_207045	ENSA	TGTAAACATCCTACACTCAGCT#GGCAGTGAGTGTGGGAG#........((((((((((((((#)))..))))))))))).	1038	1055	1	-19.8	0	0.0078562	0.426	-0.0688376	0.579957	-19.4239	14	17	11	3UTR		0	0
hsa-miR-30b-5p	NM_207330	NIPAL1	TGTAAACATCCTACACTCAGCT#AGCCACCCGGGAGCCTGAGGTGGGAGGATTGCT#.((((.(.((((((.(((((((#.))).)))))))))).).)))).	1941	1974	1	-19.9	0	0.000225144	0.353	0	0	-8.74337	18	23	10	3UTR		1	0
hsa-miR-30b-5p	NM_213600	PLA2G4F	TGTAAACATCCTACACTCAGCT#AGGGAGTGTGGGGGAATTTATCTTAAACAGGCTTGTTTACT#.(((((((((((((((((..((#)).))))))))))....................))))))).	5344	5385	1	-19.4	1	0.000442032	0.574	0	0	-3.79332	19	41	10	3UTR		0	0
hsa-miR-30b-5p	NM_213605	ZNF517	TGTAAACATCCTACACTCAGCT#GGCTGAGGTGGGAGGTTTGCT#.((((((.((((((.(((((((#))))))))))))).)))))).	2057	2078	1	-27.6	1	0.000476953	0.456	0	0	-6.84241	19	21	13	3UTR		0	0
hsa-miR-30b-5p	NM_213605	ZNF517	TGTAAACATCCTACACTCAGCT#AGCTGGGTGTGGTGCTGGGTGCC#.(((..((.(((((((((((((#)))))))))))).).))..))).	3059	3082	1	-23.4	0	9.5895e-05	0.485	0	0	-10.8697	18	23	12	3UTR		0	0
hsa-miR-30b-5p	NM_213606	SLC16A12	TGTAAACATCCTACACTCAGCT#AGCTTGGGTGTGGTGGTGA#......((((((((((((((((#)))).)))))))).)))).	2334	2353	1	-20.1	0	0.140838	0.515	0	0	-15.5666	16	19	8	3UTR		0	0
hsa-miR-30b-5p	NM_213611	SLC25A3	TGTAAACATCCTACACTCAGCT#GGCTGAGGTGGGCGGATTGCT#.((((.(..(((((.(((((((#))))))))))))..).)))).	5430	5451	1	-21.3	0	0.000652004	0.441	0	0	-9.79976	17	21	12	3UTR		0	0
hsa-miR-30b-5p	XM_005248635	SYNCRIP	TGTAAACATCCTACACTCAGCT#AGTTTGACTTTGAGTGTGGGAG#........((((((((((((..#.)))))))))))).	6836	6858	1	-18.9	0	0.00545597	0.627	0	0	-19.4239	12	14	12	3UTR		0	1
hsa-miR-30b-5p	XM_005249033	MYLIP	TGTAAACATCCTACACTCAGCT#GCTGAGTGAGAGATGG#......((((((.((((((((.#)))))))))).)))).	2209	2225	1	-20.9	0	0.00163847	0.471	0	0	-16.8557	14	16	10	3UTR	MIRT566681	0	0
hsa-miR-30b-5p	XM_005251972	TNC	TGTAAACATCCTACACTCAGCT#GGCTCTGGGAATGGGAGAGGGGTAGGATGTACAG#(((..(((((((((.(((..((#.))..)))..)))))))))))).	6934	6968	1	-18.9	0	0.0193438	0.5	0	0	-11.8241	17	23	12	3UTR		0	0
hsa-miR-30b-5p	XM_005251975	TNC	TGTAAACATCCTACACTCAGCT#GGCTCTGGGAATGGGAGAGGGGTAGGATGTACAG#(((..(((((((((.(((..((#.))..)))..)))))))))))).	5296	5330	1	-18.9	0	0.0193438	0.5	0	0	-11.8241	17	23	12	3UTR		0	0
hsa-miR-30b-5p	XM_005256396	TBCD	TGTAAACATCCTACACTCAGCT#AGCTGATGTGGGATTTGTGTACC#.(((.((((((((((.((((((#)))))))))))))..))).))).	5878	5901	1	-20.8	0	0.00340789	0.471	0	0	-8.14541	19	23	13	3UTR		0	0
hsa-miR-30b-5p	XM_005257411	NFE2L1	TGTAAACATCCTACACTCAGCT#AGCTGGGGTAGGGTGATGGCAG#(((...((((((((.(((((((#)))))))))))))))...))).	3811	3833	1	-25.1	0	3.95182e-06	0.368	0	0	-13.725	18	22	15	3UTR		0	0
hsa-miR-30b-5p	XM_005258849	ZNF181	TGTAAACATCCTACACTCAGCT#GGCTGAGTGGGGAGGGATTGCT#.((((.(.((((.(((((((((#))))))))))))).)..)))).	4359	4381	1	-21.9	0	4.12272e-05	0.5	0	0	-9.29705	18	22	13	3UTR		0	0
hsa-miR-30b-5p	XM_005258944	ZNF772	TGTAAACATCCTACACTCAGCT#AGTTGAGTTTAGGATGTTTTCCAG#((.((((((((((.((((((((#)))))))).))))))))))..)).	4638	4662	1	-24	0	0.000525267	0.676	0	0	-6.35195	20	24	10	3UTR		0	0
hsa-miR-30b-5p	XM_005263943	AFF3	TGTAAACATCCTACACTCAGCT#AGCAACCAGAGCCTCTTCCTGTGTCCTGTGTGTCTGGTATGTTTACAC#(((((((((((.((((.(((..#.))).))))..)).))))))))).	5028	5076	1	-19.9	1	0.00263109	0.574	0	0	-7.28438	18	24	9	3UTR		1	1
hsa-miR-30b-5p	XM_005267537	DMAC2L	TGTAAACATCCTACACTCAGCT#GGCTGAGGTGGGAGGATCACT#.((.....((((((.(((((((#))))))))))))).....)).	2501	2522	1	-20.6	0	4.40358e-05	0.471	0	0	-17.4381	15	21	13	3UTR		0	0
hsa-miR-30b-5p	XM_005268607	GALNT6	TGTAAACATCCTACACTCAGCT#GGCTGAGGTGGGAGGATTGCT#.((((.(.((((((.(((((((#))))))))))))).).)))).	2675	2696	1	-23.3	0	2.70239e-06	0.441	0	0	-8.74337	18	21	13	3UTR		0	0
hsa-miR-30b-5p	XM_005268651	CNTN1	TGTAAACATCCTACACTCAGCT#TTGAGTGTGGATGTA#.....((((((.((((((((..#)))))))))))))).	4552	4567	1	-19.5	0	0.0922208	0.632	0	0	-17.0124	14	15	14	3UTR		0	0
hsa-miR-30b-5p	XM_005268730	FAIM2	TGTAAACATCCTACACTCAGCT#GGCGGGGTGGGATTTTTGCAT#((((((.(((((((.(((.(((#))))))))))))).)))))).	4944	4965	1	-20.3	0	0.00241009	0.397	0	0	-6.21671	19	21	13	3UTR		0	0
hsa-miR-30b-5p	XM_005270362	PPIH	TGTAAACATCCTACACTCAGCT#GGCTGGGTGTGGTGGCAGGCG#.((...((.((.((((((((((#))))))))))))))....)).	1167	1188	1	-19.7	0	1.23959e-05	0.515	0	0	-17.2485	16	21	14	3UTR		0	0
hsa-miR-30b-5p	XM_005270618	EPS15	TGTAAACATCCTACACTCAGCT#GCTTGTGTAGGATGA#......((((((((((..(((.#))).)))))))))).	4654	4669	1	-20.3	0	0.0362276	0.691	0	0	-15.5666	13	15	10	3UTR		0	0
hsa-miR-30b-5p	XM_005271324	NEXN	TGTAAACATCCTACACTCAGCT#GTTGAGTGTTGAGGATA#.......((((((((((((((.#)))))))))..))))).	2652	2669	1	-18.7	0	0.000314861	0.706	0	0	-17.1102	14	17	9	3UTR		0	0
hsa-miR-30b-5p	XM_005271889	C5orf24	TGTAAACATCCTACACTCAGCT#GGCTGGGTGTGGTGGC#........((((((((((((((#)))))))))))).)).	2365	2381	1	-19.4	0	0.000359091	0.515	0	0	-19.4239	14	16	12	3UTR		0	0
hsa-miR-30b-5p	XM_005272176	EXOSC2	TGTAAACATCCTACACTCAGCT#GGCTGAGGTGGGAGAATCACTTGAACCTGGGAGGCGGAGGTTGCAG#(((((...((((((.(((((((#)))))))))))))...........................))))).	1401	1447	1	-20.6	0	0.00010051	0.426	0	0	-10.4313	18	46	13	3UTR		0	0
hsa-miR-30b-5p	XM_005272211	TSC1	TGTAAACATCCTACACTCAGCT#GGCTGGTGTGTAGGTGG#......((.(((((((((((((#)))))).))))))))).	4455	4472	1	-20.2	0	0.00145321	0.5	0	0	-16.6229	15	17	9	3UTR		1	0
hsa-miR-30b-5p	XM_006711262	SYT14	TGTAAACATCCTACACTCAGCT#GGCTGAGGTAGGCAGATTACT#.((((.(..(((((.(((((((#))))))))))))..).)))).	8280	8301	1	-21.3	0	0.000778166	0.485	0	0	-9.79976	17	21	12	3UTR		0	0
hsa-miR-30b-5p	XM_006712514	ANKRD36	TGTAAACATCCTACACTCAGCT#AGCTGGGTGTGGTGGTGCATGCC#.(((..((((((((((((((((#)))))))))))).))))..))).	7683	7706	1	-25.2	0	0.000231039	0.515	0	0	-9.81332	19	23	12	3UTR		0	0
hsa-miR-30b-5p	XM_006712514	ANKRD36	TGTAAACATCCTACACTCAGCT#GGCTGAGGTGGGAGAATCACT#.((.....((((((.(((((((#))))))))))))).....)).	7727	7748	1	-20.6	0	2.96859e-05	0.426	0	0	-17.4381	15	21	13	3UTR		0	0
hsa-miR-30b-5p	XM_006713789	CASR	TGTAAACATCCTACACTCAGCT#GGCTGAGGTGGGAGGATCACT#.((.....((((((.(((((((#))))))))))))).....)).	8328	8349	1	-20.6	0	5.52156e-05	0.441	0	0	-17.4381	15	21	13	3UTR		0	0
hsa-miR-30b-5p	XM_006715854	CUX1	TGTAAACATCCTACACTCAGCT#GGTTGGGTGTGGAGATTGCTTGCT#.((((.((((((((((((((((#)))))))))))).))).).)))).	12440	12464	1	-21.6	0	0.010824	0.412	0	0	-5.69428	20	24	12	3UTR		0	0
hsa-miR-30b-5p	XM_006717098	TNC	TGTAAACATCCTACACTCAGCT#GGCTCTGGGAATGGGAGAGGGGTAGGATGTACAG#(((..(((((((((.(((..((#.))..)))..)))))))))))).	6661	6695	1	-18.9	0	0.0193438	0.5	0	0	-11.8241	17	23	12	3UTR		0	0
hsa-miR-30b-5p	XM_006717271	TSC1	TGTAAACATCCTACACTCAGCT#GGCTGGTGTGTAGGTGG#......((.(((((((((((((#)))))).))))))))).	4480	4497	1	-20.2	0	0.00145321	0.5	0	0	-16.6229	15	17	9	3UTR		1	0
hsa-miR-30b-5p	XM_006722190	GOSR2	TGTAAACATCCTACACTCAGCT#GGCCTGGGTGTGGGATACCACAG#(((....(((((((((((((((#))).))))))))))))...))).	3690	3713	1	-21.8	0	8.55583e-07	0.441	0	0	-14.5333	18	23	12	3UTR		0	0
hsa-miR-30b-5p	XM_006722290	TBCD	TGTAAACATCCTACACTCAGCT#AGCTGATGTGGGATTTGTGTACC#.(((.((((((((((.((((((#)))))))))))))..))).))).	5848	5871	1	-20.8	0	0.00340789	0.471	0	0	-8.14541	19	23	13	3UTR		0	0
hsa-miR-30b-5p	XM_006723977	DYRK1A	TGTAAACATCCTACACTCAGCT#GGCTGAGGTGGGAGAATCACT#.((.....((((((.(((((((#))))))))))))).....)).	14139	14160	1	-20.6	0	0.000100422	0.471	0	0	-17.4381	15	21	13	3UTR		0	0
hsa-miR-30b-5p	XM_011517017	ZNF517	TGTAAACATCCTACACTCAGCT#GGCTGAGGTGGGAGGTTTGCT#.((((((.((((((.(((((((#))))))))))))).)))))).	2496	2517	1	-27.6	1	0.000476953	0.456	0	0	-6.84241	19	21	13	3UTR		0	0
hsa-miR-30b-5p	XM_011517017	ZNF517	TGTAAACATCCTACACTCAGCT#AGCTGGGTGTGGTGCTGGGTGCC#.(((..((.(((((((((((((#)))))))))))).).))..))).	3498	3521	1	-23.4	0	9.5895e-05	0.485	0	0	-10.8697	18	23	12	3UTR		0	0
hsa-miR-30b-5p	XM_011517029	RBM12B	TGTAAACATCCTACACTCAGCT#GGCTGAGGTGGGATGG#......((((((((.(((((((#))))))))))))))).	5333	5349	1	-24.9	0	0.00381613	0.5	0	0	-16.302	15	16	15	3UTR		0	0
hsa-miR-30b-5p	XM_011518625	TNC	TGTAAACATCCTACACTCAGCT#GGCTCTGGGAATGGGAGAGGGGTAGGATGTACAG#(((..(((((((((.(((..((#.))..)))..)))))))))))).	6661	6695	1	-18.9	0	0.0193438	0.5	0	0	-11.8241	17	23	12	3UTR		0	0
hsa-miR-30b-5p	XM_011518626	TNC	TGTAAACATCCTACACTCAGCT#GGCTCTGGGAATGGGAGAGGGGTAGGATGTACAG#(((..(((((((((.(((..((#.))..)))..)))))))))))).	6391	6425	1	-18.9	0	0.0193438	0.5	0	0	-11.8241	17	23	12	3UTR		0	0
hsa-miR-30b-5p	XM_011521499	TMEM202	TGTAAACATCCTACACTCAGCT#AGCTGAGTTGGGAATGGTCACAT#(((...(((((((.((((((((#))))))))))))).))...))).	699	722	1	-19.8	0	0.00734957	0.588	0	0	-13.8464	18	23	13	3UTR		0	0
hsa-miR-30b-5p	XM_011522546	RBFOX1	TGTAAACATCCTACACTCAGCT#GCTGGCTGTAGGAGTTTT#...((((.(((((((.(((((.#))))).))))))))))).	1635	1653	1	-20	0	0.00213065	0.574	0	0	-9.06122	16	18	11	3UTR		1	1
hsa-miR-30b-5p	XM_011523590	TBCD	TGTAAACATCCTACACTCAGCT#AGCTGATGTGGGATTTGTGTACC#.(((.((((((((((.((((((#)))))))))))))..))).))).	5572	5595	1	-20.8	0	0.00340789	0.471	0	0	-8.14541	19	23	13	3UTR		0	0
hsa-miR-30b-5p	XM_011523593	TBCD	TGTAAACATCCTACACTCAGCT#AGCTGATGTGGGATTTGTGTACC#.(((.((((((((((.((((((#)))))))))))))..))).))).	5062	5085	1	-20.8	0	0.00340789	0.471	0	0	-8.14541	19	23	13	3UTR		0	0
hsa-miR-30b-5p	XM_011523597	TBCD	TGTAAACATCCTACACTCAGCT#AGCTGATGTGGGATTTGTGTACC#.(((.((((((((((.((((((#)))))))))))))..))).))).	4597	4620	1	-20.8	0	0.00340789	0.471	0	0	-8.14541	19	23	13	3UTR		0	0
hsa-miR-30b-5p	XM_011523600	TBCD	TGTAAACATCCTACACTCAGCT#AGCTGATGTGGGATTTGTGTACC#.(((.((((((((((.((((((#)))))))))))))..))).))).	4415	4438	1	-20.8	0	0.00340789	0.471	0	0	-8.14541	19	23	13	3UTR		0	0
hsa-miR-30b-5p	XM_011523692	CTNS	TGTAAACATCCTACACTCAGCT#GGCTGAGTGCGGTGG#......((((...(((((((((#))))))))).)))).	2718	2733	1	-18.2	0	7.88704e-05	0.5	0	0	-23.0273	13	15	9	3UTR		0	0
hsa-miR-30b-5p	XM_011523831	KCNJ12	TGTAAACATCCTACACTCAGCT#AGCTTGGGTGAGACTGTTTACAA#((((((((..((.(((((((((#)))).)))))))..)))))))).	2187	2210	1	-20.3	1	0.00578809	0.676	0	0	-7.5256	19	23	8	3UTR		1	1
hsa-miR-30b-5p	XM_011524383	SLFN13	TGTAAACATCCTACACTCAGCT#CTGGGTGTGGTGGTGTG#.....(((((((((((((((..#)))))))))).))))).	5147	5164	1	-21	0	0.00013325	0.5	0	0	-13.6656	15	17	10	3UTR		0	0
hsa-miR-30b-5p	XM_011525737	LDLRAD4	TGTAAACATCCTACACTCAGCT#GGATGCATTAGGAAGCTGCTGTCTGAGTGTAGGAATGTCTTGCT#.(((((((((((((((((((..#.)))))))))))).))).)))).	6098	6142	1	-25	1	0.000109914	0.588	0	0	-3.79332	19	23	12	3UTR		0	0
hsa-miR-30b-5p	XM_011528004	KCNN1	TGTAAACATCCTACACTCAGCT#AGCTGGGTGTGGTGGTGC#......((((((((((((((((#)))))))))))).)))).	2925	2943	1	-23.9	0	7.1179e-05	0.544	0	0	-15.5666	16	18	12	3UTR		0	0
hsa-miR-30b-5p	XM_011529018	STK4	TGTAAACATCCTACACTCAGCT#AGTTGAGTGATAGCTGGGAAAGTTTTACAT#(((((((.((((((((((((((#))))))))).....)))))..)))).))).	5943	5973	1	-18.7	1	0.000760099	0.603	0	0	-6.25121	21	30	9	3UTR		1	0
hsa-miR-30b-5p	XM_011531112	PNCK	TGTAAACATCCTACACTCAGCT#GCTGAGTGTGGGTGGTCCTGCT#.(((..((.((((((((((((.#))))))))))))))....))).	1472	1494	1	-24.4	0	3.21119e-05	0.382	0	0	-10.8697	17	22	14	3UTR		0	0
hsa-miR-30b-5p	XM_011532987	EIF2AK2	TGTAAACATCCTACACTCAGCT#AGCTGGGTGTGGTGGTA#.......(((((((((((((((#)))))))))))).))).	5740	5757	1	-21	0	1.02704e-05	0.529	0	0	-17.1102	15	17	12	3UTR		0	0
hsa-miR-30b-5p	XM_011537086	PALS1	TGTAAACATCCTACACTCAGCT#AGCTAAACTATTGGCAGTTCATGTTAAGTTAGAGTGAGGGTGTA#.....(((((((.(((((((((#.)))).)))))))))))).	4440	4484	1	-19.7	0	0.0762785	0.544	0	0	-14.9547	16	19	12	3UTR		0	0
hsa-miR-30b-5p	XM_011540791	IL23R	TGTAAACATCCTACACTCAGCT#GGCTGAGGTAGGTGG#......((.(((((.(((((((#)))))))))))))).	2557	2572	1	-20.1	0	1.02222e-05	0.456	0	0	-17.3584	14	15	14	3UTR		0	0
hsa-miR-30b-5p	XM_011541315	IGSF3	TGTAAACATCCTACACTCAGCT#GGCTGGGACTAGGATGTG#.....((((((((..(((((((#)))))))..)))))))).	6601	6619	1	-21.9	0	0.010133	0.544	0	0	-15.2579	15	18	8	3UTR		1	0
hsa-miR-30b-5p	XM_011543096	CWC27	TGTAAACATCCTACACTCAGCT#AGTTGGGATCTAGATTATTTTGTCTTTTTAATGCTAGGTTCGGATGTTTGCAG#(((((((((((.((.((.(((.#.)))))))..))))))))))).	4953	5006	1	-20.5	1	0.00203399	0.647	0	0	-8.01983	18	22	11	3UTR		0	0
hsa-miR-30b-5p	XM_011544671	PLPP5	TGTAAACATCCTACACTCAGCT#GGCTGAGGTAGGAGAATTGCT#.((((...((((((.(((((((#)))))))))))))...)))).	1039	1060	1	-23.6	0	0.000933604	0.441	0	0	-10.2871	17	21	13	3UTR		0	0
hsa-miR-30b-5p	XM_017000615	EPS15	TGTAAACATCCTACACTCAGCT#GCTTGTGTAGGATGA#......((((((((((..(((.#))).)))))))))).	4855	4870	1	-20.3	0	0.0362276	0.691	0	0	-15.5666	13	15	10	3UTR		0	0
hsa-miR-30b-5p	XM_017000617	EPS15	TGTAAACATCCTACACTCAGCT#GCTTGTGTAGGATGA#......((((((((((..(((.#))).)))))))))).	4540	4555	1	-20.3	0	0.0362276	0.691	0	0	-15.5666	13	15	10	3UTR		0	0
hsa-miR-30b-5p	XM_017000686	NTNG1	TGTAAACATCCTACACTCAGCT#AGCTGTTTGGATATTTAGCTAAGTTATGGGTGTTTGCC#.((((((((((...(((.((((#.)))).)))...)))))))))).	4051	4089	1	-20.1	1	0.00177263	0.603	0	0	-9.2861	17	23	10	3UTR		1	1
hsa-miR-30b-5p	XM_017000934	SYT14	TGTAAACATCCTACACTCAGCT#GGCTGAGGTAGGCAGATTACT#.((((.(..(((((.(((((((#))))))))))))..).)))).	6955	6976	1	-21.3	0	0.000778166	0.485	0	0	-9.79976	17	21	12	3UTR		0	0
hsa-miR-30b-5p	XM_017001518	RSBN1	TGTAAACATCCTACACTCAGCT#GTTGAGTTTAGTGGTGTTTGA#..(((((((((((.(((((((.#))))))).))).)))))))).	17323	17344	1	-20.3	1	0.000325366	0.618	0	0	-5.81384	18	21	8	3UTR		0	0
hsa-miR-30b-5p	XM_017003682	CLASP1	TGTAAACATCCTACACTCAGCT#GGGTGGGGTGGGGTGTTACT#.((.((((((((((.((((.((#)).)))))))))))))))).	4184	4204	1	-21.7	0	0.000747685	0.574	0	0	-7.5608	18	20	16	3UTR		0	0
hsa-miR-30b-5p	XM_017004072	PLEKHM3	TGTAAACATCCTACACTCAGCT#AGCTGAGTGTTTTGGTGGATGCC#.(((..((((..((((((((((#))))))))))...))))..))).	7814	7837	1	-22.3	0	0.000190731	0.603	0	0	-15.9849	17	23	10	3UTR		1	1
hsa-miR-30b-5p	XM_017005517	NME6	TGTAAACATCCTACACTCAGCT#GGCTGGGTGAGGAGGTG#.....((.((((.(((((((((#))))))))))))).)).	1411	1428	1	-21	0	0.0283283	0.544	0	0	-17.2684	15	17	13	3UTR		0	0
hsa-miR-30b-5p	XM_017007325	CASR	TGTAAACATCCTACACTCAGCT#GGCTGAGGTGGGAGGATCACT#.((.....((((((.(((((((#))))))))))))).....)).	8227	8248	1	-20.6	0	5.52156e-05	0.441	0	0	-17.4381	15	21	13	3UTR		0	0
hsa-miR-30b-5p	XM_017008731	HOPX	TGTAAACATCCTACACTCAGCT#GGTTGAGTGAAAATACAGAAGGGGTGTTTGA#..((((((((((.(((((((((#)))))))))...........)))))))))).	862	893	1	-20.8	1	0.00341614	0.647	0	0	-6.24613	19	31	10	3UTR		0	0
hsa-miR-30b-5p	XM_017008732	HOPX	TGTAAACATCCTACACTCAGCT#GGTTGAGTGAAAATACAGAAGGGGTGTTTGA#..((((((((((.(((((((((#)))))))))...........)))))))))).	794	825	1	-20.8	1	0.00341614	0.647	0	0	-6.24613	19	31	10	3UTR		0	0
hsa-miR-30b-5p	XM_017008734	HOPX	TGTAAACATCCTACACTCAGCT#GGTTGAGTGAAAATACAGAAGGGGTGTTTGA#..((((((((((.(((((((((#)))))))))...........)))))))))).	759	790	1	-20.8	1	0.00341614	0.647	0	0	-6.24613	19	31	10	3UTR		0	0
hsa-miR-30b-5p	XM_017009991	TRIM52	TGTAAACATCCTACACTCAGCT#CTGGGTGTGGGGCAGTGAGCT#.((..((.((((((((((((..#))))))))))))..))..)).	3753	3774	1	-20	0	0.000800095	0.515	0	0	-13.258	16	21	12	3UTR		0	0
hsa-miR-30b-5p	XM_017010178	SYNCRIP	TGTAAACATCCTACACTCAGCT#AGTTTGACTTTGAGTGTGGGAG#........((((((((((((..#.)))))))))))).	6870	6892	1	-18.9	0	0.00545597	0.627	0	0	-19.4239	12	14	12	3UTR		0	1
hsa-miR-30b-5p	XM_017010179	SYNCRIP	TGTAAACATCCTACACTCAGCT#AGTTTGACTTTGAGTGTGGGAG#........((((((((((((..#.)))))))))))).	6867	6889	1	-18.9	0	0.00545597	0.627	0	0	-19.4239	12	14	12	3UTR		0	1
hsa-miR-30b-5p	XM_017010245	TAF8	TGTAAACATCCTACACTCAGCT#GGGTGAGGGTGGGGTGTTG#....((((((((((.((((.((#)).)))).)))))))))).	2283	2302	1	-22.3	0	0.0104256	0.485	0	0	-10.282	16	19	10	3UTR		0	0
hsa-miR-30b-5p	XM_017013408	RBM12B	TGTAAACATCCTACACTCAGCT#GGCTGAGGTGGGATGG#......((((((((.(((((((#))))))))))))))).	5400	5416	1	-24.9	0	0.00381613	0.5	0	0	-16.302	15	16	15	3UTR		0	0
hsa-miR-30b-5p	XM_017013622	PKIA	TGTAAACATCCTACACTCAGCT#GCTGAGTCTATGTGGAGGGTTTATAT#(((((((.(((((((((((((.#)))))))....)))).))))))))).	2322	2348	1	-19.7	1	0.002333	0.647	0	0	-6.25121	20	26	9	3UTR		0	0
hsa-miR-30b-5p	NM_001042549	NSL1	TGTAAACATCCTACACTCAGCT#AGGTGAGTGTGGGGAGG#......(.(((((((((((.((#)).))))))))))).).	8507	8524	1	-20.9	0	0.0291349	0.588	0.581191	0.0553655	-17.8802	14	17	11	3UTR		0	1
hsa-miR-30b-5p	NM_001043352	TPM3	TGTAAACATCCTACACTCAGCT#AGCTGAAAGTGTTGGTTGGGTGTGGGAGGG#......(.((((((((((((((#.)))))))))))))).).	1818	1848	1	-22.2	0	0.0781796	0.5	0.513847	0.671525	-17.8802	15	18	14	3UTR		0	0
hsa-miR-30b-5p	NM_001043353	TPM3	TGTAAACATCCTACACTCAGCT#AGCTGAAAGTGTTGGTTGGGTGTGGGAGGG#......(.((((((((((((((#.)))))))))))))).).	1818	1848	1	-22.2	0	0.0781796	0.5	0.513847	0.671525	-17.8802	15	18	14	3UTR		0	0
hsa-miR-30b-5p	NM_001048249	SMIM15	TGTAAACATCCTACACTCAGCT#AGTAACTTTTAGGCGTGGGTGTAGAAGTTTATAG#(((((((.(.((((((((((((#.))).)))))))))).))))))).	806	840	1	-20.5	1	0.000562818	0.676	0.0537222	0.00267272	-7.49372	20	24	10	3UTR		0	1
hsa-miR-30b-5p	NM_001063	TF	TGTAAACATCCTACACTCAGCT#GGCTGAGGTGGGTGG#......((.(((((.(((((((#)))))))))))))).	4299	4314	1	-19.8	0	9.48375e-06	0.456	0.16728	-0.167326	-17.3584	14	15	14	3UTR		0	0
hsa-miR-30b-5p	NM_001076675	ZNF626	TGTAAACATCCTACACTCAGCT#GGCTGAGGTAGGAGAATCACT#.((.....((((((.(((((((#))))))))))))).....)).	5327	5348	1	-20.9	0	0.00996018	0.441	-0.673887	-1.00107	-17.4381	15	21	13	3UTR		0	0
hsa-miR-30b-5p	NM_001077263	TMPRSS13	TGTAAACATCCTACACTCAGCT#AGTTGAGTACCGTGGATGTTCCTACAG#(((((((((((.((((((((((#))))))))...)))))))))..)))).	2061	2088	1	-20.3	1	0.000120433	0.471	1.23476	2.44673	-7.28438	21	27	9	3UTR		0	0
hsa-miR-30b-5p	NM_001080462	TMEM202	TGTAAACATCCTACACTCAGCT#AGCTGAGTTGGGAATGGTCACAT#(((...(((((((.((((((((#))))))))))))).))...))).	885	908	1	-19.8	0	0.00734957	0.588	0.218124	0.295549	-13.8464	18	23	13	3UTR		0	0
hsa-miR-30b-5p	NM_001080497	MEGF9	TGTAAACATCCTACACTCAGCT#AGCTGGGACATAGGATGC#......(((((((..(((((((#)))))))...))))))).	2988	3006	1	-18.8	0	0.00711919	0.662	-0.349418	-0.0489791	-17.1588	14	18	7	3UTR		0	0
hsa-miR-30b-5p	NM_001080541	MGA	TGTAAACATCCTACACTCAGCT#AGTTGAGTGAGAGGAGTTG#....(((.((((.(((((((((#)))))))))..))))))).	11121	11140	1	-19.4	0	0.0984373	0.529	0.986869	1.24465	-13.1493	16	19	9	3UTR		0	0
hsa-miR-30b-5p	NM_001083602	PTCH1	TGTAAACATCCTACACTCAGCT#GCTGGGTGTGTGTGTGTG#.....((((.(((((((((((.#)))))))))).).)))).	6505	6523	1	-19.2	0	0.010119	0.397	4.11982	4.70537	-14.9081	15	18	10	3UTR		0	0
hsa-miR-30b-5p	NM_001083603	PTCH1	TGTAAACATCCTACACTCAGCT#GCTGGGTGTGTGTGTGTG#.....((((.(((((((((((.#)))))))))).).)))).	6351	6369	1	-19.2	0	0.010119	0.397	6.17564	5.73865	-14.9081	15	18	10	3UTR		0	0
hsa-miR-30b-5p	NM_001083606	PTCH1	TGTAAACATCCTACACTCAGCT#GCTGGGTGTGTGTGTGTG#.....((((.(((((((((((.#)))))))))).).)))).	6201	6219	1	-19.2	0	0.010119	0.397	5.1255	5.11196	-14.9081	15	18	10	3UTR		0	0
hsa-miR-30b-5p	NM_001083621	ZBTB40	TGTAAACATCCTACACTCAGCT#GCTGGTGCGGTGTTTACAC#((((((((((...(((.((((.#))))))).)))))))))).	5430	5449	1	-20.8	1	3.40319e-05	0.426	0.203392	0.450516	-11.3983	17	19	10	3UTR		1	0
hsa-miR-30b-5p	NM_001085411	NADK2	TGTAAACATCCTACACTCAGCT#GCTCTGTGATGGGGGTTTATT#.((((((.((((((((..(((.#)))..))).))))))))))).	3592	3613	1	-17	1	0.00100628	0.662	3.71589	4.16764	-6.10696	17	21	11	3UTR		0	0
hsa-miR-30b-5p	NM_001098173	PRDM7	TGTAAACATCCTACACTCAGCT#GTATCTGTGTGAGTGTGGGGGTTTCAA#((.((((.(((((((((((...#.))))))))))))))))).	2874	2901	1	-20.5	0	0.00557768	0.529	0.269	0.591644	-7.80875	17	19	17	3UTR		0	0
hsa-miR-30b-5p	NM_001098414	ZNF621	TGTAAACATCCTACACTCAGCT#AGCTGGGTGTGGTTGTGCAT#(((..(((..((((((((((((#)))))))))))).)))))).	5826	5846	1	-21.3	0	0.000535784	0.574	0.0174054	0.0906817	-13.3875	18	20	12	3UTR		0	0
hsa-miR-30b-5p	NM_001098512	PRKG1	TGTAAACATCCTACACTCAGCT#GCTTGGGGTAGGGTGG#......((((((((.((((((.#))).))))))))))).	3407	3423	1	-19.5	0	0.000792298	0.603	0.624402	1.93587	-16.302	14	16	11	3UTR		0	0
hsa-miR-30b-5p	NM_001098525	CKAP2	TGTAAACATCCTACACTCAGCT#AGCTCTGTTAGGGAATGGGGTTTTTATTATTTGTGGGGTGTTTT#...((((((((((((.......#.)))))))))))).	2140	2184	1	-15.8	0	0.232034	0.647	1.96618	1.84481	-6.74759	12	14	12	3UTR		0	0
hsa-miR-30b-5p	NM_001098540	HPSE	TGTAAACATCCTACACTCAGCT#AGCTGGGTGTGGTCCTGTA#.....(((..((((((((((((#))))))))))))...))).	2816	2835	1	-19.8	0	0.00015706	0.515	-0.132508	-0.136792	-15.9645	15	19	12	3UTR		0	0
hsa-miR-30b-5p	NM_001098844	TMEM236	TGTAAACATCCTACACTCAGCT#TTGGGGCGTAGGTGTTTGCAC#((((((((.(((((.(((((..#)))))..))))))))))))).	1220	1241	1	-20.1	1	0.000602074	0.632	0.0407873	0.0100107	-5.72941	18	21	13	3UTR		0	0
hsa-miR-30b-5p	NM_001099270	ZBTB34	TGTAAACATCCTACACTCAGCT#GGTGAGTTTGTGCTGCAGGCTGCCTGTGGGATGTCAGCGT#(((..((((((((((..(((((#.)))))..))))))))))..))).	3267	3307	1	-24.2	0	0.000326061	0.426	0.361692	0.0496468	-11.3217	18	24	10	3UTR		1	1
hsa-miR-30b-5p	NM_001099415	POM121C	TGTAAACATCCTACACTCAGCT#AGCCGGTCCGGGAACCCTGAGTGAGAGTGAGTGTGGATGTGTACAG#((((.((((((.(((((((.((#.))))))))))))))).)))).	5673	5719	1	-22.8	0	0.00163652	0.397	-0.137755	0.00949278	-11.4034	19	22	15	3UTR		0	0
hsa-miR-30b-5p	NM_001099437	ZNF30	TGTAAACATCCTACACTCAGCT#GAGGAGTGTGGGAAGTG#.....((.((((((((((..(.#)..)))))))))).)).	2259	2276	1	-19.2	0	0.00200796	0.529	0.171964	-0.925973	-15.9792	13	17	10	3UTR		0	0
hsa-miR-30b-5p	NM_001099438	ZNF30	TGTAAACATCCTACACTCAGCT#GAGGAGTGTGGGAAGTG#.....((.((((((((((..(.#)..)))))))))).)).	2325	2342	1	-19.2	0	0.00200796	0.529	0.171964	-0.925973	-15.9792	13	17	10	3UTR		0	0
hsa-miR-30b-5p	NM_001099638	ZNF146	TGTAAACATCCTACACTCAGCT#AGTGGAGAAGGGAAAATAATGAGTGTGGGAGGTG#.....((.(((((((((((...#.))))))))))).)).	2885	2919	1	-19.7	0	0.303549	0.529	0.456607	0.407934	-15.9792	13	16	11	3UTR		0	0
hsa-miR-30b-5p	NM_001099638	ZNF146	TGTAAACATCCTACACTCAGCT#GAGTGAGGATGGGAATGCT#.(((..((((((.(((((....#)))))))))))....))).	3094	3113	1	-17.8	0	0.00710066	0.603	0.807787	1.0416	-11.1025	14	19	11	3UTR		0	0
hsa-miR-30b-5p	NM_001100399	PDS5A	TGTAAACATCCTACACTCAGCT#AGCTGATGGGGAGGGACTTGTTTACGG#((((((((((((...(((((((#)))))).)...))))...)))))))).	6730	6757	1	-18.9	1	0.0193266	0.588	0.193777	0.837695	-6.81899	19	27	8	3UTR		0	0
hsa-miR-30b-5p	NM_001100590	KIAA0232	TGTAAACATCCTACACTCAGCT#GCTAACTGAAGAAGCCAAGGATTTGGGGTGTGGGGTCGTATGCGA#((((.(((((((((((((....#.))))))))))).)).)))).	5222	5267	1	-20.5	0	0.000793699	0.441	2.79147	0.553977	-8.05661	17	21	11	3UTR		0	0
hsa-miR-30b-5p	NM_001102469	LIPN	TGTAAACATCCTACACTCAGCT#GGACAGAGTGTGGGATT#.......(((((((((((.(((#)).).))))))))))).	1685	1702	1	-17.2	0	0.0468887	0.588	0.0760935	-0.0403589	-17.1102	14	17	11	3UTR		0	0
hsa-miR-30b-5p	NM_001102559	PLPP5	TGTAAACATCCTACACTCAGCT#GGCTGAGGTAGGAGAATTGCT#.((((...((((((.(((((((#)))))))))))))...)))).	995	1016	1	-23.6	0	0.000933604	0.441	-0.019	0.106062	-10.2871	17	21	13	3UTR		0	0
hsa-miR-30b-5p	NM_001104586	CARF	TGTAAACATCCTACACTCAGCT#AGCTGGGTGTGGTGGTGGGCAC#(((...((((((((((((((((#)))))))))))).)))).))).	3722	3744	1	-24.4	0	1.23487e-05	0.529	0.285148	0.0810827	-12.9896	19	22	12	3UTR		1	1
hsa-miR-30b-5p	NM_001105539	ZBTB10	TGTAAACATCCTACACTCAGCT#GCTGATGGGCATGTTTATAA#(((((((((((((...(((((.#))))))))).))))))))).	3797	3817	1	-19.1	1	0.0122405	0.676	1.69595	2.13137	-5.76291	18	20	9	3UTR		1	0
hsa-miR-30b-5p	NM_001105543	PLXNA4	TGTAAACATCCTACACTCAGCT#AGCGTCCCATGGGTAATTTTGGACAATGGAGTGTAGGCATGTTTGA#..((((((((((((((((....#.))))))))).))))))).	1825	1871	1	-22.1	1	0.00840832	0.603	4.86453	3.08829	-4.957	16	19	9	3UTR		0	0
hsa-miR-30b-5p	NM_001111112	UBE2K	TGTAAACATCCTACACTCAGCT#GGGTGGGCTGTGGGGTGG#......(((((((((((((.((#)).)))).))))))))).	4851	4869	1	-20.3	0	0.00563238	0.529	1.95206	2.77257	-15.5666	15	18	9	3UTR		1	0
hsa-miR-30b-5p	NM_001111113	UBE2K	TGTAAACATCCTACACTCAGCT#GGGTGGGCTGTGGGGTGG#......(((((((((((((.((#)).)))).))))))))).	4827	4845	1	-20.3	0	0.00563238	0.529	1.95206	2.77257	-15.5666	15	18	9	3UTR		1	0
hsa-miR-30b-5p	NM_001114132	NBEAL1	TGTAAACATCCTACACTCAGCT#GGCTGAGGCAAGGGGTTTGCT#.((((((.((((...(((((((#)))))))...)))))))))).	13152	13173	1	-21.8	1	2.83288e-06	0.426	-0.173518	-0.408198	-8.98838	17	21	10	3UTR		0	0
hsa-miR-30b-5p	NM_001114183	GRIA1	TGTAAACATCCTACACTCAGCT#GCTAAGTGAGGATGA#......((((((.((((.(((.#))).)))))))))).	3152	3167	1	-17.8	0	7.07536e-05	0.632	1.33269	1.85591	-16.8557	13	15	10	3UTR		0	0
hsa-miR-30b-5p	NM_001114617	MGAT1	TGTAAACATCCTACACTCAGCT#GCTGAGTTCTGCGGGAGTTTGCT#.((((((.((((.((((((((.#)))))))...).)))))))))).	8293	8316	1	-21.3	1	6.37802e-06	0.515	0	0	-7.39609	18	23	10	3UTR		0	0
hsa-miR-30b-5p	NM_001126060	NOS1AP	TGTAAACATCCTACACTCAGCT#GGCTTGTGTGGGATGTGGCC#.((..(((((((((((..((((#)))).))))))))))).)).	5074	5094	1	-22.2	0	0.000173265	0.426	-0.672371	-0.0674505	-10.9444	17	20	11	3UTR		0	0
hsa-miR-30b-5p	NM_001126340	ORAI2	TGTAAACATCCTACACTCAGCT#GGCTGAGGTGGGAGGATTGCT#.((((.(.((((((.(((((((#))))))))))))).).)))).	3697	3718	1	-23.3	0	0.000136784	0.441	0.17587	0.01733	-8.74337	18	21	13	3UTR		0	0
hsa-miR-30b-5p	NM_001127173	CADM3	TGTAAACATCCTACACTCAGCT#GCATGTGTGTGGTGTGTATGCAT#((((.((((.((((((.((((.#)).)).)))))).)))).)))).	2483	2506	1	-18.9	0	7.42873e-06	0.544	-0.0112917	0.769385	-9.29912	18	23	6	3UTR		0	0
hsa-miR-30b-5p	NM_001127183	CFLAR	TGTAAACATCCTACACTCAGCT#AGCTGGGTGTGGGTGTGGGTACC#.(((..((((((((((((((((#))))))))))))).)))..))).	1910	1933	1	-27.5	0	0.000661638	0.544	-0.149246	0.0361434	-9.81332	19	23	13	3UTR		0	0
hsa-miR-30b-5p	NM_001127194	CNBP	TGTAAACATCCTACACTCAGCT#GCTCTGTTGCCCAGGCTGGAGTGTAGTGGTGC#......((((((((((((((((#.))))).))))))).)))).	2018	2050	1	-21.6	0	2.5145e-05	0.368	1.90165	2.35811	-15.5666	16	20	7	3UTR		0	0
hsa-miR-30b-5p	NM_001127649	PEX26	TGTAAACATCCTACACTCAGCT#AGCTGGGTGTGGTGGCGTGCACC#.((..((.((((((((((((((#)))))))))))).)).))..)).	11293	11316	1	-22.3	0	1.33444e-05	0.529	0.0151716	0.01739	-13.258	18	23	12	3UTR		1	0
hsa-miR-30b-5p	NM_001127696	ATXN3	TGTAAACATCCTACACTCAGCT#GCTGGGTCAATAGGATAGTA#.....((((((((.(((((((.#)))))))...)))))).)).	2342	2362	1	-18	0	0.0387746	0.618	0.195556	-0.0552	-14.5224	15	20	7	3UTR		0	0
hsa-miR-30b-5p	NM_001127891	MMP2	TGTAAACATCCTACACTCAGCT#CTGAGTGGCCGTGTTTGCC#.((((((((....(((((((..#)))))))...)))))))).	2940	2959	1	-18.7	1	0.000121916	0.529	0.0435869	0.668917	-12.4965	15	19	8	3UTR		0	0
hsa-miR-30b-5p	NM_001128166	PAK3	TGTAAACATCCTACACTCAGCT#GGCTGAGGTGGGAGAATCGCT#.((.....((((((.(((((((#))))))))))))).....)).	7592	7613	1	-20.9	0	0.000108679	0.412	0.203598	0.431359	-17.4381	15	21	13	3UTR		0	0
hsa-miR-30b-5p	NM_001128167	PAK3	TGTAAACATCCTACACTCAGCT#GGCTGAGGTGGGAGAATCGCT#.((.....((((((.(((((((#))))))))))))).....)).	7519	7540	1	-20.9	0	0.000108679	0.412	0.203598	0.431359	-17.4381	15	21	13	3UTR		0	0
hsa-miR-30b-5p	NM_001128172	PAK3	TGTAAACATCCTACACTCAGCT#GGCTGAGGTGGGAGAATCGCT#.((.....((((((.(((((((#))))))))))))).....)).	7350	7371	1	-20.9	0	0.000108679	0.412	0	0	-17.4381	15	21	13	3UTR		0	0
hsa-miR-30b-5p	NM_001128226	DIS3	TGTAAACATCCTACACTCAGCT#AGCTGGGTGTAACGGCGGATGC#......((((((((((((((((#))))))))))).....))))).	5059	5081	1	-22	0	1.89511e-05	0.529	0.105375	-0.148943	-15.5666	16	22	11	3UTR		0	0
hsa-miR-30b-5p	NM_001128226	DIS3	TGTAAACATCCTACACTCAGCT#AGCTGTCAGTGTTGAGGATGTA#.....(((((((((((((((((#)))))..)))))..))))))).	3285	3307	1	-20.3	0	0.000204261	0.618	1.00527	0.624916	-13.6656	17	22	7	3UTR		0	0
hsa-miR-30b-5p	NM_001128620	PAK1	TGTAAACATCCTACACTCAGCT#AGCTCTCTGCAAATGGAAATGCTTACACTGGGTGTTGGGGATGTTTGCT#.(((((((((((((((((((..#.))))))))..))))))))))).	3292	3341	1	-27.2	1	0.000960693	0.574	0.0167993	0.349432	-3.79332	19	23	11	3UTR		0	0
hsa-miR-30b-5p	NM_001128627	SPIRE1	TGTAAACATCCTACACTCAGCT#GTGTGGGAGTTTCAG#((.((((.((((((((......#)))))))))))))).	2733	2748	1	-15.7	0	0.00196767	0.618	0.785671	0.91504	-7.80875	14	15	14	3UTR		0	1
hsa-miR-30b-5p	NM_001128933	SYNPO2	TGTAAACATCCTACACTCAGCT#GGCTGAGGTAGGAGGACTGCT#.(((....((((((.(((((((#)))))))))))))....))).	4189	4210	1	-22.4	0	1.85923e-05	0.412	0.0847189	-0.0490172	-14.4061	16	21	13	3UTR		0	0
hsa-miR-30b-5p	NM_001128933	SYNPO2	TGTAAACATCCTACACTCAGCT#AGCTGAGGTGGGTGG#......((.(((((.(((((((#)))))))))))))).	15107	15122	1	-19.8	0	2.75462e-06	0.471	0.158725	-0.00450742	-17.3584	14	15	14	3UTR		0	0
hsa-miR-30b-5p	NM_001130009	GEN1	TGTAAACATCCTACACTCAGCT#AGCCGGGTGTGGTGATGGGTACC#.(((..((((((((((((.(((#))).)))))))).))))..))).	8787	8810	1	-23.4	0	0.000132484	0.544	-0.493268	0.0388113	-9.81332	18	23	8	3UTR		0	0
hsa-miR-30b-5p	NM_001130146	CCDC77	TGTAAACATCCTACACTCAGCT#GGCTGAGTGTCCATGGGAAGAATACT#.(((..(.((((((((((((((#))))))))))....)))).)..))).	1868	1894	1	-20.7	0	0.00765925	0.559	-0.120493	-0.0308801	-12.127	18	26	10	3UTR		0	0
hsa-miR-30b-5p	NM_001130147	CCDC77	TGTAAACATCCTACACTCAGCT#GGCTGAGTGTCCATGGGAAGAATACT#.(((..(.((((((((((((((#))))))))))....)))).)..))).	1967	1993	1	-20.7	0	0.00765925	0.559	-0.312835	-0.0479285	-12.127	18	26	10	3UTR		0	0
hsa-miR-30b-5p	NM_001130148	CCDC77	TGTAAACATCCTACACTCAGCT#GGCTGAGTGTCCATGGGAAGAATACT#.(((..(.((((((((((((((#))))))))))....)))).)..))).	1913	1939	1	-20.7	0	0.00765925	0.559	-0.120493	-0.0308801	-12.127	18	26	10	3UTR		0	0
hsa-miR-30b-5p	NM_001130417	SLC8A3	TGTAAACATCCTACACTCAGCT#GGCTGGGGTGGGGTT#.......(((((((.(((((((#)))))))))))))).	1681	1696	1	-19.8	0	0.000905647	0.603	0.986802	0.398578	-17.8457	14	15	14	3UTR		0	0
hsa-miR-30b-5p	NM_001135586	C5orf24	TGTAAACATCCTACACTCAGCT#GGCTGGGTGTGGTGGC#........((((((((((((((#)))))))))))).)).	1714	1730	1	-19.4	0	0.000359091	0.515	0.174403	0.860638	-19.4239	14	16	12	3UTR		0	0
hsa-miR-30b-5p	NM_001135590	ZNF577	TGTAAACATCCTACACTCAGCT#TTGTTGTGTGGGACATGTTTGCC#.(((((((((((((((.(((..#)))..))))))))..))))))).	5782	5805	1	-19.1	1	2.63047e-05	0.5	0	0	-3.79332	18	23	8	3UTR		0	0
hsa-miR-30b-5p	NM_001135651	EIF2AK2	TGTAAACATCCTACACTCAGCT#AGCTGGGTGTGGTGGTA#.......(((((((((((((((#)))))))))))).))).	5824	5841	1	-21	0	1.02704e-05	0.529	0.137075	0.0442368	-17.1102	15	17	12	3UTR		0	0
hsa-miR-30b-5p	NM_001135651	EIF2AK2	TGTAAACATCCTACACTCAGCT#AGCTGGATGGTAGGTCCACTAGTGTTTGCT#.(((((((((((((..((((((#))))))...))))).......)))))))).	3135	3165	1	-19.8	1	0.000127611	0.632	0.19394	0.176874	-4.76182	19	30	8	3UTR		0	0
hsa-miR-30b-5p	NM_001135652	EIF2AK2	TGTAAACATCCTACACTCAGCT#AGCTGGATGGTAGGTCCACTAGTGTTTGCT#.(((((((((((((..((((((#))))))...))))).......)))))))).	2772	2802	1	-19.8	1	0.000127611	0.632	0.365894	0.329314	-4.76182	19	30	8	3UTR		0	0
hsa-miR-30b-5p	NM_001135740	PNCK	TGTAAACATCCTACACTCAGCT#GCTGAGTGTGGGTGGTCCTGCT#.(((..((.((((((((((((.#))))))))))))))....))).	1417	1439	1	-24.4	0	3.21119e-05	0.382	1.3727	0.727536	-10.8697	17	22	14	3UTR		0	0
hsa-miR-30b-5p	NM_001135750	PSMG4	TGTAAACATCCTACACTCAGCT#GGTTGGGGTGGGGTGGTGCT#.(((..((((((((.(((((((#))))))))))))))).))).	3376	3396	1	-22.2	0	0.00468032	0.559	0.223458	-0.0361544	-10.5488	18	20	15	3UTR		0	0
hsa-miR-30b-5p	NM_001135937	SMAD2	TGTAAACATCCTACACTCAGCT#AGCTGGGTGTGGTGGTGCATGCC#.(((..((((((((((((((((#)))))))))))).))))..))).	20425	20448	1	-25.2	0	0.00024528	0.529	0	0	-9.81332	19	23	12	3UTR		1	0
hsa-miR-30b-5p	NM_001136134	RPL28	TGTAAACATCCTACACTCAGCT#AGCTGGGTGTGGTGGTGC#......((((((((((((((((#)))))))))))).)))).	1519	1537	1	-23.9	0	0.000165279	0.456	-0.00552429	-0.180436	-15.5666	16	18	12	3UTR		0	0
hsa-miR-30b-5p	NM_001136193	FASTKD2	TGTAAACATCCTACACTCAGCT#AGCTGTTGAAAATGAGTGAGGATGG#......((((((.((((((...#.)))))))))))).	2809	2834	1	-18.3	0	0.112844	0.632	0.22078	2.125e-06	-16.8557	12	14	12	3UTR		0	0
hsa-miR-30b-5p	NM_001136219	FCGR2A	TGTAAACATCCTACACTCAGCT#AGATTTGGAGTGTAGGGTGAGTGCC#.(((..((((((((((((....#.))))))))))))..))).	2514	2539	1	-22.7	0	0.000634268	0.515	0.0787164	0.0787166	-9.81332	15	19	12	3UTR		0	0
hsa-miR-30b-5p	NM_001136239	PRDM6	TGTAAACATCCTACACTCAGCT#AGATGAACCCCAGGAGCCCCCTTTCCTCTCTCCTGAGTGTGGGAGGAGCATGTCTACAA#((((.(((((((((((((((..#.))))))))))))......))).)))).	3059	3118	1	-23.5	0	0.00156243	0.515	-0.219814	-0.371553	-8.05661	19	28	12	3UTR		0	0
hsa-miR-30b-5p	NM_001137604	POLR1B	TGTAAACATCCTACACTCAGCT#GGCTGAGGTGGGAGGATTGCT#.((((.(.((((((.(((((((#))))))))))))).).)))).	4986	5007	1	-23.3	0	6.67499e-05	0.412	0.194587	0.000978975	-8.74337	18	21	13	3UTR		0	0
hsa-miR-30b-5p	NM_001142274	CLASP1	TGTAAACATCCTACACTCAGCT#GGGTGGGGTGGGGTGTTACT#.((.((((((((((.((((.((#)).)))))))))))))))).	5168	5188	1	-21.7	0	0.000747685	0.574	0	0	-7.5608	18	20	16	3UTR		0	0
hsa-miR-30b-5p	NM_001142275	NIPA1	TGTAAACATCCTACACTCAGCT#GCTGAGAAAGCAAAGGAAGTGCTGGGTGTAAAGTTTGCAT#(((((((....((((((((((.#.))))))))))..))))))).	5609	5649	1	-21.9	1	0.000465507	0.618	0.04859	0.0682699	-11.3749	17	21	10	3UTR		0	0
hsa-miR-30b-5p	NM_001142276	APLP2	TGTAAACATCCTACACTCAGCT#GCTGAGAAATGGGGTGG#......(((((((..((((((.#))))))...))))))).	2824	2841	1	-18.9	0	0.00498352	0.559	-0.262004	0.419996	-17.1588	13	17	7	3UTR	MIRT705592	0	0
hsa-miR-30b-5p	NM_001142277	APLP2	TGTAAACATCCTACACTCAGCT#GCTGAGAAATGGGGTGG#......(((((((..((((((.#))))))...))))))).	2656	2673	1	-18.9	0	0.00498352	0.559	-0.262004	0.419996	-17.1588	13	17	7	3UTR	MIRT705592	0	0
hsa-miR-30b-5p	NM_001142278	APLP2	TGTAAACATCCTACACTCAGCT#GCTGAGAAATGGGGTGG#......(((((((..((((((.#))))))...))))))).	2137	2154	1	-18.9	0	0.00498352	0.559	-0.262004	0.419996	-17.1588	13	17	7	3UTR	MIRT705592	0	0
hsa-miR-30b-5p	NM_001142290	MGRN1	TGTAAACATCCTACACTCAGCT#GCTGAGGTGGGAGGATTGCC#.((((.(.((((((.((((((.#)))))))))))).).)))).	2938	2958	1	-22.5	0	0.000905168	0.338	-0.240669	-0.189694	-8.74337	17	20	12	3UTR		0	0
hsa-miR-30b-5p	NM_001142291	MGRN1	TGTAAACATCCTACACTCAGCT#GCTGAGGTGGGAGGATTGCC#.((((.(.((((((.((((((.#)))))))))))).).)))).	2872	2892	1	-22.5	0	0.000905168	0.338	-0.240669	-0.189694	-8.74337	17	20	12	3UTR		0	0
hsa-miR-30b-5p	NM_001142314	DUSP19	TGTAAACATCCTACACTCAGCT#GGCTGAGGTAGGAGAATTGCT#.((((...((((((.(((((((#)))))))))))))...)))).	4923	4944	1	-23.6	0	0.00130011	0.441	0.0190303	-0.139902	-10.2871	17	21	13	3UTR		0	0
hsa-miR-30b-5p	NM_031844	HNRNPU	TGTAAACATCCTACACTCAGCT#GGCTGGGTGTGGTGGC#........((((((((((((((#)))))))))))).)).	6055	6071	1	-19.4	0	0.000344419	0.485	1.49863	1.38445	-19.4239	14	16	12	3UTR		0	0
hsa-miR-30b-5p	NM_031859	PCDHA10	TGTAAACATCCTACACTCAGCT#AGCTGGGTGTGGTGGTGCGCAC#(((...((((((((((((((((#)))))))))))).)))).))).	7957	7979	1	-24.4	0	1.48332e-06	0.529	-0.167794	0.052752	-12.9896	19	22	12	3UTR		0	0
hsa-miR-30b-5p	NM_032025	EIF2A	TGTAAACATCCTACACTCAGCT#GGCTGAGGTAGGAAAATTGTTTGA#..((((((((((((.(((((((#)))))))))))))....)))))).	3278	3302	1	-23.2	1	0.0192076	0.441	0.146154	-0.0833047	-5.69245	19	24	13	3UTR		0	0
hsa-miR-30b-5p	NM_032103	PPP1R12B	TGTAAACATCCTACACTCAGCT#AGCTGAGTTGTATGGATT#.......(((((((((((((((#)))))))).))).)))).	9199	9217	1	-18.8	0	0.00152217	0.588	0.852804	0.440239	-17.1102	15	18	8	3UTR	MIRT046147	0	0
hsa-miR-30b-5p	NM_032104	PPP1R12B	TGTAAACATCCTACACTCAGCT#AGCTGAGTTGTATGGATT#.......(((((((((((((((#)))))))).))).)))).	9380	9398	1	-18.8	0	0.00152217	0.588	0.852804	0.440239	-17.1102	15	18	8	3UTR	MIRT046147	0	0
hsa-miR-30b-5p	NM_032121	MAGT1	TGTAAACATCCTACACTCAGCT#AGCTGGGTGTGGTGGC#........((((((((((((((#)))))))))))).)).	2779	2795	1	-19.4	0	0.000752244	0.559	0	0	-19.4239	14	16	12	3UTR		0	0
hsa-miR-30b-5p	NM_032192	PPP1R1B	TGTAAACATCCTACACTCAGCT#AGCGGGAGGTGGGATGTGAGACAG#(((..(((((((((.(((.(((#)))..))))))))))))...))).	1294	1318	1	-22.4	0	3.97689e-06	0.456	0.605034	0.625961	-11.8241	18	24	12	3UTR		0	0
hsa-miR-30b-5p	NM_032358	CCDC77	TGTAAACATCCTACACTCAGCT#GGCTGAGTGTCCATGGGAAGAATACT#.(((..(.((((((((((((((#))))))))))....)))).)..))).	1922	1948	1	-20.7	0	0.00765925	0.559	-0.120493	-0.0308801	-12.127	18	26	10	3UTR		0	0
hsa-miR-30b-5p	NM_032486	DCTN5	TGTAAACATCCTACACTCAGCT#AGCTGGGTGTGGTGGTGTGCACC#.((..(((((((((((((((((#)))))))))))).)))))..)).	9891	9914	1	-26.3	0	1.45988e-05	0.5	0.196726	0.0377661	-10.9444	19	23	12	3UTR		0	0
hsa-miR-30b-5p	NM_032494	ZC3H8	TGTAAACATCCTACACTCAGCT#GGCTGAGTGAGGGTGA#......((((((.(((((((((#))))))))))))))).	1280	1296	1	-24	0	0.0330459	0.544	0.15374	-0.0213706	-16.8557	15	16	15	3UTR		0	0
hsa-miR-30b-5p	NM_032495	HOPX	TGTAAACATCCTACACTCAGCT#GGTTGAGTGAAAATACAGAAGGGGTGTTTGA#..((((((((((.(((((((((#)))))))))...........)))))))))).	851	882	1	-20.8	1	0.00341614	0.647	2.73563	3.31939	-6.24613	19	31	10	3UTR		0	0
hsa-miR-30b-5p	NM_032679	ZNF577	TGTAAACATCCTACACTCAGCT#TTGTTGTGTGGGACATGTTTGCC#.(((((((((((((((.(((..#)))..))))))))..))))))).	5895	5918	1	-19.1	1	2.63047e-05	0.5	0	0	-3.79332	18	23	8	3UTR		0	0
hsa-miR-30b-5p	NM_032727	INA	TGTAAACATCCTACACTCAGCT#GCTAAGTGTAGGATA#.......((((((((((.(((.#))).)))))))))).	2674	2689	1	-19.8	0	0.001529	0.544	0.01456	0.560064	-17.1102	13	15	10	3UTR		0	0
hsa-miR-30b-5p	NM_032752	ZNF496	TGTAAACATCCTACACTCAGCT#AGCTGGGTGTGGTGTTGACGTTTGCGG#(((((((.((((((((((((((#))))))))))))....)).))))))).	4245	4272	1	-25.1	1	0.00530208	0.471	0.111564	0.970514	-6.25121	21	27	12	3UTR		0	0
hsa-miR-30b-5p	NM_032786	ZC3H10	TGTAAACATCCTACACTCAGCT#AGCTGGGAAAGGGGATGTTTGCT#.(((((((((((...(((((((#)))))))....))))))))))).	3787	3810	1	-25.8	1	0.0158234	0.544	0.409447	0.236869	-6.67474	18	23	11	3UTR		0	0
hsa-miR-30b-5p	NM_032811	TBRG1	TGTAAACATCCTACACTCAGCT#GTTAAGAACCCTAAGAAATAACTGGACGAGTGTGGTATGATGTTTGCAT#((((((((((((((((((..((#.))..))))))))...)))))))))).	3777	3826	1	-23.6	1	0.0133549	0.706	0.182577	0.0462356	-3.93757	20	27	10	3UTR		0	0
hsa-miR-30b-5p	NM_032825	ZNF382	TGTAAACATCCTACACTCAGCT#GCTGAGTGTCTGGGGTGG#......(((((((((((((((.#)))))))))..)))))).	8131	8149	1	-23.9	0	0.00182192	0.485	0.386464	0.244764	-15.5666	15	18	9	3UTR		1	1
hsa-miR-30b-5p	NM_032828	ZNF587	TGTAAACATCCTACACTCAGCT#GGCTGAGGTGGGCGGATCACAA#(((......(((((.(((((((#))))))))))))......))).	5574	5596	1	-18.9	0	0.00113784	0.412	-0.149103	-0.147819	-18.6388	15	22	12	3UTR		0	0
hsa-miR-30b-5p	NM_032831	ORAI2	TGTAAACATCCTACACTCAGCT#GGCTGAGGTGGGAGGATTGCT#.((((.(.((((((.(((((((#))))))))))))).).)))).	3588	3609	1	-23.3	0	0.000136784	0.441	0.17587	0.01733	-8.74337	18	21	13	3UTR		0	0
hsa-miR-30b-5p	NM_032832	LRP11	TGTAAACATCCTACACTCAGCT#AGGTGAGTGTGGGT#.........((((((((((.((#)).)))))))))).	2405	2419	1	-19.1	0	8.59179e-06	0.515	2.93929	3.07126	-20.4803	12	14	10	3UTR		0	0
hsa-miR-30b-5p	NM_032846	RAB2B	TGTAAACATCCTACACTCAGCT#AGCTGGGTGTGGTGGTGCATGCC#.(((..((((((((((((((((#)))))))))))).))))..))).	1155	1178	1	-25.2	0	3.63528e-05	0.485	0.23834	0.332638	-9.81332	19	23	12	3UTR		0	0
hsa-miR-30b-5p	NM_032856	WDR73	TGTAAACATCCTACACTCAGCT#GGCTGAGGTGGGAGGGTTGCC#.((((...((((((.(((((((#)))))))))))))...)))).	2028	2049	1	-23.7	0	4.0907e-05	0.441	0.291205	0.152221	-10.2871	17	21	13	3UTR		0	0
hsa-miR-30b-5p	NM_032856	WDR73	TGTAAACATCCTACACTCAGCT#GGCTGAGGTGGGAGGATAGCT#.((.....((((((.(((((((#))))))))))))).....)).	2659	2680	1	-20.9	0	0.00302731	0.456	0.189139	0.0740767	-17.4381	15	21	13	3UTR		0	0
hsa-miR-30b-5p	NM_032933	TMEM241	TGTAAACATCCTACACTCAGCT#GGCTGAGGTAGGAGAATTGCT#.((((...((((((.(((((((#)))))))))))))...)))).	2580	2601	1	-23.6	0	0.000235447	0.441	2.54659	2.36771	-10.2871	17	21	13	3UTR		0	0
hsa-miR-30b-5p	NM_032975	DTNA	TGTAAACATCCTACACTCAGCT#GGCTCTTCTAAGTTGAGTTGGGATTTTTGCAC#((((((.((((((.((((((((#.)))))))))))))).)))))).	3596	3628	1	-22.2	0	0.000911417	0.559	2.35874	2.08338	-6.3381	20	23	14	3UTR		1	0
hsa-miR-30b-5p	NM_032980	DTNA	TGTAAACATCCTACACTCAGCT#GGCTCTTCTAAGTTGAGTTGGGATTTTTGCAC#((((((.((((((.((((((((#.)))))))))))))).)))))).	2727	2759	1	-22.2	0	0.000911417	0.559	1.36554	1.65561	-6.3381	20	23	14	3UTR		1	0
hsa-miR-30b-5p	NM_033088	STRIP1	TGTAAACATCCTACACTCAGCT#GGGTGGGGGTGGGGTGTTTC#...(((((((((((.((((.((#)).)))).))))))))))).	2985	3005	1	-21.7	0	0.00374017	0.485	0.421855	0.241522	-7.24999	17	20	11	3UTR	MIRT128245	1	1
hsa-miR-30b-5p	NM_033420	TMEM259	TGTAAACATCCTACACTCAGCT#GCTAGTGAGGTGTTTGA#..((((((.(((.((((.(((.#)))))))))))))))).	2085	2102	1	-16.3	1	0.000374991	0.368	3.89311	2.50916	-7.30252	16	17	16	3UTR		0	0
hsa-miR-30b-5p	NM_033550	TP53RK	TGTAAACATCCTACACTCAGCT#CTGAGTGTGGATGC#......(((((.((((((((..#))))))))))))).	1645	1659	1	-19.8	0	0.000523392	0.574	-0.583792	0.13143	-18.9134	13	14	13	3UTR		0	0
hsa-miR-30b-5p	NM_033655	CNTNAP3	TGTAAACATCCTACACTCAGCT#GGTTGAGGTGGGATGG#......((((((((.(((((((#))))))))))))))).	12694	12710	1	-22.5	0	0.0198311	0.529	3.37919	2.93952	-16.302	15	16	15	3UTR		0	0
hsa-miR-30b-5p	NM_052820	CORO2A	TGTAAACATCCTACACTCAGCT#GGCTGAGGTGGGCGGATTGCT#.((((.(..(((((.(((((((#))))))))))))..).)))).	2070	2091	1	-21.3	0	0.000583496	0.426	-0.0657561	0.012729	-9.79976	17	21	12	3UTR		1	0
hsa-miR-30b-5p	NM_052858	MARVELD3	TGTAAACATCCTACACTCAGCT#GGCTGAGGTAGGAGGATTGCT#.((((.(.((((((.(((((((#))))))))))))).).)))).	1952	1973	1	-23.6	0	0.000282297	0.471	0.0950239	0.0724237	-8.74337	18	21	13	3UTR		0	0
hsa-miR-30b-5p	NM_052906	ELFN2	TGTAAACATCCTACACTCAGCT#GCTGAGTGTAGGAG#........(((((((((((((.#))))))))))))).	5922	5936	1	-25.1	0	0.000199609	0.353	5.4494	4.11685	-19.4239	13	14	13	3UTR		1	1
hsa-miR-30b-5p	NM_052950	WDFY2	TGTAAACATCCTACACTCAGCT#GTGTGGGGTGTTTAA#..((((((((((((((......#)))))))))))))).	1711	1726	1	-20.6	1	0.00190563	0.662	1.44746	1.06386	-4.957	14	15	14	3UTR	MIRT137019	0	0
hsa-miR-30b-5p	NM_052950	WDFY2	TGTAAACATCCTACACTCAGCT#GCTGGTGTTGGGTGTC#.....((((((.((((.((((.#)))))))).)))))).	4253	4269	1	-20.2	0	0.00177265	0.603	-0.0473413	0.138345	-17.0124	14	16	8	3UTR	MIRT137019	0	0
hsa-miR-30b-5p	NM_053035	MRPS33	TGTAAACATCCTACACTCAGCT#TTGGGGTGGGATGGGATGCT#.(((..((((((((.(((((..#)))))))))))))...))).	667	687	1	-18.5	0	0.00662873	0.544	-0.165964	-0.0398524	-10.5488	16	20	13	3UTR		0	0
hsa-miR-30b-5p	NM_053279	FAM167A	TGTAAACATCCTACACTCAGCT#GGCTGAGAGTAGGACAATGCAA#((((....((((((.(((((((#))))))).))))))...)))).	2847	2869	1	-21.8	0	0.0335759	0.618	0.0407953	0.261937	-14.5503	17	22	7	3UTR		0	0
hsa-miR-30b-5p	NM_053285	TEKT1	TGTAAACATCCTACACTCAGCT#GGCTGATTTTGGGGCGAGTTTCTTCTCTTATGCTGGTGTGGTGTTTGCC#.(((((((.((.((((.((((.#.))))))))))))))))).	1493	1542	1	-21.1	1	0.00010614	0.559	-0.259935	-0.225003	-8.19652	17	19	17	3UTR		0	0
hsa-miR-30b-5p	NM_058172	ANTXR2	TGTAAACATCCTACACTCAGCT#GGCTGGGTCAGTGGGATGTC#.....(((((((((((((((((#))))))))..))))))))).	3599	3619	1	-24.2	0	8.50059e-05	0.515	0.577682	1.31489	-13.6656	17	20	9	3UTR		0	0
hsa-miR-30b-5p	NM_080680	COL11A2	TGTAAACATCCTACACTCAGCT#GGCCAGGATGCTCCCCCAGGGAAGAAACGGAATAGTGTGGGGTGTGTGCAG#((((.((((((((((((...((#.))...)))))))))))).)))).	6134	6185	1	-22.1	0	0.000129092	0.426	0.845329	1.34289	-8.05661	18	24	12	3UTR		0	0
hsa-miR-30b-5p	NM_080681	COL11A2	TGTAAACATCCTACACTCAGCT#GGCCAGGATGCTCCCCCAGGGAAGAAACGGAATAGTGTGGGGTGTGTGCAG#((((.((((((((((((...((#.))...)))))))))))).)))).	5876	5927	1	-22.1	0	0.000129092	0.426	0.820592	1.33464	-8.05661	18	24	12	3UTR		0	0
hsa-miR-30b-5p	NM_080725	SRXN1	TGTAAACATCCTACACTCAGCT#GGCTGGGTGAAGGGTATACAG#((((...(((((.(((((((((#))))))))).))))).)))).	2424	2445	1	-22.3	0	0.000543189	0.529	0.970023	1.53511	-12.7904	18	21	9	3UTR		0	0
hsa-miR-30b-5p	NM_080817	GPR82	TGTAAACATCCTACACTCAGCT#GGCTGAGGTGGGTGG#......((.(((((.(((((((#)))))))))))))).	1692	1707	1	-19.8	0	2.459e-05	0.471	-0.0812121	0.0616119	-17.3584	14	15	14	3UTR		0	0
hsa-miR-30b-5p	NM_080876	DUSP19	TGTAAACATCCTACACTCAGCT#GGCTGAGGTAGGAGAATTGCT#.((((...((((((.(((((((#)))))))))))))...)))).	5076	5097	1	-23.6	0	0.00130011	0.441	0.0190303	-0.139902	-10.2871	17	21	13	3UTR		0	0
hsa-miR-30b-5p	NM_130434	DPP8	TGTAAACATCCTACACTCAGCT#CTGACTGTGGAGGGTGTTTT#...(((((((((.(((((((..#))))..))).))))))))).	4822	4842	1	-17.1	0	0.016562	0.647	6.13109	5.41098	-7.80367	16	20	9	3UTR		0	0
hsa-miR-30b-5p	NM_133170	PTPRT	TGTAAACATCCTACACTCAGCT#GGCTTGGGCTGACCTGTAGGATGTA#.....((((((((((.((((((#.))))))..)))))))))).	5345	5370	1	-23.5	0	0.00554341	0.426	0.499122	0.35089	-13.8986	16	20	10	3UTR		0	0
hsa-miR-30b-5p	NM_134431	SLCO1A2	TGTAAACATCCTACACTCAGCT#GCTGAGTGTGCGATGG#......((((.((((((((((.#)))))))))).)))).	4648	4664	1	-22.7	0	0.0021604	0.559	0.253423	0.269575	-18.3913	14	16	10	3UTR		0	0
hsa-miR-30b-5p	NM_138316	PANK1	TGTAAACATCCTACACTCAGCT#GGCTGGGTGTGGTGGC#........((((((((((((((#)))))))))))).)).	3829	3845	1	-19.4	0	0.000725954	0.529	0.670292	0.77936	-19.4239	14	16	12	3UTR		0	0
hsa-miR-30b-5p	NM_138412	RDH13	TGTAAACATCCTACACTCAGCT#AGCTGTTGTCTGGCTATGGCATGGCTGTGCCGGGGGTGTTTGCT#.(((((((((((...(.(((((#.))))).)...))))))))))).	1748	1792	1	-22.6	1	0.000169943	0.368	-0.0249323	-0.171916	-6.67474	17	23	11	3UTR		0	0
hsa-miR-30b-5p	NM_138619	GGA3	TGTAAACATCCTACACTCAGCT#GCTGTCCCGGGAACATGGACCCCCAGGCTTGGCGTAGGTGTTTGCT#.(((((((.(((((.((.((((#.)))).)).)))))))))))).	2455	2501	1	-22	1	0.00120419	0.441	1.98126	0.963441	-5.58516	18	22	12	3UTR		0	0
hsa-miR-30b-5p	NM_138804	M1AP	TGTAAACATCCTACACTCAGCT#GGCTGAGGTGGGATGA#......((((((((.(((((((#))))))))))))))).	2434	2450	1	-24.4	0	3.83344e-06	0.456	0.629621	0.400747	-16.302	15	16	15	3UTR		0	1
hsa-miR-30b-5p	NM_139211	HOPX	TGTAAACATCCTACACTCAGCT#GGTTGAGTGAAAATACAGAAGGGGTGTTTGA#..((((((((((.(((((((((#)))))))))...........)))))))))).	858	889	1	-20.8	1	0.00341614	0.647	2.90561	3.27465	-6.24613	19	31	10	3UTR		0	0
hsa-miR-30b-5p	NM_139212	HOPX	TGTAAACATCCTACACTCAGCT#GGTTGAGTGAAAATACAGAAGGGGTGTTTGA#..((((((((((.(((((((((#)))))))))...........)))))))))).	726	757	1	-20.8	1	0.00341614	0.647	3.08777	1.72228	-6.24613	19	31	10	3UTR		0	0
hsa-miR-30b-5p	NM_144573	NEXN	TGTAAACATCCTACACTCAGCT#GTTGAGTGTTGAGGATA#.......((((((((((((((.#)))))))))..))))).	2925	2942	1	-18.7	0	0.000314861	0.706	0.65154	0.0521841	-17.1102	14	17	9	3UTR		0	0
hsa-miR-30b-5p	NM_144598	LRRC28	TGTAAACATCCTACACTCAGCT#AGCGAGTGTGGTGGATGGGCAG#(((...((((((((((((.(((#))))))))))..))))).))).	5460	5482	1	-19	0	0.00519286	0.5	0.106226	0.213168	-12.9896	18	22	10	3UTR		0	0
hsa-miR-30b-5p	NM_144599	NIPA1	TGTAAACATCCTACACTCAGCT#GCTGAGAAAGCAAAGGAAGTGCTGGGTGTAAAGTTTGCAT#(((((((....((((((((((.#.))))))))))..))))))).	5776	5816	1	-21.9	1	0.000465507	0.618	0.04859	0.0682699	-11.3749	17	21	10	3UTR		0	0
hsa-miR-30b-5p	NM_144973	DENND5B	TGTAAACATCCTACACTCAGCT#AGCTGAGTTTGGGGTC#.......((((((.((((((((#)))))))).)))))).	7360	7376	1	-19.3	0	0.000376867	0.662	4.35559	3.56808	-17.9671	14	16	8	3UTR		1	0
hsa-miR-30b-5p	NM_144975	SLFN5	TGTAAACATCCTACACTCAGCT#AGCTGGGTGTGGTGGTGCATGCC#.(((..((((((((((((((((#)))))))))))).))))..))).	5469	5492	1	-25.2	0	8.31942e-05	0.559	-0.0768264	0.070161	-9.81332	19	23	12	3UTR	MIRT718887	0	0
hsa-miR-30b-5p	NM_144976	ZNF564	TGTAAACATCCTACACTCAGCT#GGCTGAGTGTAT#...........(((((((((((#))))))))))).	2203	2215	1	-17.7	0	0.00128463	0.559	1.02242	-0.211884	-24.5476	11	12	11	3UTR		0	0
hsa-miR-30b-5p	NM_145027	KIF6	TGTAAACATCCTACACTCAGCT#AGCTGGGTGTGGTGGTGCGCAC#(((...((((((((((((((((#)))))))))))).)))).))).	7525	7547	1	-24.4	0	8.61281e-07	0.515	2.8756	1.17487	-12.9896	19	22	12	3UTR		0	0
hsa-miR-30b-5p	NM_145167	PIGM	TGTAAACATCCTACACTCAGCT#GGCTGAGGTGGGAGGGTCGCT#.((...(.((((((.(((((((#))))))))))))).)...)).	2008	2029	1	-20.9	0	2.18466e-06	0.412	-0.240599	0.143594	-15.8944	16	21	13	3UTR		0	0
hsa-miR-30b-5p	NM_145174	DNAJB7	TGTAAACATCCTACACTCAGCT#AGCTGGGTGTGGTGGTACGTGCC#.(((...(((((((((((((((#)))))))))))).)))...))).	1872	1895	1	-22.4	0	0.000126452	0.529	0.796496	0.740262	-11.357	18	23	12	3UTR		0	0
hsa-miR-30b-5p	NM_145278	GCSAML	TGTAAACATCCTACACTCAGCT#GGCTGAGGTAGTAGGATTGTTTGA#..((((((((((((.(((((((#)))))))...))))))).))))).	2525	2549	1	-23.3	1	0.10304	0.456	0.0284672	-0.0209602	-5.69245	19	24	7	3UTR		0	0
hsa-miR-30b-5p	NM_145313	RASGEF1A	TGTAAACATCCTACACTCAGCT#AGCCTTGATCAATGGGGAAGCCTGGGTGAGGATGG#......((((((.(((((((((#.))).)))))))))))).	2855	2890	1	-20.7	0	3.03365e-06	0.412	3.39378	3.50221	-16.8557	15	18	12	3UTR		1	1
hsa-miR-30b-5p	NM_145702	TIGD1	TGTAAACATCCTACACTCAGCT#AGCTGGGTGTAGTGGTGCATGCC#.(((..((((((((((((((((#)))))))))))).))))..))).	4045	4068	1	-25.5	0	0.000200998	0.5	0.246354	0.108837	-9.81332	19	23	12	3UTR		0	0
hsa-miR-30b-5p	NM_145811	CACNG5	TGTAAACATCCTACACTCAGCT#CTGTGTGTGGGAGAAGTTTATG#.((((((.((((((((.(((..#))).))))))))...)))))).	4551	4573	1	-19.9	1	0.0267894	0.529	-0.321309	0.00689823	-6.10696	17	22	8	3UTR		0	0
hsa-miR-30b-5p	NM_145913	SLC5A8	TGTAAACATCCTACACTCAGCT#AGCTGAGGTGGGAGGATAGCT#.((.....((((((.(((((((#))))))))))))).....)).	3894	3915	1	-20.9	0	4.34134e-05	0.5	0.0114972	-0.271919	-17.4381	15	21	13	3UTR		0	0
hsa-miR-30b-5p	NM_147129	ALS2CL	TGTAAACATCCTACACTCAGCT#AGCTGGGTGTGTTGGTGTGTGCC#.(((.(((((.(((((((((((#)))))))))))..))))).))).	4712	4735	1	-22.8	0	0.000564105	0.5	0.813886	1.10277	-10.7371	19	23	11	3UTR		0	0
hsa-miR-30b-5p	NM_147147	BVES	TGTAAACATCCTACACTCAGCT#AGCTGGGTGTGGTGGTACATACC#.(((...(((((((((((((((#)))))))))))).)))...))).	3301	3324	1	-21.6	0	0.000151729	0.529	-0.221614	0.049756	-11.357	18	23	12	3UTR		0	0
hsa-miR-30b-5p	NM_148903	GREB1	TGTAAACATCCTACACTCAGCT#GGCTGAGGTGGGAGAATCACT#.((.....((((((.(((((((#))))))))))))).....)).	2354	2375	1	-20.6	0	4.98542e-05	0.426	-0.108542	-0.445402	-17.4381	15	21	13	3UTR		0	0
hsa-miR-30b-5p	NM_152293	TADA2B	TGTAAACATCCTACACTCAGCT#AGCTGGGTGTGGTGGTGCATGCC#.(((..((((((((((((((((#)))))))))))).))))..))).	4056	4079	1	-25.2	0	0.000154153	0.515	0.198956	0.114768	-9.81332	19	23	12	3UTR		1	0
hsa-miR-30b-5p	NM_152330	FRMD6	TGTAAACATCCTACACTCAGCT#GCTTTACTGATTGCAAAGCCTTCAGAATATTGGAGTGTGGTGTGTTTGCT#.((((((((.((((((((....#.)))))))).)))))))).	2331	2381	1	-22.4	1	0.00107411	0.603	0.887842	0.333699	-5.03583	16	19	8	3UTR		1	1
hsa-miR-30b-5p	NM_152409	C5orf24	TGTAAACATCCTACACTCAGCT#GGCTGGGTGTGGTGGC#........((((((((((((((#)))))))))))).)).	1527	1543	1	-19.4	0	0.000359091	0.515	0.174403	0.860638	-19.4239	14	16	12	3UTR		0	0
hsa-miR-30b-5p	NM_152414	BHLHE22	TGTAAACATCCTACACTCAGCT#GCTGTGTGCCAAGTGTTTAA#..(((((((....(((.((((.#)))).)))....))))))).	2467	2487	1	-15.2	1	0.0072976	0.676	3.68813	2.97002	-13.6602	14	20	7	3UTR		0	0
hsa-miR-30b-5p	NM_001292008	SSR1	TGTAAACATCCTACACTCAGCT#GGCTGAGGTGGGTGG#......((.(((((.(((((((#)))))))))))))).	6963	6978	1	-19.8	0	1.92766e-06	0.485	0.015109	0.0435152	-17.3584	14	15	14	3UTR		0	0
hsa-miR-30b-5p	NM_001293163	NRF1	TGTAAACATCCTACACTCAGCT#AGCTGAGGGTGTTTGCT#.((((((((((.....((((((#)))))))))))))))).	2881	2898	1	-20	1	9.54198e-06	0.456	0.126535	-0.334107	-10.2546	16	17	16	3UTR		0	0
hsa-miR-30b-5p	NM_001297651	MAST4	TGTAAACATCCTACACTCAGCT#TGATTGTAGGATGTG#.....((((((((((.(((...#))).)))))))))).	9970	9985	1	-18.2	0	3.67035e-05	0.559	1.84372	2.29291	-13.8986	13	15	10	3UTR		0	1
hsa-miR-30b-5p	NM_001300800	NAA40	TGTAAACATCCTACACTCAGCT#GGCTGAGTGCGGTGGCTTACAC#(((((.((((...(((((((((#))))))))).))))..))))).	3125	3147	1	-21.2	0	1.3163e-05	0.441	-0.0694488	0.130261	-13.2992	18	22	9	3UTR		0	0
hsa-miR-30b-5p	NM_001300930	NAALAD2	TGTAAACATCCTACACTCAGCT#AGCAAGGAACATGAATTCTCAGACATTGTGAGTGTGGGAATGTA#.....((((((((((((((...#.))))))))))).))).	2474	2518	1	-20.2	0	0.00160994	0.662	0.114287	-0.0192953	-13.6656	14	17	11	3UTR		0	0
hsa-miR-30b-5p	NM_001300958	BSDC1	TGTAAACATCCTACACTCAGCT#AGCTGGGAATTAGGGTGTTG#....(((((((((..(((((((#)))))))...))))))))).	2581	2601	1	-20.8	0	0.0208505	0.426	-0.0319958	-0.0473756	-11.1389	16	20	9	3UTR		0	0
hsa-miR-30b-5p	NM_001302509	MMP2	TGTAAACATCCTACACTCAGCT#CTGAGTGGCCGTGTTTGCC#.((((((((....(((((((..#)))))))...)))))))).	2683	2702	1	-18.7	1	0.000121916	0.529	0.0435869	0.668917	-12.4965	15	19	8	3UTR		0	0
hsa-miR-30b-5p	NM_001302510	MMP2	TGTAAACATCCTACACTCAGCT#CTGAGTGGCCGTGTTTGCC#.((((((((....(((((((..#)))))))...)))))))).	2676	2695	1	-18.7	1	0.000121916	0.529	0.0435869	0.668917	-12.4965	15	19	8	3UTR		0	0
hsa-miR-30b-5p	NM_001303628	MLEC	TGTAAACATCCTACACTCAGCT#GGAGGGGTGTGGGAA#........((((((((((..((#))..)))))))))).	818	833	1	-17.4	0	0.0901131	0.544	1.39991	2.91327	-19.4239	12	15	10	3UTR		0	0
hsa-miR-30b-5p	NM_001304533	NKAIN3	TGTAAACATCCTACACTCAGCT#GGCTGGGTGTGTGTGTGTG#.....((((.((((((((((((#))))))))))).).)))).	14676	14695	1	-19.6	0	0.00328308	0.588	0	0	-14.9081	16	19	11	3UTR		0	0
hsa-miR-30b-5p	NM_001304797	CCDC134	TGTAAACATCCTACACTCAGCT#AGCTGGGTGTGGGGG#........((((((((((((((#)))))))))))))).	1848	1863	1	-23.2	0	0.00106238	0.397	0.0197606	0.174131	-19.4239	14	15	14	3UTR		0	0
hsa-miR-30b-5p	NM_001308020	PIK3C3	TGTAAACATCCTACACTCAGCT#AGCTGAGTGTGGTGGTTCACAC#(((.(((...((((((((((((#))))))))))))..))).))).	7369	7391	1	-22.6	0	8.73894e-07	0.5	-0.406417	0.0388186	-11.5821	18	22	12	3UTR		0	0
hsa-miR-30b-5p	NM_001308319	CHD9	TGTAAACATCCTACACTCAGCT#AGCTGAGTTAGTTTAGGAAGTTTACAT#(((((((.(((((.((((((((#)))))))).....))))).))))))).	9534	9561	1	-23.6	1	0.00444647	0.647	4.47393	3.83803	-7.10805	20	27	8	3UTR		1	1
hsa-miR-30b-5p	NM_001308330	STXBP5L	TGTAAACATCCTACACTCAGCT#TGTAGGATGTTAGCAA#(((.(((((((((((.......#))))))))))).))).	5931	5947	1	-18.6	0	4.18122e-05	0.515	-0.0104475	0.043965	-7.20265	14	16	11	3UTR		0	0
hsa-miR-30b-5p	NM_001308339	DENND5B	TGTAAACATCCTACACTCAGCT#AGCTGAGTTTGGGGTC#.......((((((.((((((((#)))))))).)))))).	7312	7328	1	-19.3	0	0.000376867	0.662	5.08659	4.66073	-17.9671	14	16	8	3UTR		1	0
hsa-miR-30b-5p	NM_001308426	NME6	TGTAAACATCCTACACTCAGCT#GGCTGGGTGAGGAGGTG#.....((.((((.(((((((((#))))))))))))).)).	1594	1611	1	-21	0	0.0283283	0.544	-0.160989	0.137572	-17.2684	15	17	13	3UTR		0	0
hsa-miR-30b-5p	NM_001308427	NME6	TGTAAACATCCTACACTCAGCT#GGCTGGGTGAGGAGGTG#.....((.((((.(((((((((#))))))))))))).)).	1677	1694	1	-21	0	0.0283283	0.544	0.627307	0.396843	-17.2684	15	17	13	3UTR		0	0
hsa-miR-30b-5p	NM_001308428	NME6	TGTAAACATCCTACACTCAGCT#GGCTGGGTGAGGAGGTG#.....((.((((.(((((((((#))))))))))))).)).	1668	1685	1	-21	0	0.0283283	0.544	0.155333	0.352219	-17.2684	15	17	13	3UTR		0	0
hsa-miR-30b-5p	NM_001308431	NME6	TGTAAACATCCTACACTCAGCT#GGCTGGGTGAGGAGGTG#.....((.((((.(((((((((#))))))))))))).)).	1554	1571	1	-21	0	0.0283283	0.544	-0.0756335	-0.0601298	-17.2684	15	17	13	3UTR		0	0
hsa-miR-30b-5p	NM_001308433	NME6	TGTAAACATCCTACACTCAGCT#GGCTGGGTGAGGAGGTG#.....((.((((.(((((((((#))))))))))))).)).	1628	1645	1	-21	0	0.0283283	0.544	0.300943	0.0647045	-17.2684	15	17	13	3UTR		0	0
hsa-miR-30b-5p	NM_001308434	NME6	TGTAAACATCCTACACTCAGCT#GGCTGGGTGAGGAGGTG#.....((.((((.(((((((((#))))))))))))).)).	1497	1514	1	-21	0	0.0283283	0.544	0.195501	0.0856049	-17.2684	15	17	13	3UTR		0	0
hsa-miR-30b-5p	NM_001308435	NME6	TGTAAACATCCTACACTCAGCT#GGCTGGGTGAGGAGGTG#.....((.((((.(((((((((#))))))))))))).)).	1393	1410	1	-21	0	0.0283283	0.544	0.255753	0.196318	-17.2684	15	17	13	3UTR		0	0
hsa-miR-30b-5p	NM_001311175	TNFAIP8L3	TGTAAACATCCTACACTCAGCT#CTGAGTGTGAGGGGATAAACCTGGATGTAGACT#.((..(((((((((((((((..#))))))))).............))))))..)).	1413	1446	1	-19.5	0	0.00355691	0.603	4.48737	4.48302	-10.9444	17	33	9	3UTR		0	0
hsa-miR-30b-5p	NM_001311255	BLOC1S6	TGTAAACATCCTACACTCAGCT#AGCTGGGTGTGGGGGCGTGCG#.(((....((((((((((((((#))))))))))))))...))).	1785	1806	1	-25.8	0	1.1984e-05	0.471	-0.040574	-0.0835038	-13.6706	17	21	14	3UTR	MIRT023412	0	0
hsa-miR-30b-5p	NM_001312646	UBE2K	TGTAAACATCCTACACTCAGCT#GGGTGGGCTGTGGGGTGG#......(((((((((((((.((#)).)))).))))))))).	4797	4815	1	-20.3	0	0.00563238	0.529	1.95206	2.77257	-15.5666	15	18	9	3UTR		1	0
hsa-miR-30b-5p	NM_001316348	RECK	TGTAAACATCCTACACTCAGCT#AGCTGGGTGTGGTGAC#........((((((((((((((#)))))))))))).)).	1128	1144	1	-20.3	0	4.26592e-06	0.574	0	0	-19.4239	14	16	12	3UTR		1	0
hsa-miR-30b-5p	NM_001317123	AGO1	TGTAAACATCCTACACTCAGCT#AGCAAGGAGGAGGGAGGTGGGGTAGGGAGGAGTGTAGGATGC#......((((((((((((..((#.))..)))))))))))).	2769	2811	1	-23	0	0.00942048	0.471	1.37514	2.32794	-15.5666	14	18	12	3UTR		1	1
hsa-miR-30b-5p	NM_001317851	HEMK1	TGTAAACATCCTACACTCAGCT#AGCTGGGTGTGGTGGTGG#......((((((((((((((((#)))))))))))).)))).	10905	10923	1	-24.4	0	7.61991e-07	0.529	0	0	-15.5666	16	18	12	3UTR		0	0
hsa-miR-30b-5p	NM_001318136	ZNF3	TGTAAACATCCTACACTCAGCT#GCTGGGTGAGGATGG#......((((((.((((((((.#)))))))))))))).	2697	2712	1	-23.8	0	9.17909e-05	0.382	0	0	-16.8557	14	15	14	3UTR		0	0
hsa-miR-30b-5p	NM_001318156	AQP7	TGTAAACATCCTACACTCAGCT#AGGTGAGGTTTAGAAAGCACACCTGAGCCGCAGTGTGTAGGATGC#......((((((((((.(.((.#.)).).)))))))))).	2377	2422	1	-19.8	0	0.000250608	0.456	0	0	-15.5666	13	17	10	3UTR		0	0
hsa-miR-30b-5p	NM_001319043	EIF2A	TGTAAACATCCTACACTCAGCT#GGCTGAGGTAGGAAAATTGTTTGA#..((((((((((((.(((((((#)))))))))))))....)))))).	3203	3227	1	-23.2	1	0.0192076	0.441	0.0175488	0.0398855	-5.69245	19	24	13	3UTR		0	0
hsa-miR-30b-5p	NM_001319044	EIF2A	TGTAAACATCCTACACTCAGCT#GGCTGAGGTAGGAAAATTGTTTGA#..((((((((((((.(((((((#)))))))))))))....)))))).	3095	3119	1	-23.2	1	0.0192076	0.441	0.0175488	0.0398855	-5.69245	19	24	13	3UTR		0	0
hsa-miR-30b-5p	NM_001319045	EIF2A	TGTAAACATCCTACACTCAGCT#GGCTGAGGTAGGAAAATTGTTTGA#..((((((((((((.(((((((#)))))))))))))....)))))).	3263	3287	1	-23.2	1	0.0192076	0.441	0.0175488	0.0398855	-5.69245	19	24	13	3UTR		0	0
hsa-miR-30b-5p	NM_001320458	WNT9B	TGTAAACATCCTACACTCAGCT#AGCTGAGTTTTGGGGCAGTTACAG#(((((...(((((.((((((((#))))))))..)))))...))))).	2432	2456	1	-20.2	0	0.0197507	0.529	0.00369562	0.118137	-10.5527	18	24	8	3UTR		0	0
hsa-miR-30b-5p	NM_001320714	DOP1B	TGTAAACATCCTACACTCAGCT#AGCTGGGTGTGGTGGCGG#......(.((((((((((((((#)))))))))))).)).).	7307	7325	1	-20.4	0	0.000386343	0.515	-0.0478723	-0.0526436	-17.8802	15	18	12	3UTR		0	0
hsa-miR-30b-5p	NM_001320770	ZNF544	TGTAAACATCCTACACTCAGCT#GGCTGAGGTGGGAGGATCACTTGAGCTTGGGAGGCGGTGGTTGCAG#((((..((((((((.(((((((#)))))))))))))........................))..)))).	2966	3012	1	-21.3	0	0.000953635	0.412	-0.311524	-0.22165	-10.693	19	46	13	3UTR		0	0
hsa-miR-30b-5p	NM_001320771	ZNF544	TGTAAACATCCTACACTCAGCT#GGCTGAGGTGGGAGGATCACTTGAGCTTGGGAGGCGGTGGTTGCAG#((((..((((((((.(((((((#)))))))))))))........................))..)))).	2931	2977	1	-21.3	0	0.000953635	0.412	-0.311524	-0.22165	-10.693	19	46	13	3UTR		0	0
hsa-miR-30b-5p	NM_001320788	ZNF544	TGTAAACATCCTACACTCAGCT#GGCTGAGGTGGGAGGATCACTTGAGCTTGGGAGGCGGTGGTTGCAG#((((..((((((((.(((((((#)))))))))))))........................))..)))).	2980	3026	1	-21.3	0	0.000953635	0.412	-0.311524	-0.22165	-10.693	19	46	13	3UTR		0	0
hsa-miR-30b-5p	NM_001320803	ORMDL3	TGTAAACATCCTACACTCAGCT#GCTTTTGTGTATGGAAGCAAGTGTGGGATGGGTCTTTGCC#.((((((((((((((((..(((#.))).)))))))))))....))))).	977	1017	1	-20.8	1	0.000410557	0.515	-0.294925	-0.206747	-3.79332	19	26	11	3UTR		0	0
hsa-miR-30b-5p	NM_001320917	CHRM5	TGTAAACATCCTACACTCAGCT#GCTGGGTGTGGTGGCTGA#......(((((((((((((((.#))))))))))).)).)).	4535	4553	1	-19.7	0	0.000242344	0.529	0.112565	0.102984	-15.5666	15	18	11	3UTR		0	0
hsa-miR-30b-5p	NM_001321829	CCDC186	TGTAAACATCCTACACTCAGCT#GGCTGAGGTGGGAGGATTGTTTGA#..((((((((((((.(((((((#)))))))))))))....)))))).	6164	6188	1	-22.9	1	0.0770219	0.412	3.09575	3.76742	-5.69245	19	24	13	3UTR		0	0
hsa-miR-30b-5p	NM_001322003	PMS2	TGTAAACATCCTACACTCAGCT#GGCTGAGTTAAGGATCTTGCAA#(((((..(((((..((((((((#))))))))..))))).))))).	4260	4282	1	-21	0	0.00398619	0.515	2.14461	2.62063	-9.52819	18	22	8	3UTR		0	0
hsa-miR-30b-5p	NM_001322349	DIS3	TGTAAACATCCTACACTCAGCT#AGCTGGGTGTAACGGCGGATGC#......((((((((((((((((#))))))))))).....))))).	5217	5239	1	-22	0	1.89511e-05	0.529	-0.0990147	-0.0958618	-15.5666	16	22	11	3UTR		0	0
hsa-miR-30b-5p	NM_001322793	IDE	TGTAAACATCCTACACTCAGCT#AGCATGTGACACAGCCAGTATGGTGGAGTGCTAGGGTTATCCTGTTTACAA#((((((((((((((((((.(((#.))).))))).)))))......)))))))).	5262	5313	1	-21	1	0.0190311	0.544	5.97993	5.89696	-3.93757	21	31	8	3UTR		1	1
hsa-miR-30b-5p	NM_001322811	GDPGP1	TGTAAACATCCTACACTCAGCT#AGCTGGGTGTGGGTGCACAT#(((...((.(((((((((((((#))))))))))))))).))).	4763	4783	1	-23.5	0	5.5345e-07	0.544	0	0	-14.046	18	20	15	3UTR		0	0
hsa-miR-30b-5p	NM_001322989	KALRN	TGTAAACATCCTACACTCAGCT#GGCTGGTGTGGGGTGCAGCCTTTGCT#.(((((((((((((((.(((((#))))))))))))))).....))))).	5203	5229	1	-24.5	1	0.000299163	0.456	2.38462	2.01729	-3.79332	20	26	15	3UTR		0	0
hsa-miR-30b-5p	NM_001322992	KALRN	TGTAAACATCCTACACTCAGCT#GGCTGGTGTGGGGTGCAGCCTTTGCT#.(((((((((((((((.(((((#))))))))))))))).....))))).	5080	5106	1	-24.5	1	0.000299163	0.456	0	0	-3.79332	20	26	15	3UTR		0	0
hsa-miR-30b-5p	NM_001323294	ZNF197	TGTAAACATCCTACACTCAGCT#AGTGGGTGAAGGGTGCTATCTTTGCAA#((((((((((((.((((((.((#)))))))).)))))).....)))))).	2461	2488	1	-18.3	1	0.000276058	0.588	0.294114	0.217644	-5.22671	20	27	8	3UTR		1	1
hsa-miR-30b-5p	NM_001323369	CCN5	TGTAAACATCCTACACTCAGCT#GGCTGGACTGGCCATTTTTCTGGGGGTAGGATGA#......((((((((.(((((..#.))))).)))))))).	914	948	1	-19.3	0	0.00846981	0.471	4.81106	2.9432	-16.302	13	16	8	3UTR		0	0
hsa-miR-30b-5p	NM_001326295	ZC3H14	TGTAAACATCCTACACTCAGCT#GGCTGAGTAGTATTTCATTGTTTGTTTACT#.(((((((..((((((((((((#)))))))).))).......)..))))))).	12386	12416	1	-18.5	1	0.064267	0.691	0.171052	0.13941	-6.09222	19	30	8	3UTR		0	0
hsa-miR-30b-5p	NM_001326302	ZC3H14	TGTAAACATCCTACACTCAGCT#GGCTGAGTAGTATTTCATTGTTTGTTTACT#.(((((((..((((((((((((#)))))))).))).......)..))))))).	12661	12691	1	-18.5	1	0.064267	0.691	0.171052	0.13941	-6.09222	19	30	8	3UTR		0	0
hsa-miR-30b-5p	NM_001326307	ZC3H14	TGTAAACATCCTACACTCAGCT#GGCTGAGTAGTATTTCATTGTTTGTTTACT#.(((((((..((((((((((((#)))))))).))).......)..))))))).	12704	12734	1	-18.5	1	0.064267	0.691	0.171052	0.13941	-6.09222	19	30	8	3UTR		0	0
hsa-miR-30b-5p	NM_001326311	ZC3H14	TGTAAACATCCTACACTCAGCT#GGCTGAGTAGTATTTCATTGTTTGTTTACT#.(((((((..((((((((((((#)))))))).))).......)..))))))).	12193	12223	1	-18.5	1	0.064267	0.691	0.171052	0.13941	-6.09222	19	30	8	3UTR		0	0
hsa-miR-30b-5p	NM_001326326	CELF2	TGTAAACATCCTACACTCAGCT#AGGTGGGAGGGGGATGTTG#....((((((((...((((.((#)).))))...)))))))).	6904	6923	1	-17.4	0	0.150502	0.544	0.0225011	0.421126	-12.428	14	19	8	3UTR		1	0
hsa-miR-30b-5p	NM_001326327	CELF2	TGTAAACATCCTACACTCAGCT#AGGTGGGAGGGGGATGTTG#....((((((((...((((.((#)).))))...)))))))).	6922	6941	1	-17.4	0	0.150502	0.544	0.0225011	0.421126	-12.428	14	19	8	3UTR		1	0
hsa-miR-30b-5p	NM_001326331	CELF2	TGTAAACATCCTACACTCAGCT#AGGTGGGAGGGGGATGTTG#....((((((((...((((.((#)).))))...)))))))).	6922	6941	1	-17.4	0	0.150502	0.544	0.0225011	0.421126	-12.428	14	19	8	3UTR		1	0
hsa-miR-30b-5p	NM_001326332	CELF2	TGTAAACATCCTACACTCAGCT#AGGTGGGAGGGGGATGTTG#....((((((((...((((.((#)).))))...)))))))).	6904	6923	1	-17.4	0	0.150502	0.544	0.0225011	0.421126	-12.428	14	19	8	3UTR		1	0
hsa-miR-30b-5p	NM_001326340	CELF2	TGTAAACATCCTACACTCAGCT#AGGTGGGAGGGGGATGTTG#....((((((((...((((.((#)).))))...)))))))).	8479	8498	1	-17.4	0	0.150502	0.544	0.0225011	0.421126	-12.428	14	19	8	3UTR		1	0
hsa-miR-30b-5p	NM_001326342	CELF2	TGTAAACATCCTACACTCAGCT#AGGTGGGAGGGGGATGTTG#....((((((((...((((.((#)).))))...)))))))).	8443	8462	1	-17.4	0	0.150502	0.544	0.0225011	0.421126	-12.428	14	19	8	3UTR		1	0
hsa-miR-30b-5p	NM_001329998	TRANK1	TGTAAACATCCTACACTCAGCT#GCTGAGCTCATCACTGTGGGATGGTGACC#.((...(((((((((((((((.#))))))........)))))))))...)).	10061	10090	1	-22.4	0	0.00128195	0.441	2.48105	1.70401	-12.8453	17	29	9	3UTR		0	0
hsa-miR-30b-5p	NM_001330183	SLFN5	TGTAAACATCCTACACTCAGCT#AGCTGGGTGTGGTGGTGCATGCC#.(((..((((((((((((((((#)))))))))))).))))..))).	4748	4771	1	-25.2	0	8.31942e-05	0.559	-0.0768264	0.070161	-9.81332	19	23	12	3UTR	MIRT718887	0	0
hsa-miR-30b-5p	NM_001330196	ASB1	TGTAAACATCCTACACTCAGCT#GGCTGTGGTGGGGTGGGGGACAA#(((...((((((((.(.(((((#))))).)))))))))....))).	3856	3879	1	-21.3	0	0.0132188	0.412	-0.657693	-0.115174	-13.725	17	23	9	3UTR		0	0
hsa-miR-30b-5p	NM_001330212	PSMC1	TGTAAACATCCTACACTCAGCT#GTGTGGGGTGTATGTGCAG#((((.(((((((((((......#)))))))))))...)))).	3281	3300	1	-19.4	0	0.00981712	0.338	0	0	-8.05661	15	19	11	3UTR		0	0
hsa-miR-30b-5p	NM_001330218	CCNYL1	TGTAAACATCCTACACTCAGCT#AGCTGGGTGTGGTGGTGC#......((((((((((((((((#)))))))))))).)))).	2540	2558	1	-23.9	0	4.05014e-06	0.515	-0.0662702	0.377154	-15.5666	16	18	12	3UTR		0	0
hsa-miR-30b-5p	NM_001330264	TYRO3	TGTAAACATCCTACACTCAGCT#GGCTGAGGTAGGAGAATTGCT#.((((...((((((.(((((((#)))))))))))))...)))).	7176	7197	1	-23.6	0	0.000148208	0.471	0	0	-10.2871	17	21	13	3UTR		0	0
hsa-miR-30b-5p	NM_001330312	CD9	TGTAAACATCCTACACTCAGCT#AGTTGAGCGGGGGGTTTGGTTTGCT#.(((((((((((.(.(((((((#))))))).).)))))...)))))).	943	968	1	-19.7	1	0.00437429	0.662	0.667465	1.06137	-5.81791	19	25	7	3UTR		0	0
[truncated: 7,416 more rows]

## Sheet: Seed value 1
mirnaid	refseqid	genesymbol	duplex	start	end	bindingp	energy	seed	accessibility	au	phylopstem	phylopflank	me	number_of_pairings	binding_region_length	longest_consecutive_pairings	position	validated	TargetScan	miRDB
[truncated: 5,101 more rows]

[truncated: 3 more sheets: Merge multiple gene entries, Validated targets, Overlapping]
