# Supplementary material for: Exploring Differentially Expressed Sperm miRNAs in Idiopathic Recurrent Pregnancy Loss and Their Association with Early Embryonic Development
Source: Noncoding RNA. 2024 Jul 21;10(4):41. doi: 10.3390/ncrna10040041 (PMC11270218; doi:10.3390/ncrna10040041)
Supplement: Supplementary file 1 [file ncrna-10-00041-s001.zip › Supplementary File S5.xlsx]

## Sheet: BP
Category	Term	Count	%	PValue	Genes	Fold Enrichment
GOTERM_BP_DIRECT	GO:0016310~phosphorylation	44	5.75916	4.81526e-05	IPPK, CIITA, CAMK2D, PDXK, FLT1, PRKAA2, DYRK2, SRC, NOL9, STK4, AKAP4, PIK3R6, IGF1R, PIK3C2B, MAPK9, PPIP5K2, AKT3, KDR, PIP4K2C, TRPM6, MAPK4, GIT1, NTRK1, MAP3K2, NTRK2, CDK19, CHKA, PRKCE, DYRK1A, ELP1, PRKCA, BRAF, YWHAZ, TGFBR1, ACVR2A, HIPK2, MAPK13, MOB1B, UCK2, CAMK4, KIT, ULK2, FRK, CDK5R2	1.93729
GOTERM_BP_DIRECT	GO:0006468~protein phosphorylation	31	4.05759	6.10882e-05	CAMK2D, PRKAA2, DYRK2, SRC, STK4, MAPK9, PHKG2, AKT3, ABL2, PDK3, MAPK4, SRPK2, NTRK1, EPHA4, CDK19, CDKL5, PRKCE, DYRK1A, ADAM10, PRKCA, BRAF, RUNX3, YWHAZ, TGFBR1, ACVR2A, HIPK2, CREB1, CDK6, CAMK4, ERG, FRK	2.24363
GOTERM_BP_DIRECT	GO:0018105~peptidyl-serine phosphorylation	18	2.35602	7.67721e-05	SRPK2, CAMK2D, DYRK2, PRKCE, DYRK1A, PRKCA, STK4, TGFBR1, MAPK13, HIPK2, MAPK9, CAMK4, AKT3, ULK2, PDK3, MAPKAPK5, RICTOR, CLSPN	3.0859
GOTERM_BP_DIRECT	GO:0035556~intracellular signal transduction	32	4.18848	0.000197577	PRKAA2, TFRC, SRC, STK4, ADCY6, NUDT4, SDCBP, AKT3, SH3BP5, PLCE1, SH2B3, SOCS7, MAPK4, SOCS5, SRPK2, MAP3K2, GUCY1A1, SMAD4, IGFBP5, PRKCE, NFAM1, MYO5A, PRKCA, NRG1, ZBTB33, TGFBR1, MAPK13, CAMK4, KIT, DCX, PLCB1, RAPGEF3	2.0702
GOTERM_BP_DIRECT	GO:0046777~protein autophosphorylation	16	2.09424	0.000359555	NTRK1, NTRK2, EPHA4, CAMK2D, CDKL5, FLT1, SRC, DYRK1A, STK4, IGF1R, ERBB4, CAMK4, KIT, KDR, ULK2, MAPKAPK5	2.94552
GOTERM_BP_DIRECT	GO:0007399~nervous system development	31	4.05759	0.000402508	C3ORF70, SHOX2, CRX, MTR, VLDLR, GDPD5, NDRG2, EFNB3, MOBP, ERBB4, POFUT1, IGF2BP1, SRGAP2B, NTRK1, NTRK2, MYLIP, SEMA6A, JAG1, TMOD2, DYRK1A, LSAMP, PAX3, NAP1L1, NRG1, GFRA1, TGFBR1, DLG4, DCX, TCF4, ITM2B, ARF6	2.01501
GOTERM_BP_DIRECT	GO:0033077~T cell differentiation in thymus	8	1.04712	0.000457621	ADAM17, CDK6, FZD7, BCL2, BRAF, TP53, ZFP36L2, RAG1	5.62671
GOTERM_BP_DIRECT	GO:1902514~regulation of calcium ion transmembrane transport via high voltage-gated calcium channel	5	0.65445	0.000468288	CAMK2D, PDE4D, CACNA2D1, PDE4B, NOS1	12.4683
GOTERM_BP_DIRECT	GO:0051897~positive regulation of protein kinase B signaling	18	2.35602	0.000470155	NTRK1, NTRK2, FLT1, IGFBP5, SRC, PRR5L, TGFBR1, MTDH, IGF1R, CDC42, ERBB4, NEDD4, KIT, KDR, RICTOR, PIK3AP1, FERMT2, ENG	2.65454
GOTERM_BP_DIRECT	GO:0030330~DNA damage response, signal transduction by p53 class mediator	6	0.78534	0.000479011	ACER2, MUC1, SESN2, TP53, NDRG1, HIPK2	8.66217
GOTERM_BP_DIRECT	GO:0070374~positive regulation of ERK1 and ERK2 cascade	20	2.6178	0.000572303	NTRK1, CCL22, SRC, ITGB3, BRAF, PRKCA, NRG1, CFLAR, OPRM1, SLC30A10, PHB2, TIRAP, MTURN, ERBB4, PRXL2C, KDR, CCN2, TLR4, CD44, FERMT2	2.44912
GOTERM_BP_DIRECT	GO:0007165~signal transduction	68	8.90052	0.000960138	HBS1L, TENM3, RTKN, IL5RA, VLDLR, RND2, FNBP1L, CXCL5, IGF1R, RASSF2, AKT3, PDE4B, TCP11L1, GRB10, CCN2, SRGAP2B, IGFBP5, KCNK10, PDE4D, PRKCE, NFAM1, IL16, YWHAZ, TGFBR1, GPRC5A, CREB1, KIT, ULK2, CD226, TLR7, MAPKAPK5, ERG, PLCB1, CLOCK, CRK, RHOQ, RAPGEF3, LRPAP1, LRRC59, PRKAA2, SRC, NPR3, NEDD9, ARHGAP17, RASAL2, STK4, AKAP4, NDRG2, NDRG1, CACNA1I, SNX27, ERBB4, SH3BP5, ABL2, SH2B3, SRGAP1, …	1.49101
GOTERM_BP_DIRECT	GO:1900026~positive regulation of substrate adhesion-dependent cell spreading	8	1.04712	0.000974109	CDC42, ITGB3, MYADM, NEDD9, BRAF, CRK, RREB1, FERMT2	4.98731
GOTERM_BP_DIRECT	GO:0030335~positive regulation of cell migration	21	2.74869	0.0012188	LRRC15, EPHA4, UBE2I, FLT1, ATP8A1, SYNPO2, TWIST2, NEDD9, ADAM10, PRKCA, SSH2, TGFBR1, IGF1R, CDC42, SDCBP, ADAM17, KIT, MYADM, KDR, ITGAV, FERMT2	2.24138
GOTERM_BP_DIRECT	GO:0007173~epidermal growth factor receptor signaling pathway	8	1.04712	0.00165081	ERBB4, SRC, ERBIN, ABL2, PLCE1, BRAF, SLC30A10, SOCS5	4.5717
GOTERM_BP_DIRECT	GO:0071456~cellular response to hypoxia	14	1.83246	0.00171149	PTGIS, EGLN2, SRC, PRKCE, HP1BP3, CFLAR, PHB2, BMP7, NDRG1, HIPK2, MDM2, BCL2, TP53, KCNK3	2.76275
GOTERM_BP_DIRECT	GO:0008284~positive regulation of cell proliferation	33	4.31937	0.00173245	FLT1, HPSE2, ASH2L, DLL1, CXCL5, IGF1R, SDCBP, ERBB4, KDR, ITGAV, S1PR2, IL6R, SRPK2, NTRK2, EPHA4, MYOCD, CNOT6L, ADAM10, NAP1L1, NRG1, PROX1, OSMR, PRLR, TGFBR1, HIPK2, WDR77, ACER2, CUL4A, ADAM17, BCL2, MDM2, PHIP, SSBP3	1.79602
GOTERM_BP_DIRECT	GO:0032956~regulation of actin cytoskeleton organization	11	1.43979	0.00187986	CDC42, ITGB3, NEDD9, ABL2, ARHGAP17, RICTOR, F11R, RND2, CRK, RHOQ, RAPGEF3	3.2797
GOTERM_BP_DIRECT	GO:0018108~peptidyl-tyrosine phosphorylation	8	1.04712	0.00210345	NTRK1, EPHA4, FLT1, ERBB4, SRC, DYRK1A, KDR, ABL2	4.38883
GOTERM_BP_DIRECT	GO:0001934~positive regulation of protein phosphorylation	18	2.35602	0.00210912	NTRK1, NTRK2, CD40, TFRC, ITGB3, BRAF, PRR5L, STK4, ACVR2A, HIPK2, CLIP3, MOB1B, MOB1A, MAVS, ERBB4, KDR, FNIP1, ENG	2.31805
GOTERM_BP_DIRECT	GO:0030097~hemopoiesis	9	1.17801	0.00217013	CUL4A, TWSG1, JAG1, KIT, PGM3, ASH2L, RUNX3, DLL1, ZFP36L2	3.85737
GOTERM_BP_DIRECT	GO:0006357~regulation of transcription from RNA polymerase II promoter	81	10.6021	0.00220686	FOXA1, CSRNP3, ONECUT2, CCNT1, PRDM2, MED16, IKZF3, ETS2, SNIP1, BBX, SOX6, CCNL1, TEAD1, VRTN, ZNF124, ZNF486, ZNF682, NKX6-3, ZHX2, ATMIN, DYRK1A, PAX3, VEZF1, MITF, PROX1, RUNX3, WDR77, CREB1, TFDP2, CTDSP2, ZNF713, ZNF317, ATF7, PHIP, ZNF557, ERG, LMX1B, CLOCK, TP53, CRK, ZNF157, VGLL3, CREB5, ZNF430, ZNF793, ZNF595, CAMK2D, TSHZ2, SHOX2, TWIST2, CRX, WIZ, ZNF3, ZNF69, RPAP2, MTDH, ZNF704, NO…	1.38952
GOTERM_BP_DIRECT	GO:0098703~calcium ion import across plasma membrane	7	0.91623	0.00232615	SLC24A2, CACNA1I, SLC24A4, CACNA2D1, SCN3A, CACNA1E, SLC8A1	5.05293
GOTERM_BP_DIRECT	GO:0045944~positive regulation of transcription from RNA polymerase II promoter	65	8.50785	0.00249147	FOXA1, CIITA, CD40, CSRNP3, ONECUT2, CCNT1, NUCKS1, ASH2L, PRDM2, WASL, FHL5, IKZF3, LITAF, ETS2, NOS1, TEAD1, PELP1, NKX6-3, MYOCD, ATMIN, MRTFB, PAX3, VEZF1, MITF, PROX1, CREB1, TFDP2, TRAF6, ATF7, TLR7, PHIP, ERG, LMX1B, TLR4, CLOCK, TP53, RHOQ, ENG, CASZ1, PLAG1, CRX, DLL1, MUC1, TP53BP1, RREB1, SMAD4, JAG1, FOXF2, NFYB, STAT2, WWP2, ESRRG, BMP7, ACVR2A, PBX1, HIPK2, MAVS, SP1, NFIB, AGO1, ZN…	1.44956
GOTERM_BP_DIRECT	GO:0045766~positive regulation of angiogenesis	15	1.96335	0.00258573	NTRK1, CD40, PTGIS, FLT1, ITGB3, SERPINE1, PRKCA, PIK3R6, HIPK2, MTDH, SP1, AKT3, KDR, RAPGEF3, ENG	2.52425
GOTERM_BP_DIRECT	GO:0046330~positive regulation of JNK cascade	11	1.43979	0.00278935	CDC42, SDCBP, RASSF2, FZD7, CCN2, PLCB1, CRK, TLR4, TIRAP, MTURN, HIPK2	3.11064
GOTERM_BP_DIRECT	GO:0042149~cellular response to glucose starvation	8	1.04712	0.00295532	SLC7A5, PRKAA2, CHKA, SESN2, BCL2, TP53, YWHAZ, CPEB4	4.14041
GOTERM_BP_DIRECT	GO:0048666~neuron development	8	1.04712	0.00329104	NTRK1, MFSD8, UGCG, TENM3, DPYSL3, HS6ST1, GIT1, PBX1	4.06373
GOTERM_BP_DIRECT	GO:0030336~negative regulation of cell migration	16	2.09424	0.00339421	EPHA4, DUSP3, JAG1, IGFBP5, SERPINE1, NEDD9, MITF, LDLRAD4, TGFBR1, SAP30L, DPYSL3, BCL2, NF2, SRGAP1, SRGAP2B, ENG	2.35959
GOTERM_BP_DIRECT	GO:2000650~negative regulation of sodium ion transmembrane transporter activity	4	0.52356	0.00342329	CAMK2D, HECW2, PRKCE, NEDD4	12.1912
GOTERM_BP_DIRECT	GO:0006355~regulation of transcription, DNA-templated	53	6.93717	0.00357945	CIITA, BNC2, POGK, HP1BP3, PRDM2, POFUT1, ZNF329, SOX6, ZNF124, ZNF486, TGIF1, ZNF682, ATP1B4, MITF, PROX1, RUNX3, TGFBR1, TFDP2, ZNF713, ZNF317, ATF7, ZNF557, LMX1B, CLOCK, TP53, VGLL3, ENG, ZNF430, ZNF793, ZNF595, CASZ1, PLAG1, CRX, BAZ2A, ZNF3, ZNF69, SERTAD3, SAP30L, NSD1, ATXN1L, RREB1, ZKSCAN1, ZNF582, SMAD4, DENND4A, NFYB, FZD7, ESRRG, ZZZ3, SP1, CNOT2, ZNF736, ZNF658	1.49568
GOTERM_BP_DIRECT	GO:0030307~positive regulation of cell growth	10	1.3089	0.00470325	CDC42, SDCBP, ADAM17, BCL2, ADAM10, NRG1, RICTOR, CRK, TEAD1, TGFBR1	3.11707
GOTERM_BP_DIRECT	GO:0051481~negative regulation of cytosolic calcium ion concentration	4	0.52356	0.00475891	ATP1A2, OPRM1, KCNK3, SLC8A1	10.9721
GOTERM_BP_DIRECT	GO:2000726~negative regulation of cardiac muscle cell differentiation	4	0.52356	0.00475891	FZD7, FRS2, SOX6, DLL1	10.9721
GOTERM_BP_DIRECT	GO:0045893~positive regulation of transcription, DNA-templated	41	5.36649	0.00500486	CIITA, CASZ1, MED16, MTDH, HMBOX1, SERTAD3, ERBB4, NSD1, NOS1, TP53BP1, TEAD1, RREB1, MYOCD, SMAD4, ATMIN, FOXF2, FZD7, NCOA4, DYRK1A, PAX3, MITF, BMP7, RUNX3, TGFBR1, GATAD2B, SUPT7L, HIPK2, WDR77, CREB1, SP1, NFIB, CAMK4, TRIM13, TCF4, TACC1, PHIP, PLCB1, RBM23, CLOCK, TP53, CREB5	1.56635
GOTERM_BP_DIRECT	GO:0045780~positive regulation of bone resorption	5	0.65445	0.00529674	TFRC, SRC, ITGB3, PRKCA, DEF8	6.85755
GOTERM_BP_DIRECT	GO:0051092~positive regulation of NF-kappaB transcription factor activity	13	1.70157	0.00546015	NTRK1, CD40, TFRC, CFLAR, TIRAP, MTDH, TRAF6, UBE2N, ANKRD42, TRIM13, CLOCK, TLR4, HSPA1B	2.52903
GOTERM_BP_DIRECT	GO:0071260~cellular response to mechanical stimulus	9	1.17801	0.00632552	MAP3K2, CD40, ITGB3, TLR7, ATP1A2, F11R, TLR4, ENG, IGF1R	3.24831
GOTERM_BP_DIRECT	GO:0099072~regulation of postsynaptic specialization membrane neurotransmitter receptor levels	5	0.65445	0.00635735	SNX27, DLG3, ZDHHC5, ERBIN, FLOT2	6.531
GOTERM_BP_DIRECT	GO:0006376~mRNA splice site selection	5	0.65445	0.00635735	CELF1, YTHDC1, CELF2, CELF3, KHDC4	6.531
GOTERM_BP_DIRECT	GO:0014911~positive regulation of smooth muscle cell migration	5	0.65445	0.00635735	SRC, ITGB3, BCL2, CRK, TLR4	6.531
GOTERM_BP_DIRECT	GO:0051491~positive regulation of filopodium assembly	6	0.78534	0.00642242	CDC42, DPYSL3, WASL, FNBP1L, TGFBR1, RHOQ	4.98731
GOTERM_BP_DIRECT	GO:0007169~transmembrane receptor protein tyrosine kinase signaling pathway	11	1.43979	0.00728255	NTRK1, NTRK2, FLT1, ERBB4, KIT, KDR, NEDD9, NRG1, SH2B3, FRK, IGF1R	2.71831
GOTERM_BP_DIRECT	GO:0030511~positive regulation of transforming growth factor beta receptor signaling pathway	6	0.78534	0.00730874	SDCBP, MYOCD, TWSG1, SMAD4, SLC2A10, HIPK2	4.84062
GOTERM_BP_DIRECT	GO:1990090~cellular response to nerve growth factor stimulus	6	0.78534	0.00730874	NTRK1, ELAVL4, BRAF, MAPT, CRK, ARF6	4.84062
GOTERM_BP_DIRECT	GO:0015823~phenylalanine transport	3	0.39267	0.00756153	SLC7A5, SLC43A2, SLC16A10	20.5726
GOTERM_BP_DIRECT	GO:0072717~cellular response to actinomycin D	3	0.39267	0.00756153	MDM2, TP53, GFER	20.5726
GOTERM_BP_DIRECT	GO:0034446~substrate adhesion-dependent cell spreading	7	0.91623	0.00761253	SRC, FZD7, ITGB3, BRAF, ITGAV, FERMT2, SRGAP2B	4.00024
GOTERM_BP_DIRECT	GO:0007219~Notch signaling pathway	11	1.43979	0.0103972	FOXA1, NEURL1B, ADAM17, JAG1, APH1B, CDK6, POFUT1, SEL1L, ADAM10, DTX4, DLL1	2.57891
GOTERM_BP_DIRECT	GO:0060402~calcium ion transport into cytosol	4	0.52356	0.0104549	CACNA2D1, BCL2, JPH1, SLC8A1	8.44006
GOTERM_BP_DIRECT	GO:0060391~positive regulation of SMAD protein import into nucleus	6	0.78534	0.0104726	TWSG1, SMAD4, BMP7, TGFBR1, ACVR2A, ENG	4.44814
GOTERM_BP_DIRECT	GO:0007179~transforming growth factor beta receptor signaling pathway	10	1.3089	0.0106877	USP15, SMAD4, ONECUT2, SRC, ZFYVE9, TP53, FERMT2, TGFBR1, HIPK2, ENG	2.74302
GOTERM_BP_DIRECT	GO:0051496~positive regulation of stress fiber assembly	7	0.91623	0.0111812	CDC42, BRAF, CCN2, NF2, FERMT2, TGFBR1, RAPGEF3	3.69253
GOTERM_BP_DIRECT	GO:0045184~establishment of protein localization	6	0.78534	0.0117069	PLEKHA1, DLG4, MDM2, MCC, AKAP4, CEP55	4.33108
GOTERM_BP_DIRECT	GO:0060411~cardiac septum morphogenesis	4	0.52356	0.0129512	JAG1, MDM2, TP53, BMP7	7.8372
GOTERM_BP_DIRECT	GO:0038083~peptidyl-tyrosine autophosphorylation	4	0.52356	0.0129512	NTRK1, DYRK1A, KDR, IGF1R	7.8372
GOTERM_BP_DIRECT	GO:2001237~negative regulation of extrinsic apoptotic signaling pathway	6	0.78534	0.0130364	SRC, ITGAV, PHIP, CFLAR, GCLM, TGFBR1	4.22003
GOTERM_BP_DIRECT	GO:0016485~protein processing	9	1.17801	0.0138751	ADAM17, ADAMTS2, APH1B, MMP16, XPNPEP3, DDI2, ADAM10, ECE1, PCSK5	2.83761
GOTERM_BP_DIRECT	GO:0033674~positive regulation of kinase activity	7	0.91623	0.0145359	NTRK1, NTRK2, FLT1, ERBB4, KDR, CD44, IGF1R	3.49112
GOTERM_BP_DIRECT	GO:0016477~cell migration	17	2.22513	0.0149962	FLT1, ITGB3, NEDD9, GFRA1, RND2, PHB2, PIK3C2B, ERBB4, KDR, SIRPA, ITGAV, CCN2, CTNNA2, GPC4, CRK, CD44, ENG	1.94297
GOTERM_BP_DIRECT	GO:0006886~intracellular protein transport	19	2.48691	0.0156456	RAB3B, ARL11, RPH3AL, STX16, STX7, CLTA, SORCS2, RPH3A, AP3M1, RIMS1, SNX1, IFT22, SNX27, AP1G1, SNX15, RAB18, AP3S1, RAB6B, ARF6	1.84813
GOTERM_BP_DIRECT	GO:0010039~response to iron ion	4	0.52356	0.0157579	ALAD, TFRC, MDM2, BCL2	7.31472
GOTERM_BP_DIRECT	GO:0080090~regulation of primary metabolic process	6	0.78534	0.0176263	FLT1, PRKCE, KIT, KDR, PRKCA, TGFBR1	3.9186
GOTERM_BP_DIRECT	GO:0051896~regulation of protein kinase B signaling	5	0.65445	0.0177994	NTRK1, NTRK2, RICTOR, RAPGEF3, CEP55	4.89825
GOTERM_BP_DIRECT	GO:0002244~hematopoietic progenitor cell differentiation	8	1.04712	0.0179838	ARL11, RBM47, TNFRSF13B, KIT, ESCO2, TENT2, SSBP3, TP53	2.96543
GOTERM_BP_DIRECT	GO:1904428~negative regulation of tubulin deacetylation	3	0.39267	0.0180067	PRKAA2, TPPP, MAPT	13.7151
GOTERM_BP_DIRECT	GO:0072126~positive regulation of glomerular mesangial cell proliferation	3	0.39267	0.0180067	ITGB3, CFLAR, IL6R	13.7151
GOTERM_BP_DIRECT	GO:0006813~potassium ion transport	8	1.04712	0.0192338	KCNJ6, KCNMA1, KCNC4, ATP1B4, ATP1A2, KCNK3, KCNJ3, KCNH1	2.92589
GOTERM_BP_DIRECT	GO:0033138~positive regulation of peptidyl-serine phosphorylation	8	1.04712	0.0192338	NTRK2, TFRC, BCL2, BRAF, NOS1, STK4, FNIP1, CD44	2.92589
GOTERM_BP_DIRECT	GO:0007229~integrin-mediated signaling pathway	10	1.3089	0.0200462	CDC42, SRC, ITGB3, ERBIN, NEDD9, ADAM10, ITGAV, CCN2, TLN1, FERMT2	2.47119
GOTERM_BP_DIRECT	GO:0010629~negative regulation of gene expression	20	2.6178	0.0202264	TGIF1, MSR1, PRKAA2, CELF1, SLC2A10, PLAG1, SRC, ADAM10, ZBTB20, WWP2, AFF2, SLC7A5, MYADM, REL, KDR, FLOT2, SLIT3, MAPT, CCN2, ENG	1.75835
GOTERM_BP_DIRECT	GO:0009410~response to xenobiotic stimulus	17	2.22513	0.0211755	TGIF1, NTRK1, ABCG5, ADCYAP1R1, CCNT1, SRC, SLC1A2, ADD3, ALAD, ADAM17, CREB1, MDM2, BCL2, GCLM, TP53, KCNK3, ENG	1.86525
GOTERM_BP_DIRECT	GO:0032735~positive regulation of interleukin-12 production	6	0.78534	0.0212141	CD40, TRAF6, IL16, PLCB1, TLR4, TIRAP	3.74048
GOTERM_BP_DIRECT	GO:0035162~embryonic hemopoiesis	4	0.52356	0.0223164	KIT, KDR, SH2B3, PBX1	6.45416
GOTERM_BP_DIRECT	GO:0001525~angiogenesis	17	2.22513	0.0226183	SRPK2, FLT1, JAG1, PLXND1, NPR3, SERPINE1, VEZF1, PRKCA, HS6ST1, PIK3R6, POFUT1, KDR, COL8A2, ITGAV, NOX5, CCN2, RAPGEF3	1.85045
GOTERM_BP_DIRECT	GO:1903944~negative regulation of hepatocyte apoptotic process	3	0.39267	0.0246068	PRKAA2, CFLAR, IGF1R	11.7558
GOTERM_BP_DIRECT	GO:0060323~head morphogenesis	3	0.39267	0.0246068	BRAF, SSBP3, WNT3	11.7558
GOTERM_BP_DIRECT	GO:0007411~axon guidance	14	1.83246	0.0246313	NTRK1, EPHA4, SMAD4, SEMA6A, BMP7, PTPRD, EFNB3, PLEKHG4B, KIT, KIF5A, SLIT3, CDK5R2, WNT3, NECTIN1	1.98976
GOTERM_BP_DIRECT	GO:0007275~multicellular organism development	8	1.04712	0.0248416	NTRK1, NTRK2, FSTL5, FLT1, ERBB4, KIT, KDR, IGF1R	2.77774
GOTERM_BP_DIRECT	GO:0042327~positive regulation of phosphorylation	5	0.65445	0.0251176	SDCBP, FZD7, KIT, GRB10, KDR	4.42423
GOTERM_BP_DIRECT	GO:0019933~cAMP-mediated signaling	6	0.78534	0.0252466	ADCYAP1R1, CREB1, PDE4D, PDE4B, PDE7B, RAPGEF3	3.57785
GOTERM_BP_DIRECT	GO:0030890~positive regulation of B cell proliferation	6	0.78534	0.0252466	CD40, TFRC, BCL2, PRLR, TLR4, TIRAP	3.57785
GOTERM_BP_DIRECT	GO:0043123~positive regulation of I-kappaB kinase/NF-kappaB signaling	15	1.96335	0.0253014	CD40, TFRC, PRKCE, CFLAR, LITAF, TIRAP, MTDH, MAVS, TRAF6, C18ORF32, UBE2N, REL, TRIM13, FLOT2, TLR4	1.92268
GOTERM_BP_DIRECT	GO:0000122~negative regulation of transcription from RNA polymerase II promoter	50	6.5445	0.0257102	FOXA1, CIITA, ZBTB20, PRDM2, ETS2, ZNF124, TGIF1, NKX6-3, MYOCD, ZHX2, USP3, MITF, ZBTB33, PROX1, RUNX3, YWHAZ, TRAF6, ATF7, ZNF557, TP53, ENG, SHOX2, ZNF3, ZNF69, MTDH, SDCBP, HMBOX1, SAP30L, NSD1, ORC2, ATXN1L, FNIP1, RREB1, ZNF582, SMAD4, UBE2I, CBX5, ZBTB10, WWP2, GATAD2B, HIPK2, KLF8, CDK6, NFIB, BCL6B, CNOT2, NEDD4, MDM2, FRK, EZH1	1.35659
GOTERM_BP_DIRECT	GO:0048024~regulation of mRNA splicing, via spliceosome	4	0.52356	0.0260709	SRPK2, YTHDC1, RBM23, QKI	6.0956
GOTERM_BP_DIRECT	GO:0035329~hippo signaling	4	0.52356	0.0260709	MOB1B, MOB1A, STK4, TEAD1	6.0956
GOTERM_BP_DIRECT	GO:0006417~regulation of translation	9	1.17801	0.0265114	HBS1L, CNOT6L, CNOT2, AGO1, ELP1, ELP2, MAPKAPK5, MSI2, ZFP36L2	2.5191
GOTERM_BP_DIRECT	GO:0051091~positive regulation of sequence-specific DNA binding transcription factor activity	9	1.17801	0.0265114	FOXA1, MYOCD, MAVS, TRAF6, NFAM1, KIT, TP53BP1, PHB2, HIPK2	2.5191
GOTERM_BP_DIRECT	GO:0048538~thymus development	6	0.78534	0.0297395	BCL2L11, BCL2, BRAF, TGFBR1, PBX1, RAG1	3.42877
GOTERM_BP_DIRECT	GO:0010628~positive regulation of gene expression	28	3.66492	0.0307188	SLC24A4, TFRC, PLAG1, CELF1, ITGB3, DLL1, RIMS1, MAPK9, WNT3, SRPK2, NTRK2, MYOCD, SMAD4, ATMIN, SLC2A10, BRAF, MITF, BMP7, TGFBR1, QKI, CDK6, SP1, RNF207, MDM2, TP53, TLR4, HSPA1B, ENG	1.52088
GOTERM_BP_DIRECT	GO:0043066~negative regulation of apoptotic process	28	3.66492	0.0310355	PRKAA2, TFRC, SRC, TWIST2, PHB2, IGF1R, MTDH, ERBB4, KDR, RICTOR, NTRK1, AREL1, BRAF, MITF, CFLAR, WDR73, YWHAZ, GFER, PRLR, TGFBR1, CREB1, BCL2, MDM2, PHIP, TP53, CD44, TPT1, HSPA1B	1.51788
GOTERM_BP_DIRECT	GO:1903829~positive regulation of cellular protein localization	3	0.39267	0.0320273	PRKAA2, NEDD9, MAPT	10.2863
GOTERM_BP_DIRECT	GO:0090140~regulation of mitochondrial fission	3	0.39267	0.0320273	STAT2, MAPT, CYRIB	10.2863
GOTERM_BP_DIRECT	GO:0010863~positive regulation of phospholipase C activity	3	0.39267	0.0320273	FLT1, KIT, ABL2	10.2863
GOTERM_BP_DIRECT	GO:0072089~stem cell proliferation	6	0.78534	0.0321628	NFIB, SHOX2, KDR, TP53, WNT3, PBX1	3.3588
GOTERM_BP_DIRECT	GO:0070371~ERK1 and ERK2 cascade	6	0.78534	0.0321628	SMAD4, GRB10, BRAF, ITGAV, TLR4, ZFP36L2	3.3588
GOTERM_BP_DIRECT	GO:0043536~positive regulation of blood vessel endothelial cell migration	6	0.78534	0.0321628	ADAM17, CD40, SP1, AKT3, KDR, PRKCA	3.3588
GOTERM_BP_DIRECT	GO:0032755~positive regulation of interleukin-6 production	9	1.17801	0.0326298	MAVS, TRAF6, ZBTB20, IL16, TLR7, IL6R, TLR4, TIRAP, MAPK13	2.42031
GOTERM_BP_DIRECT	GO:0065003~macromolecular complex assembly	11	1.43979	0.0335198	RIMS1, PARD6B, CD40, DLG4, MDM2, MITF, WASL, DNM1L, SSBP3, TP53, TEAD1	2.13994
GOTERM_BP_DIRECT	GO:0048013~ephrin receptor signaling pathway	6	0.78534	0.0347059	NTRK1, EPHA4, EFNB3, SRC, CRK, GIT1	3.29162
GOTERM_BP_DIRECT	GO:0071466~cellular response to xenobiotic stimulus	7	0.91623	0.0370939	ACER2, PRKAA2, TFRC, ITGB3, PDE4B, BRAF, TP53	2.8237
GOTERM_BP_DIRECT	GO:0006814~sodium ion transport	7	0.91623	0.0370939	SLC5A8, COMMD9, SLC38A7, SLC5A12, ATP1B4, ATP1A2, SCN3A	2.8237
GOTERM_BP_DIRECT	GO:0060218~hematopoietic stem cell differentiation	4	0.52356	0.0392206	CDK6, BCL2, SH2B3, TP53	5.2248
GOTERM_BP_DIRECT	GO:0071391~cellular response to estrogen stimulus	4	0.52356	0.0392206	SP1, NCOA4, MDM2, PELP1	5.2248
GOTERM_BP_DIRECT	GO:0061028~establishment of endothelial barrier	4	0.52356	0.0392206	MARVELD2, PDE4D, MYADM, RAPGEF3	5.2248
GOTERM_BP_DIRECT	GO:0006493~protein O-linked glycosylation	7	0.91623	0.0394286	FUT6, POFUT1, A4GNT, GALNT1, PGM3, GCNT3, B3GALT5	2.78277
GOTERM_BP_DIRECT	GO:0051057~positive regulation of small GTPase mediated signal transduction	3	0.39267	0.0401998	ADCYAP1R1, SRC, ITGAV	9.1434
GOTERM_BP_DIRECT	GO:0006198~cAMP catabolic process	3	0.39267	0.0401998	PDE4D, PDE4B, PDE7B	9.1434
GOTERM_BP_DIRECT	GO:0014909~smooth muscle cell migration	3	0.39267	0.0401998	ABHD2, ITGB3, BCL2	9.1434
GOTERM_BP_DIRECT	GO:1990314~cellular response to insulin-like growth factor stimulus	3	0.39267	0.0401998	ITGB3, CRK, IGF1R	9.1434
GOTERM_BP_DIRECT	GO:0010811~positive regulation of cell-substrate adhesion	5	0.65445	0.0408277	COL26A1, CCDC80, PRKCE, SPOCK2, VWC2	3.80975
GOTERM_BP_DIRECT	GO:0030512~negative regulation of transforming growth factor beta receptor signaling pathway	10	1.3089	0.0425431	ZNF451, ADAM17, USP15, ONECUT2, SLC2A10, SAP30L, LDLRAD4, TP53, DAND5, ENG	2.15986
GOTERM_BP_DIRECT	GO:0006397~mRNA processing	15	1.96335	0.0427413	RBM27, RBM28, RBM47, MBNL2, CNOT6L, CELF1, CELF2, ELAVL4, SREK1IP1, QKI, PTBP3, AFF2, PAPOLA, RBM23, MBNL3	1.78893
GOTERM_BP_DIRECT	GO:0031334~positive regulation of protein complex assembly	6	0.78534	0.0430648	BCL2L11, TFRC, NRG1, TPPP, FNIP1, TIRAP	3.10531
GOTERM_BP_DIRECT	GO:0030183~B cell differentiation	8	1.04712	0.0435013	NTRK1, ADAM17, DCLRE1C, NFAM1, KIT, FNIP1, IKZF3, RAG1	2.46564
GOTERM_BP_DIRECT	GO:0006809~nitric oxide biosynthetic process	4	0.52356	0.0442212	ARG2, CYB5R3, NOS1, TLR4	4.98731
GOTERM_BP_DIRECT	GO:0006977~DNA damage response, signal transduction by p53 class mediator resulting in cell cycle arrest	4	0.52356	0.0442212	MUC1, PCBP4, MDM2, TP53	4.98731
GOTERM_BP_DIRECT	GO:0048665~neuron fate specification	4	0.52356	0.0442212	FOXA1, SMAD4, NFIB, DLL1	4.98731
GOTERM_BP_DIRECT	GO:0061098~positive regulation of protein tyrosine kinase activity	4	0.52356	0.0442212	EPHA4, DLG3, DLG4, NEDD9	4.98731
GOTERM_BP_DIRECT	GO:0016192~vesicle-mediated transport	14	1.83246	0.0455043	ARL11, STX16, STX7, MYO5A, CLTA, RAB11A, AP3M1, ACTR1A, SNX27, AP1G1, KIF5A, AP3S1, CNIH4, ARF6	1.82001
GOTERM_BP_DIRECT	GO:0071222~cellular response to lipopolysaccharide	13	1.70157	0.0456084	CDK19, CD40, SRC, SERPINE1, LITAF, GFER, CXCL5, SLC7A5, TRAF6, PDE4B, SIRPA, TLR4, GIT1	1.8768
GOTERM_BP_DIRECT	GO:0001938~positive regulation of endothelial cell proliferation	7	0.91623	0.0469828	ITGB3, AKT3, KDR, PRKCA, RICTOR, PROX1, TGFBR1	2.66682
GOTERM_BP_DIRECT	GO:0003279~cardiac septum development	3	0.39267	0.0490601	NDST1, PLXND1, PCSK5	8.22906
GOTERM_BP_DIRECT	GO:0014912~negative regulation of smooth muscle cell migration	3	0.39267	0.0490601	IGFBP5, ABHD2, SERPINE1	8.22906
GOTERM_BP_DIRECT	GO:0033629~negative regulation of cell adhesion mediated by integrin	3	0.39267	0.0490601	ACER2, MUC1, SERPINE1	8.22906
GOTERM_BP_DIRECT	GO:0043583~ear development	3	0.39267	0.0490601	BCL2L11, BCL2, ECE1	8.22906
GOTERM_BP_DIRECT	GO:0045165~cell fate commitment	6	0.78534	0.0492532	ONECUT2, ERBB4, KDR, MITF, SOX6, WNT3	2.99239
GOTERM_BP_DIRECT	GO:0090141~positive regulation of mitochondrial fission	4	0.52356	0.0495223	KDR, MIEF2, DDHD1, DNM1L	4.77047
GOTERM_BP_DIRECT	GO:0034765~regulation of ion transmembrane transport	4	0.52356	0.0495223	KCNJ6, NEDD4, WWP2, KCNJ3	4.77047
GOTERM_BP_DIRECT	GO:0051924~regulation of calcium ion transport	4	0.52356	0.0495223	SLN, CACNA2D1, BCL2, IL16	4.77047
GOTERM_BP_DIRECT	GO:0021766~hippocampus development	7	0.91623	0.0496864	ATG16L1, DCX, NF2, CRK, EZH1, CDK5R2, IGF1R	2.63029

## Sheet: CC
Category	Term	Count	%	PValue	Genes	Fold Enrichment
GOTERM_CC_DIRECT	GO:0005634~nucleus	283	37.0419	5.54933e-08	RAMAC, PHB2, IKZF3, NUDT4, RASSF2, ZC3H12B, AKT3, KDR, BBX, CCNL1, BSN, SOX6, VRTN, SRGAP2B, MBNL2, PRKCE, RPL22, MRTFB, PRKCA, ESCO2, RUNX3, WDR77, RBP1, ZNF713, ATF7, SRFBP1, CLOCK, TP53, ZNF157, CASZ1, TSHZ2, SHOX2, TWIST2, DCUN1D1, BAZ2A, RPAP2, MTDH, LDHA, PCBP4, ZNF704, AFMID, TP53BP1, RREB1, SRPK2, CDK19, APOBEC3F, FOXF2, RAB3IP, AMMECR1, BRAF, PBX1, EHD2, AGO1, REL, EZH1, FERMT2, PSME3IP1…	1.3105
GOTERM_CC_DIRECT	GO:0005829~cytosol	258	33.7696	7.69867e-07	ZFYVE9, FNBP1L, IKZF3, NUDT4, RASSF2, MPRIP, DPYSL3, FBXO3, ANKFY1, PLCE1, PIP4K2C, SRGAP2B, FBXO9, PRKCE, RPL22, FRS2, PRKCA, WDR73, RUNX3, WDR77, DYNC1LI1, RBP1, ULK2, TLN1, CLOCK, TP53, CASZ1, DCUN1D1, MTMR9, BAZ2A, RPAP2, PIK3R6, LDHA, SNX1, CYB5R3, RAB11FIP1, PPP3R2, COMMD9, PCBP4, RNF217, AFMID, SRPK2, CDK19, CHKA, RAB3IP, MYO5A, BRAF, EHD2, UCK2, PEX5L, EIF5, RPS29, AGO1, REL, TMCC1, FERMT…	1.29917
GOTERM_CC_DIRECT	GO:0043235~receptor complex	24	3.14136	2.22122e-06	NTRK1, NTRK2, ABCG5, ADCYAP1R1, FLT1, ITGB3, IL5RA, GFRA1, GPR37L1, VLDLR, OSMR, PRLR, TGFBR1, ACVR2A, IGF1R, PEX5L, GPRC5A, ERBB4, KIT, KDR, TLR7, IL6R, TLR4, ENG	3.17139
GOTERM_CC_DIRECT	GO:0005794~Golgi apparatus	69	9.03141	6.93356e-06	RAB3B, DCLRE1C, ATP8A1, PRDM2, PCSK5, LITAF, CLINT1, RPH3A, NDST1, FYCO1, RASSF2, AP1G1, KDR, AP3S1, CCN2, DNM1L, PRKCE, ENTPD7, ADAM10, GFRA1, SORCS1, ESCO2, OPRM1, ELAPOR1, WDR77, ATRN, FAM234B, G2E3, CD44, ARF6, LRPAP1, PRKAA2, STX16, SLC35D2, NEDD9, NDRG2, SLC30A10, TM9SF4, CAMSAP2, FUT6, AP3M1, ZDHHC18, SNX1, COMMD9, TBC1D14, RICTOR, TPPP, CLSPN, CERT1, RAB6B, ATP8B4, COL26A1, KCNJ6, DENND4B…	1.75693
GOTERM_CC_DIRECT	GO:0048471~perinuclear region of cytoplasm	52	6.80628	7.84203e-06	RAB3B, RAB3C, TFRC, ECE1, CLINT1, AP1G1, LAMP2, KIF5A, PDE4B, FLOT2, NOS1, HIF1AN, DNM1L, CDKL5, SLC2A10, PDE4D, PRKCE, STX7, PRKCA, MMD2, TRAF6, RNF207, SRFBP1, TLR4, SRC, STX16, MTMR9, GDPD5, AKAP4, NDRG2, NDRG1, MTDH, BAG5, DNAJB6, MOBP, IGF2BP1, TPPP, CERT1, RAP1GAP2, TRAPPC2, NTRK2, CDK19, UBE2I, GALNT1, RAB3IP, MOB4, EHD2, NEDD4, NF2, PDE7B, HSPA1B, CPEB4	1.94611
GOTERM_CC_DIRECT	GO:0005654~nucleoplasm	188	24.6073	2.29383e-05	FOXA1, NARF, DCLRE1C, CCNT1, POGK, ZDHHC5, FCF1, ZBTB20, PRDM2, NUCKS1, IKZF3, ETS2, SLC8A1, RASSF2, PAPOLA, SNIP1, FBXO3, PIP4K2C, SOX6, RAG1, CDKL5, MBNL2, USP3, DYRK1A, MITF, PRKCA, ZBTB33, ESCO2, RUNX3, SUPT7L, WDR77, MSH3, RBP1, ATF7, MAPKAPK5, ERG, CLOCK, TP53, IPPK, CASZ1, PFKFB3, YTHDC1, ANKRD12, TWIST2, DCUN1D1, STK4, DTX4, RPAP2, ORC4, SDCBP, HMBOX1, COMMD9, ORC1, ORC2, TSPAN5, TBC1D14,…	1.31968
GOTERM_CC_DIRECT	GO:0098978~glutamatergic synapse	33	4.31937	4.31803e-05	PLXND1, SRC, ITGB3, ZDHHC5, ELAVL4, SLC1A2, PPM1H, WASL, PHB2, CDC42, EFNB3, SNX27, ERBB4, FLOT2, GPC4, BSN, EPHA4, GUCY1A1, CDKL5, RPL22, ERBIN, ADAM10, NRG1, ATP2B2, SYN2, YWHAZ, RAB11A, PTPRD, SLC4A8, DLG3, DLG4, PLCB1, ARF6	2.21711
GOTERM_CC_DIRECT	GO:0005769~early endosome	27	3.53403	6.26128e-05	TFRC, ZFYVE9, ECE1, RND2, SLC30A10, TM9SF4, TRAK2, NEURL1B, AP3M1, SNX27, AP1G1, KDR, ANKFY1, AP3S1, CERT1, NTRK1, NTRK2, ARRDC3, STX7, MYO5A, PLEKHA3, EHD2, NAPEPLD, GPR107, NF2, STEAP2, TLR4	2.41285
GOTERM_CC_DIRECT	GO:0005737~cytoplasm	249	32.5916	8.29707e-05	FNBP1L, PHB2, IKZF3, NUDT4, RASSF2, AKT3, DPYSL3, FBXO3, SOX6, SRGAP2B, FBXO9, ARL11, EPHA4, MBNL2, PRKCE, RPL22, ARRDC3, FRS2, PRKCA, RUNX3, MTURN, WDR77, DYNC1LI1, CEP57L1, HECW2, TRIM13, TBPL1, ULK2, ATF7, CLOCK, TP53, TWIST2, DCUN1D1, MTMR9, RPAP2, MTDH, LDHA, SNX1, PRPSAP2, CYB5R3, PCBP4, RNF217, AFMID, CFAP69, KCNN3, TP53BP1, RREB1, SRPK2, APOBEC3F, CHKA, SIAH3, MYO5A, PBX1, AIF1L, EHD2, UC…	1.23183
GOTERM_CC_DIRECT	GO:0005768~endosome	26	3.40314	0.000145516	RAB3B, LRPAP1, RAB3C, ADCYAP1R1, CCDC120, FLT1, TFRC, ATP1A2, ECE1, CLINT1, SNX1, SNX27, KDR, FLOT2, ANKFY1, RAB11FIP4, EPHA4, ARRDC3, STX7, ZFYVE21, OPRM1, TGFBR1, VOPP1, TLR7, STEAP2, ARF6	2.33847
GOTERM_CC_DIRECT	GO:0032587~ruffle membrane	13	1.70157	0.000239067	CDKL5, PLEKHA1, SRC, ITGB3, MTMR9, TIRAP, AIF1L, ADAM17, SNTG1, PSD3, ITGAV, NF2, TLN1	3.62463
GOTERM_CC_DIRECT	GO:0043231~intracellular membrane-bounded organelle	54	7.06806	0.00037878	CD40, ATP8A1, TFRC, ZFYVE9, CELF2, LDLRAD4, MSI2, LITAF, CLINT1, IGF1R, PIK3C2B, FYCO1, AP1G1, LAMP2, FLOT2, ANKFY1, AP3S1, CCN2, DNM1L, KCNH1, ZHX2, PRKCE, ADAM10, CYB561A3, SORCS2, RUNX3, SLC7A5, GPRC5A, G2E3, CLOCK, GRAMD1B, LRRC59, CASZ1, ADCYAP1R1, STX16, SYNPO2, MAK16, SNX1, RAB11FIP1, SNX27, TBC1D14, TRAPPC2, OSBPL6, FOXF2, FZD7, YIPF4, BRAF, ATP2B2, SLC16A10, RAB11A, SNX15, MPLKIP, ITM2B,…	1.6509
GOTERM_CC_DIRECT	GO:0016020~membrane	242	31.6754	0.000453181	TDRKH, HPSE2, TFRC, ZDHHC5, LDLRAD4, CWH43, NDST1, AADACL3, AKT3, ANKFY1, CMKLR1, EPHA4, ENTPD1, ALG9, C5ORF15, KCNK10, CACNA2D1, ENTPD5, ENTPD7, FNDC3B, FRS2, PRKCA, GPR37L1, DYNC1LI1, CCDC80, SOAT1, TRIM13, CD226, MXRA7, TP53, ADCYAP1R1, GYPE, SLC35D2, SLC30A10, PIK3R6, MTDH, UGCG, LDHA, SNX1, APH1B, CYB5R3, RAB11FIP1, RNF217, TSPAN5, KCNN3, TRPM6, FDFT1, MSR1, JAG1, FZD7, MYO5A, SLC16A10, ACER…	1.20597
GOTERM_CC_DIRECT	GO:0055038~recycling endosome membrane	13	1.70157	0.000798215	NTRK1, TFRC, FZD7, SLC30A10, SORCS2, MCOLN2, NDRG1, RAB11A, CLIP3, DYNC1LI1, EHD2, RAB11FIP4, ARF6	3.1795
GOTERM_CC_DIRECT	GO:0012505~endomembrane system	16	2.09424	0.000839121	LRPAP1, ATP8B4, ATP8A1, STX16, SLC2A10, CCDC25, STX7, FRS2, GDPD5, AGPAT3, IFT22, BCL2L11, RAB18, TMCC1, RAB6B, RAPGEF3	2.72017
GOTERM_CC_DIRECT	GO:0031901~early endosome membrane	18	2.35602	0.000947956	NTRK1, NTRK2, EPHA4, OSBPL6, PLA2G4E, ZFYVE9, STX7, SNX21, LDLRAD4, SLC30A10, SORCS2, SNX20, CLIP3, SNX1, SNX27, NAPEPLD, KCNH1, ARF6	2.49688
GOTERM_CC_DIRECT	GO:0030666~endocytic vesicle membrane	10	1.3089	0.00127504	MSR1, DYNC1LI1, CAMK2D, CACNG8, DLG4, MDM2, ENTPD7, WASL, WNT3, RAB11A	3.76781
GOTERM_CC_DIRECT	GO:0016324~apical plasma membrane	28	3.66492	0.00140086	LRRC15, SLC24A4, ITGB3, SLC5A12, DLL1, MTDH, PARD6B, MUC1, MARVELD2, SLC16A2, TRPM6, IL6R, CA12, SLC15A1, ABCG5, JAG1, PDE4D, SLC52A3, NRG1, ATP2B2, OSMR, SLC7A5, SLC4A8, ADAM17, SLC5A8, KCNMA1, RAB18, CD44	1.94202
GOTERM_CC_DIRECT	GO:0005925~focal adhesion	29	3.79581	0.00169867	FLT1, STX16, SRC, SYNPO2, ITGB3, NEDD9, LPP, CDC42, SDCBP, MPRIP, G3BP1, FLOT2, ITGAV, GIT1, RPL22, ADAM10, ZFYVE21, IL16, SSH2, YWHAZ, AIF1L, ADAM17, RPS29, TLN1, CD44, FERMT2, HSPA1B, ENG, ARF6	1.88919
GOTERM_CC_DIRECT	GO:0043197~dendritic spine	15	1.96335	0.00177319	NTRK2, EPHA4, ATP1A2, SORCS2, TANC2, CDC42, RPH3A, MOB4, DLG4, NEDD4, IGF2BP1, PDE4B, MAPT, NOS1, CPEB4	2.63036
GOTERM_CC_DIRECT	GO:0005891~voltage-gated calcium channel complex	7	0.91623	0.00186225	CACNA1I, CACNG8, PDE4D, CACNA2D1, PDE4B, SCN3A, CACNA1E	5.27493
GOTERM_CC_DIRECT	GO:0005912~adherens junction	16	2.09424	0.00277849	EPHA4, JAG1, ADAM10, FRS2, FMN1, DLL1, NDRG1, SDCBP, DLG3, DLG4, FLOT2, NF2, CTNNA2, TLN1, FERMT2, NECTIN1	2.4114
GOTERM_CC_DIRECT	GO:0035866~alphav-beta3 integrin-PKCalpha complex	3	0.39267	0.00375198	ITGB3, ITGAV, PRKCA	27.8818
GOTERM_CC_DIRECT	GO:0000785~chromatin	57	7.46073	0.00486212	FOXA1, CSRNP3, ONECUT2, BNC2, NUCKS1, ETS2, HMGN4, BBX, SOX6, TEAD1, VRTN, TGIF1, NKX6-3, MYOCD, ZHX2, USP3, PAX3, MITF, ESCO2, ZBTB33, PROX1, RUNX3, CREB1, TFDP2, ATF7, ERG, LMX1B, PLCB1, CHMP7, CLOCK, TP53, CREB5, CASZ1, TSHZ2, SHOX2, CRX, HMBOX1, MUC1, NSD1, NOTO, SRPK2, SMAD4, ZFHX2, FOXF2, NFYB, STAT2, ESRRG, NAP1L1, APTX, PBX1, GATAD2B, KLF8, SP1, NFIB, NEDD4, REL, TCF4	1.44873
GOTERM_CC_DIRECT	GO:0031982~vesicle	15	1.96335	0.00520275	RAB3B, RAB3C, SLC24A4, STX7, SLC1A2, MYO5A, ECE1, YWHAZ, BMP7, RAB11A, MUC1, SNX1, GPRC5A, FLOT2, HSPA1B	2.33646
GOTERM_CC_DIRECT	GO:0005901~caveola	9	1.17801	0.00531358	EHD2, ADCYAP1R1, ENTPD1, PTGIS, SRC, KCNMA1, FLOT2, ATP1A2, IGF1R	3.34582
GOTERM_CC_DIRECT	GO:0005886~plasma membrane	225	29.4503	0.00540429	HPSE2, TFRC, SERPINE1, ZDHHC5, FNBP1L, F11R, PHB2, HS6ST1, RASSF2, KDR, PLCE1, CCN2, PIP4K2C, MS4A10, SRGAP2B, CMKLR1, EPHA4, ENTPD1, KCNK10, CACNA2D1, PRKCE, ARRDC3, FRS2, PRKCA, GPR37L1, DYNC1LI1, SLC5A8, CD226, TLN1, LRPAP1, ADCYAP1R1, GYPE, SLC30A10, PIK3R6, APH1B, TSPAN5, KCNN3, TRPM6, SCN3A, MSR1, JAG1, FZD7, BRAF, SLC16A10, EHD2, EIF5, NOX5, FERMT2, ITM2B, CD40, TENM3, TNFRSF13B, LRRC38, K…	1.16282
GOTERM_CC_DIRECT	GO:0035867~alphav-beta3 integrin-IGF-1-IGF1R complex	3	0.39267	0.00732579	ITGB3, ITGAV, IGF1R	20.9113
GOTERM_CC_DIRECT	GO:0000151~ubiquitin ligase complex	11	1.43979	0.00739001	MAVS, GID4, DYRK2, NEDD4, RNF217, DCUN1D1, UBE2N, WWP2, UBR1, ARIH1, FBXO9	2.71416
GOTERM_CC_DIRECT	GO:0031258~lamellipodium membrane	5	0.65445	0.00839807	PLXND1, ITGB3, ITGAV, CD44, FERMT2	6.06126
GOTERM_CC_DIRECT	GO:0031234~extrinsic component of cytoplasmic side of plasma membrane	6	0.78534	0.00980958	SRC, DLG4, TRAF6, TIRAP, FERMT2, FRK	4.52137
GOTERM_CC_DIRECT	GO:0005813~centrosome	36	4.71204	0.0114339	CEP104, PLAG1, DTX4, NDRG1, TTC28, CAMSAP2, CDC42, HMBOX1, ACTR1A, ORC2, PDE4B, EVI5, RAB11FIP4, GIT1, CEP55, CNTLN, RAP1GAP2, SMAD4, CDKL5, PDE4D, EYA3, RAB3IP, HAUS5, RAB11A, DYNC1LI1, RAD51D, IFT22, CLIP1, CDK6, CEP57L1, MPLKIP, TACC1, CEP41, TP53, HSPA1B, MDM1	1.54185
GOTERM_CC_DIRECT	GO:0030672~synaptic vesicle membrane	11	1.43979	0.013028	RAB3B, RPH3A, RAB3C, SLC4A8, SV2C, ATP8A1, STX16, CLTA, DNM1L, BSN, SYN2	2.49349
GOTERM_CC_DIRECT	GO:0032839~dendrite cytoplasm	5	0.65445	0.0130292	CDKL5, DLG4, KIF5A, FLOT2, TRAK2	5.36188
GOTERM_CC_DIRECT	GO:0030659~cytoplasmic vesicle membrane	11	1.43979	0.0144645	AP3M1, CLIP1, GPRC5A, AP1G1, SNX15, ENTPD7, SH3BP5, VOPP1, ULK2, AP3S1, RAB11A	2.4536
GOTERM_CC_DIRECT	GO:0000808~origin recognition complex	3	0.39267	0.017459	ORC4, ORC1, ORC2	13.9409
GOTERM_CC_DIRECT	GO:0030027~lamellipodium	14	1.83246	0.0203591	PLXND1, RAB3IP, NEDD9, WASL, MCC, SNX1, DPYSL3, IGF2BP1, FLOT2, PLCE1, NF2, GIT1, RAPGEF3, SRGAP2B	2.04369
GOTERM_CC_DIRECT	GO:0098839~postsynaptic density membrane	9	1.17801	0.0218454	EPHA4, CACNG8, EFNB3, DLG3, ERBB4, DLG4, ATP2B2, SORCS2, KCNH1	2.61392
GOTERM_CC_DIRECT	GO:0030426~growth cone	11	1.43979	0.0245569	CCDC120, PCDH9, DPYSL3, IGF2BP1, ELAVL4, MYO5A, MAPT, NDRG2, GDPD5, CDK5R2, CPEB4	2.25515
GOTERM_CC_DIRECT	GO:0031527~filopodium membrane	4	0.52356	0.0249963	ITGB3, ITGAV, NF2, ARF6	6.19595
GOTERM_CC_DIRECT	GO:0014069~postsynaptic density	16	2.09424	0.0252629	NTRK2, ADAM10, ADD3, PHB2, SYN2, SLC8A1, INSYN2B, CACNG8, DLG4, PSD3, PDE4B, NOS1, BSN, GIT1, SRGAP2B, CPEB4	1.86656
GOTERM_CC_DIRECT	GO:0016323~basolateral plasma membrane	17	2.22513	0.026528	CA12, SLC43A2, TFRC, ERBIN, NEDD9, ATP2B2, SLC16A10, SLC7A5, SLC4A8, DLG3, MARVELD2, DLG4, ERBB4, BSND, FLOT2, CD44, SLC22A9	1.81606
GOTERM_CC_DIRECT	GO:0030139~endocytic vesicle	7	0.91623	0.0267492	EHD2, STX7, FLOT2, TIRAP, RAB11FIP4, PIK3C2B, ARF6	3.04957
GOTERM_CC_DIRECT	GO:0030424~axon	21	2.74869	0.0299178	NTRK1, NTRK2, EPHA4, TENM3, SEMA6A, PRKAA2, PLXND1, DYRK1A, ELAVL4, ADAM10, GFRA1, OPRM1, PHB2, TANC2, SLC8A1, IGF1R, SLC38A7, MAPT, CTNNA2, BSN, KCNH1	1.65869
GOTERM_CC_DIRECT	GO:0008021~synaptic vesicle	10	1.3089	0.0299622	RAB3B, RPH3A, RAB3C, SLC4A8, SV2C, DLG4, STX7, PDE4B, BSN, SYN2	2.30428
GOTERM_CC_DIRECT	GO:0090543~Flemming body	5	0.65445	0.0323171	CELF2, USP3, IL16, CEP55, ARF6	4.10026
GOTERM_CC_DIRECT	GO:0000139~Golgi membrane	35	4.58115	0.03767	STX16, SLC35D2, ZDHHC5, LDLRAD4, SLC30A10, LITAF, HS6ST1, AGPAT3, FUT6, CDC42, NDST1, UGCG, ZDHHC18, APH1B, AP1G1, GCNT3, PLCE1, RAB6B, ATP6V0B, RNF24, GALNT1, ADAM10, MMD2, PLEKHA3, B3GALT5, CBFA2T3, RAB11A, ACER2, TMEM59, ADAM17, A4GNT, NAPEPLD, TLR7, STEAP2, ITM2B	1.41635
GOTERM_CC_DIRECT	GO:0045121~membrane raft	14	1.83246	0.0383921	SRC, NFAM1, SLC1A2, DLL1, TGFBR1, CLIP3, SDCBP, ADAM17, MYADM, KDR, CD226, MAPT, NOS1, RHOQ	1.86768
GOTERM_CC_DIRECT	GO:0031932~TORC2 complex	3	0.39267	0.039022	SESN2, PRR5L, RICTOR	9.29393
GOTERM_CC_DIRECT	GO:0005664~nuclear origin of replication recognition complex	3	0.39267	0.039022	ORC4, ORC1, ORC2	9.29393
GOTERM_CC_DIRECT	GO:0005942~phosphatidylinositol 3-kinase complex	4	0.52356	0.0424692	SOCS7, PIK3R6, PIK3C2B, SOCS5	5.06942
GOTERM_CC_DIRECT	GO:0032154~cleavage furrow	6	0.78534	0.0435122	NF2, WDR73, RAB11FIP4, CEP55, RAB11A, ARF6	3.09798
GOTERM_CC_DIRECT	GO:0005783~endoplasmic reticulum	53	6.93717	0.0480977	ATP8A1, CWH43, PIK3C2B, POFUT1, KDR, PIP4K2C, DNM1L, UTP15, PTGIS, ENTPD5, PRKCE, PRKCA, ELOVL6, SHISA2, ELOVL7, OPRM1, DHDDS, SOAT1, TMEM33, TLR7, MXRA7, TP53, CERS2, GRAMD1B, LRPAP1, LRRC59, ATL3, SEL1L, TOR1AIP2, MTMR9, RRBP1, AGPAT3, MTDH, ZDHHC18, APH1B, CYB5R3, ERMP1, CERT1, LNPK, FDFT1, TRAPPC2, YIPF4, MYO5A, B3GALT5, TECRL, DLG4, DNAJC10, C18ORF32, BCL2, NOX5, CNIH4, HSPA1B, CPEB4	1.28835
GOTERM_CC_DIRECT	GO:1990904~ribonucleoprotein complex	17	2.22513	0.0486244	CBX5, DYRK2, APOBEC3F, CELF1, CELF2, RPL22, CELF3, DYRK1A, ELAVL4, ZFP36L2, PCBP4, AGO1, G3BP1, IGF2BP1, ERG, HSPA1B, RBMS2	1.67488
GOTERM_CC_DIRECT	GO:0044297~cell body	7	0.91623	0.0492254	PLXND1, DPYSL3, RBP1, SLC1A2, BRAF, NF2, MAPT	2.63747

## Sheet: MF
Category	Term	Count	%	PValue	Genes	Fold Enrichment
GOTERM_MF_DIRECT	GO:0005515~protein binding	564	73.822	1.7155e-10	TDRKH, C5ORF24, RAMAC, TFRC, ZFYVE9, SERPINE1, MICOS10, FNBP1L, F11R, PHB2, NDST1, MPRIP, AKT3, DPYSL3, ANKFY1, PLCE1, PIP4K2C, CMKLR1, PRKCE, RPL22, MRTFB, ZFYVE21, PRKCA, FRS2, WDR77, DKK3, DYNC1LI1, SLC5A8, HECW2, RBP1, TBPL1, VOPP1, ATF7, CLOCK, LRPAP1, MTMR9, BAZ2A, SLC30A10, GNS, C2, MTDH, LDHA, PPP3R2, PRPSAP2, CYB5R3, RDH12, AFMID, FDFT1, JAG1, FZD7, RAB3IP, SLC16A10, BRAF, PBX1, EHD2, EI…	1.15603
GOTERM_MF_DIRECT	GO:0004713~protein tyrosine kinase activity	15	1.96335	0.000107182	NTRK1, EPHA4, FLT1, DYRK2, CHKA, SRC, DYRK1A, BRAF, HIPK2, IGF1R, ERBB4, KIT, KDR, ABL2, FRK	3.45737
GOTERM_MF_DIRECT	GO:0046872~metal ion binding	143	18.7173	0.000114436	ZNF451, ZFYVE9, ZBTB20, IKZF3, SLC8A1, NUDT4, RPH3A, RIMS1, ZC3H12B, ZNF329, PAPOLA, ANKFY1, PLCE1, PMPCA, BSN, RAG1, MYLIP, ZNF682, ABCG5, MBNL2, CACNA2D1, PRKCE, ENTPD7, ADAM10, ZFYVE21, PRKCA, SDHC, ZBTB33, CYB561A3, ESCO2, PRLR, DHDDS, ADAM17, ZNF317, ZNF713, ATF7, ZNF557, LMX1B, STEAP2, TP53, ZNF157, ZNF793, ZNF430, CASZ1, TSHZ2, SLC1A2, BAZ2A, CACNA1E, LPP, GNS, RPAP2, ZFP36L2, C2, ORC1, ZN…	1.34946
GOTERM_MF_DIRECT	GO:0004714~transmembrane receptor protein tyrosine kinase activity	8	1.04712	0.000989728	NTRK1, NTRK2, EPHA4, FLT1, ERBB4, KIT, KDR, IGF1R	4.96105
GOTERM_MF_DIRECT	GO:0005178~integrin binding	16	2.09424	0.00105797	SRC, ITGB3, ADAM10, PRKCA, NRG1, GFRA1, F11R, ADAM17, KDR, ITGAV, CD226, NF2, S1PR2, CCN2, TLN1, FERMT2	2.65432
GOTERM_MF_DIRECT	GO:0031267~small GTPase binding	23	3.01047	0.00216521	PLEKHG1, ADCYAP1R1, RPH3AL, RTKN, CDKL5, MYO5A, CYRIB, NDRG1, RPH3A, AP3M1, RIMS1, PEX5L, RAB11FIP1, AP1G1, TBC1D30, XPO5, ANKFY1, PLCE1, DNM1L, EVI5, GIT1, SRGAP2B, RAB11FIP4	2.04453
GOTERM_MF_DIRECT	GO:0019838~growth factor binding	7	0.91623	0.00344598	SDCBP, FLT1, KIT, KDR, OSMR, TGFBR1, ACVR2A	4.67484
GOTERM_MF_DIRECT	GO:0008092~cytoskeletal protein binding	8	1.04712	0.00714786	FRMD3, MYLIP, RPH3AL, DUSP3, DYRK1A, CRK, SLC8A1, PTPN3	3.5316
GOTERM_MF_DIRECT	GO:0004672~protein kinase activity	26	3.40314	0.00749967	CAMK2D, PRKAA2, SRC, STK4, MAPK9, RASSF2, PHKG2, AKT3, ABL2, PDK3, SRPK2, NTRK1, MAP3K2, EPHA4, CDK19, CDKL5, PRKCE, DYRK1A, PRKCA, BRAF, MMD2, TGFBR1, HIPK2, MAPK13, CAMK4, MAPKAPK5	1.75892
GOTERM_MF_DIRECT	GO:0004674~protein serine/threonine kinase activity	26	3.40314	0.00787452	CIITA, CAMK2D, PRKAA2, DYRK2, STK4, MAPK9, PHKG2, AKT3, PDK3, TRPM6, MAPK4, SRPK2, MAP3K2, CDK19, CDKL5, PRKCE, DYRK1A, PRKCA, BRAF, TGFBR1, ACVR2A, HIPK2, MAPK13, CAMK4, ULK2, MAPKAPK5	1.74983
GOTERM_MF_DIRECT	GO:0005030~neurotrophin receptor activity	3	0.39267	0.00836596	NTRK1, NTRK2, GFRA1	19.5341
GOTERM_MF_DIRECT	GO:0004842~ubiquitin-protein transferase activity	18	2.35602	0.00897332	MYLIP, AREL1, WWP2, DTX4, CNOT4, UBE2W, HECW2, TRAF6, NEDD4, RNF217, MDM2, UBE2N, G2E3, TRIM13, FBXO3, ARIH1, RAG1, FBXO9	2.0035
GOTERM_MF_DIRECT	GO:0005158~insulin receptor binding	5	0.65445	0.00903543	SNX1, SRC, GRB10, PHIP, IGF1R	5.91944
GOTERM_MF_DIRECT	GO:0017124~SH3 domain binding	12	1.57068	0.00916679	ADAM17, DPYSL3, SH3BP5, SH3BGRL2, ADAM10, SIRPA, ARHGAP17, FMN1, MAPT, SOCS7, CRK, QKI	2.48053
GOTERM_MF_DIRECT	GO:0005524~ATP binding	78	10.2094	0.0095107	CIITA, FLT1, DYRK2, ATP8A1, DDX42, IGF1R, PIK3C2B, ACTR1A, PPIP5K2, AKT3, KIF5A, PAPOLA, KDR, PDK3, PIP4K2C, EPHA4, ENTPD1, ABCG5, CDKL5, ENTPD5, PRKCE, DYRK1A, PRKCA, SYN2, RUNX3, TGFBR1, DYNC1LI1, RAD51D, MSH3, KIT, ULK2, MAPKAPK5, IPPK, CAMK2D, PDXK, PRKAA2, PFKFB3, SRC, NOL9, ATP1A2, STK4, ADCY6, ORC4, MAPK9, PRPSAP2, ORC1, ERBB4, PHKG2, G3BP1, ABL2, KIF3C, TENT2, TRPM6, MAPK4, NTRK1, SRPK2, …	1.31919
GOTERM_MF_DIRECT	GO:0019899~enzyme binding	25	3.27225	0.00990925	RBM47, CD40, SRC, ITGB3, PHKG2, LAMP2, TSPAN5, PLCE1, FNIP1, IL6R, UBE2I, PRKCE, PDE4D, PRKCA, CREB1, MSH3, NEDD4, MDM2, VOPP1, ATF7, PDCD2, MAPT, PLCB1, TP53, HSPA1B	1.74101
GOTERM_MF_DIRECT	GO:0043565~sequence-specific DNA binding	23	3.01047	0.00996085	FOXA1, ZNF451, SMAD4, NKX6-3, CSRNP3, FOXF2, NFYB, PAX3, PRDM2, ESRRG, ZBTB33, IKZF3, ETS2, GATAD2B, HMBOX1, SP1, BCL2, MAPT, LMX1B, ERG, CLOCK, VRTN, RAG1	1.79355
GOTERM_MF_DIRECT	GO:0031994~insulin-like growth factor I binding	4	0.52356	0.0120382	IGFBP5, ITGB3, ITGAV, IGF1R	8.01401
GOTERM_MF_DIRECT	GO:0000981~RNA polymerase II transcription factor activity, sequence-specific DNA binding	65	8.50785	0.0122969	FOXA1, ZNF451, CSRNP3, ONECUT2, PRDM2, ETS2, BBX, SOX6, TEAD1, ZNF124, ZNF486, TGIF1, ZNF682, NKX6-3, ZHX2, ATMIN, PAX3, VEZF1, MITF, ZBTB33, PROX1, RUNX3, CREB1, TFDP2, ZNF713, ZNF317, ATF7, ZNF557, ERG, LMX1B, CLOCK, TP53, ZNF157, CREB5, ZNF430, ZNF793, ZNF595, CASZ1, PLAG1, TSHZ2, SHOX2, TWIST2, CRX, WIZ, ZNF3, ZNF69, NOTO, ZNF587, ZKSCAN1, ZNF582, SMAD4, ZFHX2, FOXF2, NFYB, STAT2, ESRRG, PBX1…	1.34897
GOTERM_MF_DIRECT	GO:0042802~identical protein binding	85	11.1257	0.014893	TFRC, ITGB3, TAT, MSI2, IKZF3, LITAF, PHB2, CXCL5, IGF1R, ALAD, EPM2AIP1, DDI2, C1QTNF6, DPYSL3, GRB10, KDR, PIP4K2C, SLC16A2, DNM1L, SRGAP2B, CEP55, EPHA4, ZHX2, RPL22, DYRK1A, SYN2, YWHAZ, TIRAP, LZTFL1, CLIP1, CREB1, SOAT1, CEP57L1, TRAF6, KCNMA1, CD226, MAPT, PLCB1, TLR4, TP53, SLC25A13, ENG, CREB5, CAMK2D, USP15, ATL3, PPM1H, ZNF3, STK4, ZNF69, CDC42, SDCBP, HMBOX1, LDHA, SNX1, PRPSAP2, DNAJ…	1.27674
GOTERM_MF_DIRECT	GO:0005546~phosphatidylinositol-4,5-bisphosphate binding	9	1.17801	0.0172555	RPH3A, SDCBP, SH3PXD2A, PLA2G4E, FZD7, SNX21, PLCB1, SNX20, TIRAP	2.72569
GOTERM_MF_DIRECT	GO:0097110~scaffold protein binding	8	1.04712	0.0175445	SRC, DLG4, PDE4D, UBTF, BRAF, NOS1, DLL1, CRK	2.97663
GOTERM_MF_DIRECT	GO:0005245~voltage-gated calcium channel activity	6	0.78534	0.0177291	CACNA1I, CACNG8, CACNA2D1, ITGAV, OPRM1, CACNA1E	3.90683
GOTERM_MF_DIRECT	GO:0000976~transcription regulatory region sequence-specific DNA binding	17	2.22513	0.0200209	FOXA1, CIITA, SMAD4, ATMIN, CCNT1, NFYB, ZBTB20, ASH2L, PROX1, PBX1, SP1, ERBB4, BAHD1, ZNF658, ATF7, SOX6, TP53	1.87616
GOTERM_MF_DIRECT	GO:0046875~ephrin receptor binding	5	0.65445	0.0211106	SDCBP, EPHA4, EFNB3, SRC, CRK	4.65099
GOTERM_MF_DIRECT	GO:0015026~coreceptor activity	7	0.91623	0.0215118	ITGB3, KDR, ITGAV, GPC4, ACVR2A, ENG, NECTIN1	3.19857
GOTERM_MF_DIRECT	GO:0031489~myosin V binding	4	0.52356	0.0255503	RAB3B, RAB3C, RAB6B, RAB11A	6.12836
GOTERM_MF_DIRECT	GO:0001228~transcriptional activator activity, RNA polymerase II transcription regulatory region sequence-specific binding	29	3.79581	0.0257603	FOXA1, CASZ1, CSRNP3, ONECUT2, PLAG1, CRX, PRDM2, IKZF3, LITAF, RREB1, NKX6-3, SMAD4, ATMIN, FOXF2, NFYB, VEZF1, ESRRG, MITF, PBX1, CREB1, TFDP2, SP1, NFIB, REL, ZNF658, TCF4, ERG, CLOCK, TP53	1.53209
GOTERM_MF_DIRECT	GO:0001968~fibronectin binding	5	0.65445	0.0266143	LRRC15, CCDC80, IGFBP5, ITGB3, ITGAV	4.34092
GOTERM_MF_DIRECT	GO:0070273~phosphatidylinositol-4-phosphate binding	5	0.65445	0.0266143	SH3PXD2A, PLA2G4E, SAP30L, PLEKHA3, CERT1	4.34092
GOTERM_MF_DIRECT	GO:0031624~ubiquitin conjugating enzyme binding	5	0.65445	0.0296584	SIAH3, TRAF6, RNF217, DCUN1D1, ARIH1	4.20089
GOTERM_MF_DIRECT	GO:0002020~protease binding	10	1.3089	0.0297194	NTRK2, SH3PXD2A, ITGB3, KIT, SERPINE1, BCL2, TIMP2, ITGAV, CFLAR, TP53	2.30491
GOTERM_MF_DIRECT	GO:0032266~phosphatidylinositol-3-phosphate binding	6	0.78534	0.0306631	SNX27, SH3PXD2A, PLA2G4E, SAP30L, SNX21, SNX20	3.39724
GOTERM_MF_DIRECT	GO:0071889~14-3-3 protein binding	5	0.65445	0.0328999	SRPK2, SYNPO2, PRKCE, TP53, TBC1D22A	4.06961
GOTERM_MF_DIRECT	GO:0015349~thyroid hormone transmembrane transporter activity	3	0.39267	0.0352517	SLC7A5, SLC16A10, SLC16A2	9.76707
GOTERM_MF_DIRECT	GO:1990837~sequence-specific double-stranded DNA binding	31	4.05759	0.0416905	FOXA1, ONECUT2, SHOX2, CRX, ZBTB20, ETS2, HMBOX1, ZNF704, NOTO, BBX, TEAD1, TGIF1, NKX6-3, MBNL2, PAX3, ESRRG, ZBTB33, PROX1, RUNX3, PBX1, CREB1, SP1, NFIB, BCL6B, ZNF713, ATF7, TCF4, ERG, LMX1B, CLOCK, CREB5	1.44438
GOTERM_MF_DIRECT	GO:0045134~uridine-diphosphatase activity	3	0.39267	0.0441909	ENTPD1, ENTPD5, ENTPD7	8.68184
GOTERM_MF_DIRECT	GO:0030742~GTP-dependent protein binding	4	0.52356	0.0446538	CDC42, RAB3C, AP1G1, DNM1L	4.96105
GOTERM_MF_DIRECT	GO:1990782~protein tyrosine kinase binding	6	0.78534	0.0450479	EPHA4, DUSP3, NEDD9, SIRPA, SH2B3, CRK	3.06418
GOTERM_MF_DIRECT	GO:0044325~ion channel binding	11	1.43979	0.0468478	TRAPPC2, RIMS1, CAMK2D, SRC, LRRC38, PDE4D, RNF207, PDE4B, NOS1, YWHAZ, SLC8A1	2.01761
GOTERM_MF_DIRECT	GO:0005080~protein kinase C binding	6	0.78534	0.0483343	SRC, ITGB3, ITGAV, ADD3, ADCY6, TIRAP	3.00525
GOTERM_MF_DIRECT	GO:0003723~RNA binding	70	9.1623	0.048951	TDRKH, RBM27, OTUD4, SRP19, RBM28, RAMAC, TFRC, CELF1, CELF2, CELF3, FCF1, DDX42, ELAVL4, NUCKS1, MSI2, BZW1, RIMS1, XPO5, PAPOLA, UBTF, SNIP1, PELP1, UTP15, MBNL2, NSUN4, RPL22, FNDC3B, YWHAZ, PTBP3, ELAPOR1, DYNC1LI1, ETF1, SRFBP1, MAPT, RBM23, SLC25A11, RBMS2, LRRC59, RBM47, POLDIP3, YTHDC1, MAK16, IBA57, BAZ2A, NOL9, RRBP1, ZFP36L2, MTDH, PCBP4, G3BP1, ATXN1L, IGF2BP1, KHDC4, MBNL3, SRPK2, UB…	1.23606

## Sheet: Reactome
Category	Term	Count	%	PValue	Genes	Fold Enrichment
REACTOME_PATHWAY	R-HSA-162582~Signal Transduction	147	19.2408	2.40253e-05	FOXA1, RTKN, PLXND1, TFRC, CCNT1, ZFYVE9, SERPINE1, IL5RA, MSI2, FNBP1L, F11R, IGF1R, POFUT1, AKT3, KIF5A, GRB10, KDR, ANKFY1, PDK3, PIP4K2C, SOX6, IL6R, RAG1, CMKLR1, MYLIP, ABCG5, TPM3, PRKCE, ADAM10, ATP1B4, FRS2, PRKCA, GPR37L1, RUNX3, CLIP3, DYNC1LI1, CLIP1, ADAM17, MAPKAPK5, PHIP, TLN1, TP53, ADCYAP1R1, SUCNR1, SEL1L, ARHGAP17, RASAL2, STK4, DTX4, PIK3R6, APH1B, BCL2L11, HRH4, ABL2, SRGAP1,…	1.35603
REACTOME_PATHWAY	R-HSA-5663202~Diseases of signal transduction by growth factor receptors and second messengers	36	4.71204	0.000376551	CAMK2D, ZFYVE9, SRC, ITGB3, SEL1L, RRBP1, DLL1, NEURL1B, MAPK9, APH1B, BCL2L11, MPRIP, ERBB4, AKT3, KDR, POLR2F, RICTOR, SMAD4, JAG1, TPM3, ERBIN, ADAM10, FRS2, NRG1, BRAF, TGFBR1, QKI, PSMA5, ADAM17, CREB1, AGO1, KIT, MDM2, PIK3AP1, TLN1, TP53	1.88305
REACTOME_PATHWAY	R-HSA-170834~Signaling by TGF-beta Receptor Complex	13	1.70157	0.000505938	TGIF1, USP15, SMAD4, CCNT1, ZFYVE9, ITGB3, SERPINE1, ATP1B4, F11R, TGFBR1, TFDP2, SP1, ITGAV	3.31315
REACTOME_PATHWAY	R-HSA-9006934~Signaling by Receptor Tyrosine Kinases	38	4.97382	0.00149952	ADCYAP1R1, FLT1, SRC, ITGB3, CLTA, PCSK5, IGF1R, CDC42, APH1B, ERBB4, AKT3, GRB10, KDR, POLR2F, RICTOR, ITGAV, SH2B3, NTRK1, NTRK2, ATP6V0B, DUSP3, PRKCE, ERBIN, ADAM10, FRS2, PRKCA, NRG1, BRAF, MAPK13, ADAM17, CREB1, DLG4, NEDD4, KIT, CRK, CDK5R2, PTPN3, ARF6	1.71119
REACTOME_PATHWAY	R-HSA-2122948~Activated NOTCH1 Transmits Signal to the Nucleus	7	0.91623	0.00153099	NEURL1B, ADAM17, JAG1, APH1B, ADAM10, DTX4, DLL1	5.40956
REACTOME_PATHWAY	R-HSA-438064~Post NMDA receptor activation events	11	1.43979	0.00171721	CAMK2D, CREB1, PRKAA2, DLG3, ERBB4, SRC, DLG4, CAMK4, NRG1, MAPT, GIT1	3.29403
REACTOME_PATHWAY	R-HSA-112316~Neuronal System	31	4.05759	0.00191056	CAMK2D, PRKAA2, SRC, KCNC4, SLC1A2, CACNA1E, ADCY6, RIMS1, CACNG8, ERBB4, FLOT2, KCNN3, GIT1, KCNH1, KCNJ3, KCNJ6, KCNK10, CACNA2D1, PRKCA, NRG1, SYN2, PTPRD, CREB1, DLG3, DLG4, CAMK4, KCNMA1, MDM2, MAPT, PLCB1, KCNK3	1.81135
REACTOME_PATHWAY	R-HSA-9006936~Signaling by TGFB family members	14	1.83246	0.00194464	TGIF1, USP15, SMAD4, CCNT1, ZFYVE9, ITGB3, SERPINE1, ATP1B4, F11R, TGFBR1, ACVR2A, TFDP2, SP1, ITGAV	2.70478
REACTOME_PATHWAY	R-HSA-112315~Transmission across Chemical Synapses	23	3.01047	0.00204163	CAMK2D, KCNJ6, PRKAA2, SRC, CACNA2D1, SLC1A2, PRKCA, NRG1, SYN2, CACNA1E, ADCY6, RIMS1, CACNG8, CREB1, DLG3, DLG4, ERBB4, CAMK4, MDM2, MAPT, PLCB1, GIT1, KCNJ3	2.04075
REACTOME_PATHWAY	R-HSA-2559585~Oncogene Induced Senescence	7	0.91623	0.00214652	CDK6, TFDP2, SP1, AGO1, MDM2, TP53, ETS2	5.08171
REACTOME_PATHWAY	R-HSA-2660826~Constitutive Signaling by NOTCH1 t(7;9)(NOTCH1:M1580_K2555) Translocation Mutant	4	0.52356	0.00221632	ADAM17, JAG1, ADAM10, DLL1	13.6895
REACTOME_PATHWAY	R-HSA-2660825~Signaling by NOTCH1 t(7;9)(NOTCH1:M1580_K2555) Translocation Mutant	4	0.52356	0.00221632	ADAM17, JAG1, ADAM10, DLL1	13.6895
REACTOME_PATHWAY	R-HSA-9620244~Long-term potentiation	6	0.78534	0.00270208	CAMK2D, DLG3, ERBB4, SRC, DLG4, NRG1	5.98915
REACTOME_PATHWAY	R-HSA-2691230~Signaling by NOTCH1 HD Domain Mutants in Cancer	5	0.65445	0.00281073	NEURL1B, ADAM17, JAG1, ADAM10, DLL1	7.98554
REACTOME_PATHWAY	R-HSA-2691232~Constitutive Signaling by NOTCH1 HD Domain Mutants	5	0.65445	0.00281073	NEURL1B, ADAM17, JAG1, ADAM10, DLL1	7.98554
REACTOME_PATHWAY	R-HSA-9013507~NOTCH3 Activation and Transmission of Signal to the Nucleus	6	0.78534	0.00326381	NEURL1B, JAG1, APH1B, ADAM10, WWP2, DLL1	5.74959
REACTOME_PATHWAY	R-HSA-9012852~Signaling by NOTCH3	8	1.04712	0.00391842	NEURL1B, JAG1, APH1B, PLXND1, ADAM10, WWP2, DLL1, PBX1	3.91128
REACTOME_PATHWAY	R-HSA-9012999~RHO GTPase cycle	32	4.18848	0.00394138	RTKN, PLXND1, TFRC, SRC, MTR, ARHGAP17, WASL, RASAL2, MSI2, RND2, FNBP1L, ADD3, CDC42, PARD6B, SH3PXD2A, PLEKHG4B, FLOT2, ANKFY1, ABL2, SRGAP1, GIT1, PLEKHG1, JAG1, TPM3, ERBIN, FRS2, WWP2, LETM1, TMEM59, PHIP, RHOQ, FERMT2	1.70738
REACTOME_PATHWAY	R-HSA-442755~Activation of NMDA receptors and postsynaptic events	11	1.43979	0.0052195	CAMK2D, CREB1, PRKAA2, DLG3, ERBB4, SRC, DLG4, CAMK4, NRG1, MAPT, GIT1	2.83358
REACTOME_PATHWAY	R-HSA-9006925~Intracellular signaling by second messengers	24	3.14136	0.00528986	CAMK2D, SRC, PRKCE, FRS2, PRKCA, NRG1, WWP2, ADCY6, GATAD2B, PSMA5, CREB1, ERBB4, CAMK4, TRAF6, AGO1, NEDD4, KIT, AKT3, MDM2, RICTOR, PIP4K2C, PIK3AP1, TP53, FRK	1.85471
REACTOME_PATHWAY	R-HSA-112314~Neurotransmitter receptors and postsynaptic signal transmission	18	2.35602	0.00532962	CAMK2D, KCNJ6, PRKAA2, SRC, PRKCA, NRG1, ADCY6, CACNG8, CREB1, DLG3, DLG4, ERBB4, CAMK4, MDM2, MAPT, PLCB1, GIT1, KCNJ3	2.10351
REACTOME_PATHWAY	R-HSA-1643685~Disease	97	12.6963	0.00662234	CCNT1, ZFYVE9, ZDHHC5, IGF1R, MPRIP, AKT3, KDR, IL6R, ENTPD1, ABCG5, ALG9, TPM3, ENTPD5, RPL22, ADAM10, FRS2, DHDDS, DYNC1LI1, ADAM17, BTD, MSH3, RBP1, FDX1, TLN1, TP53, IFNAR1, SEL1L, GNS, APH1B, BCL2L11, RDH12, G3BP1, SRPK2, CDK19, SMAD4, UBE2I, JAG1, FZD7, MYO5A, BRAF, QKI, MAVS, CDK6, SP1, RPS29, AGO1, NAPEPLD, MDM2, UBE2N, GCLM, ITGB3, CLTA, MTR, WASL, MED16, ADAMTS2, AP1G1, ARIH1, SLC2A10, …	1.27821
REACTOME_PATHWAY	R-HSA-114452~Activation of BH3-only proteins	6	0.78534	0.00738002	BCL2L11, TFDP2, AKT3, BCL2, TP53, YWHAZ	4.79132
REACTOME_PATHWAY	R-HSA-187037~Signaling by NTRK1 (TRKA)	12	1.57068	0.0083767	NTRK1, NTRK2, ADCYAP1R1, DUSP3, CREB1, SRC, CLTA, BRAF, FRS2, CRK, CDK5R2, MAPK13	2.49982
REACTOME_PATHWAY	R-HSA-3232118~SUMOylation of transcription factors	5	0.65445	0.0084602	UBE2I, MDM2, MITF, TP53BP1, TP53	5.98915
REACTOME_PATHWAY	R-HSA-9013700~NOTCH4 Activation and Transmission of Signal to the Nucleus	4	0.52356	0.0092238	JAG1, APH1B, ADAM10, YWHAZ	8.7115
REACTOME_PATHWAY	R-HSA-166520~Signaling by NTRKs	13	1.70157	0.0100322	NTRK1, NTRK2, ADCYAP1R1, DUSP3, SRC, CLTA, BRAF, FRS2, PCSK5, MAPK13, CREB1, CRK, CDK5R2	2.32415
REACTOME_PATHWAY	R-HSA-1980145~Signaling by NOTCH2	6	0.78534	0.0110994	NEURL1B, JAG1, CREB1, APH1B, ADAM10, DLL1	4.35575
REACTOME_PATHWAY	R-HSA-2979096~NOTCH2 Activation and Transmission of Signal to the Nucleus	5	0.65445	0.0119624	NEURL1B, JAG1, APH1B, ADAM10, DLL1	5.44469
REACTOME_PATHWAY	R-HSA-187687~Signalling to ERKs	6	0.78534	0.0125792	NTRK1, SRC, BRAF, FRS2, CRK, MAPK13	4.22764
REACTOME_PATHWAY	R-HSA-8986944~Transcriptional Regulation by MECP2	8	1.04712	0.0141458	CAMK2D, CREB1, MOBP, AGO1, CAMK4, OPRM1, DLL1, HIPK2	3.09118
REACTOME_PATHWAY	R-HSA-2682334~EPH-Ephrin signaling	10	1.3089	0.0142275	CDC42, SDCBP, EPHA4, APH1B, EFNB3, SRC, ADAM10, CLTA, WASL, GIT1	2.60398
REACTOME_PATHWAY	R-HSA-194138~Signaling by VEGF	11	1.43979	0.0144458	CDC42, FLT1, SRC, ITGB3, AKT3, KDR, ITGAV, PRKCA, RICTOR, CRK, MAPK13	2.44003
REACTOME_PATHWAY	R-HSA-425393~Transport of inorganic cations/anions and amino acids/oligopeptides	11	1.43979	0.0144458	SLC24A2, SLC4A8, SLC7A5, SLC24A4, SLC15A1, SLC5A8, SLC43A2, SLC1A2, SLC5A12, SLC16A10, SLC8A1	2.44003
REACTOME_PATHWAY	R-HSA-422475~Axon guidance	35	4.58115	0.0144486	PLXND1, SRC, ITGB3, CLTA, VLDLR, WASL, CDC42, CACNA1I, SDCBP, APH1B, EFNB3, DPYSL3, GRB10, ABL2, ITGAV, SLIT3, SRGAP1, SCN3A, GIT1, EPHA4, SEMA6A, RPL22, ADAM10, FRS2, PRKCA, GFRA1, MAPK13, PSMA5, CREB1, DLG3, DLG4, RPS29, DCX, ETF1, TLN1	1.51624
REACTOME_PATHWAY	R-HSA-187024~NGF-independant TRKA activation	3	0.39267	0.0159203	NTRK1, NTRK2, ADCYAP1R1	14.374
REACTOME_PATHWAY	R-HSA-8952158~RUNX3 regulates BCL2L11 (BIM) transcription	3	0.39267	0.0159203	SMAD4, BCL2L11, RUNX3	14.374
REACTOME_PATHWAY	R-HSA-2173796~SMAD2/SMAD3:SMAD4 heterotrimer regulates transcription	6	0.78534	0.0159273	TGIF1, SMAD4, TFDP2, CCNT1, SP1, SERPINE1	3.99277
REACTOME_PATHWAY	R-HSA-9675108~Nervous system development	36	4.71204	0.0165055	PLXND1, SRC, ITGB3, CLTA, VLDLR, WASL, CDC42, CACNA1I, SDCBP, APH1B, EFNB3, DPYSL3, GRB10, ABL2, ITGAV, SLIT3, TEAD1, SRGAP1, SCN3A, GIT1, EPHA4, SEMA6A, RPL22, ADAM10, FRS2, PRKCA, GFRA1, MAPK13, PSMA5, CREB1, DLG3, DLG4, RPS29, DCX, ETF1, TLN1	1.49211
REACTOME_PATHWAY	R-HSA-1227986~Signaling by ERBB2	7	0.91623	0.0170185	ERBB4, SRC, PRKCE, AKT3, ERBIN, PRKCA, NRG1	3.35393
REACTOME_PATHWAY	R-HSA-5683057~MAPK family signaling cascades	23	3.01047	0.0173019	CAMK2D, SRC, ITGB3, IL5RA, BRAF, FRS2, NRG1, GFRA1, RASAL2, CDC42, PSMA5, DLG3, DLG4, ERBB4, AGO1, KIT, IGF2BP1, MAPKAPK5, TLN1, IL6R, MAPK4, RAG1, PTPN3	1.69539
REACTOME_PATHWAY	R-HSA-8878159~Transcriptional regulation by RUNX3	10	1.3089	0.0183772	PSMA5, SMAD4, BCL2L11, JAG1, SRC, MDM2, CCN2, RUNX3, TP53, TEAD1	2.49548
REACTOME_PATHWAY	R-HSA-169893~Prolonged ERK activation events	4	0.52356	0.0185455	NTRK1, BRAF, FRS2, CRK	6.84475
REACTOME_PATHWAY	R-HSA-2173793~Transcriptional activity of SMAD2/SMAD3:SMAD4 heterotrimer	7	0.91623	0.0186319	TGIF1, SMAD4, TFDP2, CCNT1, SP1, SERPINE1, ATP1B4	3.28816
REACTOME_PATHWAY	R-HSA-157118~Signaling by NOTCH	18	2.35602	0.0191876	JAG1, PLXND1, SEL1L, ADAM10, WWP2, DTX4, DLL1, YWHAZ, PBX1, PSMA5, NEURL1B, ADAM17, CREB1, APH1B, TFDP2, POFUT1, AGO1, TP53	1.83497
REACTOME_PATHWAY	R-HSA-6802952~Signaling by BRAF and RAF1 fusions	8	1.04712	0.0209753	CAMK2D, BCL2L11, MPRIP, SRC, ITGB3, BRAF, TLN1, QKI	2.86049
REACTOME_PATHWAY	R-HSA-4420097~VEGFA-VEGFR2 Pathway	10	1.3089	0.0220213	CDC42, SRC, ITGB3, AKT3, KDR, ITGAV, PRKCA, RICTOR, CRK, MAPK13	2.41986
REACTOME_PATHWAY	R-HSA-372708~p130Cas linkage to MAPK signaling for integrins	4	0.52356	0.0224792	SRC, ITGB3, TLN1, CRK	6.38843
REACTOME_PATHWAY	R-HSA-9735871~SARS-CoV-1 targets host intracellular signalling and regulatory pathways	4	0.52356	0.0224792	SMAD4, UBE2I, SP1, YWHAZ	6.38843
REACTOME_PATHWAY	R-HSA-382551~Transport of small molecules	43	5.62827	0.0226131	MRS2, SLC24A2, SLC24A4, CAMK2D, SLC43A2, ATP8A1, TFRC, SEL1L, SLC35D2, SLC1A2, SLC5A12, CLTA, ATP1A2, VLDLR, SLC30A10, ADD3, PHB2, PCSK5, SLC8A1, ADCY6, SLN, BSND, PMPCA, SLC16A2, TRPM6, SLC2A14, MYLIP, ATP6V0B, ATP8B4, SLC15A1, ABCG5, SLC2A10, ATP2B2, SLC16A10, MCOLN2, RAB11A, LETM1, PSMA5, SLC7A5, SLC4A8, SLC5A8, SOAT1, STEAP2	1.40154
REACTOME_PATHWAY	R-HSA-187015~Activation of TRKA receptors	3	0.39267	0.0232271	NTRK1, NTRK2, ADCYAP1R1	11.9783
REACTOME_PATHWAY	R-HSA-354192~Integrin signaling	5	0.65445	0.0243822	SRC, ITGB3, TLN1, CRK, RAPGEF3	4.43641
REACTOME_PATHWAY	R-HSA-397014~Muscle contraction	16	2.09424	0.0244003	GUCY1A1, CAMK2D, KCNK10, TPM3, TMOD2, ATP2B2, ATP1A2, SLC8A1, HIPK2, CACNA1I, CACNG8, SLN, NOS1, TLN1, SCN3A, KCNK3	1.86978
REACTOME_PATHWAY	R-HSA-212436~Generic Transcription Pathway	67	8.76963	0.0248895	DYRK2, CCNT1, SERPINE1, ASH2L, MED16, AKT3, SESN2, CCN2, PIP4K2C, TEAD1, ZNF124, ZNF486, TGIF1, ZNF682, CNOT6L, ATP1B4, OPRM1, RUNX3, YWHAZ, PSMA5, RAD51D, CREB1, TFDP2, KIT, ZNF713, ZNF317, MAPKAPK5, ZNF557, TP53, ZNF157, ZNF430, ZNF793, ZNF595, CAMK2D, PRKAA2, SRC, TWIST2, ZNF3, NDRG1, DLL1, BCL2L11, MOBP, PCBP4, ZNF704, POLR2F, RICTOR, ZNF587, ZKSCAN1, ZNF582, SMAD4, UBE2I, CBX5, JAG1, NFYB, E…	1.28305
REACTOME_PATHWAY	R-HSA-9716542~Signaling by Rho GTPases, Miro GTPases and RHOBTB3	42	5.49738	0.0260007	RTKN, PLXND1, TFRC, SRC, MTR, ARHGAP17, WASL, RASAL2, MSI2, RND2, FNBP1L, ADD3, NSL1, TRAK2, CDC42, PARD6B, SH3PXD2A, PLEKHG4B, KIF5A, MFN1, FLOT2, ANKFY1, ABL2, SRGAP1, GIT1, PLEKHG1, JAG1, TPM3, ERBIN, FRS2, PRKCA, WWP2, YWHAZ, LETM1, DYNC1LI1, TMEM59, CLIP1, DLG4, PHIP, NF2, RHOQ, FERMT2	1.3936
REACTOME_PATHWAY	R-HSA-1433559~Regulation of KIT signaling	4	0.52356	0.02683	SRC, KIT, PRKCA, SH2B3	5.98915
REACTOME_PATHWAY	R-HSA-2219528~PI3K/AKT Signaling in Cancer	10	1.3089	0.0292016	CREB1, ERBB4, SRC, AKT3, KIT, MDM2, FRS2, NRG1, RICTOR, PIK3AP1	2.30352
REACTOME_PATHWAY	R-HSA-1257604~PIP3 activates AKT signaling	19	2.48691	0.0313049	SRC, FRS2, NRG1, WWP2, GATAD2B, PSMA5, CREB1, ERBB4, TRAF6, AGO1, NEDD4, KIT, AKT3, MDM2, RICTOR, PIP4K2C, PIK3AP1, TP53, FRK	1.69842
REACTOME_PATHWAY	R-HSA-170984~ARMS-mediated activation	3	0.39267	0.0316314	NTRK1, BRAF, CRK	10.2671
REACTOME_PATHWAY	R-HSA-3304349~Loss of Function of SMAD2/3 in Cancer	3	0.39267	0.0316314	SMAD4, ZFYVE9, TGFBR1	10.2671
REACTOME_PATHWAY	R-HSA-8941855~RUNX3 regulates CDKN1A transcription	3	0.39267	0.0316314	SMAD4, RUNX3, TP53	10.2671
REACTOME_PATHWAY	R-HSA-1489509~DAG and IP3 signaling	6	0.78534	0.0321322	CAMK2D, CREB1, PRKCE, CAMK4, PRKCA, ADCY6	3.34278
REACTOME_PATHWAY	R-HSA-1236394~Signaling by ERBB4	7	0.91623	0.0329022	ADAM17, APH1B, ERBB4, SRC, DLG4, NEDD4, NRG1	2.89132
REACTOME_PATHWAY	R-HSA-9013406~RHOQ GTPase cycle	7	0.91623	0.0353919	CDC42, TFRC, WWP2, ARHGAP17, WASL, GIT1, RHOQ	2.84231
REACTOME_PATHWAY	R-HSA-111885~Opioid Signalling	9	1.17801	0.0376131	CAMK2D, CREB1, PDE4D, CAMK4, PDE4B, PRKCA, OPRM1, PLCB1, ADCY6	2.34358
REACTOME_PATHWAY	R-HSA-399719~Trafficking of AMPA receptors	5	0.65445	0.0384065	CAMK2D, CACNG8, DLG4, MDM2, PRKCA	3.86397
REACTOME_PATHWAY	R-HSA-399721~Glutamate binding, activation of AMPA receptors and synaptic plasticity	5	0.65445	0.0384065	CAMK2D, CACNG8, DLG4, MDM2, PRKCA	3.86397
REACTOME_PATHWAY	R-HSA-3304351~Signaling by TGF-beta Receptor Complex in Cancer	3	0.39267	0.0410295	SMAD4, ZFYVE9, TGFBR1	8.98373
REACTOME_PATHWAY	R-HSA-8951671~RUNX3 regulates YAP1-mediated transcription	3	0.39267	0.0410295	CCN2, RUNX3, TEAD1	8.98373
REACTOME_PATHWAY	R-HSA-8850843~Phosphate bond hydrolysis by NTPDase proteins	3	0.39267	0.0410295	ENTPD1, ENTPD5, ENTPD7	8.98373
REACTOME_PATHWAY	R-HSA-68689~CDC6 association with the ORC:origin complex	3	0.39267	0.0410295	ORC4, ORC1, ORC2	8.98373
REACTOME_PATHWAY	R-HSA-3928664~Ephrin signaling	4	0.52356	0.042358	SDCBP, EFNB3, SRC, GIT1	5.0435
REACTOME_PATHWAY	R-HSA-1251985~Nuclear signaling by ERBB4	5	0.65445	0.0425013	ADAM17, APH1B, ERBB4, SRC, NRG1	3.74322
REACTOME_PATHWAY	R-HSA-194315~Signaling by Rho GTPases	40	5.2356	0.0430612	RTKN, PLXND1, TFRC, SRC, MTR, ARHGAP17, WASL, RASAL2, MSI2, RND2, FNBP1L, ADD3, NSL1, CDC42, PARD6B, SH3PXD2A, PLEKHG4B, KIF5A, FLOT2, ANKFY1, ABL2, SRGAP1, GIT1, PLEKHG1, JAG1, TPM3, ERBIN, FRS2, PRKCA, WWP2, YWHAZ, LETM1, DYNC1LI1, TMEM59, CLIP1, DLG4, PHIP, NF2, RHOQ, FERMT2	1.35732
REACTOME_PATHWAY	R-HSA-2173789~TGF-beta receptor signaling activates SMADs	6	0.78534	0.0447981	USP15, SMAD4, ZFYVE9, ITGB3, ITGAV, TGFBR1	3.05829
REACTOME_PATHWAY	R-HSA-9022692~Regulation of MECP2 expression and activity	5	0.65445	0.0468325	CAMK2D, CREB1, AGO1, CAMK4, HIPK2	3.62979
REACTOME_PATHWAY	R-HSA-6804115~TP53 regulates transcription of additional cell cycle genes whose exact role in the p53 pathway remain uncertain	4	0.52356	0.04834	CNOT4, CNOT6L, CNOT2, TP53	4.79132
REACTOME_PATHWAY	R-HSA-6791312~TP53 Regulates Transcription of Cell Cycle Genes	6	0.78534	0.0483693	CNOT4, CNOT6L, TFDP2, PCBP4, CNOT2, TP53	2.99458
REACTOME_PATHWAY	R-HSA-74160~Gene expression (Transcription)	78	10.2094	0.0484505	TDRKH, DYRK2, CCNT1, SERPINE1, ASH2L, MED16, AKT3, XPO5, SESN2, PAPOLA, UBTF, CCN2, PIP4K2C, TEAD1, ZNF124, ZNF486, TGIF1, ZNF682, CNOT6L, ATP1B4, OPRM1, RUNX3, YWHAZ, PSMA5, RAD51D, CREB1, TFDP2, KIT, ZNF713, ZNF317, MAPKAPK5, ZNF557, TP53, ZNF157, ZNF430, ZNF793, ZNF595, CAMK2D, PRKAA2, POLDIP3, SRC, TWIST2, BAZ2A, ZNF3, NDRG1, DLL1, RPAP2, BCL2L11, MOBP, PCBP4, ZNF704, SAP30L, POLR2F, RICTOR, …	1.21103
REACTOME_PATHWAY	R-HSA-5576891~Cardiac conduction	11	1.43979	0.0487905	CAMK2D, CACNG8, SLN, KCNK10, ATP2B2, ATP1A2, NOS1, SCN3A, KCNK3, SLC8A1, HIPK2	1.99638
