# Supplementary material for: Exploring Differentially Expressed Sperm miRNAs in Idiopathic Recurrent Pregnancy Loss and Their Association with Early Embryonic Development
Source: Noncoding RNA. 2024 Jul 21;10(4):41. doi: 10.3390/ncrna10040041 (PMC11270218; doi:10.3390/ncrna10040041)
Supplement: Supplementary file 1 [file ncrna-10-00041-s001.zip › Supplementary File S6.xlsx]

## Sheet: BP
Category	Term	Count	%	PValue	Genes	Fold Enrichment
GOTERM_BP_DIRECT	GO:0000122~negative regulation of transcription from RNA polymerase II promoter	26	11.0638	0.000154232	CUL3, HMGB2, ZBTB20, PSEN1, ZNF8, YY1, TNFSF11, VHL, SNCA, CBX7, CBX5, KDM2B, EED, LMO4, DNMT3A, ZBTB10, HMGA2, ZBTB34, KLF7, RLIM, LCOR, MDM4, CPEB3, MXD1, TP53, CGGBP1	2.3033
GOTERM_BP_DIRECT	GO:0051726~regulation of cell cycle	11	4.68085	0.000404416	YY1, RIPOR2, CDKL5, AKT2, TXLNG, MDM4, HBP1, INO80, JADE2, TP53, BIRC2	4.05428
GOTERM_BP_DIRECT	GO:0035196~production of miRNAs involved in gene silencing by miRNA	4	1.70213	0.000557981	AGO3, AGO4, AGO1, SNIP1	23.8834
GOTERM_BP_DIRECT	GO:0006357~regulation of transcription from RNA polymerase II promoter	33	14.0426	0.000823479	SMARCD2, ZNF197, HLF, ZNF250, ZBTB47, ONECUT2, HMGB2, RORA, HIF3A, JADE2, ZBTB41, ZBTB40, YY1, SNIP1, ZKSCAN4, HDX, BRD4, ZHX3, KDM2B, ZBTB10, VEZF1, FOXN3, MYCL, KLF7, NFIA, SUB1, LCOR, HBP1, MXD1, TP53, CGGBP1, BRWD3, ZNF772	1.84839
GOTERM_BP_DIRECT	GO:0051262~protein tetramerization	4	1.70213	0.00259896	CPSF7, STK4, TP53, SNCA	14.33
GOTERM_BP_DIRECT	GO:0010501~RNA secondary structure unwinding	3	1.2766	0.00420386	AGO3, AGO4, AGO1	29.8543
GOTERM_BP_DIRECT	GO:0070922~small RNA loading onto RISC	3	1.2766	0.00521649	AGO3, AGO4, AGO1	26.8688
GOTERM_BP_DIRECT	GO:0030334~regulation of cell migration	6	2.55319	0.00636397	LAMA2, LMO4, AKT2, ENPP2, PLXNC1, AMOT	5.11787
GOTERM_BP_DIRECT	GO:0031054~pre-miRNA processing	3	1.2766	0.0102451	AGO3, AGO4, AGO1	19.192
GOTERM_BP_DIRECT	GO:0035194~posttranscriptional gene silencing by RNA	3	1.2766	0.0102451	AGO3, AGO4, AGO1	19.192
GOTERM_BP_DIRECT	GO:0010564~regulation of cell cycle process	3	1.2766	0.0102451	DCUN1D3, HMGA2, TXLNG	19.192
GOTERM_BP_DIRECT	GO:0048511~rhythmic process	5	2.12766	0.0106718	MAPK8, HLF, DNM1L, TP53, SPSB4	5.81577
GOTERM_BP_DIRECT	GO:0001921~positive regulation of receptor recycling	3	1.2766	0.0117355	PSEN1, EPS15, SNCA	17.9126
GOTERM_BP_DIRECT	GO:0070266~necroptotic process	3	1.2766	0.0133147	DNM1L, TP53, BIRC2	16.793
GOTERM_BP_DIRECT	GO:0007265~Ras protein signal transduction	5	2.12766	0.014334	GRAP2, G3BP1, KSR2, TP53, RALGPS2	5.33112
GOTERM_BP_DIRECT	GO:0045893~positive regulation of transcription, DNA-templated	16	6.80851	0.0145428	SMARCD2, CASZ1, ACTN2, HMGB2, HMGA2, RORA, INO80, PSEN1, YY1, NFIA, CAMK4, TACC1, VHL, TP53, BIRC2, BRD4	1.99583
GOTERM_BP_DIRECT	GO:0045995~regulation of embryonic development	4	1.70213	0.0153283	YY1, LAMA2, INO80, CCSAP	7.62237
GOTERM_BP_DIRECT	GO:0055088~lipid homeostasis	4	1.70213	0.0180859	SAR1B, ZBTB20, ABHD5, ABCA12	7.16502
GOTERM_BP_DIRECT	GO:0071456~cellular response to hypoxia	6	2.55319	0.0196315	DNMT3A, MDM4, AK4, RORA, VHL, TP53	3.86602
GOTERM_BP_DIRECT	GO:0071848~positive regulation of ERK1 and ERK2 cascade via TNFSF11-mediated signaling	2	0.851064	0.0221039	TNFSF11, TNFRSF11A	89.5628
GOTERM_BP_DIRECT	GO:0071812~positive regulation of fever generation by positive regulation of prostaglandin secretion	2	0.851064	0.0221039	TNFSF11, TNFRSF11A	89.5628
GOTERM_BP_DIRECT	GO:0045892~negative regulation of transcription, DNA-templated	13	5.53191	0.0270943	ZHX3, CBX5, EED, DNMT3A, HMGB2, HMGA2, FOXN3, SCML2, ZMYM2, RLIM, MDM4, TP53, SCAI	2.03552
GOTERM_BP_DIRECT	GO:0043065~positive regulation of apoptotic process	9	3.82979	0.0273948	MAPK8, HPGD, UTP11, DCUN1D3, PSEN1, STK4, DNM1L, TP53, SNCA	2.51111
GOTERM_BP_DIRECT	GO:0045471~response to ethanol	5	2.12766	0.0279555	CHRNB2, HPGD, FECH, TNFRSF11A, BIRC2	4.34771
GOTERM_BP_DIRECT	GO:0060999~positive regulation of dendritic spine development	3	1.2766	0.0288978	CDKL5, PSEN1, CPEB3	11.1953
GOTERM_BP_DIRECT	GO:0035024~negative regulation of Rho protein signal transduction	3	1.2766	0.0288978	RIPOR2, CUL3, SCAI	11.1953
GOTERM_BP_DIRECT	GO:0033209~tumor necrosis factor-mediated signaling pathway	4	1.70213	0.0291421	TNFSF11, TNFRSF11A, TP53, BIRC2	5.97085
GOTERM_BP_DIRECT	GO:1901992~positive regulation of mitotic cell cycle phase transition	2	0.851064	0.0329728	CUL3, TMOD3	59.7085
GOTERM_BP_DIRECT	GO:0022604~regulation of cell morphogenesis	3	1.2766	0.0335405	FMNL3, AGO4, PDZD8	10.3342
GOTERM_BP_DIRECT	GO:0034063~stress granule assembly	3	1.2766	0.0384521	G3BP1, PRRC2C, BICD1	9.59601
GOTERM_BP_DIRECT	GO:0006355~regulation of transcription, DNA-templated	18	7.65957	0.0436361	CASZ1, ZNF197, ZNF250, PLAG1, HMGA2, RORA, JADE2, FOXN3, HIF3A, ZNF8, AFF3, SCML2, NFIA, HBP1, VHL, ZKSCAN4, TP53, ZNF772	1.65857
GOTERM_BP_DIRECT	GO:0006974~cellular response to DNA damage stimulus	8	3.40426	0.0479274	CTC1, YY1, SHPRH, CBX5, PSEN1, TP53, ZBTB40, BRD4	2.42062

## Sheet: CC
Category	Term	Count	%	PValue	Genes	Fold Enrichment
GOTERM_CC_DIRECT	GO:0005654~nucleoplasm	78	33.1915	1.14902e-07	NARF, NXT1, ONECUT2, CHD9, ZDHHC5, HMGB2, ZBTB20, RORA, JADE2, HIF3A, AFF3, MYPN, AMOT, YY1, XPO4, GRAP2, AKT2, SNIP1, UBXN7, IER5, DENND2C, SHPRH, CDKL5, ZHX3, UTP11, KDM2B, EED, DNMT3A, ZBTB34, VEZF1, MYCL, SUB1, POLR1D, LCOR, UBA52, TP53, CGGBP1, SMARCD2, CASZ1, HLF, HPGD, PLAG1, CUL3, DCUN1D3, ABHD5, PSEN1, STK4, CENPA, ORC4, EXOSC6, MAPK8, VHL, ZKSCAN4, SCAI, TRDMT1, BRD4, CTC1, CBX7, CPSF7,…	1.77524
GOTERM_CC_DIRECT	GO:0005634~nucleus	96	40.8511	2.96027e-05	OTUD4, NXT1, ZNF250, ONECUT2, CHD9, HMGB2, ZBTB20, RORA, IDE, AFF3, MYPN, DTWD2, YY1, SCML2, AMMECR1L, ZMYM2, XPO4, GRAP2, AKT2, SNIP1, UBXN7, FAM81B, TMEM38B, IER5, SHPRH, CDKL5, ZHX3, KDM2B, EED, PDPK1, DNMT3A, VEZF1, SUB1, LCOR, TRIB1, UBA52, TP53, RBMS2, BIRC2, CGGBP1, ZNF197, SMARCD2, CASZ1, HLF, ZBTB47, CUL3, DCUN1D3, ISG20L2, PSEN1, GPATCH2L, ZNF8, STK4, CENPA, ZBTB41, ZBTB40, ORC4, EXOSC6…	1.44137
GOTERM_CC_DIRECT	GO:0005829~cytosol	85	36.1702	0.000490354	OTUD4, NXT1, CHD9, DIXDC1, IDE, HIF3A, ABCA12, AFF3, BICD1, MYPN, AMOT, IPO9, ZMYM2, XPO4, CASP10, GRAP2, AKT2, SNIP1, UBXN7, DNM1L, STARD4, TPM4, EED, PDPK1, ACTN2, VASH2, KSR2, POLR1D, TRIB1, EIF4E2, UBA52, TP53, RBMS2, BIRC2, ARL8B, CASZ1, HPGD, SAR1B, PLAG1, CUL3, DCUN1D3, RHOBTB3, TXLNG, ABHD5, TNFRSF11A, STK4, CENPA, FBXL20, ORC4, EXOSC6, MAPK8, SNX27, SULT1E1, G3BP1, THEM4, VHL, EPS15, RAB…	1.38777
GOTERM_CC_DIRECT	GO:0098978~glutamatergic synapse	13	5.53191	0.00227355	NTNG1, CDKL5, ACTN2, PLPPR4, CUL3, ZDHHC5, ADAM22, PSEN1, FBXL20, SLC4A8, SNX27, EPS15, DLGAP2	2.83183
GOTERM_CC_DIRECT	GO:0031519~PcG protein complex	4	1.70213	0.00317199	YY1, CBX7, SCML2, KDM2B	13.3927
GOTERM_CC_DIRECT	GO:0070578~RISC-loading complex	3	1.2766	0.00323654	AGO3, AGO4, AGO1	33.9003
GOTERM_CC_DIRECT	GO:0016363~nuclear matrix	6	2.55319	0.0141807	YY1, SMARCD2, CFL2, DNMT3A, FIGN, TP53	4.20469
GOTERM_CC_DIRECT	GO:0005737~cytoplasm	78	33.1915	0.0167042	ANKRD13C, OTUD4, RIPOR2, SLC23A2, NXT1, LPGAT1, HMGB2, ZBTB20, IDE, ABCA12, AMOT, ROBO1, DTWD2, IPO9, XPO4, CASP10, CFL2, GRAP2, SH3PXD2B, TNFSF11, DNM1L, MCF2L2, IER5, RALGPS2, STARD4, GPR37, UTP11, PDPK1, DNMT3A, VASH2, KSR2, FRMD6, TRIB1, EIF4E2, UBA52, TP53, BIRC2, ARL8B, PPIC, HPGD, CUL3, DCUN1D3, RHOBTB3, PRICKLE2, LRRC51, AK4, FIGN, STK4, MAPK8, KCTD20, SULT1E1, SNTG1, CLEC7A, G3BP1, PAIP2…	1.25111
GOTERM_CC_DIRECT	GO:0000932~P-body	5	2.12766	0.0247251	PAN2, AGO3, AGO4, AGO1, EIF4E2	4.52004
GOTERM_CC_DIRECT	GO:0016323~basolateral plasma membrane	8	3.40426	0.0259559	CA12, SLC23A2, SLC4A8, HPGD, SLC16A6, LIN7A, IDE, SLC22A7	2.77091
GOTERM_CC_DIRECT	GO:0017053~transcriptional repressor complex	4	1.70213	0.0297267	CBX5, RLIM, MDM4, TP53	5.92793
GOTERM_CC_DIRECT	GO:0000785~chromatin	20	8.51064	0.0344929	CBX7, SMARCD2, CASZ1, ZHX3, HLF, ONECUT2, HMGB2, HMGA2, ZBTB34, RORA, FOXN3, HIF3A, KLF7, MYCL, NASP, NFIA, HBP1, MXD1, TP53, HDX	1.64815

## Sheet: MF
Category	Term	Count	%	PValue	Genes	Fold Enrichment
GOTERM_MF_DIRECT	GO:0005515~protein binding	170	72.3404	0.00120462	ANKRD13C, OTUD4, RIPOR2, SLC23A2, FBXO28, ZDHHC5, DIXDC1, RORA, JADE2, ABCA12, AMOT, YY1, IPO9, CFL2, GRAP2, AKT2, SLC16A6, SNIP1, TNFSF11, PLXNC1, FAM81B, TMEM38B, IER5, SMCO1, PAQR8, CHRNB2, STARD4, KIRREL1, CDKL5, TPM4, KDM2B, ACTN2, LMO4, VASH2, ZBTB34, DEXI, KCTD9, FRMD6, SUB1, WDFY2, TRIB1, UBA52, TP53, CGGBP1, PPIC, ARL8B, FECH, SAR1B, CUL3, SLC41A2, DCUN1D3, RHOBTB3, ISG20L2, ATP5MC3, LIN…	1.1431
GOTERM_MF_DIRECT	GO:0031625~ubiquitin protein ligase binding	11	4.68085	0.00371277	SHPRH, GPR37, CASP10, CUL3, RHOBTB3, UBXN7, DNM1L, TRIB1, EIF4E2, TP53, UBA52	3.01243
GOTERM_MF_DIRECT	GO:0003779~actin binding	11	4.68085	0.0067199	FMNL3, TPM4, SNTG1, ACTN2, TMOD3, DIXDC1, VASH2, PHACTR2, INO80, MYPN, SNCA	2.76435
GOTERM_MF_DIRECT	GO:0003677~DNA binding	27	11.4894	0.00795921	ZNF197, HLF, ZBTB47, CHD9, HMGB2, RORA, ZNF8, CENPA, ZBTB40, YY1, ORC4, G3BP1, ZKSCAN4, SHPRH, ZHX3, KDM2B, DNMT3A, HMGA2, INO80, QKI, MYCL, NFIA, SUB1, POLR1D, LCOR, HBP1, TP53	1.70887
GOTERM_MF_DIRECT	GO:0035198~miRNA binding	4	1.70213	0.00905584	AGO3, AGO4, AGO1, QKI	9.23713
GOTERM_MF_DIRECT	GO:0000978~RNA polymerase II core promoter proximal region sequence-specific DNA binding	24	10.2128	0.00983238	ZNF197, HLF, ZNF250, KDM2B, ONECUT2, PLAG1, DNMT3A, ZBTB20, ZBTB34, RORA, HIF3A, ZNF8, ZBTB41, YY1, KLF7, MYCL, NFIA, SUB1, HBP1, ZKSCAN4, MXD1, TP53, HDX, ZNF772	1.75269
GOTERM_MF_DIRECT	GO:0000981~RNA polymerase II transcription factor activity, sequence-specific DNA binding	25	10.6383	0.0115585	CASZ1, HLF, ZNF250, ZBTB47, ONECUT2, PLAG1, RORA, HIF3A, ZNF8, ZBTB41, ZBTB40, YY1, ZKSCAN4, HDX, ZHX3, ZBTB34, VEZF1, FOXN3, MYCL, KLF7, NFIA, HBP1, MXD1, TP53, ZNF772	1.70206
GOTERM_MF_DIRECT	GO:0003727~single-stranded RNA binding	4	1.70213	0.0163932	AGO3, AGO4, HNRNPF, AGO1	7.42986
GOTERM_MF_DIRECT	GO:0031267~small GTPase binding	9	3.82979	0.0218621	FMNL3, AP3M1, NXT1, CDKL5, IPO9, XPO4, RHOBTB3, DNM1L, BICD1	2.62454
GOTERM_MF_DIRECT	GO:0003714~transcription corepressor activity	7	2.97872	0.0311237	LMO4, DNMT3A, RLIM, HMGA2, LCOR, VHL, SCAI	2.96091
GOTERM_MF_DIRECT	GO:0000987~core promoter proximal region sequence-specific DNA binding	4	1.70213	0.0328487	YY1, HMGB2, FOXN3, TP53	5.69623
GOTERM_MF_DIRECT	GO:0003743~translation initiation factor activity	4	1.70213	0.0342597	EIF5, AGO3, AGO1, EIF4E2	5.60285
GOTERM_MF_DIRECT	GO:0003690~double-stranded DNA binding	5	2.12766	0.0398139	HLF, SUB1, HMGB2, AFF3, CGGBP1	3.88379
GOTERM_MF_DIRECT	GO:0046872~metal ion binding	43	18.2979	0.0399381	CASZ1, ZNF197, ZNF250, ZBTB47, PLAG1, SAR1B, ZBTB20, TNFRSF11A, IDE, JADE2, ZNF8, ZBTB41, ZBTB40, YY1, CLEC7A, ADAMTS18, AKT2, ENPP2, ZKSCAN4, PDZD8, PAQR8, SHPRH, ZHX3, KDM2B, LMO4, DNMT3A, ZBTB10, ZBTB34, VEZF1, KSR2, PAN2, PDP2, AGO3, ITGA11, RLIM, MDM4, WDFY2, CPEB3, TP53, BIRC2, ZNF772, METAP2, B4GALT5	1.33118
GOTERM_MF_DIRECT	GO:0035033~histone deacetylase regulator activity	2	0.851064	0.0457982	MAPK8, TP53	42.7217
GOTERM_MF_DIRECT	GO:0042802~identical protein binding	29	12.3404	0.0481235	RIPOR2, ZNF250, HPGD, FECH, CUL3, FBXO28, IDE, STK4, ROBO1, AMOT, CLEC7A, TNFSF11, ZKSCAN4, DNM1L, TMEM38B, IER5, SNCA, CBX5, TPM4, TPK1, EED, ACTN2, DNMT3A, KCTD9, SLC4A8, SUB1, TP53, BIRC2, CGGBP1	1.42898

## Sheet: Reactome
Category	Term	Count	%	PValue	Genes	Fold Enrichment
REACTOME_PATHWAY	R-HSA-2559585~Oncogene Induced Senescence	6	2.55319	4.73179e-05	AGO3, AGO4, AGO1, MDM4, TP53, UBA52	14.6569
REACTOME_PATHWAY	R-HSA-2559580~Oxidative Stress Induced Senescence	8	3.40426	0.000837255	MAPK8, AGO3, EED, AGO4, AGO1, MDM4, TP53, UBA52	5.20085
REACTOME_PATHWAY	R-HSA-9725370~Signaling by ALK fusions and activated point mutants	7	2.97872	0.000883331	MAPK8, TPM4, AGO3, AGO4, AGO1, TP53, UBA52	6.20101
REACTOME_PATHWAY	R-HSA-9700206~Signaling by ALK in cancer	7	2.97872	0.000883331	MAPK8, TPM4, AGO3, AGO4, AGO1, TP53, UBA52	6.20101
REACTOME_PATHWAY	R-HSA-165158~Activation of AKT2	3	1.2766	0.000888706	PDPK1, AKT2, THEM4	60.4599
REACTOME_PATHWAY	R-HSA-6804757~Regulation of TP53 Degradation	5	2.12766	0.000954643	PDPK1, AKT2, MDM4, TP53, UBA52	11.1963
REACTOME_PATHWAY	R-HSA-6806003~Regulation of TP53 Expression and Degradation	5	2.12766	0.00106023	PDPK1, AKT2, MDM4, TP53, UBA52	10.8937
REACTOME_PATHWAY	R-HSA-2559583~Cellular Senescence	9	3.82979	0.00280862	MAPK8, AGO3, EED, AGO4, AGO1, HMGA2, MDM4, TP53, UBA52	3.72061
REACTOME_PATHWAY	R-HSA-426496~Post-transcriptional silencing by small RNAs	3	1.2766	0.0030358	AGO3, AGO4, AGO1	34.5485
REACTOME_PATHWAY	R-HSA-8948700~Competing endogenous RNAs (ceRNAs) regulate PTEN translation	3	1.2766	0.00401514	AGO3, AGO4, AGO1	30.2299
REACTOME_PATHWAY	R-HSA-9759475~Regulation of CDH11 Expression and Function	4	1.70213	0.00477719	AGO3, AGO4, AGO1, AMOT	11.5162
REACTOME_PATHWAY	R-HSA-9759811~Regulation of CDH11 mRNA translation by microRNAs	3	1.2766	0.0051208	AGO3, AGO4, AGO1	26.871
REACTOME_PATHWAY	R-HSA-8943723~Regulation of PTEN mRNA translation	3	1.2766	0.0051208	AGO3, AGO4, AGO1	26.871
REACTOME_PATHWAY	R-HSA-9768778~Regulation of NPAS4 mRNA translation	3	1.2766	0.0051208	AGO3, AGO4, AGO1	26.871
REACTOME_PATHWAY	R-HSA-426486~Small interfering RNA (siRNA) biogenesis	3	1.2766	0.0051208	AGO3, AGO4, AGO1	26.871
REACTOME_PATHWAY	R-HSA-9706019~RHOBTB3 ATPase cycle	3	1.2766	0.00634956	CUL3, RHOBTB3, VHL	24.1839
REACTOME_PATHWAY	R-HSA-9759476~Regulation of Homotypic Cell-Cell Adhesion	4	1.70213	0.00638124	AGO3, AGO4, AGO1, AMOT	10.4017
REACTOME_PATHWAY	R-HSA-9764260~Regulation of Expression and Function of Type II Classical Cadherins	4	1.70213	0.00638124	AGO3, AGO4, AGO1, AMOT	10.4017
REACTOME_PATHWAY	R-HSA-8986944~Transcriptional Regulation by MECP2	5	2.12766	0.00706921	AGO3, AGO4, AGO1, CAMK4, PTPN4	6.50106
REACTOME_PATHWAY	R-HSA-9022692~Regulation of MECP2 expression and activity	4	1.70213	0.00760838	AGO3, AGO4, AGO1, CAMK4	9.77129
REACTOME_PATHWAY	R-HSA-389356~CD28 co-stimulation	4	1.70213	0.00760838	PDPK1, AKT2, GRAP2, THEM4	9.77129
REACTOME_PATHWAY	R-HSA-6807070~PTEN Regulation	7	2.97872	0.00762911	AGO3, EED, AGO4, AKT2, AGO1, TP53, UBA52	4.03066
REACTOME_PATHWAY	R-HSA-9768759~Regulation of NPAS4 gene expression	3	1.2766	0.0107432	AGO3, AGO4, AGO1	18.603
REACTOME_PATHWAY	R-HSA-5663202~Diseases of signal transduction by growth factor receptors and second messengers	13	5.53191	0.0108593	TPM4, PDPK1, KSR2, PSEN1, QKI, MAPK8, ZMYM2, AGO3, AGO4, AKT2, AGO1, UBA52, TP53	2.28815
REACTOME_PATHWAY	R-HSA-8853884~Transcriptional Regulation by VENTX	4	1.70213	0.0112512	AGO3, AGO4, AGO1, TP53	8.48559
REACTOME_PATHWAY	R-HSA-112314~Neurotransmitter receptors and postsynaptic signal transmission	8	3.40426	0.0133671	CHRNB2, KCNJ6, PDPK1, GNG4, ACTN2, KCNJ12, CAMK4, LIN7A	3.14588
REACTOME_PATHWAY	R-HSA-9006925~Intracellular signaling by second messengers	10	4.25532	0.0143829	AGO3, PDPK1, EED, AGO4, AKT2, AGO1, CAMK4, THEM4, TP53, UBA52	2.60042
REACTOME_PATHWAY	R-HSA-205043~NRIF signals cell death from the nucleus	3	1.2766	0.0161347	MAPK8, PSEN1, UBA52	15.115
REACTOME_PATHWAY	R-HSA-1257604~PIP3 activates AKT signaling	9	3.82979	0.0177119	AGO3, PDPK1, EED, AGO4, AKT2, AGO1, THEM4, TP53, UBA52	2.70716
REACTOME_PATHWAY	R-HSA-8934593~Regulation of RUNX1 Expression and Activity	3	1.2766	0.01814	AGO3, AGO4, AGO1	14.2258
REACTOME_PATHWAY	R-HSA-112315~Transmission across Chemical Synapses	9	3.82979	0.0184353	CHRNB2, KCNJ6, ALDH2, PDPK1, GNG4, ACTN2, KCNJ12, CAMK4, LIN7A	2.6871
REACTOME_PATHWAY	R-HSA-5676594~TNF receptor superfamily (TNFSF) members mediating non-canonical NF-kB pathway	3	1.2766	0.0202448	TNFSF11, TNFRSF11A, BIRC2	13.4355
REACTOME_PATHWAY	R-HSA-5628897~TP53 Regulates Metabolic Genes	5	2.12766	0.0223187	AGO3, AGO4, AKT2, AGO1, TP53	4.63294
REACTOME_PATHWAY	R-HSA-6804760~Regulation of TP53 Activity through Methylation	3	1.2766	0.0224463	MDM4, TP53, UBA52	12.7284
REACTOME_PATHWAY	R-HSA-109581~Apoptosis	7	2.97872	0.0237908	MAPK8, AKT2, HMGB2, DNM1L, TP53, UBA52, BIRC2	3.13496
REACTOME_PATHWAY	R-HSA-389357~CD28 dependent PI3K/Akt signaling	3	1.2766	0.0296048	PDPK1, AKT2, THEM4	10.9927
REACTOME_PATHWAY	R-HSA-112316~Neuronal System	11	4.68085	0.0299854	CHRNB2, KCNJ6, ALDH2, KCNK10, PDPK1, GNG4, ACTN2, KCNJ12, CAMK4, KCNMB2, LIN7A	2.16279
REACTOME_PATHWAY	R-HSA-8951664~Neddylation	8	3.40426	0.0323574	FBXL20, CUL3, DCUN1D3, UBXN7, VHL, HIF3A, UBA52, SPSB4	2.62157
REACTOME_PATHWAY	R-HSA-418990~Adherens junctions interactions	4	1.70213	0.0329858	AGO3, AGO4, AGO1, AMOT	5.65706
REACTOME_PATHWAY	R-HSA-203927~MicroRNA (miRNA) biogenesis	3	1.2766	0.0348132	AGO3, AGO4, AGO1	10.0766
REACTOME_PATHWAY	R-HSA-392451~G beta:gamma signalling through PI3Kgamma	3	1.2766	0.0375409	PDPK1, GNG4, AKT2	9.67358
REACTOME_PATHWAY	R-HSA-1296071~Potassium Channels	5	2.12766	0.0382111	KCNJ6, KCNK10, GNG4, KCNJ12, KCNMB2	3.91326
REACTOME_PATHWAY	R-HSA-2262752~Cellular responses to stress	17	7.23404	0.0385818	CHD9, EED, CUL3, HMGA2, RORA, HIF3A, EXOSC6, MAPK8, AGO3, AGO4, AKT2, AGO1, UBXN7, MDM4, VHL, UBA52, TP53	1.70239
REACTOME_PATHWAY	R-HSA-1500931~Cell-Cell communication	6	2.55319	0.0405924	KIRREL1, AGO3, ACTN2, AGO4, AGO1, AMOT	3.1613
REACTOME_PATHWAY	R-HSA-4086398~Ca2+ pathway	4	1.70213	0.0408042	AGO3, GNG4, AGO4, AGO1	5.20085
REACTOME_PATHWAY	R-HSA-397014~Muscle contraction	7	2.97872	0.0410603	TPM4, ALDH2, KCNK10, ACTN2, KCNJ12, TMOD3, SCN3B	2.75264
REACTOME_PATHWAY	R-HSA-8953897~Cellular responses to stimuli	17	7.23404	0.0440296	CHD9, EED, CUL3, HMGA2, RORA, HIF3A, EXOSC6, MAPK8, AGO3, AGO4, AKT2, AGO1, UBXN7, MDM4, VHL, UBA52, TP53	1.67329
REACTOME_PATHWAY	R-HSA-5357801~Programmed Cell Death	7	2.97872	0.0479176	MAPK8, AKT2, HMGB2, DNM1L, TP53, UBA52, BIRC2	2.64926
REACTOME_PATHWAY	R-HSA-5218920~VEGFR2 mediated vascular permeability	3	1.2766	0.0492194	PDPK1, AKT2, THEM4	8.33929
REACTOME_PATHWAY	R-HSA-997272~Inhibition of voltage gated Ca2+ channels via Gbeta/gamma subunits	3	1.2766	0.0492194	KCNJ6, GNG4, KCNJ12	8.33929
REACTOME_PATHWAY	R-HSA-1296041~Activation of G protein gated Potassium channels	3	1.2766	0.0492194	KCNJ6, GNG4, KCNJ12	8.33929
REACTOME_PATHWAY	R-HSA-1296059~G protein gated Potassium channels	3	1.2766	0.0492194	KCNJ6, GNG4, KCNJ12	8.33929
